# Supplementary material for: Neuromuscular dysfunction in patient-derived FUSR244RR–ALS iPSC model via axonal downregulation of neuromuscular junction proteins
Source: NAR Mol Med. 2025 Mar 12;2(2):ugaf005. doi: 10.1093/narmme/ugaf005 (PMC12429959; doi:10.1093/narmme/ugaf005)
Supplement: ugaf005_Supplemental_Files [file ugaf005_Supplemental_Files.zip]

Archive with 13 entries (13 files):
- List of Supplementary tables.pdf
- Supplementary figures.pdf
- Table_S10_FUS.CLIP.csv
- Table_S11_SplicingChanges.csv
- Table_S1_TimeCorse_MS&RNA.csv
- Table_S2_Axon_vs_Soma_MS.csv
- Table_S3_Axon_vs_Soma_Deseq.RNA.csv
- Table_S4_GO.csv
- Table_S5_Contractions.csv
- Table_S6_FUS.R244RR_vs_Iso_MS.csv
- Table_S7_GO_FUS.R244RR_vs_Iso.csv
- Table_S8_FUS.R244RR_vs_Iso_Deseq.RNA.csv
- Table_S9_RIP.csv
