# Supplementary material for: Neuromuscular dysfunction in patient-derived FUSR244RR–ALS iPSC model via axonal downregulation of neuromuscular junction proteins
Source: NAR Mol Med. 2025 Mar 12;2(2):ugaf005. doi: 10.1093/narmme/ugaf005 (PMC12429959; doi:10.1093/narmme/ugaf005)
Supplement: ugaf005_Supplemental_Files [file ugaf005_Supplemental_Files.zip › Table_S10_FUS.CLIP.csv]

gene_id	gene_name	FUS.CLIP.sites	FUS.CLIP	axonal.hit_NMJ	axonal.hit_ECM	axonal.hit_SNARE	axonal.hit_axon.guidance	axonal.hit
ENSG00000000419	DPM1	4	TRUE	FALSE	FALSE	FALSE	FALSE	FALSE
ENSG00000000457	SCYL3	3	TRUE	FALSE	FALSE	FALSE	FALSE	FALSE
ENSG00000000460	C1orf112	1	FALSE	FALSE	FALSE	FALSE	FALSE	FALSE
ENSG00000000938	FGR	0	FALSE	FALSE	FALSE	FALSE	FALSE	FALSE
ENSG00000000971	CFH	0	FALSE	FALSE	FALSE	FALSE	FALSE	FALSE
ENSG00000001036	FUCA2	2	TRUE	FALSE	FALSE	FALSE	FALSE	FALSE
ENSG00000001084	GCLC	3	TRUE	FALSE	FALSE	FALSE	FALSE	FALSE
ENSG00000001167	NFYA	2	TRUE	FALSE	FALSE	FALSE	FALSE	FALSE
ENSG00000001460	STPG1	0	FALSE	FALSE	FALSE	FALSE	FALSE	FALSE
ENSG00000001461	NIPAL3	0	FALSE	FALSE	FALSE	FALSE	FALSE	FALSE
ENSG00000001497	LAS1L	1	FALSE	FALSE	FALSE	FALSE	FALSE	FALSE
ENSG00000001561	ENPP4	1	FALSE	FALSE	FALSE	FALSE	FALSE	FALSE
ENSG00000001617	SEMA3F	0	FALSE	FALSE	FALSE	FALSE	FALSE	FALSE
ENSG00000001626	CFTR	0	FALSE	FALSE	FALSE	FALSE	FALSE	FALSE
ENSG00000001629	ANKIB1	4	TRUE	FALSE	FALSE	FALSE	FALSE	FALSE
ENSG00000001630	CYP51A1	0	FALSE	FALSE	FALSE	FALSE	FALSE	FALSE
ENSG00000001631	KRIT1	0	FALSE	FALSE	FALSE	FALSE	FALSE	FALSE
ENSG00000002016	RAD52	2	TRUE	FALSE	FALSE	FALSE	FALSE	FALSE
ENSG00000002330	BAD	0	FALSE	FALSE	FALSE	FALSE	FALSE	FALSE
ENSG00000002549	LAP3	0	FALSE	FALSE	FALSE	FALSE	FALSE	FALSE
ENSG00000002586	CD99	0	FALSE	FALSE	FALSE	FALSE	FALSE	FALSE
ENSG00000002587	HS3ST1	0	FALSE	FALSE	FALSE	FALSE	FALSE	FALSE
ENSG00000002726	AOC1	0	FALSE	FALSE	FALSE	FALSE	FALSE	FALSE
ENSG00000002745	WNT16	0	FALSE	FALSE	FALSE	FALSE	FALSE	FALSE
ENSG00000002746	HECW1	2	TRUE	FALSE	FALSE	FALSE	FALSE	FALSE
ENSG00000002822	MAD1L1	3	TRUE	FALSE	FALSE	FALSE	FALSE	FALSE
ENSG00000002834	LASP1	2	TRUE	FALSE	FALSE	FALSE	FALSE	FALSE
ENSG00000002919	SNX11	0	FALSE	FALSE	FALSE	FALSE	FALSE	FALSE
ENSG00000002933	TMEM176A	0	FALSE	FALSE	FALSE	FALSE	FALSE	FALSE
ENSG00000003056	M6PR	3	TRUE	FALSE	FALSE	FALSE	FALSE	FALSE
ENSG00000003096	KLHL13	2	TRUE	FALSE	FALSE	FALSE	FALSE	FALSE
ENSG00000003137	CYP26B1	0	FALSE	FALSE	FALSE	FALSE	FALSE	FALSE
ENSG00000003147	ICA1	0	FALSE	FALSE	FALSE	FALSE	FALSE	FALSE
ENSG00000003249	DBNDD1	0	FALSE	FALSE	FALSE	FALSE	FALSE	FALSE
ENSG00000003393	ALS2	2	TRUE	FALSE	FALSE	FALSE	FALSE	FALSE
ENSG00000003400	CASP10	0	FALSE	FALSE	FALSE	FALSE	FALSE	FALSE
ENSG00000003402	CFLAR	1	FALSE	FALSE	FALSE	FALSE	FALSE	FALSE
ENSG00000003436	TFPI	2	TRUE	FALSE	FALSE	FALSE	FALSE	FALSE
ENSG00000003509	NDUFAF7	0	FALSE	FALSE	FALSE	FALSE	FALSE	FALSE
ENSG00000003756	RBM5	3	TRUE	FALSE	FALSE	FALSE	FALSE	FALSE
ENSG00000003987	MTMR7	4	TRUE	FALSE	FALSE	FALSE	FALSE	FALSE
ENSG00000003989	SLC7A2	3	TRUE	FALSE	FALSE	FALSE	FALSE	FALSE
ENSG00000004059	ARF5	0	FALSE	FALSE	FALSE	FALSE	FALSE	FALSE
ENSG00000004139	SARM1	1	FALSE	FALSE	FALSE	FALSE	FALSE	FALSE
ENSG00000004142	POLDIP2	0	FALSE	FALSE	FALSE	FALSE	FALSE	FALSE
ENSG00000004399	PLXND1	0	FALSE	FALSE	FALSE	FALSE	FALSE	FALSE
ENSG00000004455	AK2	2	TRUE	FALSE	FALSE	FALSE	FALSE	FALSE
ENSG00000004468	CD38	0	FALSE	FALSE	FALSE	FALSE	FALSE	FALSE
ENSG00000004478	FKBP4	0	FALSE	FALSE	FALSE	FALSE	FALSE	FALSE
ENSG00000004487	KDM1A	3	TRUE	FALSE	FALSE	FALSE	FALSE	FALSE
ENSG00000004534	RBM6	2	TRUE	FALSE	FALSE	FALSE	FALSE	FALSE
ENSG00000004660	CAMKK1	0	FALSE	FALSE	FALSE	FALSE	FALSE	FALSE
ENSG00000004700	RECQL	1	FALSE	FALSE	FALSE	FALSE	FALSE	FALSE
ENSG00000004766	VPS50	5	TRUE	FALSE	FALSE	FALSE	FALSE	FALSE
ENSG00000004776	HSPB6	0	FALSE	FALSE	FALSE	FALSE	FALSE	FALSE
ENSG00000004777	ARHGAP33	0	FALSE	FALSE	FALSE	FALSE	FALSE	FALSE
ENSG00000004779	NDUFAB1	1	FALSE	FALSE	FALSE	FALSE	FALSE	FALSE
ENSG00000004799	PDK4	0	FALSE	FALSE	FALSE	FALSE	FALSE	FALSE
ENSG00000004809	SLC22A16	0	FALSE	FALSE	FALSE	FALSE	FALSE	FALSE
ENSG00000004838	ZMYND10	0	FALSE	FALSE	FALSE	FALSE	FALSE	FALSE
ENSG00000004846	ABCB5	0	FALSE	FALSE	FALSE	FALSE	FALSE	FALSE
ENSG00000004848	ARX	0	FALSE	FALSE	FALSE	FALSE	FALSE	FALSE
ENSG00000004864	SLC25A13	10	TRUE	FALSE	FALSE	FALSE	FALSE	FALSE
ENSG00000004866	ST7	15	TRUE	FALSE	FALSE	FALSE	FALSE	FALSE
ENSG00000004897	CDC27	7	TRUE	FALSE	FALSE	FALSE	FALSE	FALSE
ENSG00000004939	SLC4A1	0	FALSE	FALSE	FALSE	FALSE	FALSE	FALSE
ENSG00000004961	HCCS	0	FALSE	FALSE	FALSE	FALSE	FALSE	FALSE
ENSG00000004975	DVL2	0	FALSE	FALSE	FALSE	FALSE	FALSE	FALSE
ENSG00000005001	PRSS22	0	FALSE	FALSE	FALSE	FALSE	FALSE	FALSE
ENSG00000005007	UPF1	0	FALSE	FALSE	FALSE	FALSE	FALSE	FALSE
ENSG00000005020	SKAP2	14	TRUE	FALSE	FALSE	FALSE	FALSE	FALSE
ENSG00000005022	SLC25A5	0	FALSE	FALSE	FALSE	FALSE	FALSE	FALSE
ENSG00000005059	MCUB	3	TRUE	FALSE	FALSE	FALSE	FALSE	FALSE
ENSG00000005075	POLR2J	0	FALSE	FALSE	FALSE	FALSE	FALSE	FALSE
ENSG00000005100	DHX33	0	FALSE	FALSE	FALSE	FALSE	FALSE	FALSE
ENSG00000005108	THSD7A	0	FALSE	FALSE	FALSE	FALSE	FALSE	FALSE
ENSG00000005156	LIG3	1	FALSE	FALSE	FALSE	FALSE	FALSE	FALSE
ENSG00000005175	RPAP3	5	TRUE	FALSE	FALSE	FALSE	FALSE	FALSE
ENSG00000005187	ACSM3	0	FALSE	FALSE	FALSE	FALSE	FALSE	FALSE
ENSG00000005189	REXO5	0	FALSE	FALSE	FALSE	FALSE	FALSE	FALSE
ENSG00000005194	CIAPIN1	2	TRUE	FALSE	FALSE	FALSE	FALSE	FALSE
ENSG00000005206	SPPL2B	0	FALSE	FALSE	FALSE	FALSE	FALSE	FALSE
ENSG00000005238	FAM214B	0	FALSE	FALSE	FALSE	FALSE	FALSE	FALSE
ENSG00000005243	COPZ2	0	FALSE	FALSE	FALSE	FALSE	FALSE	FALSE
ENSG00000005249	PRKAR2B	6	TRUE	FALSE	FALSE	FALSE	FALSE	FALSE
ENSG00000005302	MSL3	1	FALSE	FALSE	FALSE	FALSE	FALSE	FALSE
ENSG00000005339	CREBBP	10	TRUE	FALSE	FALSE	FALSE	FALSE	FALSE
ENSG00000005379	TSPOAP1	0	FALSE	FALSE	FALSE	FALSE	FALSE	FALSE
ENSG00000005381	MPO	0	FALSE	FALSE	FALSE	FALSE	FALSE	FALSE
ENSG00000005436	GCFC2	6	TRUE	FALSE	FALSE	FALSE	FALSE	FALSE
ENSG00000005448	WDR54	0	FALSE	FALSE	FALSE	FALSE	FALSE	FALSE
ENSG00000005469	CROT	0	FALSE	FALSE	FALSE	FALSE	FALSE	FALSE
ENSG00000005471	ABCB4	0	FALSE	FALSE	FALSE	FALSE	FALSE	FALSE
ENSG00000005483	KMT2E	17	TRUE	FALSE	FALSE	FALSE	FALSE	FALSE
ENSG00000005486	RHBDD2	0	FALSE	FALSE	FALSE	FALSE	FALSE	FALSE
ENSG00000005513	SOX8	0	FALSE	FALSE	FALSE	FALSE	FALSE	FALSE
ENSG00000005700	IBTK	6	TRUE	FALSE	FALSE	FALSE	FALSE	FALSE
ENSG00000005801	ZNF195	6	TRUE	FALSE	FALSE	FALSE	FALSE	FALSE
ENSG00000005810	MYCBP2	14	TRUE	FALSE	FALSE	FALSE	FALSE	FALSE
ENSG00000005812	FBXL3	5	TRUE	FALSE	FALSE	FALSE	FALSE	FALSE
ENSG00000005844	ITGAL	0	FALSE	FALSE	FALSE	FALSE	FALSE	FALSE
ENSG00000005882	PDK2	0	FALSE	FALSE	FALSE	FALSE	FALSE	FALSE
ENSG00000005884	ITGA3	0	FALSE	FALSE	FALSE	FALSE	FALSE	FALSE
ENSG00000005889	ZFX	14	TRUE	FALSE	FALSE	FALSE	FALSE	FALSE
ENSG00000005893	LAMP2	2	TRUE	FALSE	FALSE	FALSE	FALSE	FALSE
ENSG00000005961	ITGA2B	0	FALSE	FALSE	FALSE	FALSE	FALSE	FALSE
ENSG00000005981	ASB4	0	FALSE	FALSE	FALSE	FALSE	FALSE	FALSE
ENSG00000006007	GDE1	3	TRUE	FALSE	FALSE	FALSE	FALSE	FALSE
ENSG00000006015	REX1BD	0	FALSE	FALSE	FALSE	FALSE	FALSE	FALSE
ENSG00000006016	CRLF1	0	FALSE	FALSE	FALSE	FALSE	FALSE	FALSE
ENSG00000006025	OSBPL7	0	FALSE	FALSE	FALSE	FALSE	FALSE	FALSE
ENSG00000006042	TMEM98	1	FALSE	FALSE	FALSE	FALSE	FALSE	FALSE
ENSG00000006047	YBX2	0	FALSE	FALSE	FALSE	FALSE	FALSE	FALSE
ENSG00000006062	MAP3K14	0	FALSE	FALSE	FALSE	FALSE	FALSE	FALSE
ENSG00000006071	ABCC8	0	FALSE	FALSE	FALSE	FALSE	FALSE	FALSE
ENSG00000006116	CACNG3	0	FALSE	FALSE	FALSE	FALSE	FALSE	FALSE
ENSG00000006118	TMEM132A	0	FALSE	FALSE	FALSE	FALSE	FALSE	FALSE
ENSG00000006125	AP2B1	6	TRUE	FALSE	FALSE	FALSE	FALSE	FALSE
ENSG00000006128	TAC1	0	FALSE	FALSE	FALSE	FALSE	FALSE	FALSE
ENSG00000006194	ZNF263	0	FALSE	FALSE	FALSE	FALSE	FALSE	FALSE
ENSG00000006210	CX3CL1	0	FALSE	FALSE	FALSE	FALSE	FALSE	FALSE
ENSG00000006282	SPATA20	0	FALSE	FALSE	FALSE	FALSE	FALSE	FALSE
ENSG00000006283	CACNA1G	0	FALSE	FALSE	FALSE	FALSE	FALSE	FALSE
ENSG00000006327	TNFRSF12A	0	FALSE	FALSE	FALSE	FALSE	FALSE	FALSE
ENSG00000006432	MAP3K9	1	FALSE	FALSE	FALSE	FALSE	FALSE	FALSE
ENSG00000006451	RALA	4	TRUE	FALSE	FALSE	FALSE	FALSE	FALSE
ENSG00000006453	BAIAP2L1	4	TRUE	FALSE	FALSE	FALSE	FALSE	FALSE
ENSG00000006459	KDM7A	5	TRUE	FALSE	FALSE	FALSE	FALSE	FALSE
ENSG00000006468	ETV1	2	TRUE	FALSE	FALSE	FALSE	FALSE	FALSE
ENSG00000006530	AGK	5	TRUE	FALSE	FALSE	FALSE	FALSE	FALSE
ENSG00000006534	ALDH3B1	0	FALSE	FALSE	FALSE	FALSE	FALSE	FALSE
ENSG00000006555	TTC22	0	FALSE	FALSE	FALSE	FALSE	FALSE	FALSE
ENSG00000006576	PHTF2	5	TRUE	FALSE	FALSE	FALSE	FALSE	FALSE
ENSG00000006606	CCL26	0	FALSE	FALSE	FALSE	FALSE	FALSE	FALSE
ENSG00000006607	FARP2	3	TRUE	FALSE	FALSE	FALSE	FALSE	FALSE
ENSG00000006611	USH1C	0	FALSE	FALSE	FALSE	FALSE	FALSE	FALSE
ENSG00000006625	GGCT	0	FALSE	FALSE	FALSE	FALSE	FALSE	FALSE
ENSG00000006634	DBF4	1	FALSE	FALSE	FALSE	FALSE	FALSE	FALSE
ENSG00000006638	TBXA2R	0	FALSE	FALSE	FALSE	FALSE	FALSE	FALSE
ENSG00000006652	IFRD1	8	TRUE	FALSE	FALSE	FALSE	FALSE	FALSE
ENSG00000006659	LGALS14	0	FALSE	FALSE	FALSE	FALSE	FALSE	FALSE
ENSG00000006695	COX10	4	TRUE	FALSE	FALSE	FALSE	FALSE	FALSE
ENSG00000006704	GTF2IRD1	0	FALSE	FALSE	FALSE	FALSE	FALSE	FALSE
ENSG00000006712	PAF1	1	FALSE	FALSE	FALSE	FALSE	FALSE	FALSE
ENSG00000006715	VPS41	8	TRUE	FALSE	FALSE	FALSE	FALSE	FALSE
ENSG00000006740	ARHGAP44	2	TRUE	FALSE	FALSE	FALSE	FALSE	FALSE
ENSG00000006744	ELAC2	0	FALSE	FALSE	FALSE	FALSE	FALSE	FALSE
ENSG00000006747	SCIN	0	FALSE	FALSE	FALSE	FALSE	FALSE	FALSE
ENSG00000006756	ARSD	0	FALSE	FALSE	FALSE	FALSE	FALSE	FALSE
ENSG00000006757	PNPLA4	0	FALSE	FALSE	FALSE	FALSE	FALSE	FALSE
ENSG00000006831	ADIPOR2	9	TRUE	FALSE	FALSE	FALSE	FALSE	FALSE
ENSG00000006837	CDKL3	4	TRUE	FALSE	FALSE	FALSE	FALSE	FALSE
ENSG00000007001	UPP2	0	FALSE	FALSE	FALSE	FALSE	FALSE	FALSE
ENSG00000007047	MARK4	1	FALSE	FALSE	FALSE	FALSE	FALSE	FALSE
ENSG00000007062	PROM1	0	FALSE	FALSE	FALSE	FALSE	FALSE	FALSE
ENSG00000007080	CCDC124	0	FALSE	FALSE	FALSE	FALSE	FALSE	FALSE
ENSG00000007129	CEACAM21	0	FALSE	FALSE	FALSE	FALSE	FALSE	FALSE
ENSG00000007168	PAFAH1B1	12	TRUE	FALSE	FALSE	FALSE	FALSE	FALSE
ENSG00000007171	NOS2	0	FALSE	FALSE	FALSE	FALSE	FALSE	FALSE
ENSG00000007174	DNAH9	0	FALSE	FALSE	FALSE	FALSE	FALSE	FALSE
ENSG00000007202	KIAA0100	0	FALSE	FALSE	FALSE	FALSE	FALSE	FALSE
ENSG00000007237	GAS7	0	FALSE	FALSE	FALSE	FALSE	FALSE	FALSE
ENSG00000007255	TRAPPC6A	0	FALSE	FALSE	FALSE	FALSE	FALSE	FALSE
ENSG00000007264	MATK	0	FALSE	FALSE	FALSE	FALSE	FALSE	FALSE
ENSG00000007314	SCN4A	0	FALSE	FALSE	FALSE	FALSE	FALSE	FALSE
ENSG00000007341	ST7L	4	TRUE	FALSE	FALSE	FALSE	FALSE	FALSE
ENSG00000007372	PAX6	0	FALSE	FALSE	FALSE	FALSE	FALSE	FALSE
ENSG00000007376	RPUSD1	1	FALSE	FALSE	FALSE	FALSE	FALSE	FALSE
ENSG00000007384	RHBDF1	0	FALSE	FALSE	FALSE	FALSE	FALSE	FALSE
ENSG00000007392	LUC7L	3	TRUE	FALSE	FALSE	FALSE	FALSE	FALSE
ENSG00000007402	CACNA2D2	0	FALSE	FALSE	FALSE	FALSE	FALSE	FALSE
ENSG00000007516	BAIAP3	0	FALSE	FALSE	FALSE	FALSE	FALSE	FALSE
ENSG00000007520	TSR3	0	FALSE	FALSE	FALSE	FALSE	FALSE	FALSE
ENSG00000007541	PIGQ	0	FALSE	FALSE	FALSE	FALSE	FALSE	FALSE
ENSG00000007545	CRAMP1	2	TRUE	FALSE	FALSE	FALSE	FALSE	FALSE
ENSG00000007866	TEAD3	0	FALSE	FALSE	FALSE	FALSE	FALSE	FALSE
ENSG00000007923	DNAJC11	4	TRUE	FALSE	FALSE	FALSE	FALSE	FALSE
ENSG00000007933	FMO3	0	FALSE	FALSE	FALSE	FALSE	FALSE	FALSE
ENSG00000007944	MYLIP	1	FALSE	FALSE	FALSE	FALSE	FALSE	FALSE
ENSG00000007968	E2F2	0	FALSE	FALSE	FALSE	FALSE	FALSE	FALSE
ENSG00000008018	PSMB1	7	TRUE	FALSE	FALSE	FALSE	FALSE	FALSE
ENSG00000008056	SYN1	0	FALSE	FALSE	FALSE	FALSE	FALSE	FALSE
ENSG00000008083	JARID2	16	TRUE	FALSE	FALSE	FALSE	FALSE	FALSE
ENSG00000008086	CDKL5	5	TRUE	FALSE	FALSE	FALSE	FALSE	FALSE
ENSG00000008118	CAMK1G	0	FALSE	FALSE	FALSE	FALSE	FALSE	FALSE
ENSG00000008128	CDK11A	0	FALSE	FALSE	FALSE	FALSE	FALSE	FALSE
ENSG00000008130	NADK	1	FALSE	FALSE	FALSE	FALSE	FALSE	FALSE
ENSG00000008226	DLEC1	0	FALSE	FALSE	FALSE	FALSE	FALSE	FALSE
ENSG00000008256	CYTH3	0	FALSE	FALSE	FALSE	FALSE	FALSE	FALSE
ENSG00000008277	ADAM22	9	TRUE	FALSE	FALSE	FALSE	FALSE	FALSE
ENSG00000008282	SYPL1	1	FALSE	FALSE	FALSE	FALSE	FALSE	FALSE
ENSG00000008283	CYB561	0	FALSE	FALSE	FALSE	FALSE	FALSE	FALSE
ENSG00000008294	SPAG9	9	TRUE	FALSE	FALSE	FALSE	FALSE	FALSE
ENSG00000008300	CELSR3	0	FALSE	FALSE	FALSE	FALSE	FALSE	FALSE
ENSG00000008311	AASS	2	TRUE	FALSE	FALSE	FALSE	FALSE	FALSE
ENSG00000008323	PLEKHG6	0	FALSE	FALSE	FALSE	FALSE	FALSE	FALSE
ENSG00000008324	SS18L2	0	FALSE	FALSE	FALSE	FALSE	FALSE	FALSE
ENSG00000008382	MPND	0	FALSE	FALSE	FALSE	FALSE	FALSE	FALSE
ENSG00000008394	MGST1	2	TRUE	FALSE	FALSE	FALSE	FALSE	FALSE
ENSG00000008405	CRY1	3	TRUE	FALSE	FALSE	FALSE	FALSE	FALSE
ENSG00000008441	NFIX	2	TRUE	FALSE	FALSE	FALSE	FALSE	FALSE
ENSG00000008513	ST3GAL1	1	FALSE	FALSE	FALSE	FALSE	FALSE	FALSE
ENSG00000008516	MMP25	0	FALSE	FALSE	FALSE	FALSE	FALSE	FALSE
ENSG00000008517	IL32	0	FALSE	FALSE	FALSE	FALSE	FALSE	FALSE
ENSG00000008710	PKD1	0	FALSE	FALSE	FALSE	FALSE	FALSE	FALSE
ENSG00000008735	MAPK8IP2	0	FALSE	FALSE	FALSE	FALSE	FALSE	FALSE
ENSG00000008838	MED24	0	FALSE	FALSE	FALSE	FALSE	FALSE	FALSE
ENSG00000008853	RHOBTB2	0	FALSE	FALSE	FALSE	FALSE	FALSE	FALSE
ENSG00000008869	HEATR5B	2	TRUE	FALSE	FALSE	FALSE	FALSE	FALSE
ENSG00000008952	SEC62	3	TRUE	FALSE	FALSE	FALSE	FALSE	FALSE
ENSG00000008988	RPS20	1	FALSE	FALSE	FALSE	FALSE	FALSE	FALSE
ENSG00000009307	CSDE1	10	TRUE	FALSE	FALSE	FALSE	FALSE	FALSE
ENSG00000009335	UBE3C	23	TRUE	FALSE	FALSE	FALSE	FALSE	FALSE
ENSG00000009413	REV3L	23	TRUE	FALSE	FALSE	FALSE	FALSE	FALSE
ENSG00000009694	TENM1	16	TRUE	FALSE	FALSE	FALSE	FALSE	FALSE
ENSG00000009709	PAX7	0	FALSE	FALSE	FALSE	FALSE	FALSE	FALSE
ENSG00000009724	MASP2	0	FALSE	FALSE	FALSE	FALSE	FALSE	FALSE
ENSG00000009765	IYD	0	FALSE	FALSE	FALSE	FALSE	FALSE	FALSE
ENSG00000009780	FAM76A	0	FALSE	FALSE	FALSE	FALSE	FALSE	FALSE
ENSG00000009790	TRAF3IP3	0	FALSE	FALSE	FALSE	FALSE	FALSE	FALSE
ENSG00000009830	POMT2	1	FALSE	FALSE	FALSE	FALSE	FALSE	FALSE
ENSG00000009844	VTA1	4	TRUE	FALSE	FALSE	FALSE	FALSE	FALSE
ENSG00000009950	MLXIPL	0	FALSE	FALSE	FALSE	FALSE	FALSE	FALSE
ENSG00000009954	BAZ1B	6	TRUE	FALSE	FALSE	FALSE	FALSE	FALSE
ENSG00000010017	RANBP9	10	TRUE	FALSE	FALSE	FALSE	FALSE	FALSE
ENSG00000010030	ETV7	0	FALSE	FALSE	FALSE	FALSE	FALSE	FALSE
ENSG00000010072	SPRTN	3	TRUE	FALSE	FALSE	FALSE	FALSE	FALSE
ENSG00000010165	METTL13	0	FALSE	FALSE	FALSE	FALSE	FALSE	FALSE
ENSG00000010219	DYRK4	1	FALSE	FALSE	FALSE	FALSE	FALSE	FALSE
ENSG00000010244	ZNF207	7	TRUE	FALSE	FALSE	FALSE	FALSE	FALSE
ENSG00000010256	UQCRC1	0	FALSE	FALSE	FALSE	FALSE	FALSE	FALSE
ENSG00000010270	STARD3NL	3	TRUE	FALSE	FALSE	FALSE	FALSE	FALSE
ENSG00000010278	CD9	0	FALSE	FALSE	FALSE	FALSE	FALSE	FALSE
ENSG00000010282	HHATL	0	FALSE	FALSE	FALSE	FALSE	FALSE	FALSE
ENSG00000010292	NCAPD2	3	TRUE	FALSE	FALSE	FALSE	FALSE	FALSE
ENSG00000010295	IFFO1	0	FALSE	FALSE	FALSE	FALSE	FALSE	FALSE
ENSG00000010310	GIPR	0	FALSE	FALSE	FALSE	FALSE	FALSE	FALSE
ENSG00000010318	PHF7	0	FALSE	FALSE	FALSE	FALSE	FALSE	FALSE
ENSG00000010319	SEMA3G	0	FALSE	FALSE	FALSE	FALSE	FALSE	FALSE
ENSG00000010322	NISCH	1	FALSE	FALSE	FALSE	FALSE	FALSE	FALSE
ENSG00000010327	STAB1	0	FALSE	FALSE	FALSE	FALSE	FALSE	FALSE
ENSG00000010361	FUZ	0	FALSE	FALSE	FALSE	FALSE	FALSE	FALSE
ENSG00000010379	SLC6A13	0	FALSE	FALSE	FALSE	FALSE	FALSE	FALSE
ENSG00000010404	IDS	2	TRUE	FALSE	FALSE	FALSE	FALSE	FALSE
ENSG00000010438	PRSS3	0	FALSE	FALSE	FALSE	FALSE	FALSE	FALSE
ENSG00000010539	ZNF200	3	TRUE	FALSE	FALSE	FALSE	FALSE	FALSE
ENSG00000010610	CD4	0	FALSE	FALSE	FALSE	FALSE	FALSE	FALSE
ENSG00000010626	LRRC23	0	FALSE	FALSE	FALSE	FALSE	FALSE	FALSE
ENSG00000010671	BTK	0	FALSE	FALSE	FALSE	FALSE	FALSE	FALSE
ENSG00000010704	HFE	0	FALSE	FALSE	FALSE	FALSE	FALSE	FALSE
ENSG00000010803	SCMH1	12	TRUE	FALSE	FALSE	FALSE	FALSE	FALSE
ENSG00000010810	FYN	16	TRUE	FALSE	FALSE	FALSE	FALSE	FALSE
ENSG00000010818	HIVEP2	7	TRUE	FALSE	FALSE	FALSE	FALSE	FALSE
ENSG00000010932	FMO1	0	FALSE	FALSE	FALSE	FALSE	FALSE	FALSE
ENSG00000011007	ELOA	0	FALSE	FALSE	FALSE	FALSE	FALSE	FALSE
ENSG00000011009	LYPLA2	0	FALSE	FALSE	FALSE	FALSE	FALSE	FALSE
ENSG00000011021	CLCN6	0	FALSE	FALSE	FALSE	FALSE	FALSE	FALSE
ENSG00000011028	MRC2	2	TRUE	FALSE	FALSE	FALSE	FALSE	FALSE
ENSG00000011052	NME1-NME2	0	FALSE	FALSE	FALSE	FALSE	FALSE	FALSE
ENSG00000011083	SLC6A7	0	FALSE	FALSE	FALSE	FALSE	FALSE	FALSE
ENSG00000011105	TSPAN9	1	FALSE	FALSE	FALSE	FALSE	FALSE	FALSE
ENSG00000011132	APBA3	0	FALSE	FALSE	FALSE	FALSE	FALSE	FALSE
ENSG00000011143	MKS1	0	FALSE	FALSE	FALSE	FALSE	FALSE	FALSE
ENSG00000011198	ABHD5	2	TRUE	FALSE	FALSE	FALSE	FALSE	FALSE
ENSG00000011201	ANOS1	7	TRUE	FALSE	FALSE	FALSE	FALSE	FALSE
ENSG00000011243	AKAP8L	1	FALSE	FALSE	FALSE	FALSE	FALSE	FALSE
ENSG00000011258	MBTD1	5	TRUE	FALSE	FALSE	FALSE	FALSE	FALSE
ENSG00000011260	UTP18	2	TRUE	FALSE	FALSE	FALSE	FALSE	FALSE
ENSG00000011275	RNF216	2	TRUE	FALSE	FALSE	FALSE	FALSE	FALSE
ENSG00000011295	TTC19	8	TRUE	FALSE	FALSE	FALSE	FALSE	FALSE
ENSG00000011304	PTBP1	0	FALSE	FALSE	FALSE	FALSE	FALSE	FALSE
ENSG00000011332	DPF1	0	FALSE	FALSE	FALSE	FALSE	FALSE	FALSE
ENSG00000011347	SYT7	0	FALSE	FALSE	FALSE	FALSE	FALSE	FALSE
ENSG00000011376	LARS2	4	TRUE	FALSE	FALSE	FALSE	FALSE	FALSE
ENSG00000011405	PIK3C2A	2	TRUE	FALSE	FALSE	FALSE	FALSE	FALSE
ENSG00000011422	PLAUR	0	FALSE	FALSE	FALSE	FALSE	FALSE	FALSE
ENSG00000011426	ANLN	6	TRUE	FALSE	FALSE	FALSE	FALSE	FALSE
ENSG00000011451	WIZ	0	FALSE	FALSE	FALSE	FALSE	FALSE	FALSE
ENSG00000011454	RABGAP1	4	TRUE	FALSE	FALSE	FALSE	FALSE	FALSE
ENSG00000011465	DCN	0	FALSE	FALSE	FALSE	FALSE	FALSE	FALSE
ENSG00000011478	QPCTL	0	FALSE	FALSE	FALSE	FALSE	FALSE	FALSE
ENSG00000011485	PPP5C	0	FALSE	FALSE	FALSE	FALSE	FALSE	FALSE
ENSG00000011523	CEP68	0	FALSE	FALSE	FALSE	FALSE	FALSE	FALSE
ENSG00000011566	MAP4K3	14	TRUE	FALSE	FALSE	FALSE	FALSE	FALSE
ENSG00000011590	ZBTB32	0	FALSE	FALSE	FALSE	FALSE	FALSE	FALSE
ENSG00000011600	TYROBP	0	FALSE	FALSE	FALSE	FALSE	FALSE	FALSE
ENSG00000011638	LDAF1	0	FALSE	FALSE	FALSE	FALSE	FALSE	FALSE
ENSG00000011677	GABRA3	0	FALSE	FALSE	FALSE	FALSE	FALSE	FALSE
ENSG00000012048	BRCA1	0	FALSE	FALSE	FALSE	FALSE	FALSE	FALSE
ENSG00000012061	ERCC1	0	FALSE	FALSE	FALSE	FALSE	FALSE	FALSE
ENSG00000012124	CD22	0	FALSE	FALSE	FALSE	FALSE	FALSE	FALSE
ENSG00000012171	SEMA3B	0	FALSE	FALSE	FALSE	FALSE	FALSE	FALSE
ENSG00000012174	MBTPS2	4	TRUE	FALSE	FALSE	FALSE	FALSE	FALSE
ENSG00000012211	PRICKLE3	0	FALSE	FALSE	FALSE	FALSE	FALSE	FALSE
ENSG00000012223	LTF	0	FALSE	FALSE	FALSE	FALSE	FALSE	FALSE
ENSG00000012232	EXTL3	3	TRUE	FALSE	FALSE	FALSE	FALSE	FALSE
ENSG00000012504	NR1H4	0	FALSE	FALSE	FALSE	FALSE	FALSE	FALSE
ENSG00000012660	ELOVL5	9	TRUE	FALSE	FALSE	FALSE	FALSE	FALSE
ENSG00000012817	KDM5D	0	FALSE	FALSE	FALSE	FALSE	FALSE	FALSE
ENSG00000012822	CALCOCO1	0	FALSE	FALSE	FALSE	FALSE	FALSE	FALSE
ENSG00000012963	UBR7	3	TRUE	FALSE	FALSE	FALSE	FALSE	FALSE
ENSG00000012983	MAP4K5	7	TRUE	FALSE	FALSE	FALSE	FALSE	FALSE
ENSG00000013016	EHD3	0	FALSE	FALSE	FALSE	FALSE	FALSE	FALSE
ENSG00000013275	PSMC4	0	FALSE	FALSE	FALSE	FALSE	FALSE	FALSE
ENSG00000013288	MAN2B2	0	FALSE	FALSE	FALSE	FALSE	FALSE	FALSE
ENSG00000013293	SLC7A14	0	FALSE	FALSE	FALSE	FALSE	FALSE	FALSE
ENSG00000013297	CLDN11	0	FALSE	FALSE	FALSE	FALSE	FALSE	FALSE
ENSG00000013306	SLC25A39	0	FALSE	FALSE	FALSE	FALSE	FALSE	FALSE
ENSG00000013364	MVP	0	FALSE	FALSE	FALSE	FALSE	FALSE	FALSE
ENSG00000013374	NUB1	1	FALSE	FALSE	FALSE	FALSE	FALSE	FALSE
ENSG00000013375	PGM3	0	FALSE	FALSE	FALSE	FALSE	FALSE	FALSE
ENSG00000013392	RWDD2A	0	FALSE	FALSE	FALSE	FALSE	FALSE	FALSE
ENSG00000013441	CLK1	3	TRUE	FALSE	FALSE	FALSE	FALSE	FALSE
ENSG00000013503	POLR3B	3	TRUE	FALSE	FALSE	FALSE	FALSE	FALSE
ENSG00000013523	ANGEL1	2	TRUE	FALSE	FALSE	FALSE	FALSE	FALSE
ENSG00000013561	RNF14	2	TRUE	FALSE	FALSE	FALSE	FALSE	FALSE
ENSG00000013563	DNASE1L1	0	FALSE	FALSE	FALSE	FALSE	FALSE	FALSE
ENSG00000013573	DDX11	0	FALSE	FALSE	FALSE	FALSE	FALSE	FALSE
ENSG00000013583	HEBP1	0	FALSE	FALSE	FALSE	FALSE	FALSE	FALSE
ENSG00000013588	GPRC5A	0	FALSE	FALSE	FALSE	FALSE	FALSE	FALSE
ENSG00000013619	MAMLD1	0	FALSE	FALSE	FALSE	FALSE	FALSE	FALSE
ENSG00000013725	CD6	0	FALSE	FALSE	FALSE	FALSE	FALSE	FALSE
ENSG00000013810	TACC3	0	FALSE	FALSE	FALSE	FALSE	FALSE	FALSE
ENSG00000014123	UFL1	3	TRUE	FALSE	FALSE	FALSE	FALSE	FALSE
ENSG00000014138	POLA2	0	FALSE	FALSE	FALSE	FALSE	FALSE	FALSE
ENSG00000014164	ZC3H3	1	FALSE	FALSE	FALSE	FALSE	FALSE	FALSE
ENSG00000014216	CAPN1	0	FALSE	FALSE	FALSE	FALSE	FALSE	FALSE
ENSG00000014257	ACP3	0	FALSE	FALSE	FALSE	FALSE	FALSE	FALSE
ENSG00000014641	MDH1	4	TRUE	FALSE	FALSE	FALSE	FALSE	FALSE
ENSG00000014824	SLC30A9	5	TRUE	FALSE	FALSE	FALSE	FALSE	FALSE
ENSG00000014914	MTMR11	0	FALSE	FALSE	FALSE	FALSE	FALSE	FALSE
ENSG00000014919	COX15	1	FALSE	FALSE	FALSE	FALSE	FALSE	FALSE
ENSG00000015133	CCDC88C	0	FALSE	FALSE	FALSE	FALSE	FALSE	FALSE
ENSG00000015153	YAF2	3	TRUE	FALSE	FALSE	FALSE	FALSE	FALSE
ENSG00000015171	ZMYND11	9	TRUE	FALSE	FALSE	FALSE	FALSE	FALSE
ENSG00000015285	WAS	0	FALSE	FALSE	FALSE	FALSE	FALSE	FALSE
ENSG00000015413	DPEP1	0	FALSE	FALSE	FALSE	FALSE	FALSE	FALSE
ENSG00000015475	BID	0	FALSE	FALSE	FALSE	FALSE	FALSE	FALSE
ENSG00000015479	MATR3	0	FALSE	FALSE	FALSE	FALSE	FALSE	FALSE
ENSG00000015520	NPC1L1	0	FALSE	FALSE	FALSE	FALSE	FALSE	FALSE
ENSG00000015532	XYLT2	0	FALSE	FALSE	FALSE	FALSE	FALSE	FALSE
ENSG00000015568	RGPD5	0	FALSE	FALSE	FALSE	FALSE	FALSE	FALSE
ENSG00000015592	STMN4	0	FALSE	FALSE	FALSE	FALSE	FALSE	FALSE
ENSG00000015676	NUDCD3	8	TRUE	FALSE	FALSE	FALSE	FALSE	FALSE
ENSG00000016082	ISL1	0	FALSE	FALSE	FALSE	FALSE	FALSE	FALSE
ENSG00000016391	CHDH	0	FALSE	FALSE	FALSE	FALSE	FALSE	FALSE
ENSG00000016402	IL20RA	0	FALSE	FALSE	FALSE	FALSE	FALSE	FALSE
ENSG00000016864	GLT8D1	0	FALSE	FALSE	FALSE	FALSE	FALSE	FALSE
ENSG00000017260	ATP2C1	2	TRUE	FALSE	FALSE	FALSE	FALSE	FALSE
ENSG00000017427	IGF1	0	FALSE	FALSE	FALSE	FALSE	FALSE	FALSE
ENSG00000017483	SLC38A5	0	FALSE	FALSE	FALSE	FALSE	FALSE	FALSE
ENSG00000017797	RALBP1	2	TRUE	FALSE	FALSE	FALSE	FALSE	FALSE
ENSG00000018189	RUFY3	4	TRUE	FALSE	FALSE	FALSE	FALSE	FALSE
ENSG00000018236	CNTN1	3	TRUE	FALSE	FALSE	FALSE	FALSE	FALSE
ENSG00000018280	SLC11A1	0	FALSE	FALSE	FALSE	FALSE	FALSE	FALSE
ENSG00000018408	WWTR1	3	TRUE	FALSE	FALSE	FALSE	FALSE	FALSE
ENSG00000018510	AGPS	6	TRUE	FALSE	FALSE	FALSE	FALSE	FALSE
ENSG00000018607	ZNF806	0	FALSE	FALSE	FALSE	FALSE	FALSE	FALSE
ENSG00000018610	STEEP1	0	FALSE	FALSE	FALSE	FALSE	FALSE	FALSE
ENSG00000018625	ATP1A2	0	FALSE	FALSE	FALSE	FALSE	FALSE	FALSE
ENSG00000018699	TTC27	2	TRUE	FALSE	FALSE	FALSE	FALSE	FALSE
ENSG00000018869	ZNF582	1	FALSE	FALSE	FALSE	FALSE	FALSE	FALSE
ENSG00000019102	VSIG2	0	FALSE	FALSE	FALSE	FALSE	FALSE	FALSE
ENSG00000019144	PHLDB1	0	FALSE	FALSE	FALSE	FALSE	FALSE	FALSE
ENSG00000019186	CYP24A1	0	FALSE	FALSE	FALSE	FALSE	FALSE	FALSE
ENSG00000019485	PRDM11	0	FALSE	FALSE	FALSE	FALSE	FALSE	FALSE
ENSG00000019505	SYT13	0	FALSE	FALSE	FALSE	FALSE	FALSE	FALSE
ENSG00000019549	SNAI2	0	FALSE	FALSE	FALSE	FALSE	FALSE	FALSE
ENSG00000019582	CD74	0	FALSE	FALSE	FALSE	FALSE	FALSE	FALSE
ENSG00000019991	HGF	0	FALSE	FALSE	FALSE	FALSE	FALSE	FALSE
ENSG00000019995	ZRANB1	3	TRUE	FALSE	FALSE	FALSE	FALSE	FALSE
ENSG00000020129	NCDN	0	FALSE	FALSE	FALSE	FALSE	FALSE	FALSE
ENSG00000020181	ADGRA2	0	FALSE	FALSE	FALSE	FALSE	FALSE	FALSE
ENSG00000020219	CCT8L1P	0	FALSE	FALSE	FALSE	FALSE	FALSE	FALSE
ENSG00000020256	ZFP64	5	TRUE	FALSE	FALSE	FALSE	FALSE	FALSE
ENSG00000020426	MNAT1	21	TRUE	FALSE	FALSE	FALSE	FALSE	FALSE
ENSG00000020577	SAMD4A	11	TRUE	FALSE	FALSE	FALSE	FALSE	FALSE
ENSG00000020633	RUNX3	0	FALSE	FALSE	FALSE	FALSE	FALSE	FALSE
ENSG00000020922	MRE11	10	TRUE	FALSE	FALSE	FALSE	FALSE	FALSE
ENSG00000021300	PLEKHB1	0	FALSE	FALSE	FALSE	FALSE	FALSE	FALSE
ENSG00000021355	SERPINB1	0	FALSE	FALSE	FALSE	FALSE	FALSE	FALSE
ENSG00000021461	CYP3A43	0	FALSE	FALSE	FALSE	FALSE	FALSE	FALSE
ENSG00000021488	SLC7A9	0	FALSE	FALSE	FALSE	FALSE	FALSE	FALSE
ENSG00000021574	SPAST	2	TRUE	FALSE	FALSE	FALSE	FALSE	FALSE
ENSG00000021645	NRXN3	14	TRUE	FALSE	FALSE	FALSE	FALSE	FALSE
ENSG00000021762	OSBPL5	0	FALSE	FALSE	FALSE	FALSE	FALSE	FALSE
ENSG00000021776	AQR	5	TRUE	FALSE	FALSE	FALSE	FALSE	FALSE
ENSG00000021826	CPS1	3	TRUE	FALSE	FALSE	FALSE	FALSE	FALSE
ENSG00000022267	FHL1	7	TRUE	FALSE	FALSE	FALSE	FALSE	FALSE
ENSG00000022277	RTF2	1	FALSE	FALSE	FALSE	FALSE	FALSE	FALSE
ENSG00000022355	GABRA1	0	FALSE	FALSE	FALSE	FALSE	FALSE	FALSE
ENSG00000022556	NLRP2	0	FALSE	FALSE	FALSE	FALSE	FALSE	FALSE
ENSG00000022567	SLC45A4	0	FALSE	FALSE	FALSE	FALSE	FALSE	FALSE
ENSG00000022840	RNF10	1	FALSE	FALSE	FALSE	FALSE	FALSE	FALSE
ENSG00000022976	ZNF839	0	FALSE	FALSE	FALSE	FALSE	FALSE	FALSE
ENSG00000023041	ZDHHC6	2	TRUE	FALSE	FALSE	FALSE	FALSE	FALSE
ENSG00000023171	GRAMD1B	0	FALSE	FALSE	FALSE	FALSE	FALSE	FALSE
ENSG00000023228	NDUFS1	3	TRUE	FALSE	FALSE	FALSE	FALSE	FALSE
ENSG00000023287	RB1CC1	6	TRUE	FALSE	FALSE	FALSE	FALSE	FALSE
ENSG00000023318	ERP44	2	TRUE	FALSE	FALSE	FALSE	FALSE	FALSE
ENSG00000023330	ALAS1	0	FALSE	FALSE	FALSE	FALSE	FALSE	FALSE
ENSG00000023445	BIRC3	0	FALSE	FALSE	FALSE	FALSE	FALSE	FALSE
ENSG00000023516	AKAP11	10	TRUE	FALSE	FALSE	FALSE	FALSE	FALSE
ENSG00000023572	GLRX2	0	FALSE	FALSE	FALSE	FALSE	FALSE	FALSE
ENSG00000023608	SNAPC1	2	TRUE	FALSE	FALSE	FALSE	FALSE	FALSE
ENSG00000023697	DERA	1	FALSE	FALSE	FALSE	FALSE	FALSE	FALSE
ENSG00000023734	STRAP	4	TRUE	FALSE	FALSE	FALSE	FALSE	FALSE
ENSG00000023839	ABCC2	1	FALSE	FALSE	FALSE	FALSE	FALSE	FALSE
ENSG00000023892	DEF6	0	FALSE	FALSE	FALSE	FALSE	FALSE	FALSE
ENSG00000023902	PLEKHO1	0	FALSE	FALSE	FALSE	FALSE	FALSE	FALSE
ENSG00000023909	GCLM	3	TRUE	FALSE	FALSE	FALSE	FALSE	FALSE
ENSG00000024048	UBR2	1	FALSE	FALSE	FALSE	FALSE	FALSE	FALSE
ENSG00000024422	EHD2	0	FALSE	FALSE	FALSE	FALSE	FALSE	FALSE
ENSG00000024526	DEPDC1	13	TRUE	FALSE	FALSE	FALSE	FALSE	FALSE
ENSG00000024862	CCDC28A	0	FALSE	FALSE	FALSE	FALSE	FALSE	FALSE
ENSG00000025039	RRAGD	1	FALSE	FALSE	FALSE	FALSE	FALSE	FALSE
ENSG00000025156	HSF2	0	FALSE	FALSE	FALSE	FALSE	FALSE	FALSE
ENSG00000025293	PHF20	6	TRUE	FALSE	FALSE	FALSE	FALSE	FALSE
ENSG00000025423	HSD17B6	0	FALSE	FALSE	FALSE	FALSE	FALSE	FALSE
ENSG00000025434	NR1H3	0	FALSE	FALSE	FALSE	FALSE	FALSE	FALSE
ENSG00000025708	TYMP	0	FALSE	FALSE	FALSE	FALSE	FALSE	FALSE
ENSG00000025770	NCAPH2	1	FALSE	FALSE	FALSE	FALSE	FALSE	FALSE
ENSG00000025772	TOMM34	0	FALSE	FALSE	FALSE	FALSE	FALSE	FALSE
ENSG00000025796	SEC63	4	TRUE	FALSE	FALSE	FALSE	FALSE	FALSE
ENSG00000025800	KPNA6	6	TRUE	FALSE	FALSE	FALSE	FALSE	FALSE
ENSG00000026025	VIM	1	FALSE	FALSE	FALSE	FALSE	FALSE	FALSE
ENSG00000026036	RTEL1-TNFRSF6B	0	FALSE	FALSE	FALSE	FALSE	FALSE	FALSE
ENSG00000026103	FAS	0	FALSE	FALSE	FALSE	FALSE	FALSE	FALSE
ENSG00000026297	RNASET2	1	FALSE	FALSE	FALSE	FALSE	FALSE	FALSE
ENSG00000026508	CD44	0	FALSE	FALSE	FALSE	FALSE	FALSE	FALSE
ENSG00000026559	KCNG1	0	FALSE	FALSE	FALSE	FALSE	FALSE	FALSE
ENSG00000026652	AGPAT4	7	TRUE	FALSE	FALSE	FALSE	FALSE	FALSE
ENSG00000026751	SLAMF7	0	FALSE	FALSE	FALSE	FALSE	FALSE	FALSE
ENSG00000026950	BTN3A1	0	FALSE	FALSE	FALSE	FALSE	FALSE	FALSE
ENSG00000027001	MIPEP	2	TRUE	FALSE	FALSE	FALSE	FALSE	FALSE
ENSG00000027075	PRKCH	4	TRUE	FALSE	FALSE	FALSE	FALSE	FALSE
ENSG00000027644	INSRR	0	FALSE	FALSE	FALSE	FALSE	FALSE	FALSE
ENSG00000027697	IFNGR1	0	FALSE	FALSE	FALSE	FALSE	FALSE	FALSE
ENSG00000027847	B4GALT7	0	FALSE	FALSE	FALSE	FALSE	FALSE	FALSE
ENSG00000027869	SH2D2A	0	FALSE	FALSE	FALSE	FALSE	FALSE	FALSE
ENSG00000028116	VRK2	5	TRUE	FALSE	FALSE	FALSE	FALSE	FALSE
ENSG00000028137	TNFRSF1B	0	FALSE	FALSE	FALSE	FALSE	FALSE	FALSE
ENSG00000028203	VEZT	11	TRUE	FALSE	FALSE	FALSE	FALSE	FALSE
ENSG00000028277	POU2F2	0	FALSE	FALSE	FALSE	FALSE	FALSE	FALSE
ENSG00000028310	BRD9	0	FALSE	FALSE	FALSE	FALSE	FALSE	FALSE
ENSG00000028528	SNX1	5	TRUE	FALSE	FALSE	FALSE	FALSE	FALSE
ENSG00000028839	TBPL1	2	TRUE	FALSE	FALSE	FALSE	FALSE	FALSE
ENSG00000029153	ARNTL2	1	FALSE	FALSE	FALSE	FALSE	FALSE	FALSE
ENSG00000029363	BCLAF1	17	TRUE	FALSE	FALSE	FALSE	FALSE	FALSE
ENSG00000029364	SLC39A9	3	TRUE	FALSE	FALSE	FALSE	FALSE	FALSE
ENSG00000029534	ANK1	3	TRUE	FALSE	FALSE	FALSE	TRUE	TRUE
ENSG00000029639	TFB1M	4	TRUE	FALSE	FALSE	FALSE	FALSE	FALSE
ENSG00000029725	RABEP1	3	TRUE	FALSE	FALSE	FALSE	FALSE	FALSE
ENSG00000029993	HMGB3	1	FALSE	FALSE	FALSE	FALSE	FALSE	FALSE
ENSG00000030066	NUP160	5	TRUE	FALSE	FALSE	FALSE	FALSE	FALSE
ENSG00000030110	BAK1	0	FALSE	FALSE	FALSE	FALSE	FALSE	FALSE
ENSG00000030419	IKZF2	1	FALSE	FALSE	FALSE	FALSE	FALSE	FALSE
ENSG00000030582	GRN	0	FALSE	FALSE	FALSE	FALSE	FALSE	FALSE
ENSG00000031003	FAM13B	3	TRUE	FALSE	FALSE	FALSE	FALSE	FALSE
ENSG00000031081	ARHGAP31	1	FALSE	FALSE	FALSE	FALSE	FALSE	FALSE
ENSG00000031691	CENPQ	2	TRUE	FALSE	FALSE	FALSE	FALSE	FALSE
ENSG00000031698	SARS1	0	FALSE	FALSE	FALSE	FALSE	FALSE	FALSE
ENSG00000031823	RANBP3	5	TRUE	FALSE	FALSE	FALSE	FALSE	FALSE
ENSG00000032219	ARID4A	1	FALSE	FALSE	FALSE	FALSE	FALSE	FALSE
ENSG00000032389	EIPR1	4	TRUE	FALSE	FALSE	FALSE	FALSE	FALSE
ENSG00000032444	PNPLA6	0	FALSE	FALSE	FALSE	FALSE	FALSE	FALSE
ENSG00000032742	IFT88	0	FALSE	FALSE	FALSE	FALSE	FALSE	FALSE
ENSG00000033011	ALG1	0	FALSE	FALSE	FALSE	FALSE	FALSE	FALSE
ENSG00000033030	ZCCHC8	9	TRUE	FALSE	FALSE	FALSE	FALSE	FALSE
ENSG00000033050	ABCF2	0	FALSE	FALSE	FALSE	FALSE	FALSE	FALSE
ENSG00000033100	CHPF2	0	FALSE	FALSE	FALSE	FALSE	FALSE	FALSE
ENSG00000033122	LRRC7	1	FALSE	FALSE	FALSE	FALSE	FALSE	FALSE
ENSG00000033170	FUT8	15	TRUE	FALSE	FALSE	FALSE	FALSE	FALSE
ENSG00000033178	UBA6	2	TRUE	FALSE	FALSE	FALSE	FALSE	FALSE
ENSG00000033327	GAB2	4	TRUE	FALSE	FALSE	FALSE	FALSE	FALSE
ENSG00000033627	ATP6V0A1	1	FALSE	FALSE	FALSE	FALSE	FALSE	FALSE
ENSG00000033800	PIAS1	13	TRUE	FALSE	FALSE	FALSE	FALSE	FALSE
ENSG00000033867	SLC4A7	7	TRUE	FALSE	FALSE	FALSE	FALSE	FALSE
ENSG00000034053	APBA2	1	FALSE	FALSE	FALSE	FALSE	FALSE	FALSE
ENSG00000034152	MAP2K3	0	FALSE	FALSE	FALSE	FALSE	FALSE	FALSE
ENSG00000034239	EFCAB1	0	FALSE	FALSE	FALSE	FALSE	FALSE	FALSE
ENSG00000034510	TMSB10	0	FALSE	FALSE	FALSE	FALSE	FALSE	FALSE
ENSG00000034533	ASTE1	0	FALSE	FALSE	FALSE	FALSE	FALSE	FALSE
ENSG00000034677	RNF19A	4	TRUE	FALSE	FALSE	FALSE	FALSE	FALSE
ENSG00000034693	PEX3	2	TRUE	FALSE	FALSE	FALSE	FALSE	FALSE
ENSG00000034713	GABARAPL2	0	FALSE	FALSE	FALSE	FALSE	FALSE	FALSE
ENSG00000034971	MYOC	0	FALSE	FALSE	FALSE	FALSE	FALSE	FALSE
ENSG00000035115	SH3YL1	1	FALSE	FALSE	FALSE	FALSE	FALSE	FALSE
ENSG00000035141	FAM136A	0	FALSE	FALSE	FALSE	FALSE	FALSE	FALSE
ENSG00000035403	VCL	7	TRUE	FALSE	FALSE	FALSE	FALSE	FALSE
ENSG00000035499	DEPDC1B	8	TRUE	FALSE	FALSE	FALSE	FALSE	FALSE
ENSG00000035664	DAPK2	0	FALSE	FALSE	FALSE	FALSE	FALSE	FALSE
ENSG00000035681	NSMAF	1	FALSE	FALSE	FALSE	FALSE	FALSE	FALSE
ENSG00000035687	ADSS2	10	TRUE	FALSE	FALSE	FALSE	FALSE	FALSE
ENSG00000035862	TIMP2	0	FALSE	FALSE	FALSE	FALSE	FALSE	FALSE
ENSG00000035928	RFC1	3	TRUE	FALSE	FALSE	FALSE	FALSE	FALSE
ENSG00000036054	TBC1D23	4	TRUE	FALSE	FALSE	FALSE	FALSE	FALSE
ENSG00000036257	CUL3	12	TRUE	FALSE	FALSE	FALSE	FALSE	FALSE
ENSG00000036448	MYOM2	1	FALSE	FALSE	FALSE	FALSE	FALSE	FALSE
ENSG00000036473	OTC	0	FALSE	FALSE	FALSE	FALSE	FALSE	FALSE
ENSG00000036530	CYP46A1	1	FALSE	FALSE	FALSE	FALSE	FALSE	FALSE
ENSG00000036549	ZZZ3	24	TRUE	FALSE	FALSE	FALSE	FALSE	FALSE
ENSG00000036565	SLC18A1	0	FALSE	FALSE	FALSE	FALSE	FALSE	FALSE
ENSG00000036672	USP2	0	FALSE	FALSE	FALSE	FALSE	FALSE	FALSE
ENSG00000036828	CASR	0	FALSE	FALSE	FALSE	FALSE	FALSE	FALSE
ENSG00000037042	TUBG2	0	FALSE	FALSE	FALSE	FALSE	FALSE	FALSE
ENSG00000037241	RPL26L1	1	FALSE	FALSE	FALSE	FALSE	FALSE	FALSE
ENSG00000037280	FLT4	0	FALSE	FALSE	FALSE	FALSE	FALSE	FALSE
ENSG00000037474	NSUN2	3	TRUE	FALSE	FALSE	FALSE	FALSE	FALSE
ENSG00000037637	FBXO42	1	FALSE	FALSE	FALSE	FALSE	FALSE	FALSE
ENSG00000037749	MFAP3	7	TRUE	FALSE	FALSE	FALSE	FALSE	FALSE
ENSG00000037757	MRI1	2	TRUE	FALSE	FALSE	FALSE	FALSE	FALSE
ENSG00000037897	METTL1	0	FALSE	FALSE	FALSE	FALSE	FALSE	FALSE
ENSG00000038002	AGA	0	FALSE	FALSE	FALSE	FALSE	FALSE	FALSE
ENSG00000038210	PI4K2B	3	TRUE	FALSE	FALSE	FALSE	FALSE	FALSE
ENSG00000038219	BOD1L1	6	TRUE	FALSE	FALSE	FALSE	FALSE	FALSE
ENSG00000038274	MAT2B	0	FALSE	FALSE	FALSE	FALSE	FALSE	FALSE
ENSG00000038295	TLL1	0	FALSE	FALSE	FALSE	FALSE	FALSE	FALSE
ENSG00000038358	EDC4	0	FALSE	FALSE	FALSE	FALSE	FALSE	FALSE
ENSG00000038382	TRIO	31	TRUE	FALSE	FALSE	FALSE	FALSE	FALSE
ENSG00000038427	VCAN	8	TRUE	FALSE	FALSE	FALSE	FALSE	FALSE
ENSG00000038532	CLEC16A	4	TRUE	FALSE	FALSE	FALSE	FALSE	FALSE
ENSG00000038945	MSR1	0	FALSE	FALSE	FALSE	FALSE	FALSE	FALSE
ENSG00000039068	CDH1	0	FALSE	FALSE	FALSE	FALSE	FALSE	FALSE
ENSG00000039123	MTREX	12	TRUE	FALSE	FALSE	FALSE	FALSE	FALSE
ENSG00000039139	DNAH5	0	FALSE	FALSE	FALSE	FALSE	FALSE	FALSE
ENSG00000039319	ZFYVE16	3	TRUE	FALSE	FALSE	FALSE	FALSE	FALSE
ENSG00000039523	RIPOR1	0	FALSE	FALSE	FALSE	FALSE	FALSE	FALSE
ENSG00000039537	C6	0	FALSE	FALSE	FALSE	FALSE	FALSE	FALSE
ENSG00000039560	RAI14	5	TRUE	FALSE	FALSE	FALSE	FALSE	FALSE
ENSG00000039600	SOX30	0	FALSE	FALSE	FALSE	FALSE	FALSE	FALSE
ENSG00000039650	PNKP	0	FALSE	FALSE	FALSE	FALSE	FALSE	FALSE
ENSG00000039987	BEST2	0	FALSE	FALSE	FALSE	FALSE	FALSE	FALSE
ENSG00000040199	PHLPP2	1	FALSE	FALSE	FALSE	FALSE	FALSE	FALSE
ENSG00000040275	SPDL1	2	TRUE	FALSE	FALSE	FALSE	FALSE	FALSE
ENSG00000040341	STAU2	6	TRUE	FALSE	FALSE	FALSE	FALSE	FALSE
ENSG00000040487	SLC66A1	0	FALSE	FALSE	FALSE	FALSE	FALSE	FALSE
ENSG00000040531	CTNS	0	FALSE	FALSE	FALSE	FALSE	FALSE	FALSE
ENSG00000040608	RTN4R	0	FALSE	FALSE	FALSE	FALSE	FALSE	FALSE
ENSG00000040633	PHF23	0	FALSE	FALSE	FALSE	FALSE	FALSE	FALSE
ENSG00000040731	CDH10	0	FALSE	FALSE	FALSE	FALSE	FALSE	FALSE
ENSG00000040933	INPP4A	2	TRUE	FALSE	FALSE	FALSE	FALSE	FALSE
ENSG00000041353	RAB27B	0	FALSE	FALSE	FALSE	FALSE	FALSE	FALSE
ENSG00000041357	PSMA4	2	TRUE	FALSE	FALSE	FALSE	FALSE	FALSE
ENSG00000041515	MYO16	0	FALSE	FALSE	FALSE	FALSE	FALSE	FALSE
ENSG00000041802	LSG1	1	FALSE	FALSE	FALSE	FALSE	FALSE	FALSE
ENSG00000041880	PARP3	0	FALSE	FALSE	FALSE	FALSE	FALSE	FALSE
ENSG00000041982	TNC	0	FALSE	FALSE	FALSE	FALSE	FALSE	FALSE
ENSG00000041988	THAP3	0	FALSE	FALSE	FALSE	FALSE	FALSE	FALSE
ENSG00000042062	RIPOR3	0	FALSE	FALSE	FALSE	FALSE	FALSE	FALSE
ENSG00000042088	TDP1	3	TRUE	FALSE	FALSE	FALSE	FALSE	FALSE
ENSG00000042286	AIFM2	0	FALSE	FALSE	FALSE	FALSE	FALSE	FALSE
ENSG00000042304	C2orf83	0	FALSE	FALSE	FALSE	FALSE	FALSE	FALSE
ENSG00000042317	SPATA7	2	TRUE	FALSE	FALSE	FALSE	FALSE	FALSE
ENSG00000042429	MED17	0	FALSE	FALSE	FALSE	FALSE	FALSE	FALSE
ENSG00000042445	RETSAT	0	FALSE	FALSE	FALSE	FALSE	FALSE	FALSE
ENSG00000042493	CAPG	0	FALSE	FALSE	FALSE	FALSE	FALSE	FALSE
ENSG00000042753	AP2S1	0	FALSE	FALSE	FALSE	FALSE	FALSE	FALSE
ENSG00000042781	USH2A	0	FALSE	FALSE	FALSE	FALSE	FALSE	FALSE
ENSG00000042813	ZPBP	0	FALSE	FALSE	FALSE	FALSE	FALSE	FALSE
ENSG00000042832	TG	0	FALSE	FALSE	FALSE	FALSE	FALSE	FALSE
ENSG00000042980	ADAM28	0	FALSE	FALSE	FALSE	FALSE	FALSE	FALSE
ENSG00000043039	BARX2	1	FALSE	FALSE	FALSE	FALSE	FALSE	FALSE
ENSG00000043093	DCUN1D1	2	TRUE	FALSE	FALSE	FALSE	FALSE	FALSE
ENSG00000043143	JADE2	0	FALSE	FALSE	FALSE	FALSE	FALSE	FALSE
ENSG00000043355	ZIC2	0	FALSE	FALSE	FALSE	FALSE	FALSE	FALSE
ENSG00000043514	TRIT1	2	TRUE	FALSE	FALSE	FALSE	FALSE	FALSE
ENSG00000043591	ADRB1	0	FALSE	FALSE	FALSE	FALSE	FALSE	FALSE
ENSG00000044090	CUL7	0	FALSE	FALSE	FALSE	FALSE	FALSE	FALSE
ENSG00000044115	CTNNA1	13	TRUE	FALSE	FALSE	FALSE	FALSE	FALSE
ENSG00000044446	PHKA2	1	FALSE	FALSE	FALSE	FALSE	FALSE	FALSE
ENSG00000044459	CNTLN	12	TRUE	FALSE	FALSE	FALSE	FALSE	FALSE
ENSG00000044524	EPHA3	10	TRUE	FALSE	FALSE	FALSE	FALSE	FALSE
ENSG00000044574	HSPA5	1	FALSE	FALSE	FALSE	FALSE	FALSE	FALSE
ENSG00000046604	DSG2	2	TRUE	FALSE	FALSE	FALSE	FALSE	FALSE
ENSG00000046647	GEMIN8	0	FALSE	FALSE	FALSE	FALSE	FALSE	FALSE
ENSG00000046651	OFD1	0	FALSE	FALSE	FALSE	FALSE	FALSE	FALSE
ENSG00000046653	GPM6B	9	TRUE	FALSE	FALSE	FALSE	FALSE	FALSE
ENSG00000046889	PREX2	0	FALSE	FALSE	FALSE	FALSE	FALSE	FALSE
ENSG00000047056	WDR37	2	TRUE	FALSE	FALSE	FALSE	FALSE	FALSE
ENSG00000047188	YTHDC2	11	TRUE	FALSE	FALSE	FALSE	FALSE	FALSE
ENSG00000047230	CTPS2	0	FALSE	FALSE	FALSE	FALSE	FALSE	FALSE
ENSG00000047249	ATP6V1H	1	FALSE	FALSE	FALSE	FALSE	FALSE	FALSE
ENSG00000047315	POLR2B	4	TRUE	FALSE	FALSE	FALSE	FALSE	FALSE
ENSG00000047346	FAM214A	8	TRUE	FALSE	FALSE	FALSE	FALSE	FALSE
ENSG00000047365	ARAP2	6	TRUE	FALSE	FALSE	FALSE	FALSE	FALSE
ENSG00000047410	TPR	8	TRUE	FALSE	FALSE	FALSE	FALSE	FALSE
ENSG00000047457	CP	0	FALSE	FALSE	FALSE	FALSE	FALSE	FALSE
ENSG00000047578	KATNIP	1	FALSE	FALSE	FALSE	FALSE	FALSE	FALSE
ENSG00000047579	DTNBP1	3	TRUE	FALSE	FALSE	FALSE	FALSE	FALSE
ENSG00000047597	XK	0	FALSE	FALSE	FALSE	FALSE	FALSE	FALSE
ENSG00000047617	ANO2	0	FALSE	FALSE	FALSE	FALSE	FALSE	FALSE
ENSG00000047621	C12orf4	5	TRUE	FALSE	FALSE	FALSE	FALSE	FALSE
ENSG00000047634	SCML1	13	TRUE	FALSE	FALSE	FALSE	FALSE	FALSE
ENSG00000047644	WWC3	0	FALSE	FALSE	FALSE	FALSE	FALSE	FALSE
ENSG00000047648	ARHGAP6	0	FALSE	FALSE	FALSE	FALSE	FALSE	FALSE
ENSG00000047662	FAM184B	2	TRUE	FALSE	FALSE	FALSE	FALSE	FALSE
ENSG00000047849	MAP4	2	TRUE	FALSE	FALSE	FALSE	FALSE	FALSE
ENSG00000047932	GOPC	2	TRUE	FALSE	FALSE	FALSE	FALSE	FALSE
ENSG00000047936	ROS1	0	FALSE	FALSE	FALSE	FALSE	FALSE	FALSE
ENSG00000048028	USP28	1	FALSE	FALSE	FALSE	FALSE	FALSE	FALSE
ENSG00000048052	HDAC9	1	FALSE	FALSE	FALSE	FALSE	FALSE	FALSE
ENSG00000048140	TSPAN17	0	FALSE	FALSE	FALSE	FALSE	FALSE	FALSE
ENSG00000048162	NOP16	0	FALSE	FALSE	FALSE	FALSE	FALSE	FALSE
ENSG00000048342	CC2D2A	0	FALSE	FALSE	FALSE	FALSE	FALSE	FALSE
ENSG00000048392	RRM2B	2	TRUE	FALSE	FALSE	FALSE	FALSE	FALSE
ENSG00000048405	ZNF800	4	TRUE	FALSE	FALSE	FALSE	FALSE	FALSE
ENSG00000048462	TNFRSF17	0	FALSE	FALSE	FALSE	FALSE	FALSE	FALSE
ENSG00000048471	SNX29	8	TRUE	FALSE	FALSE	FALSE	FALSE	FALSE
ENSG00000048540	LMO3	0	FALSE	FALSE	FALSE	FALSE	FALSE	FALSE
ENSG00000048544	MRPS10	1	FALSE	FALSE	FALSE	FALSE	FALSE	FALSE
ENSG00000048545	GUCA1A	0	FALSE	FALSE	FALSE	FALSE	FALSE	FALSE
ENSG00000048649	RSF1	8	TRUE	FALSE	FALSE	FALSE	FALSE	FALSE
ENSG00000048707	VPS13D	8	TRUE	FALSE	FALSE	FALSE	FALSE	FALSE
ENSG00000048740	CELF2	26	TRUE	FALSE	FALSE	FALSE	FALSE	FALSE
ENSG00000048828	FAM120A	5	TRUE	FALSE	FALSE	FALSE	FALSE	FALSE
ENSG00000048991	R3HDM1	8	TRUE	FALSE	FALSE	FALSE	FALSE	FALSE
ENSG00000049089	COL9A2	0	FALSE	FALSE	FALSE	FALSE	FALSE	FALSE
ENSG00000049130	KITLG	8	TRUE	FALSE	FALSE	FALSE	FALSE	FALSE
ENSG00000049167	ERCC8	6	TRUE	FALSE	FALSE	FALSE	FALSE	FALSE
ENSG00000049192	ADAMTS6	0	FALSE	FALSE	FALSE	FALSE	FALSE	FALSE
ENSG00000049239	H6PD	0	FALSE	FALSE	FALSE	FALSE	FALSE	FALSE
ENSG00000049245	VAMP3	0	FALSE	FALSE	FALSE	FALSE	FALSE	FALSE
ENSG00000049246	PER3	0	FALSE	FALSE	FALSE	FALSE	FALSE	FALSE
ENSG00000049247	UTS2	0	FALSE	FALSE	FALSE	FALSE	FALSE	FALSE
ENSG00000049249	TNFRSF9	0	FALSE	FALSE	FALSE	FALSE	FALSE	FALSE
ENSG00000049283	EPN3	0	FALSE	FALSE	FALSE	FALSE	FALSE	FALSE
ENSG00000049323	LTBP1	3	TRUE	FALSE	FALSE	FALSE	FALSE	FALSE
ENSG00000049449	RCN1	0	FALSE	FALSE	FALSE	FALSE	FALSE	FALSE
ENSG00000049540	ELN	0	FALSE	FALSE	FALSE	FALSE	FALSE	FALSE
ENSG00000049541	RFC2	1	FALSE	FALSE	FALSE	FALSE	FALSE	FALSE
ENSG00000049618	ARID1B	28	TRUE	FALSE	FALSE	FALSE	FALSE	FALSE
ENSG00000049656	CLPTM1L	0	FALSE	FALSE	FALSE	FALSE	FALSE	FALSE
ENSG00000049759	NEDD4L	5	TRUE	FALSE	FALSE	FALSE	FALSE	FALSE
ENSG00000049768	FOXP3	0	FALSE	FALSE	FALSE	FALSE	FALSE	FALSE
ENSG00000049769	PPP1R3F	0	FALSE	FALSE	FALSE	FALSE	FALSE	FALSE
ENSG00000049860	HEXB	0	FALSE	FALSE	FALSE	FALSE	FALSE	FALSE
ENSG00000049883	PTCD2	0	FALSE	FALSE	FALSE	FALSE	FALSE	FALSE
ENSG00000050030	NEXMIF	0	FALSE	FALSE	FALSE	FALSE	FALSE	FALSE
ENSG00000050130	JKAMP	1	FALSE	FALSE	FALSE	FALSE	FALSE	FALSE
ENSG00000050165	DKK3	0	FALSE	FALSE	FALSE	FALSE	FALSE	FALSE
ENSG00000050327	ARHGEF5	0	FALSE	FALSE	FALSE	FALSE	FALSE	FALSE
ENSG00000050344	NFE2L3	0	FALSE	FALSE	FALSE	FALSE	FALSE	FALSE
ENSG00000050393	MCUR1	0	FALSE	FALSE	FALSE	FALSE	FALSE	FALSE
ENSG00000050405	LIMA1	6	TRUE	FALSE	FALSE	FALSE	FALSE	FALSE
ENSG00000050426	LETMD1	1	FALSE	FALSE	FALSE	FALSE	FALSE	FALSE
ENSG00000050438	SLC4A8	0	FALSE	FALSE	FALSE	FALSE	FALSE	FALSE
ENSG00000050555	LAMC3	0	FALSE	FALSE	FALSE	FALSE	FALSE	FALSE
ENSG00000050628	PTGER3	0	FALSE	FALSE	FALSE	FALSE	FALSE	FALSE
ENSG00000050730	TNIP3	0	FALSE	FALSE	FALSE	FALSE	FALSE	FALSE
ENSG00000050748	MAPK9	5	TRUE	FALSE	FALSE	FALSE	FALSE	FALSE
ENSG00000050767	COL23A1	0	FALSE	FALSE	FALSE	FALSE	FALSE	FALSE
ENSG00000050820	BCAR1	1	FALSE	FALSE	FALSE	FALSE	FALSE	FALSE
ENSG00000051009	FHIP1B	0	FALSE	FALSE	FALSE	FALSE	FALSE	FALSE
ENSG00000051108	HERPUD1	3	TRUE	FALSE	FALSE	FALSE	FALSE	FALSE
ENSG00000051128	HOMER3	0	FALSE	FALSE	FALSE	FALSE	FALSE	FALSE
ENSG00000051180	RAD51	0	FALSE	FALSE	FALSE	FALSE	FALSE	FALSE
ENSG00000051341	POLQ	10	TRUE	FALSE	FALSE	FALSE	FALSE	FALSE
ENSG00000051382	PIK3CB	3	TRUE	FALSE	FALSE	FALSE	FALSE	FALSE
ENSG00000051523	CYBA	0	FALSE	FALSE	FALSE	FALSE	FALSE	FALSE
ENSG00000051596	THOC3	0	FALSE	FALSE	FALSE	FALSE	FALSE	FALSE
ENSG00000051620	HEBP2	0	FALSE	FALSE	FALSE	FALSE	FALSE	FALSE
ENSG00000051825	MPHOSPH9	3	TRUE	FALSE	FALSE	FALSE	FALSE	FALSE
ENSG00000052126	PLEKHA5	22	TRUE	FALSE	FALSE	FALSE	FALSE	FALSE
ENSG00000052344	PRSS8	0	FALSE	FALSE	FALSE	FALSE	FALSE	FALSE
ENSG00000052723	SIKE1	3	TRUE	FALSE	FALSE	FALSE	FALSE	FALSE
ENSG00000052749	RRP12	0	FALSE	FALSE	FALSE	FALSE	FALSE	FALSE
ENSG00000052795	FNIP2	1	FALSE	FALSE	FALSE	FALSE	FALSE	FALSE
ENSG00000052802	MSMO1	4	TRUE	FALSE	FALSE	FALSE	FALSE	FALSE
ENSG00000052841	TTC17	9	TRUE	FALSE	FALSE	FALSE	FALSE	FALSE
ENSG00000053108	FSTL4	2	TRUE	FALSE	FALSE	FALSE	FALSE	FALSE
ENSG00000053254	FOXN3	5	TRUE	FALSE	FALSE	FALSE	FALSE	FALSE
ENSG00000053328	METTL24	0	FALSE	FALSE	FALSE	FALSE	FALSE	FALSE
ENSG00000053371	AKR7A2	0	FALSE	FALSE	FALSE	FALSE	FALSE	FALSE
ENSG00000053372	MRTO4	0	FALSE	FALSE	FALSE	FALSE	FALSE	FALSE
ENSG00000053438	NNAT	0	FALSE	FALSE	FALSE	FALSE	FALSE	FALSE
ENSG00000053501	USE1	0	FALSE	FALSE	FALSE	FALSE	FALSE	FALSE
ENSG00000053524	MCF2L2	0	FALSE	FALSE	FALSE	FALSE	FALSE	FALSE
ENSG00000053702	NRIP2	0	FALSE	FALSE	FALSE	FALSE	FALSE	FALSE
ENSG00000053747	LAMA3	1	FALSE	FALSE	FALSE	FALSE	FALSE	FALSE
ENSG00000053770	AP5M1	2	TRUE	FALSE	FALSE	FALSE	FALSE	FALSE
ENSG00000053900	ANAPC4	4	TRUE	FALSE	FALSE	FALSE	FALSE	FALSE
ENSG00000053918	KCNQ1	0	FALSE	FALSE	FALSE	FALSE	FALSE	FALSE
ENSG00000054116	TRAPPC3	3	TRUE	FALSE	FALSE	FALSE	FALSE	FALSE
ENSG00000054118	THRAP3	4	TRUE	FALSE	FALSE	FALSE	FALSE	FALSE
ENSG00000054148	PHPT1	0	FALSE	FALSE	FALSE	FALSE	FALSE	FALSE
ENSG00000054179	ENTPD2	0	FALSE	FALSE	FALSE	FALSE	FALSE	FALSE
ENSG00000054219	LY75	0	FALSE	FALSE	FALSE	FALSE	FALSE	FALSE
ENSG00000054267	ARID4B	29	TRUE	FALSE	FALSE	FALSE	FALSE	FALSE
ENSG00000054277	OPN3	0	FALSE	FALSE	FALSE	FALSE	FALSE	FALSE
ENSG00000054282	SDCCAG8	6	TRUE	FALSE	FALSE	FALSE	FALSE	FALSE
ENSG00000054356	PTPRN	0	FALSE	FALSE	FALSE	FALSE	FALSE	FALSE
ENSG00000054523	KIF1B	5	TRUE	FALSE	FALSE	FALSE	FALSE	FALSE
ENSG00000054598	FOXC1	3	TRUE	FALSE	FALSE	FALSE	FALSE	FALSE
ENSG00000054611	TBC1D22A	7	TRUE	FALSE	FALSE	FALSE	FALSE	FALSE
ENSG00000054654	SYNE2	7	TRUE	FALSE	FALSE	FALSE	FALSE	FALSE
ENSG00000054690	PLEKHH1	0	FALSE	FALSE	FALSE	FALSE	FALSE	FALSE
ENSG00000054793	ATP9A	0	FALSE	FALSE	FALSE	FALSE	FALSE	FALSE
ENSG00000054803	CBLN4	0	FALSE	FALSE	FALSE	FALSE	FALSE	FALSE
ENSG00000054938	CHRDL2	0	FALSE	FALSE	FALSE	FALSE	FALSE	FALSE
ENSG00000054965	FAM168A	4	TRUE	FALSE	FALSE	FALSE	FALSE	FALSE
ENSG00000054967	RELT	0	FALSE	FALSE	FALSE	FALSE	FALSE	FALSE
ENSG00000054983	GALC	1	FALSE	FALSE	FALSE	FALSE	FALSE	FALSE
ENSG00000055044	NOP58	4	TRUE	FALSE	FALSE	FALSE	FALSE	FALSE
ENSG00000055070	SZRD1	2	TRUE	FALSE	FALSE	FALSE	FALSE	FALSE
ENSG00000055118	KCNH2	0	FALSE	FALSE	FALSE	FALSE	FALSE	FALSE
ENSG00000055130	CUL1	6	TRUE	FALSE	FALSE	FALSE	FALSE	FALSE
ENSG00000055147	FAM114A2	2	TRUE	FALSE	FALSE	FALSE	FALSE	FALSE
ENSG00000055163	CYFIP2	2	TRUE	FALSE	FALSE	FALSE	FALSE	FALSE
ENSG00000055208	TAB2	0	FALSE	FALSE	FALSE	FALSE	FALSE	FALSE
ENSG00000055211	GINM1	2	TRUE	FALSE	FALSE	FALSE	FALSE	FALSE
ENSG00000055332	EIF2AK2	0	FALSE	FALSE	FALSE	FALSE	FALSE	FALSE
ENSG00000055483	USP36	1	FALSE	FALSE	FALSE	FALSE	FALSE	FALSE
ENSG00000055609	KMT2C	16	TRUE	FALSE	FALSE	FALSE	FALSE	FALSE
ENSG00000055732	MCOLN3	1	FALSE	FALSE	FALSE	FALSE	FALSE	FALSE
ENSG00000055813	CCDC85A	1	FALSE	FALSE	FALSE	FALSE	FALSE	FALSE
ENSG00000055917	PUM2	22	TRUE	FALSE	FALSE	FALSE	FALSE	FALSE
ENSG00000055950	MRPL43	2	TRUE	FALSE	FALSE	FALSE	FALSE	FALSE
ENSG00000055955	ITIH4	0	FALSE	FALSE	FALSE	FALSE	FALSE	FALSE
ENSG00000055957	ITIH1	0	FALSE	FALSE	FALSE	FALSE	FALSE	FALSE
ENSG00000056050	HPF1	1	FALSE	FALSE	FALSE	FALSE	FALSE	FALSE
ENSG00000056097	ZFR	29	TRUE	FALSE	FALSE	FALSE	FALSE	FALSE
ENSG00000056277	ZNF280C	2	TRUE	FALSE	FALSE	FALSE	FALSE	FALSE
ENSG00000056291	NPFFR2	0	FALSE	FALSE	FALSE	FALSE	FALSE	FALSE
ENSG00000056487	PHF21B	1	FALSE	FALSE	FALSE	FALSE	FALSE	FALSE
ENSG00000056558	TRAF1	0	FALSE	FALSE	FALSE	FALSE	FALSE	FALSE
ENSG00000056586	RC3H2	5	TRUE	FALSE	FALSE	FALSE	FALSE	FALSE
ENSG00000056736	IL17RB	0	FALSE	FALSE	FALSE	FALSE	FALSE	FALSE
ENSG00000056972	TRAF3IP2	1	FALSE	FALSE	FALSE	FALSE	FALSE	FALSE
ENSG00000056998	GYG2	0	FALSE	FALSE	FALSE	FALSE	FALSE	FALSE
ENSG00000057019	DCBLD2	1	FALSE	FALSE	FALSE	FALSE	FALSE	FALSE
ENSG00000057149	SERPINB3	0	FALSE	FALSE	FALSE	FALSE	FALSE	FALSE
ENSG00000057252	SOAT1	2	TRUE	FALSE	FALSE	FALSE	FALSE	FALSE
ENSG00000057294	PKP2	2	TRUE	FALSE	FALSE	FALSE	FALSE	FALSE
ENSG00000057468	MSH4	0	FALSE	FALSE	FALSE	FALSE	FALSE	FALSE
ENSG00000057593	F7	0	FALSE	FALSE	FALSE	FALSE	FALSE	FALSE
ENSG00000057608	GDI2	4	TRUE	FALSE	FALSE	FALSE	FALSE	FALSE
ENSG00000057657	PRDM1	0	FALSE	FALSE	FALSE	FALSE	FALSE	FALSE
ENSG00000057663	ATG5	10	TRUE	FALSE	FALSE	FALSE	FALSE	FALSE
ENSG00000057704	TMCC3	0	FALSE	FALSE	FALSE	FALSE	FALSE	FALSE
ENSG00000057757	PITHD1	2	TRUE	FALSE	FALSE	FALSE	FALSE	FALSE
ENSG00000057935	MTA3	2	TRUE	FALSE	FALSE	FALSE	FALSE	FALSE
ENSG00000058056	USP13	3	TRUE	FALSE	FALSE	FALSE	FALSE	FALSE
ENSG00000058063	ATP11B	8	TRUE	FALSE	FALSE	FALSE	FALSE	FALSE
ENSG00000058085	LAMC2	0	FALSE	FALSE	FALSE	FALSE	FALSE	FALSE
ENSG00000058091	CDK14	9	TRUE	FALSE	FALSE	FALSE	FALSE	FALSE
ENSG00000058262	SEC61A1	2	TRUE	FALSE	FALSE	FALSE	FALSE	FALSE
ENSG00000058272	PPP1R12A	18	TRUE	FALSE	FALSE	FALSE	FALSE	FALSE
ENSG00000058335	RASGRF1	0	FALSE	FALSE	FALSE	FALSE	FALSE	FALSE
ENSG00000058404	CAMK2B	0	FALSE	FALSE	FALSE	FALSE	FALSE	FALSE
ENSG00000058453	CROCC	1	FALSE	FALSE	FALSE	FALSE	FALSE	FALSE
ENSG00000058600	POLR3E	0	FALSE	FALSE	FALSE	FALSE	FALSE	FALSE
ENSG00000058668	ATP2B4	0	FALSE	FALSE	FALSE	FALSE	FALSE	FALSE
ENSG00000058673	ZC3H11A	12	TRUE	FALSE	FALSE	FALSE	FALSE	FALSE
ENSG00000058729	RIOK2	1	FALSE	FALSE	FALSE	FALSE	FALSE	FALSE
ENSG00000058799	YIPF1	1	FALSE	FALSE	FALSE	FALSE	FALSE	FALSE
ENSG00000058804	NDC1	6	TRUE	FALSE	FALSE	FALSE	FALSE	FALSE
ENSG00000058866	DGKG	0	FALSE	FALSE	FALSE	FALSE	FALSE	FALSE
ENSG00000059122	FLYWCH1	0	FALSE	FALSE	FALSE	FALSE	FALSE	FALSE
ENSG00000059145	UNKL	2	TRUE	FALSE	FALSE	FALSE	FALSE	FALSE
ENSG00000059377	TBXAS1	2	TRUE	FALSE	FALSE	FALSE	FALSE	FALSE
ENSG00000059378	PARP12	2	TRUE	FALSE	FALSE	FALSE	FALSE	FALSE
ENSG00000059573	ALDH18A1	1	FALSE	FALSE	FALSE	FALSE	FALSE	FALSE
ENSG00000059588	TARBP1	3	TRUE	FALSE	FALSE	FALSE	FALSE	FALSE
ENSG00000059691	GATB	1	FALSE	FALSE	FALSE	FALSE	FALSE	FALSE
ENSG00000059728	MXD1	1	FALSE	FALSE	FALSE	FALSE	FALSE	FALSE
ENSG00000059758	CDK17	6	TRUE	FALSE	FALSE	FALSE	FALSE	FALSE
ENSG00000059769	DNAJC25	0	FALSE	FALSE	FALSE	FALSE	FALSE	FALSE
ENSG00000059804	SLC2A3	0	FALSE	FALSE	FALSE	FALSE	FALSE	FALSE
ENSG00000059915	PSD	0	FALSE	FALSE	FALSE	FALSE	FALSE	FALSE
ENSG00000060069	CTDP1	1	FALSE	FALSE	FALSE	FALSE	FALSE	FALSE
ENSG00000060138	YBX3	0	FALSE	FALSE	FALSE	FALSE	FALSE	FALSE
ENSG00000060140	STYK1	1	FALSE	FALSE	FALSE	FALSE	FALSE	FALSE
ENSG00000060237	WNK1	35	TRUE	FALSE	FALSE	FALSE	FALSE	FALSE
ENSG00000060303	RPS17P5	0	FALSE	FALSE	FALSE	FALSE	FALSE	FALSE
ENSG00000060339	CCAR1	3	TRUE	FALSE	FALSE	FALSE	FALSE	FALSE
ENSG00000060491	OGFR	1	FALSE	FALSE	FALSE	FALSE	FALSE	FALSE
ENSG00000060558	GNA15	0	FALSE	FALSE	FALSE	FALSE	FALSE	FALSE
ENSG00000060566	CREB3L3	0	FALSE	FALSE	FALSE	FALSE	FALSE	FALSE
ENSG00000060642	PIGV	0	FALSE	FALSE	FALSE	FALSE	FALSE	FALSE
ENSG00000060656	PTPRU	2	TRUE	FALSE	FALSE	FALSE	FALSE	FALSE
ENSG00000060688	SNRNP40	2	TRUE	FALSE	FALSE	FALSE	FALSE	FALSE
ENSG00000060709	RIMBP2	0	FALSE	FALSE	FALSE	FALSE	FALSE	FALSE
ENSG00000060718	COL11A1	0	FALSE	FALSE	FALSE	FALSE	FALSE	FALSE
ENSG00000060749	QSER1	21	TRUE	FALSE	FALSE	FALSE	FALSE	FALSE
ENSG00000060762	MPC1	0	FALSE	FALSE	FALSE	FALSE	FALSE	FALSE
ENSG00000060971	ACAA1	0	FALSE	FALSE	FALSE	FALSE	FALSE	FALSE
ENSG00000060982	BCAT1	5	TRUE	FALSE	FALSE	FALSE	FALSE	FALSE
ENSG00000061273	HDAC7	0	FALSE	FALSE	FALSE	FALSE	FALSE	FALSE
ENSG00000061337	LZTS1	0	FALSE	FALSE	FALSE	FALSE	FALSE	FALSE
ENSG00000061455	PRDM6	1	FALSE	FALSE	FALSE	FALSE	FALSE	FALSE
ENSG00000061492	WNT8A	0	FALSE	FALSE	FALSE	FALSE	FALSE	FALSE
ENSG00000061656	SPAG4	0	FALSE	FALSE	FALSE	FALSE	FALSE	FALSE
ENSG00000061676	NCKAP1	18	TRUE	FALSE	FALSE	FALSE	FALSE	FALSE
ENSG00000061794	MRPS35	4	TRUE	FALSE	FALSE	FALSE	FALSE	FALSE
ENSG00000061918	GUCY1B1	1	FALSE	FALSE	FALSE	FALSE	FALSE	FALSE
ENSG00000061936	SFSWAP	4	TRUE	FALSE	FALSE	FALSE	FALSE	FALSE
ENSG00000061938	TNK2	1	FALSE	FALSE	FALSE	FALSE	FALSE	FALSE
ENSG00000061987	MON2	16	TRUE	FALSE	FALSE	FALSE	FALSE	FALSE
ENSG00000062038	CDH3	1	FALSE	FALSE	FALSE	FALSE	FALSE	FALSE
ENSG00000062096	ARSF	0	FALSE	FALSE	FALSE	FALSE	FALSE	FALSE
ENSG00000062194	GPBP1	28	TRUE	FALSE	FALSE	FALSE	FALSE	FALSE
ENSG00000062282	DGAT2	0	FALSE	FALSE	FALSE	FALSE	FALSE	FALSE
ENSG00000062370	ZNF112	1	FALSE	FALSE	FALSE	FALSE	FALSE	FALSE
ENSG00000062485	CS	5	TRUE	FALSE	FALSE	FALSE	FALSE	FALSE
ENSG00000062524	LTK	0	FALSE	FALSE	FALSE	FALSE	FALSE	FALSE
ENSG00000062582	MRPS24	1	FALSE	FALSE	FALSE	FALSE	FALSE	FALSE
ENSG00000062598	ELMO2	0	FALSE	FALSE	FALSE	FALSE	FALSE	FALSE
ENSG00000062650	WAPL	10	TRUE	FALSE	FALSE	FALSE	FALSE	FALSE
ENSG00000062716	VMP1	6	TRUE	FALSE	FALSE	FALSE	FALSE	FALSE
ENSG00000062725	APPBP2	3	TRUE	FALSE	FALSE	FALSE	FALSE	FALSE
ENSG00000062822	POLD1	0	FALSE	FALSE	FALSE	FALSE	FALSE	FALSE
ENSG00000063015	SEZ6	0	FALSE	FALSE	FALSE	FALSE	FALSE	FALSE
ENSG00000063046	EIF4B	2	TRUE	FALSE	FALSE	FALSE	FALSE	FALSE
ENSG00000063127	SLC6A16	1	FALSE	FALSE	FALSE	FALSE	FALSE	FALSE
ENSG00000063169	BICRA	0	FALSE	FALSE	FALSE	FALSE	FALSE	FALSE
ENSG00000063176	SPHK2	0	FALSE	FALSE	FALSE	FALSE	FALSE	FALSE
ENSG00000063177	RPL18	1	FALSE	FALSE	FALSE	FALSE	FALSE	FALSE
ENSG00000063180	CA11	0	FALSE	FALSE	FALSE	FALSE	FALSE	FALSE
ENSG00000063241	ISOC2	0	FALSE	FALSE	FALSE	FALSE	FALSE	FALSE
ENSG00000063244	U2AF2	1	FALSE	FALSE	FALSE	FALSE	FALSE	FALSE
ENSG00000063245	EPN1	0	FALSE	FALSE	FALSE	FALSE	FALSE	FALSE
ENSG00000063322	MED29	2	TRUE	FALSE	FALSE	FALSE	FALSE	FALSE
ENSG00000063438	AHRR	0	FALSE	FALSE	FALSE	FALSE	FALSE	FALSE
ENSG00000063515	GSC2	0	FALSE	FALSE	FALSE	FALSE	FALSE	FALSE
ENSG00000063587	ZNF275	1	FALSE	FALSE	FALSE	FALSE	FALSE	FALSE
ENSG00000063601	MTMR1	2	TRUE	FALSE	FALSE	FALSE	FALSE	FALSE
ENSG00000063660	GPC1	0	FALSE	FALSE	FALSE	FALSE	FALSE	FALSE
ENSG00000063761	ADCK1	1	FALSE	FALSE	FALSE	FALSE	FALSE	FALSE
ENSG00000063854	HAGH	1	FALSE	FALSE	FALSE	FALSE	FALSE	FALSE
ENSG00000063978	RNF4	3	TRUE	FALSE	FALSE	FALSE	FALSE	FALSE
ENSG00000064012	CASP8	3	TRUE	FALSE	FALSE	FALSE	FALSE	FALSE
ENSG00000064042	LIMCH1	0	FALSE	FALSE	FALSE	FALSE	FALSE	FALSE
ENSG00000064102	INTS13	2	TRUE	FALSE	FALSE	FALSE	FALSE	FALSE
ENSG00000064115	TM7SF3	4	TRUE	FALSE	FALSE	FALSE	FALSE	FALSE
ENSG00000064195	DLX3	0	FALSE	FALSE	FALSE	FALSE	FALSE	FALSE
ENSG00000064199	SPA17	0	FALSE	FALSE	FALSE	FALSE	FALSE	FALSE
ENSG00000064201	TSPAN32	0	FALSE	FALSE	FALSE	FALSE	FALSE	FALSE
ENSG00000064205	CCN5	0	FALSE	FALSE	FALSE	FALSE	FALSE	FALSE
ENSG00000064218	DMRT3	0	FALSE	FALSE	FALSE	FALSE	FALSE	FALSE
ENSG00000064225	ST3GAL6	0	FALSE	FALSE	FALSE	FALSE	FALSE	FALSE
ENSG00000064270	ATP2C2	0	FALSE	FALSE	FALSE	FALSE	FALSE	FALSE
ENSG00000064300	NGFR	0	FALSE	FALSE	FALSE	FALSE	FALSE	FALSE
ENSG00000064309	CDON	3	TRUE	FALSE	FALSE	FALSE	FALSE	FALSE
ENSG00000064313	TAF2	8	TRUE	FALSE	FALSE	FALSE	FALSE	FALSE
ENSG00000064393	HIPK2	5	TRUE	FALSE	FALSE	FALSE	FALSE	FALSE
ENSG00000064419	TNPO3	3	TRUE	FALSE	FALSE	FALSE	FALSE	FALSE
ENSG00000064489	BORCS8-MEF2B	0	FALSE	FALSE	FALSE	FALSE	FALSE	FALSE
ENSG00000064490	RFXANK	0	FALSE	FALSE	FALSE	FALSE	FALSE	FALSE
ENSG00000064545	TMEM161A	0	FALSE	FALSE	FALSE	FALSE	FALSE	FALSE
ENSG00000064547	LPAR2	0	FALSE	FALSE	FALSE	FALSE	FALSE	FALSE
ENSG00000064601	CTSA	0	FALSE	FALSE	FALSE	FALSE	FALSE	FALSE
ENSG00000064607	SUGP2	3	TRUE	FALSE	FALSE	FALSE	FALSE	FALSE
ENSG00000064651	SLC12A2	14	TRUE	FALSE	FALSE	FALSE	FALSE	FALSE
ENSG00000064652	SNX24	5	TRUE	FALSE	FALSE	FALSE	FALSE	FALSE
ENSG00000064655	EYA2	0	FALSE	FALSE	FALSE	FALSE	FALSE	FALSE
ENSG00000064666	CNN2	0	FALSE	FALSE	FALSE	FALSE	FALSE	FALSE
ENSG00000064687	ABCA7	0	FALSE	FALSE	FALSE	FALSE	FALSE	FALSE
ENSG00000064692	SNCAIP	0	FALSE	FALSE	FALSE	FALSE	FALSE	FALSE
ENSG00000064703	DDX20	0	FALSE	FALSE	FALSE	FALSE	FALSE	FALSE
ENSG00000064726	BTBD1	2	TRUE	FALSE	FALSE	FALSE	FALSE	FALSE
ENSG00000064763	FAR2	1	FALSE	FALSE	FALSE	FALSE	FALSE	FALSE
ENSG00000064787	BCAS1	0	FALSE	FALSE	FALSE	FALSE	FALSE	FALSE
ENSG00000064886	CHI3L2	0	FALSE	FALSE	FALSE	FALSE	FALSE	FALSE
ENSG00000064932	SBNO2	0	FALSE	FALSE	FALSE	FALSE	FALSE	FALSE
ENSG00000064933	PMS1	4	TRUE	FALSE	FALSE	FALSE	FALSE	FALSE
ENSG00000064961	HMG20B	0	FALSE	FALSE	FALSE	FALSE	FALSE	FALSE
ENSG00000064989	CALCRL	0	FALSE	FALSE	FALSE	FALSE	FALSE	FALSE
ENSG00000064995	TAF11	0	FALSE	FALSE	FALSE	FALSE	FALSE	FALSE
ENSG00000064999	ANKS1A	8	TRUE	FALSE	FALSE	FALSE	FALSE	FALSE
ENSG00000065000	AP3D1	0	FALSE	FALSE	FALSE	FALSE	FALSE	FALSE
ENSG00000065029	ZNF76	1	FALSE	FALSE	FALSE	FALSE	FALSE	FALSE
ENSG00000065054	SLC9A3R2	0	FALSE	FALSE	FALSE	FALSE	FALSE	FALSE
ENSG00000065057	NTHL1	1	FALSE	FALSE	FALSE	FALSE	FALSE	FALSE
ENSG00000065060	UHRF1BP1	2	TRUE	FALSE	FALSE	FALSE	FALSE	FALSE
ENSG00000065135	GNAI3	2	TRUE	FALSE	FALSE	FALSE	FALSE	FALSE
ENSG00000065150	IPO5	5	TRUE	FALSE	FALSE	FALSE	FALSE	FALSE
ENSG00000065154	OAT	2	TRUE	FALSE	FALSE	FALSE	FALSE	FALSE
ENSG00000065183	WDR3	1	FALSE	FALSE	FALSE	FALSE	FALSE	FALSE
ENSG00000065243	PKN2	14	TRUE	FALSE	FALSE	FALSE	FALSE	FALSE
ENSG00000065268	WDR18	0	FALSE	FALSE	FALSE	FALSE	FALSE	FALSE
ENSG00000065308	TRAM2	1	FALSE	FALSE	FALSE	FALSE	FALSE	FALSE
ENSG00000065320	NTN1	2	TRUE	FALSE	FALSE	FALSE	FALSE	FALSE
ENSG00000065325	GLP2R	0	FALSE	FALSE	FALSE	FALSE	FALSE	FALSE
ENSG00000065328	MCM10	5	TRUE	FALSE	FALSE	FALSE	FALSE	FALSE
ENSG00000065357	DGKA	0	FALSE	FALSE	FALSE	FALSE	FALSE	FALSE
ENSG00000065361	ERBB3	0	FALSE	FALSE	FALSE	FALSE	FALSE	FALSE
ENSG00000065371	ROPN1	0	FALSE	FALSE	FALSE	FALSE	FALSE	FALSE
ENSG00000065413	ANKRD44	2	TRUE	FALSE	FALSE	FALSE	FALSE	FALSE
ENSG00000065427	KARS1	0	FALSE	FALSE	FALSE	FALSE	FALSE	FALSE
ENSG00000065457	ADAT1	2	TRUE	FALSE	FALSE	FALSE	FALSE	FALSE
ENSG00000065485	PDIA5	0	FALSE	FALSE	FALSE	FALSE	FALSE	FALSE
ENSG00000065491	TBC1D22B	1	FALSE	FALSE	FALSE	FALSE	FALSE	FALSE
ENSG00000065518	NDUFB4	0	FALSE	FALSE	FALSE	FALSE	FALSE	FALSE
ENSG00000065526	SPEN	11	TRUE	FALSE	FALSE	FALSE	FALSE	FALSE
ENSG00000065534	MYLK	0	FALSE	FALSE	FALSE	FALSE	FALSE	FALSE
ENSG00000065548	ZC3H15	4	TRUE	FALSE	FALSE	FALSE	FALSE	FALSE
ENSG00000065559	MAP2K4	15	TRUE	FALSE	FALSE	FALSE	FALSE	FALSE
ENSG00000065600	PACC1	0	FALSE	FALSE	FALSE	FALSE	FALSE	FALSE
ENSG00000065609	SNAP91	4	TRUE	FALSE	FALSE	FALSE	FALSE	FALSE
ENSG00000065613	SLK	4	TRUE	FALSE	FALSE	FALSE	FALSE	FALSE
ENSG00000065615	CYB5R4	0	FALSE	FALSE	FALSE	FALSE	FALSE	FALSE
ENSG00000065618	COL17A1	0	FALSE	FALSE	FALSE	FALSE	FALSE	FALSE
ENSG00000065621	GSTO2	0	FALSE	FALSE	FALSE	FALSE	FALSE	FALSE
ENSG00000065665	SEC61A2	2	TRUE	FALSE	FALSE	FALSE	FALSE	FALSE
ENSG00000065675	PRKCQ	3	TRUE	FALSE	FALSE	FALSE	FALSE	FALSE
ENSG00000065717	TLE2	0	FALSE	FALSE	FALSE	FALSE	FALSE	FALSE
ENSG00000065802	ASB1	2	TRUE	FALSE	FALSE	FALSE	FALSE	FALSE
ENSG00000065809	FAM107B	5	TRUE	FALSE	FALSE	FALSE	FALSE	FALSE
ENSG00000065833	ME1	7	TRUE	FALSE	FALSE	FALSE	FALSE	FALSE
ENSG00000065882	TBC1D1	4	TRUE	FALSE	FALSE	FALSE	FALSE	FALSE
ENSG00000065883	CDK13	7	TRUE	FALSE	FALSE	FALSE	FALSE	FALSE
ENSG00000065911	MTHFD2	5	TRUE	FALSE	FALSE	FALSE	FALSE	FALSE
ENSG00000065923	SLC9A7	2	TRUE	FALSE	FALSE	FALSE	FALSE	FALSE
ENSG00000065970	FOXJ2	0	FALSE	FALSE	FALSE	FALSE	FALSE	FALSE
ENSG00000065978	YBX1	4	TRUE	FALSE	FALSE	FALSE	FALSE	FALSE
ENSG00000065989	PDE4A	0	FALSE	FALSE	FALSE	FALSE	FALSE	FALSE
ENSG00000066027	PPP2R5A	0	FALSE	FALSE	FALSE	FALSE	FALSE	FALSE
ENSG00000066032	CTNNA2	0	FALSE	FALSE	FALSE	FALSE	FALSE	FALSE
ENSG00000066044	ELAVL1	2	TRUE	FALSE	FALSE	FALSE	FALSE	FALSE
ENSG00000066056	TIE1	0	FALSE	FALSE	FALSE	FALSE	FALSE	FALSE
ENSG00000066084	DIP2B	4	TRUE	FALSE	FALSE	FALSE	FALSE	FALSE
ENSG00000066117	SMARCD1	3	TRUE	FALSE	FALSE	FALSE	FALSE	FALSE
ENSG00000066135	KDM4A	1	FALSE	FALSE	FALSE	FALSE	FALSE	FALSE
ENSG00000066136	NFYC	1	FALSE	FALSE	FALSE	FALSE	FALSE	FALSE
ENSG00000066185	ZMYND12	0	FALSE	FALSE	FALSE	FALSE	FALSE	FALSE
ENSG00000066230	SLC9A3	0	FALSE	FALSE	FALSE	FALSE	FALSE	FALSE
ENSG00000066248	NGEF	0	FALSE	FALSE	FALSE	FALSE	FALSE	FALSE
ENSG00000066279	ASPM	16	TRUE	FALSE	FALSE	FALSE	FALSE	FALSE
ENSG00000066294	CD84	0	FALSE	FALSE	FALSE	FALSE	FALSE	FALSE
ENSG00000066322	ELOVL1	0	FALSE	FALSE	FALSE	FALSE	FALSE	FALSE
ENSG00000066336	SPI1	0	FALSE	FALSE	FALSE	FALSE	FALSE	FALSE
ENSG00000066379	POLR1H	0	FALSE	FALSE	FALSE	FALSE	FALSE	FALSE
ENSG00000066382	MPPED2	2	TRUE	FALSE	FALSE	FALSE	FALSE	FALSE
ENSG00000066405	CLDN18	0	FALSE	FALSE	FALSE	FALSE	FALSE	FALSE
ENSG00000066422	ZBTB11	4	TRUE	FALSE	FALSE	FALSE	FALSE	FALSE
ENSG00000066427	ATXN3	3	TRUE	FALSE	FALSE	FALSE	FALSE	FALSE
ENSG00000066455	GOLGA5	1	FALSE	FALSE	FALSE	FALSE	FALSE	FALSE
ENSG00000066468	FGFR2	8	TRUE	FALSE	FALSE	FALSE	FALSE	FALSE
ENSG00000066557	LRRC40	9	TRUE	FALSE	FALSE	FALSE	FALSE	FALSE
ENSG00000066583	ISOC1	3	TRUE	FALSE	FALSE	FALSE	FALSE	FALSE
ENSG00000066629	EML1	4	TRUE	FALSE	FALSE	FALSE	FALSE	FALSE
ENSG00000066651	TRMT11	5	TRUE	FALSE	FALSE	FALSE	FALSE	FALSE
ENSG00000066654	THUMPD1	0	FALSE	FALSE	FALSE	FALSE	FALSE	FALSE
ENSG00000066697	MSANTD3	0	FALSE	FALSE	FALSE	FALSE	FALSE	FALSE
ENSG00000066735	KIF26A	0	FALSE	FALSE	FALSE	FALSE	FALSE	FALSE
ENSG00000066739	ATG2B	5	TRUE	FALSE	FALSE	FALSE	FALSE	FALSE
ENSG00000066777	ARFGEF1	3	TRUE	FALSE	FALSE	FALSE	FALSE	FALSE
ENSG00000066813	ACSM2B	0	FALSE	FALSE	FALSE	FALSE	FALSE	FALSE
ENSG00000066827	ZFAT	6	TRUE	FALSE	FALSE	FALSE	FALSE	FALSE
ENSG00000066855	MTFR1	1	FALSE	FALSE	FALSE	FALSE	FALSE	FALSE
ENSG00000066923	STAG3	0	FALSE	FALSE	FALSE	FALSE	FALSE	FALSE
ENSG00000066926	FECH	0	FALSE	FALSE	FALSE	FALSE	FALSE	FALSE
ENSG00000066933	MYO9A	8	TRUE	FALSE	FALSE	FALSE	FALSE	FALSE
ENSG00000067048	DDX3Y	0	FALSE	FALSE	FALSE	FALSE	FALSE	FALSE
ENSG00000067057	PFKP	0	FALSE	FALSE	FALSE	FALSE	FALSE	FALSE
ENSG00000067064	IDI1	3	TRUE	FALSE	FALSE	FALSE	FALSE	FALSE
ENSG00000067066	SP100	0	FALSE	FALSE	FALSE	FALSE	FALSE	FALSE
ENSG00000067082	KLF6	4	TRUE	FALSE	FALSE	FALSE	FALSE	FALSE
ENSG00000067113	PLPP1	4	TRUE	FALSE	FALSE	FALSE	FALSE	FALSE
ENSG00000067141	NEO1	5	TRUE	FALSE	FALSE	FALSE	FALSE	FALSE
ENSG00000067167	TRAM1	7	TRUE	FALSE	FALSE	FALSE	FALSE	FALSE
ENSG00000067177	PHKA1	2	TRUE	FALSE	FALSE	FALSE	FALSE	FALSE
ENSG00000067182	TNFRSF1A	0	FALSE	FALSE	FALSE	FALSE	FALSE	FALSE
ENSG00000067191	CACNB1	0	FALSE	FALSE	FALSE	FALSE	FALSE	FALSE
ENSG00000067208	EVI5	12	TRUE	FALSE	FALSE	FALSE	FALSE	FALSE
ENSG00000067221	STOML1	0	FALSE	FALSE	FALSE	FALSE	FALSE	FALSE
ENSG00000067225	PKM	3	TRUE	FALSE	FALSE	FALSE	FALSE	FALSE
ENSG00000067248	DHX29	1	FALSE	FALSE	FALSE	FALSE	FALSE	FALSE
ENSG00000067334	DNTTIP2	1	FALSE	FALSE	FALSE	FALSE	FALSE	FALSE
ENSG00000067365	METTL22	0	FALSE	FALSE	FALSE	FALSE	FALSE	FALSE
ENSG00000067369	TP53BP1	2	TRUE	FALSE	FALSE	FALSE	FALSE	FALSE
ENSG00000067445	TRO	0	FALSE	FALSE	FALSE	FALSE	FALSE	FALSE
ENSG00000067533	RRP15	7	TRUE	FALSE	FALSE	FALSE	FALSE	FALSE
ENSG00000067560	RHOA	2	TRUE	FALSE	FALSE	FALSE	FALSE	FALSE
ENSG00000067596	DHX8	0	FALSE	FALSE	FALSE	FALSE	FALSE	FALSE
ENSG00000067601	PMS2P4	0	FALSE	FALSE	FALSE	FALSE	FALSE	FALSE
ENSG00000067606	PRKCZ	2	TRUE	FALSE	FALSE	FALSE	FALSE	FALSE
ENSG00000067646	ZFY	0	FALSE	FALSE	FALSE	FALSE	FALSE	FALSE
ENSG00000067704	IARS2	3	TRUE	FALSE	FALSE	FALSE	FALSE	FALSE
ENSG00000067715	SYT1	0	FALSE	FALSE	FALSE	FALSE	FALSE	FALSE
ENSG00000067798	NAV3	0	FALSE	FALSE	FALSE	FALSE	FALSE	FALSE
ENSG00000067829	IDH3G	1	FALSE	FALSE	FALSE	FALSE	FALSE	FALSE
ENSG00000067836	ROGDI	0	FALSE	FALSE	FALSE	FALSE	FALSE	FALSE
ENSG00000067840	PDZD4	0	FALSE	FALSE	FALSE	FALSE	FALSE	FALSE
ENSG00000067842	ATP2B3	0	FALSE	FALSE	FALSE	FALSE	FALSE	FALSE
ENSG00000067900	ROCK1	10	TRUE	FALSE	FALSE	FALSE	FALSE	FALSE
ENSG00000067955	CBFB	9	TRUE	FALSE	FALSE	FALSE	FALSE	FALSE
ENSG00000067992	PDK3	8	TRUE	FALSE	FALSE	FALSE	FALSE	FALSE
ENSG00000068001	HYAL2	0	FALSE	FALSE	FALSE	FALSE	FALSE	FALSE
ENSG00000068024	HDAC4	5	TRUE	FALSE	FALSE	FALSE	FALSE	FALSE
ENSG00000068028	RASSF1	0	FALSE	FALSE	FALSE	FALSE	FALSE	FALSE
ENSG00000068078	FGFR3	0	FALSE	FALSE	FALSE	FALSE	FALSE	FALSE
ENSG00000068079	IFI35	0	FALSE	FALSE	FALSE	FALSE	FALSE	FALSE
ENSG00000068097	HEATR6	1	FALSE	FALSE	FALSE	FALSE	FALSE	FALSE
ENSG00000068120	COASY	0	FALSE	FALSE	FALSE	FALSE	FALSE	FALSE
ENSG00000068137	PLEKHH3	0	FALSE	FALSE	FALSE	FALSE	FALSE	FALSE
ENSG00000068305	MEF2A	14	TRUE	FALSE	FALSE	FALSE	FALSE	FALSE
ENSG00000068308	OTUD5	1	FALSE	FALSE	FALSE	FALSE	FALSE	FALSE
ENSG00000068323	TFE3	0	FALSE	FALSE	FALSE	FALSE	FALSE	FALSE
ENSG00000068354	TBC1D25	0	FALSE	FALSE	FALSE	FALSE	FALSE	FALSE
ENSG00000068366	ACSL4	6	TRUE	FALSE	FALSE	FALSE	FALSE	FALSE
ENSG00000068383	INPP5A	2	TRUE	FALSE	FALSE	FALSE	FALSE	FALSE
ENSG00000068394	GPKOW	0	FALSE	FALSE	FALSE	FALSE	FALSE	FALSE
ENSG00000068400	GRIPAP1	1	FALSE	FALSE	FALSE	FALSE	FALSE	FALSE
ENSG00000068438	FTSJ1	0	FALSE	FALSE	FALSE	FALSE	FALSE	FALSE
ENSG00000068489	PRR11	1	FALSE	FALSE	FALSE	FALSE	FALSE	FALSE
ENSG00000068615	REEP1	0	FALSE	FALSE	FALSE	FALSE	FALSE	FALSE
ENSG00000068650	ATP11A	4	TRUE	FALSE	FALSE	FALSE	FALSE	FALSE
ENSG00000068654	POLR1A	1	FALSE	FALSE	FALSE	FALSE	FALSE	FALSE
ENSG00000068697	LAPTM4A	1	FALSE	FALSE	FALSE	FALSE	FALSE	FALSE
ENSG00000068724	TTC7A	0	FALSE	FALSE	FALSE	FALSE	FALSE	FALSE
ENSG00000068745	IP6K2	2	TRUE	FALSE	FALSE	FALSE	FALSE	FALSE
ENSG00000068781	STON1-GTF2A1L	0	FALSE	FALSE	FALSE	FALSE	FALSE	FALSE
ENSG00000068784	SRBD1	9	TRUE	FALSE	FALSE	FALSE	FALSE	FALSE
ENSG00000068796	KIF2A	10	TRUE	FALSE	FALSE	FALSE	FALSE	FALSE
ENSG00000068831	RASGRP2	0	FALSE	FALSE	FALSE	FALSE	FALSE	FALSE
ENSG00000068878	PSME4	10	TRUE	FALSE	FALSE	FALSE	FALSE	FALSE
ENSG00000068885	IFT80	3	TRUE	FALSE	FALSE	FALSE	FALSE	FALSE
ENSG00000068903	SIRT2	0	FALSE	FALSE	FALSE	FALSE	FALSE	FALSE
ENSG00000068912	ERLEC1	0	FALSE	FALSE	FALSE	FALSE	FALSE	FALSE
ENSG00000068971	PPP2R5B	0	FALSE	FALSE	FALSE	FALSE	FALSE	FALSE
ENSG00000068976	PYGM	0	FALSE	FALSE	FALSE	FALSE	FALSE	FALSE
ENSG00000069011	PITX1	0	FALSE	FALSE	FALSE	FALSE	FALSE	FALSE
ENSG00000069018	TRPC7	0	FALSE	FALSE	FALSE	FALSE	FALSE	FALSE
ENSG00000069020	MAST4	15	TRUE	FALSE	FALSE	FALSE	FALSE	FALSE
ENSG00000069122	ADGRF5	0	FALSE	FALSE	FALSE	FALSE	FALSE	FALSE
ENSG00000069188	SDK2	1	FALSE	FALSE	FALSE	FALSE	FALSE	FALSE
ENSG00000069206	ADAM7	0	FALSE	FALSE	FALSE	FALSE	FALSE	FALSE
ENSG00000069248	NUP133	10	TRUE	FALSE	FALSE	FALSE	FALSE	FALSE
ENSG00000069275	NUCKS1	13	TRUE	FALSE	FALSE	FALSE	FALSE	FALSE
ENSG00000069329	VPS35	0	FALSE	FALSE	FALSE	FALSE	FALSE	FALSE
ENSG00000069345	DNAJA2	5	TRUE	FALSE	FALSE	FALSE	FALSE	FALSE
ENSG00000069399	BCL3	0	FALSE	FALSE	FALSE	FALSE	FALSE	FALSE
ENSG00000069424	KCNAB2	0	FALSE	FALSE	FALSE	FALSE	FALSE	FALSE
ENSG00000069431	ABCC9	0	FALSE	FALSE	FALSE	FALSE	FALSE	FALSE
ENSG00000069482	GAL	0	FALSE	FALSE	FALSE	FALSE	FALSE	FALSE
ENSG00000069493	CLEC2D	1	FALSE	FALSE	FALSE	FALSE	FALSE	FALSE
ENSG00000069509	FUNDC1	0	FALSE	FALSE	FALSE	FALSE	FALSE	FALSE
ENSG00000069535	MAOB	0	FALSE	FALSE	FALSE	FALSE	FALSE	FALSE
ENSG00000069667	RORA	30	TRUE	FALSE	FALSE	FALSE	FALSE	FALSE
ENSG00000069696	DRD4	0	FALSE	FALSE	FALSE	FALSE	FALSE	FALSE
ENSG00000069702	TGFBR3	7	TRUE	FALSE	FALSE	FALSE	FALSE	FALSE
ENSG00000069812	HES2	0	FALSE	FALSE	FALSE	FALSE	FALSE	FALSE
ENSG00000069849	ATP1B3	3	TRUE	FALSE	FALSE	FALSE	FALSE	FALSE
ENSG00000069869	NEDD4	5	TRUE	FALSE	FALSE	FALSE	FALSE	FALSE
ENSG00000069943	PIGB	1	FALSE	FALSE	FALSE	FALSE	FALSE	FALSE
ENSG00000069956	MAPK6	1	FALSE	FALSE	FALSE	FALSE	FALSE	FALSE
ENSG00000069966	GNB5	0	FALSE	FALSE	FALSE	FALSE	FALSE	FALSE
ENSG00000069974	RAB27A	0	FALSE	FALSE	FALSE	FALSE	FALSE	FALSE
ENSG00000069998	HDHD5	1	FALSE	FALSE	FALSE	FALSE	FALSE	FALSE
ENSG00000070010	UFD1	2	TRUE	FALSE	FALSE	FALSE	FALSE	FALSE
ENSG00000070018	LRP6	7	TRUE	FALSE	FALSE	FALSE	FALSE	FALSE
ENSG00000070019	GUCY2C	0	FALSE	FALSE	FALSE	FALSE	FALSE	FALSE
ENSG00000070047	PHRF1	2	TRUE	FALSE	FALSE	FALSE	FALSE	FALSE
ENSG00000070061	ELP1	0	FALSE	FALSE	FALSE	FALSE	FALSE	FALSE
ENSG00000070081	NUCB2	0	FALSE	FALSE	FALSE	FALSE	FALSE	FALSE
ENSG00000070087	PFN2	2	TRUE	FALSE	FALSE	FALSE	FALSE	FALSE
ENSG00000070159	PTPN3	3	TRUE	FALSE	FALSE	FALSE	FALSE	FALSE
ENSG00000070182	SPTB	0	FALSE	FALSE	FALSE	FALSE	FALSE	FALSE
ENSG00000070190	DAPP1	0	FALSE	FALSE	FALSE	FALSE	FALSE	FALSE
ENSG00000070193	FGF10	0	FALSE	FALSE	FALSE	FALSE	FALSE	FALSE
ENSG00000070214	SLC44A1	1	FALSE	FALSE	FALSE	FALSE	FALSE	FALSE
ENSG00000070269	TMEM260	3	TRUE	FALSE	FALSE	FALSE	FALSE	FALSE
ENSG00000070366	SMG6	2	TRUE	FALSE	FALSE	FALSE	FALSE	FALSE
ENSG00000070367	EXOC5	6	TRUE	FALSE	FALSE	FALSE	FALSE	FALSE
ENSG00000070371	CLTCL1	1	FALSE	FALSE	FALSE	FALSE	FALSE	FALSE
ENSG00000070388	FGF22	0	FALSE	FALSE	FALSE	FALSE	FALSE	FALSE
ENSG00000070404	FSTL3	0	FALSE	FALSE	FALSE	FALSE	FALSE	FALSE
ENSG00000070413	DGCR2	2	TRUE	FALSE	FALSE	FALSE	FALSE	FALSE
ENSG00000070423	RNF126	1	FALSE	FALSE	FALSE	FALSE	FALSE	FALSE
ENSG00000070444	MNT	0	FALSE	FALSE	FALSE	FALSE	FALSE	FALSE
ENSG00000070476	ZXDC	5	TRUE	FALSE	FALSE	FALSE	FALSE	FALSE
ENSG00000070495	JMJD6	0	FALSE	FALSE	FALSE	FALSE	FALSE	FALSE
ENSG00000070501	POLB	3	TRUE	FALSE	FALSE	FALSE	FALSE	FALSE
ENSG00000070526	ST6GALNAC1	0	FALSE	FALSE	FALSE	FALSE	FALSE	FALSE
ENSG00000070540	WIPI1	0	FALSE	FALSE	FALSE	FALSE	FALSE	FALSE
ENSG00000070601	FRMPD1	0	FALSE	FALSE	FALSE	FALSE	FALSE	FALSE
ENSG00000070610	GBA2	0	FALSE	FALSE	FALSE	FALSE	FALSE	FALSE
ENSG00000070614	NDST1	0	FALSE	FALSE	FALSE	FALSE	FALSE	FALSE
ENSG00000070669	ASNS	3	TRUE	FALSE	FALSE	FALSE	FALSE	FALSE
ENSG00000070718	AP3M2	4	TRUE	FALSE	FALSE	FALSE	FALSE	FALSE
ENSG00000070729	CNGB1	0	FALSE	FALSE	FALSE	FALSE	FALSE	FALSE
ENSG00000070748	CHAT	0	FALSE	FALSE	FALSE	FALSE	FALSE	FALSE
ENSG00000070756	PABPC1	1	FALSE	FALSE	FALSE	FALSE	FALSE	FALSE
ENSG00000070759	TESK2	1	FALSE	FALSE	FALSE	FALSE	FALSE	FALSE
ENSG00000070761	CFAP20	0	FALSE	FALSE	FALSE	FALSE	FALSE	FALSE
ENSG00000070770	CSNK2A2	2	TRUE	FALSE	FALSE	FALSE	FALSE	FALSE
ENSG00000070778	PTPN21	0	FALSE	FALSE	FALSE	FALSE	FALSE	FALSE
ENSG00000070785	EIF2B3	4	TRUE	FALSE	FALSE	FALSE	FALSE	FALSE
ENSG00000070808	CAMK2A	0	FALSE	FALSE	FALSE	FALSE	FALSE	FALSE
ENSG00000070814	TCOF1	2	TRUE	FALSE	FALSE	FALSE	FALSE	FALSE
ENSG00000070831	CDC42	7	TRUE	FALSE	FALSE	FALSE	FALSE	FALSE
ENSG00000070882	OSBPL3	5	TRUE	FALSE	FALSE	FALSE	FALSE	FALSE
ENSG00000070886	EPHA8	0	FALSE	FALSE	FALSE	FALSE	FALSE	FALSE
ENSG00000070915	SLC12A3	0	FALSE	FALSE	FALSE	FALSE	FALSE	FALSE
ENSG00000070950	RAD18	13	TRUE	FALSE	FALSE	FALSE	FALSE	FALSE
ENSG00000070961	ATP2B1	5	TRUE	FALSE	FALSE	FALSE	FALSE	FALSE
ENSG00000070985	TRPM5	0	FALSE	FALSE	FALSE	FALSE	FALSE	FALSE
ENSG00000071051	NCK2	2	TRUE	FALSE	FALSE	FALSE	FALSE	FALSE
ENSG00000071054	MAP4K4	4	TRUE	FALSE	FALSE	FALSE	FALSE	FALSE
ENSG00000071073	MGAT4A	1	FALSE	FALSE	FALSE	FALSE	FALSE	FALSE
ENSG00000071082	RPL31	2	TRUE	FALSE	FALSE	FALSE	FALSE	FALSE
ENSG00000071127	WDR1	1	FALSE	FALSE	FALSE	FALSE	FALSE	FALSE
ENSG00000071189	SNX13	4	TRUE	FALSE	FALSE	FALSE	FALSE	FALSE
ENSG00000071205	ARHGAP10	7	TRUE	FALSE	FALSE	FALSE	FALSE	FALSE
ENSG00000071242	RPS6KA2	3	TRUE	FALSE	FALSE	FALSE	FALSE	FALSE
ENSG00000071243	ING3	8	TRUE	FALSE	FALSE	FALSE	FALSE	FALSE
ENSG00000071246	VASH1	0	FALSE	FALSE	FALSE	FALSE	FALSE	FALSE
ENSG00000071282	LMCD1	0	FALSE	FALSE	FALSE	FALSE	FALSE	FALSE
ENSG00000071462	BUD23	1	FALSE	FALSE	FALSE	FALSE	FALSE	FALSE
ENSG00000071537	SEL1L	1	FALSE	FALSE	FALSE	FALSE	FALSE	FALSE
ENSG00000071539	TRIP13	2	TRUE	FALSE	FALSE	FALSE	FALSE	FALSE
ENSG00000071553	ATP6AP1	0	FALSE	FALSE	FALSE	FALSE	FALSE	FALSE
ENSG00000071564	TCF3	1	FALSE	FALSE	FALSE	FALSE	FALSE	FALSE
ENSG00000071575	TRIB2	3	TRUE	FALSE	FALSE	FALSE	FALSE	FALSE
ENSG00000071626	DAZAP1	10	TRUE	FALSE	FALSE	FALSE	FALSE	FALSE
ENSG00000071655	MBD3	2	TRUE	FALSE	FALSE	FALSE	FALSE	FALSE
ENSG00000071794	HLTF	11	TRUE	FALSE	FALSE	FALSE	FALSE	FALSE
ENSG00000071859	FAM50A	0	FALSE	FALSE	FALSE	FALSE	FALSE	FALSE
ENSG00000071889	FAM3A	0	FALSE	FALSE	FALSE	FALSE	FALSE	FALSE
ENSG00000071894	CPSF1	0	FALSE	FALSE	FALSE	FALSE	FALSE	FALSE
ENSG00000071909	MYO3B	0	FALSE	FALSE	FALSE	FALSE	FALSE	FALSE
ENSG00000071967	CYBRD1	1	FALSE	FALSE	FALSE	FALSE	FALSE	FALSE
ENSG00000071991	CDH19	0	FALSE	FALSE	FALSE	FALSE	FALSE	FALSE
ENSG00000071994	PDCD2	1	FALSE	FALSE	FALSE	FALSE	FALSE	FALSE
ENSG00000072041	SLC6A15	3	TRUE	FALSE	FALSE	FALSE	FALSE	FALSE
ENSG00000072042	RDH11	0	FALSE	FALSE	FALSE	FALSE	FALSE	FALSE
ENSG00000072062	PRKACA	0	FALSE	FALSE	FALSE	FALSE	FALSE	FALSE
ENSG00000072071	ADGRL1	0	FALSE	FALSE	FALSE	FALSE	FALSE	FALSE
ENSG00000072080	SPP2	0	FALSE	FALSE	FALSE	FALSE	FALSE	FALSE
ENSG00000072110	ACTN1	1	FALSE	FALSE	FALSE	FALSE	FALSE	FALSE
ENSG00000072121	ZFYVE26	0	FALSE	FALSE	FALSE	FALSE	FALSE	FALSE
ENSG00000072133	RPS6KA6	4	TRUE	FALSE	FALSE	FALSE	FALSE	FALSE
ENSG00000072134	EPN2	1	FALSE	FALSE	FALSE	FALSE	FALSE	FALSE
ENSG00000072135	PTPN18	0	FALSE	FALSE	FALSE	FALSE	FALSE	FALSE
ENSG00000072163	LIMS2	0	FALSE	FALSE	FALSE	FALSE	FALSE	FALSE
ENSG00000072182	ASIC4	0	FALSE	FALSE	FALSE	FALSE	FALSE	FALSE
ENSG00000072195	SPEG	0	FALSE	FALSE	FALSE	FALSE	FALSE	FALSE
ENSG00000072201	LNX1	0	FALSE	FALSE	FALSE	FALSE	FALSE	FALSE
ENSG00000072210	ALDH3A2	0	FALSE	FALSE	FALSE	FALSE	FALSE	FALSE
ENSG00000072274	TFRC	1	FALSE	FALSE	FALSE	FALSE	FALSE	FALSE
ENSG00000072310	SREBF1	0	FALSE	FALSE	FALSE	FALSE	FALSE	FALSE
ENSG00000072315	TRPC5	0	FALSE	FALSE	FALSE	FALSE	FALSE	FALSE
ENSG00000072364	AFF4	11	TRUE	FALSE	FALSE	FALSE	FALSE	FALSE
ENSG00000072401	UBE2D1	1	FALSE	FALSE	FALSE	FALSE	FALSE	FALSE
ENSG00000072415	PALS1	5	TRUE	FALSE	FALSE	FALSE	FALSE	FALSE
ENSG00000072422	RHOBTB1	1	FALSE	FALSE	FALSE	FALSE	FALSE	FALSE
ENSG00000072501	SMC1A	14	TRUE	FALSE	FALSE	FALSE	FALSE	FALSE
ENSG00000072506	HSD17B10	0	FALSE	FALSE	FALSE	FALSE	FALSE	FALSE
ENSG00000072518	MARK2	0	FALSE	FALSE	FALSE	FALSE	FALSE	FALSE
ENSG00000072571	HMMR	4	TRUE	FALSE	FALSE	FALSE	FALSE	FALSE
ENSG00000072609	CHFR	0	FALSE	FALSE	FALSE	FALSE	FALSE	FALSE
ENSG00000072657	TRHDE	0	FALSE	FALSE	FALSE	FALSE	FALSE	FALSE
ENSG00000072682	P4HA2	0	FALSE	FALSE	FALSE	FALSE	FALSE	FALSE
ENSG00000072736	NFATC3	5	TRUE	FALSE	FALSE	FALSE	FALSE	FALSE
ENSG00000072756	TRNT1	1	FALSE	FALSE	FALSE	FALSE	FALSE	FALSE
ENSG00000072778	ACADVL	0	FALSE	FALSE	FALSE	FALSE	FALSE	FALSE
ENSG00000072786	STK10	0	FALSE	FALSE	FALSE	FALSE	FALSE	FALSE
ENSG00000072803	FBXW11	8	TRUE	FALSE	FALSE	FALSE	FALSE	FALSE
ENSG00000072818	ACAP1	0	FALSE	FALSE	FALSE	FALSE	FALSE	FALSE
ENSG00000072832	CRMP1	2	TRUE	FALSE	FALSE	FALSE	FALSE	FALSE
ENSG00000072840	EVC	1	FALSE	FALSE	FALSE	FALSE	FALSE	FALSE
ENSG00000072849	DERL2	1	FALSE	FALSE	FALSE	FALSE	FALSE	FALSE
ENSG00000072858	SIDT1	0	FALSE	FALSE	FALSE	FALSE	FALSE	FALSE
ENSG00000072864	NDE1	2	TRUE	FALSE	FALSE	FALSE	FALSE	FALSE
ENSG00000072952	IRAG1	0	FALSE	FALSE	FALSE	FALSE	FALSE	FALSE
ENSG00000072954	TMEM38A	0	FALSE	FALSE	FALSE	FALSE	FALSE	FALSE
ENSG00000072958	AP1M1	0	FALSE	FALSE	FALSE	FALSE	FALSE	FALSE
ENSG00000073008	PVR	0	FALSE	FALSE	FALSE	FALSE	FALSE	FALSE
ENSG00000073050	XRCC1	2	TRUE	FALSE	FALSE	FALSE	FALSE	FALSE
ENSG00000073060	SCARB1	0	FALSE	FALSE	FALSE	FALSE	FALSE	FALSE
ENSG00000073067	CYP2W1	0	FALSE	FALSE	FALSE	FALSE	FALSE	FALSE
ENSG00000073111	MCM2	0	FALSE	FALSE	FALSE	FALSE	FALSE	FALSE
ENSG00000073146	MOV10L1	0	FALSE	FALSE	FALSE	FALSE	FALSE	FALSE
ENSG00000073150	PANX2	0	FALSE	FALSE	FALSE	FALSE	FALSE	FALSE
ENSG00000073169	SELENOO	1	FALSE	FALSE	FALSE	FALSE	FALSE	FALSE
ENSG00000073282	TP63	1	FALSE	FALSE	FALSE	FALSE	FALSE	FALSE
ENSG00000073331	ALPK1	0	FALSE	FALSE	FALSE	FALSE	FALSE	FALSE
ENSG00000073350	LLGL2	0	FALSE	FALSE	FALSE	FALSE	FALSE	FALSE
ENSG00000073417	PDE8A	5	TRUE	FALSE	FALSE	FALSE	FALSE	FALSE
ENSG00000073464	CLCN4	0	FALSE	FALSE	FALSE	FALSE	FALSE	FALSE
ENSG00000073536	NLE1	0	FALSE	FALSE	FALSE	FALSE	FALSE	FALSE
ENSG00000073578	SDHA	0	FALSE	FALSE	FALSE	FALSE	FALSE	FALSE
ENSG00000073584	SMARCE1	3	TRUE	FALSE	FALSE	FALSE	FALSE	FALSE
ENSG00000073598	FNDC8	0	FALSE	FALSE	FALSE	FALSE	FALSE	FALSE
ENSG00000073605	GSDMB	0	FALSE	FALSE	FALSE	FALSE	FALSE	FALSE
ENSG00000073614	KDM5A	8	TRUE	FALSE	FALSE	FALSE	FALSE	FALSE
ENSG00000073670	ADAM11	0	FALSE	FALSE	FALSE	FALSE	FALSE	FALSE
ENSG00000073711	PPP2R3A	0	FALSE	FALSE	FALSE	FALSE	FALSE	FALSE
ENSG00000073712	FERMT2	3	TRUE	FALSE	FALSE	FALSE	FALSE	FALSE
ENSG00000073734	ABCB11	0	FALSE	FALSE	FALSE	FALSE	FALSE	FALSE
ENSG00000073737	DHRS9	0	FALSE	FALSE	FALSE	FALSE	FALSE	FALSE
ENSG00000073754	CD5L	0	FALSE	FALSE	FALSE	FALSE	FALSE	FALSE
ENSG00000073756	PTGS2	0	FALSE	FALSE	FALSE	FALSE	FALSE	FALSE
ENSG00000073792	IGF2BP2	37	TRUE	FALSE	FALSE	FALSE	FALSE	FALSE
ENSG00000073803	MAP3K13	0	FALSE	FALSE	FALSE	FALSE	FALSE	FALSE
ENSG00000073849	ST6GAL1	2	TRUE	FALSE	FALSE	FALSE	FALSE	FALSE
ENSG00000073861	TBX21	0	FALSE	FALSE	FALSE	FALSE	FALSE	FALSE
ENSG00000073905	VDAC1P1	0	FALSE	FALSE	FALSE	FALSE	FALSE	FALSE
ENSG00000073910	FRY	1	FALSE	FALSE	FALSE	FALSE	FALSE	FALSE
ENSG00000073921	PICALM	15	TRUE	FALSE	FALSE	FALSE	FALSE	FALSE
ENSG00000074047	GLI2	2	TRUE	FALSE	FALSE	FALSE	FALSE	FALSE
ENSG00000074054	CLASP1	8	TRUE	FALSE	FALSE	FALSE	FALSE	FALSE
ENSG00000074071	MRPS34	0	FALSE	FALSE	FALSE	FALSE	FALSE	FALSE
ENSG00000074181	NOTCH3	0	FALSE	FALSE	FALSE	FALSE	FALSE	FALSE
ENSG00000074201	CLNS1A	3	TRUE	FALSE	FALSE	FALSE	FALSE	FALSE
ENSG00000074211	PPP2R2C	1	FALSE	FALSE	FALSE	FALSE	FALSE	FALSE
ENSG00000074219	TEAD2	0	FALSE	FALSE	FALSE	FALSE	FALSE	FALSE
ENSG00000074266	EED	3	TRUE	FALSE	FALSE	FALSE	FALSE	FALSE
ENSG00000074276	CDHR2	0	FALSE	FALSE	FALSE	FALSE	FALSE	FALSE
ENSG00000074317	SNCB	0	FALSE	FALSE	FALSE	FALSE	FALSE	FALSE
ENSG00000074319	TSG101	3	TRUE	FALSE	FALSE	FALSE	FALSE	FALSE
ENSG00000074356	NCBP3	1	FALSE	FALSE	FALSE	FALSE	FALSE	FALSE
ENSG00000074370	ATP2A3	0	FALSE	FALSE	FALSE	FALSE	FALSE	FALSE
ENSG00000074410	CA12	0	FALSE	FALSE	FALSE	FALSE	FALSE	FALSE
ENSG00000074416	MGLL	0	FALSE	FALSE	FALSE	FALSE	FALSE	FALSE
ENSG00000074527	NTN4	0	FALSE	FALSE	FALSE	FALSE	FALSE	FALSE
ENSG00000074582	BCS1L	0	FALSE	FALSE	FALSE	FALSE	FALSE	FALSE
ENSG00000074590	NUAK1	0	FALSE	FALSE	FALSE	FALSE	FALSE	FALSE
ENSG00000074603	DPP8	4	TRUE	FALSE	FALSE	FALSE	FALSE	FALSE
ENSG00000074621	SLC24A1	0	FALSE	FALSE	FALSE	FALSE	FALSE	FALSE
ENSG00000074657	ZNF532	0	FALSE	FALSE	FALSE	FALSE	FALSE	FALSE
ENSG00000074660	SCARF1	0	FALSE	FALSE	FALSE	FALSE	FALSE	FALSE
ENSG00000074695	LMAN1	5	TRUE	FALSE	FALSE	FALSE	FALSE	FALSE
ENSG00000074696	HACD3	7	TRUE	FALSE	FALSE	FALSE	FALSE	FALSE
ENSG00000074706	IPCEF1	0	FALSE	FALSE	FALSE	FALSE	FALSE	FALSE
ENSG00000074755	ZZEF1	3	TRUE	FALSE	FALSE	FALSE	FALSE	FALSE
ENSG00000074771	NOX3	0	FALSE	FALSE	FALSE	FALSE	FALSE	FALSE
ENSG00000074800	ENO1	3	TRUE	FALSE	FALSE	FALSE	FALSE	FALSE
ENSG00000074803	SLC12A1	0	FALSE	FALSE	FALSE	FALSE	FALSE	FALSE
ENSG00000074842	MYDGF	0	FALSE	FALSE	FALSE	FALSE	FALSE	FALSE
ENSG00000074855	ANO8	0	FALSE	FALSE	FALSE	FALSE	FALSE	FALSE
ENSG00000074935	TUBE1	2	TRUE	FALSE	FALSE	FALSE	FALSE	FALSE
ENSG00000074964	ARHGEF10L	1	FALSE	FALSE	FALSE	FALSE	FALSE	FALSE
ENSG00000074966	TXK	1	FALSE	FALSE	FALSE	FALSE	FALSE	FALSE
ENSG00000075035	WSCD2	0	FALSE	FALSE	FALSE	FALSE	FALSE	FALSE
ENSG00000075043	KCNQ2	0	FALSE	FALSE	FALSE	FALSE	FALSE	FALSE
ENSG00000075073	TACR2	0	FALSE	FALSE	FALSE	FALSE	FALSE	FALSE
ENSG00000075089	ACTR6	3	TRUE	FALSE	FALSE	FALSE	FALSE	FALSE
ENSG00000075131	TIPIN	2	TRUE	FALSE	FALSE	FALSE	FALSE	FALSE
ENSG00000075142	SRI	0	FALSE	FALSE	FALSE	FALSE	FALSE	FALSE
ENSG00000075151	EIF4G3	33	TRUE	FALSE	FALSE	FALSE	FALSE	FALSE
ENSG00000075188	NUP37	2	TRUE	FALSE	FALSE	FALSE	FALSE	FALSE
ENSG00000075213	SEMA3A	2	TRUE	FALSE	FALSE	FALSE	FALSE	FALSE
ENSG00000075218	GTSE1	1	FALSE	FALSE	FALSE	FALSE	FALSE	FALSE
ENSG00000075223	SEMA3C	9	TRUE	FALSE	FALSE	FALSE	FALSE	FALSE
ENSG00000075234	TTC38	1	FALSE	FALSE	FALSE	FALSE	FALSE	FALSE
ENSG00000075239	ACAT1	1	FALSE	FALSE	FALSE	FALSE	FALSE	FALSE
ENSG00000075240	GRAMD4	0	FALSE	FALSE	FALSE	FALSE	FALSE	FALSE
ENSG00000075275	CELSR1	0	FALSE	FALSE	FALSE	FALSE	FALSE	FALSE
ENSG00000075290	WNT8B	0	FALSE	FALSE	FALSE	FALSE	FALSE	FALSE
ENSG00000075292	ZNF638	34	TRUE	FALSE	FALSE	FALSE	FALSE	FALSE
ENSG00000075303	SLC25A40	1	FALSE	FALSE	FALSE	FALSE	FALSE	FALSE
ENSG00000075336	TIMM21	0	FALSE	FALSE	FALSE	FALSE	FALSE	FALSE
ENSG00000075340	ADD2	1	FALSE	FALSE	FALSE	FALSE	FALSE	FALSE
ENSG00000075391	RASAL2	32	TRUE	FALSE	FALSE	FALSE	FALSE	FALSE
ENSG00000075399	VPS9D1	0	FALSE	FALSE	FALSE	FALSE	FALSE	FALSE
ENSG00000075407	ZNF37A	5	TRUE	FALSE	FALSE	FALSE	FALSE	FALSE
ENSG00000075413	MARK3	13	TRUE	FALSE	FALSE	FALSE	FALSE	FALSE
ENSG00000075415	SLC25A3	0	FALSE	FALSE	FALSE	FALSE	FALSE	FALSE
ENSG00000075420	FNDC3B	14	TRUE	FALSE	FALSE	FALSE	FALSE	FALSE
ENSG00000075426	FOSL2	2	TRUE	FALSE	FALSE	FALSE	FALSE	FALSE
ENSG00000075429	CACNG5	0	FALSE	FALSE	FALSE	FALSE	FALSE	FALSE
ENSG00000075461	CACNG4	0	FALSE	FALSE	FALSE	FALSE	FALSE	FALSE
ENSG00000075539	FRYL	10	TRUE	FALSE	FALSE	FALSE	FALSE	FALSE
ENSG00000075568	TMEM131	4	TRUE	FALSE	FALSE	FALSE	FALSE	FALSE
ENSG00000075618	FSCN1	0	FALSE	FALSE	FALSE	FALSE	FALSE	FALSE
ENSG00000075624	ACTB	0	FALSE	FALSE	FALSE	FALSE	FALSE	FALSE
ENSG00000075643	MOCOS	0	FALSE	FALSE	FALSE	FALSE	FALSE	FALSE
ENSG00000075651	PLD1	2	TRUE	FALSE	FALSE	FALSE	FALSE	FALSE
ENSG00000075673	ATP12A	0	FALSE	FALSE	FALSE	FALSE	FALSE	FALSE
ENSG00000075702	WDR62	0	FALSE	FALSE	FALSE	FALSE	FALSE	FALSE
ENSG00000075711	DLG1	23	TRUE	FALSE	FALSE	FALSE	FALSE	FALSE
ENSG00000075785	RAB7A	6	TRUE	FALSE	FALSE	FALSE	FALSE	FALSE
ENSG00000075790	BCAP29	4	TRUE	FALSE	FALSE	FALSE	FALSE	FALSE
ENSG00000075826	SEC31B	2	TRUE	FALSE	FALSE	FALSE	FALSE	FALSE
ENSG00000075856	SART3	3	TRUE	FALSE	FALSE	FALSE	FALSE	FALSE
ENSG00000075884	ARHGAP15	0	FALSE	FALSE	FALSE	FALSE	FALSE	FALSE
ENSG00000075886	TUBA3D	0	FALSE	FALSE	FALSE	FALSE	FALSE	FALSE
ENSG00000075891	PAX2	0	FALSE	FALSE	FALSE	FALSE	FALSE	FALSE
ENSG00000075914	EXOSC7	0	FALSE	FALSE	FALSE	FALSE	FALSE	FALSE
ENSG00000075945	KIFAP3	3	TRUE	FALSE	FALSE	FALSE	FALSE	FALSE
ENSG00000075975	MKRN2	2	TRUE	FALSE	FALSE	FALSE	FALSE	FALSE
ENSG00000076003	MCM6	4	TRUE	FALSE	FALSE	FALSE	FALSE	FALSE
ENSG00000076043	REXO2	0	FALSE	FALSE	FALSE	FALSE	FALSE	FALSE
ENSG00000076053	RBM7	1	FALSE	FALSE	FALSE	FALSE	FALSE	FALSE
ENSG00000076067	RBMS2	0	FALSE	FALSE	FALSE	FALSE	FALSE	FALSE
ENSG00000076108	BAZ2A	1	FALSE	FALSE	FALSE	FALSE	FALSE	FALSE
ENSG00000076201	PTPN23	0	FALSE	FALSE	FALSE	FALSE	FALSE	FALSE
ENSG00000076242	MLH1	2	TRUE	FALSE	FALSE	FALSE	FALSE	FALSE
ENSG00000076248	UNG	1	FALSE	FALSE	FALSE	FALSE	FALSE	FALSE
ENSG00000076321	KLHL20	2	TRUE	FALSE	FALSE	FALSE	FALSE	FALSE
ENSG00000076344	RGS11	0	FALSE	FALSE	FALSE	FALSE	FALSE	FALSE
ENSG00000076351	SLC46A1	0	FALSE	FALSE	FALSE	FALSE	FALSE	FALSE
ENSG00000076356	PLXNA2	0	FALSE	FALSE	FALSE	FALSE	FALSE	FALSE
ENSG00000076382	SPAG5	0	FALSE	FALSE	FALSE	FALSE	FALSE	FALSE
ENSG00000076513	ANKRD13A	0	FALSE	FALSE	FALSE	FALSE	FALSE	FALSE
ENSG00000076554	TPD52	6	TRUE	FALSE	FALSE	FALSE	FALSE	FALSE
ENSG00000076555	ACACB	2	TRUE	FALSE	FALSE	FALSE	FALSE	FALSE
ENSG00000076604	TRAF4	0	FALSE	FALSE	FALSE	FALSE	FALSE	FALSE
ENSG00000076641	PAG1	5	TRUE	FALSE	FALSE	FALSE	FALSE	FALSE
ENSG00000076650	GPATCH1	2	TRUE	FALSE	FALSE	FALSE	FALSE	FALSE
ENSG00000076662	ICAM3	0	FALSE	FALSE	FALSE	FALSE	FALSE	FALSE
ENSG00000076685	NT5C2	2	TRUE	FALSE	FALSE	FALSE	FALSE	FALSE
ENSG00000076706	MCAM	0	FALSE	FALSE	FALSE	FALSE	FALSE	FALSE
ENSG00000076716	GPC4	2	TRUE	FALSE	FALSE	FALSE	FALSE	FALSE
ENSG00000076770	MBNL3	4	TRUE	FALSE	FALSE	FALSE	FALSE	FALSE
ENSG00000076826	CAMSAP3	0	FALSE	FALSE	FALSE	FALSE	FALSE	FALSE
ENSG00000076864	RAP1GAP	0	FALSE	FALSE	FALSE	FALSE	FALSE	FALSE
ENSG00000076924	XAB2	0	FALSE	FALSE	FALSE	FALSE	FALSE	FALSE
ENSG00000076928	ARHGEF1	0	FALSE	FALSE	FALSE	FALSE	FALSE	FALSE
ENSG00000076944	STXBP2	0	FALSE	FALSE	FALSE	FALSE	FALSE	FALSE
ENSG00000076984	MAP2K7	0	FALSE	FALSE	FALSE	FALSE	FALSE	FALSE
ENSG00000077009	NMRK2	0	FALSE	FALSE	FALSE	FALSE	FALSE	FALSE
ENSG00000077044	DGKD	1	FALSE	FALSE	FALSE	FALSE	FALSE	FALSE
ENSG00000077063	CTTNBP2	0	FALSE	FALSE	FALSE	FALSE	FALSE	FALSE
ENSG00000077080	ACTL6B	0	FALSE	FALSE	FALSE	FALSE	FALSE	FALSE
ENSG00000077092	RARB	3	TRUE	FALSE	FALSE	FALSE	FALSE	FALSE
ENSG00000077097	TOP2B	4	TRUE	FALSE	FALSE	FALSE	FALSE	FALSE
ENSG00000077147	TM9SF3	12	TRUE	FALSE	FALSE	FALSE	FALSE	FALSE
ENSG00000077150	NFKB2	0	FALSE	FALSE	FALSE	FALSE	FALSE	FALSE
ENSG00000077152	UBE2T	2	TRUE	FALSE	FALSE	FALSE	FALSE	FALSE
ENSG00000077157	PPP1R12B	6	TRUE	FALSE	FALSE	FALSE	FALSE	FALSE
ENSG00000077232	DNAJC10	1	FALSE	FALSE	FALSE	FALSE	FALSE	FALSE
ENSG00000077235	GTF3C1	2	TRUE	FALSE	FALSE	FALSE	FALSE	FALSE
ENSG00000077238	IL4R	0	FALSE	FALSE	FALSE	FALSE	FALSE	FALSE
ENSG00000077254	USP33	3	TRUE	FALSE	FALSE	FALSE	FALSE	FALSE
ENSG00000077264	PAK3	0	FALSE	FALSE	FALSE	FALSE	FALSE	FALSE
ENSG00000077274	CAPN6	0	FALSE	FALSE	FALSE	FALSE	FALSE	FALSE
ENSG00000077279	DCX	0	FALSE	FALSE	FALSE	FALSE	FALSE	FALSE
ENSG00000077312	SNRPA	2	TRUE	FALSE	FALSE	FALSE	FALSE	FALSE
ENSG00000077327	SPAG6	0	FALSE	FALSE	FALSE	FALSE	FALSE	FALSE
ENSG00000077348	EXOSC5	0	FALSE	FALSE	FALSE	FALSE	FALSE	FALSE
ENSG00000077380	DYNC1I2	5	TRUE	FALSE	FALSE	FALSE	FALSE	FALSE
ENSG00000077454	LRCH4	0	FALSE	FALSE	FALSE	FALSE	FALSE	FALSE
ENSG00000077458	FAM76B	4	TRUE	FALSE	FALSE	FALSE	FALSE	FALSE
ENSG00000077463	SIRT6	0	FALSE	FALSE	FALSE	FALSE	FALSE	FALSE
ENSG00000077498	TYR	0	FALSE	FALSE	FALSE	FALSE	FALSE	FALSE
ENSG00000077514	POLD3	0	FALSE	FALSE	FALSE	FALSE	FALSE	FALSE
ENSG00000077522	ACTN2	1	FALSE	FALSE	FALSE	FALSE	FALSE	FALSE
ENSG00000077549	CAPZB	3	TRUE	FALSE	FALSE	FALSE	FALSE	FALSE
ENSG00000077585	GPR137B	0	FALSE	FALSE	FALSE	FALSE	FALSE	FALSE
ENSG00000077616	NAALAD2	1	FALSE	FALSE	FALSE	FALSE	FALSE	FALSE
ENSG00000077684	JADE1	1	FALSE	FALSE	FALSE	FALSE	FALSE	FALSE
ENSG00000077713	SLC25A43	1	FALSE	FALSE	FALSE	FALSE	FALSE	FALSE
ENSG00000077721	UBE2A	2	TRUE	FALSE	FALSE	FALSE	FALSE	FALSE
ENSG00000077782	FGFR1	2	TRUE	FALSE	FALSE	FALSE	FALSE	FALSE
ENSG00000077800	FKBP6	0	FALSE	FALSE	FALSE	FALSE	FALSE	FALSE
ENSG00000077942	FBLN1	0	FALSE	FALSE	FALSE	FALSE	FALSE	FALSE
ENSG00000077943	ITGA8	3	TRUE	FALSE	FALSE	FALSE	FALSE	FALSE
ENSG00000078018	MAP2	2	TRUE	FALSE	FALSE	FALSE	FALSE	FALSE
ENSG00000078043	PIAS2	5	TRUE	FALSE	FALSE	FALSE	FALSE	FALSE
ENSG00000078053	AMPH	0	FALSE	FALSE	FALSE	FALSE	FALSE	FALSE
ENSG00000078061	ARAF	1	FALSE	FALSE	FALSE	FALSE	FALSE	FALSE
ENSG00000078070	MCCC1	2	TRUE	FALSE	FALSE	FALSE	FALSE	FALSE
ENSG00000078081	LAMP3	1	FALSE	FALSE	FALSE	FALSE	FALSE	FALSE
ENSG00000078098	FAP	0	FALSE	FALSE	FALSE	FALSE	FALSE	FALSE
ENSG00000078114	NEBL	8	TRUE	FALSE	FALSE	FALSE	FALSE	FALSE
ENSG00000078124	ACER3	0	FALSE	FALSE	FALSE	FALSE	FALSE	FALSE
ENSG00000078140	UBE2K	20	TRUE	FALSE	FALSE	FALSE	FALSE	FALSE
ENSG00000078142	PIK3C3	9	TRUE	FALSE	FALSE	FALSE	FALSE	FALSE
ENSG00000078177	N4BP2	1	FALSE	FALSE	FALSE	FALSE	FALSE	FALSE
ENSG00000078237	TIGAR	1	FALSE	FALSE	FALSE	FALSE	FALSE	FALSE
ENSG00000078246	TULP3	2	TRUE	FALSE	FALSE	FALSE	FALSE	FALSE
ENSG00000078269	SYNJ2	2	TRUE	FALSE	FALSE	FALSE	FALSE	FALSE
ENSG00000078295	ADCY2	1	FALSE	FALSE	FALSE	FALSE	FALSE	FALSE
ENSG00000078304	PPP2R5C	7	TRUE	FALSE	FALSE	FALSE	FALSE	FALSE
ENSG00000078319	PMS2P1	0	FALSE	FALSE	FALSE	FALSE	FALSE	FALSE
ENSG00000078328	RBFOX1	0	FALSE	FALSE	FALSE	FALSE	FALSE	FALSE
ENSG00000078369	GNB1	4	TRUE	FALSE	FALSE	FALSE	FALSE	FALSE
ENSG00000078401	EDN1	0	FALSE	FALSE	FALSE	FALSE	FALSE	FALSE
ENSG00000078403	MLLT10	10	TRUE	FALSE	FALSE	FALSE	FALSE	FALSE
ENSG00000078487	ZCWPW1	0	FALSE	FALSE	FALSE	FALSE	FALSE	FALSE
ENSG00000078549	ADCYAP1R1	0	FALSE	FALSE	FALSE	FALSE	FALSE	FALSE
ENSG00000078579	FGF20	0	FALSE	FALSE	FALSE	FALSE	FALSE	FALSE
ENSG00000078589	P2RY10	0	FALSE	FALSE	FALSE	FALSE	FALSE	FALSE
ENSG00000078596	ITM2A	0	FALSE	FALSE	FALSE	FALSE	FALSE	FALSE
ENSG00000078618	NRDC	5	TRUE	FALSE	FALSE	FALSE	FALSE	FALSE
ENSG00000078668	VDAC3	0	FALSE	FALSE	FALSE	FALSE	FALSE	FALSE
ENSG00000078674	PCM1	15	TRUE	FALSE	FALSE	FALSE	FALSE	FALSE
ENSG00000078687	TNRC6C	2	TRUE	FALSE	FALSE	FALSE	FALSE	FALSE
ENSG00000078699	CBFA2T2	0	FALSE	FALSE	FALSE	FALSE	FALSE	FALSE
ENSG00000078725	BRINP1	0	FALSE	FALSE	FALSE	FALSE	FALSE	FALSE
ENSG00000078747	ITCH	6	TRUE	FALSE	FALSE	FALSE	FALSE	FALSE
ENSG00000078795	PKD2L2	1	FALSE	FALSE	FALSE	FALSE	FALSE	FALSE
ENSG00000078804	TP53INP2	0	FALSE	FALSE	FALSE	FALSE	FALSE	FALSE
ENSG00000078808	SDF4	1	FALSE	FALSE	FALSE	FALSE	FALSE	FALSE
ENSG00000078814	MYH7B	0	FALSE	FALSE	FALSE	FALSE	FALSE	FALSE
ENSG00000078902	TOLLIP	2	TRUE	FALSE	FALSE	FALSE	FALSE	FALSE
ENSG00000078967	UBE2D4	2	TRUE	FALSE	FALSE	FALSE	FALSE	FALSE
ENSG00000079101	CLUL1	0	FALSE	FALSE	FALSE	FALSE	FALSE	FALSE
ENSG00000079102	RUNX1T1	1	FALSE	FALSE	FALSE	FALSE	FALSE	FALSE
ENSG00000079112	CDH17	0	FALSE	FALSE	FALSE	FALSE	FALSE	FALSE
ENSG00000079134	THOC1	3	TRUE	FALSE	FALSE	FALSE	FALSE	FALSE
ENSG00000079150	FKBP7	0	FALSE	FALSE	FALSE	FALSE	FALSE	FALSE
ENSG00000079156	OSBPL6	4	TRUE	FALSE	FALSE	FALSE	FALSE	FALSE
ENSG00000079215	SLC1A3	3	TRUE	FALSE	FALSE	FALSE	FALSE	FALSE
ENSG00000079246	XRCC5	13	TRUE	FALSE	FALSE	FALSE	FALSE	FALSE
ENSG00000079257	LXN	0	FALSE	FALSE	FALSE	FALSE	FALSE	FALSE
ENSG00000079263	SP140	0	FALSE	FALSE	FALSE	FALSE	FALSE	FALSE
ENSG00000079277	MKNK1	1	FALSE	FALSE	FALSE	FALSE	FALSE	FALSE
ENSG00000079308	TNS1	0	FALSE	FALSE	FALSE	FALSE	FALSE	FALSE
ENSG00000079313	REXO1	0	FALSE	FALSE	FALSE	FALSE	FALSE	FALSE
ENSG00000079332	SAR1A	3	TRUE	FALSE	FALSE	FALSE	FALSE	FALSE
ENSG00000079335	CDC14A	3	TRUE	FALSE	FALSE	FALSE	FALSE	FALSE
ENSG00000079337	RAPGEF3	0	FALSE	FALSE	FALSE	FALSE	FALSE	FALSE
ENSG00000079385	CEACAM1	0	FALSE	FALSE	FALSE	FALSE	FALSE	FALSE
ENSG00000079387	SENP1	3	TRUE	FALSE	FALSE	FALSE	FALSE	FALSE
ENSG00000079393	DUSP13	0	FALSE	FALSE	FALSE	FALSE	FALSE	FALSE
ENSG00000079432	CIC	0	FALSE	FALSE	FALSE	FALSE	FALSE	FALSE
ENSG00000079435	LIPE	0	FALSE	FALSE	FALSE	FALSE	FALSE	FALSE
ENSG00000079459	FDFT1	2	TRUE	FALSE	FALSE	FALSE	FALSE	FALSE
ENSG00000079462	PAFAH1B3	0	FALSE	FALSE	FALSE	FALSE	FALSE	FALSE
ENSG00000079482	OPHN1	2	TRUE	FALSE	FALSE	FALSE	FALSE	FALSE
ENSG00000079616	KIF22	0	FALSE	FALSE	FALSE	FALSE	FALSE	FALSE
ENSG00000079689	SCGN	0	FALSE	FALSE	FALSE	FALSE	FALSE	FALSE
ENSG00000079691	CARMIL1	6	TRUE	FALSE	FALSE	FALSE	FALSE	FALSE
ENSG00000079739	PGM1	0	FALSE	FALSE	FALSE	FALSE	FALSE	FALSE
ENSG00000079785	DDX1	3	TRUE	FALSE	FALSE	FALSE	FALSE	FALSE
ENSG00000079805	DNM2	1	FALSE	FALSE	FALSE	FALSE	FALSE	FALSE
ENSG00000079819	EPB41L2	14	TRUE	FALSE	FALSE	FALSE	FALSE	FALSE
ENSG00000079841	RIMS1	0	FALSE	FALSE	FALSE	FALSE	FALSE	FALSE
ENSG00000079931	MOXD1	4	TRUE	FALSE	FALSE	FALSE	FALSE	FALSE
ENSG00000079950	STX7	4	TRUE	FALSE	FALSE	FALSE	FALSE	FALSE
ENSG00000079974	RABL2B	0	FALSE	FALSE	FALSE	FALSE	FALSE	FALSE
ENSG00000079999	KEAP1	0	FALSE	FALSE	FALSE	FALSE	FALSE	FALSE
ENSG00000080031	PTPRH	0	FALSE	FALSE	FALSE	FALSE	FALSE	FALSE
ENSG00000080166	DCT	0	FALSE	FALSE	FALSE	FALSE	FALSE	FALSE
ENSG00000080189	SLC35C2	0	FALSE	FALSE	FALSE	FALSE	FALSE	FALSE
ENSG00000080200	CRYBG3	0	FALSE	FALSE	FALSE	FALSE	FALSE	FALSE
ENSG00000080224	EPHA6	0	FALSE	FALSE	FALSE	FALSE	FALSE	FALSE
ENSG00000080293	SCTR	0	FALSE	FALSE	FALSE	FALSE	FALSE	FALSE
ENSG00000080298	RFX3	12	TRUE	FALSE	FALSE	FALSE	FALSE	FALSE
ENSG00000080345	RIF1	12	TRUE	FALSE	FALSE	FALSE	FALSE	FALSE
ENSG00000080371	RAB21	7	TRUE	FALSE	FALSE	FALSE	FALSE	FALSE
ENSG00000080493	SLC4A4	2	TRUE	FALSE	FALSE	FALSE	FALSE	FALSE
ENSG00000080503	SMARCA2	5	TRUE	FALSE	FALSE	FALSE	FALSE	FALSE
ENSG00000080511	RDH8	0	FALSE	FALSE	FALSE	FALSE	FALSE	FALSE
ENSG00000080546	SESN1	5	TRUE	FALSE	FALSE	FALSE	FALSE	FALSE
ENSG00000080561	MID2	2	TRUE	FALSE	FALSE	FALSE	FALSE	FALSE
ENSG00000080572	DNAAF6	0	FALSE	FALSE	FALSE	FALSE	FALSE	FALSE
ENSG00000080573	COL5A3	0	FALSE	FALSE	FALSE	FALSE	FALSE	FALSE
ENSG00000080603	SRCAP	3	TRUE	FALSE	FALSE	FALSE	FALSE	FALSE
ENSG00000080608	PUM3	5	TRUE	FALSE	FALSE	FALSE	FALSE	FALSE
ENSG00000080618	CPB2	0	FALSE	FALSE	FALSE	FALSE	FALSE	FALSE
ENSG00000080644	CHRNA3	0	FALSE	FALSE	FALSE	FALSE	FALSE	FALSE
ENSG00000080709	KCNN2	0	FALSE	FALSE	FALSE	FALSE	FALSE	FALSE
ENSG00000080802	CNOT4	19	TRUE	FALSE	FALSE	FALSE	FALSE	FALSE
ENSG00000080815	PSEN1	1	FALSE	FALSE	FALSE	FALSE	FALSE	FALSE
ENSG00000080819	CPOX	0	FALSE	FALSE	FALSE	FALSE	FALSE	FALSE
ENSG00000080822	CLDND1	4	TRUE	FALSE	FALSE	FALSE	FALSE	FALSE
ENSG00000080823	MOK	0	FALSE	FALSE	FALSE	FALSE	FALSE	FALSE
ENSG00000080824	HSP90AA1	3	TRUE	FALSE	FALSE	FALSE	FALSE	FALSE
ENSG00000080839	RBL1	3	TRUE	FALSE	FALSE	FALSE	FALSE	FALSE
ENSG00000080845	DLGAP4	0	FALSE	FALSE	FALSE	FALSE	FALSE	FALSE
ENSG00000080854	IGSF9B	0	FALSE	FALSE	FALSE	FALSE	FALSE	FALSE
ENSG00000080910	CFHR2	0	FALSE	FALSE	FALSE	FALSE	FALSE	FALSE
ENSG00000080947	CROCCP3	0	FALSE	FALSE	FALSE	FALSE	FALSE	FALSE
ENSG00000080986	NDC80	7	TRUE	FALSE	FALSE	FALSE	FALSE	FALSE
ENSG00000081014	AP4E1	2	TRUE	FALSE	FALSE	FALSE	FALSE	FALSE
ENSG00000081019	RSBN1	4	TRUE	FALSE	FALSE	FALSE	FALSE	FALSE
ENSG00000081026	MAGI3	8	TRUE	FALSE	FALSE	FALSE	FALSE	FALSE
ENSG00000081041	CXCL2	0	FALSE	FALSE	FALSE	FALSE	FALSE	FALSE
ENSG00000081052	COL4A4	0	FALSE	FALSE	FALSE	FALSE	FALSE	FALSE
ENSG00000081059	TCF7	0	FALSE	FALSE	FALSE	FALSE	FALSE	FALSE
ENSG00000081087	OSTM1	2	TRUE	FALSE	FALSE	FALSE	FALSE	FALSE
ENSG00000081138	CDH7	5	TRUE	FALSE	FALSE	FALSE	FALSE	FALSE
ENSG00000081148	IMPG2	0	FALSE	FALSE	FALSE	FALSE	FALSE	FALSE
ENSG00000081154	PCNP	5	TRUE	FALSE	FALSE	FALSE	FALSE	FALSE
ENSG00000081177	EXD2	3	TRUE	FALSE	FALSE	FALSE	FALSE	FALSE
ENSG00000081181	ARG2	1	FALSE	FALSE	FALSE	FALSE	FALSE	FALSE
ENSG00000081189	MEF2C	2	TRUE	FALSE	FALSE	FALSE	FALSE	FALSE
ENSG00000081237	PTPRC	0	FALSE	FALSE	FALSE	FALSE	FALSE	FALSE
ENSG00000081248	CACNA1S	0	FALSE	FALSE	FALSE	FALSE	FALSE	FALSE
ENSG00000081277	PKP1	0	FALSE	FALSE	FALSE	FALSE	FALSE	FALSE
ENSG00000081307	UBA5	1	FALSE	FALSE	FALSE	FALSE	FALSE	FALSE
ENSG00000081320	STK17B	2	TRUE	FALSE	FALSE	FALSE	FALSE	FALSE
ENSG00000081377	CDC14B	6	TRUE	FALSE	FALSE	FALSE	FALSE	FALSE
ENSG00000081386	ZNF510	1	FALSE	FALSE	FALSE	FALSE	FALSE	FALSE
ENSG00000081479	LRP2	1	FALSE	FALSE	FALSE	FALSE	FALSE	FALSE
ENSG00000081665	ZNF506	4	TRUE	FALSE	FALSE	FALSE	FALSE	FALSE
ENSG00000081692	JMJD4	0	FALSE	FALSE	FALSE	FALSE	FALSE	FALSE
ENSG00000081721	DUSP12	0	FALSE	FALSE	FALSE	FALSE	FALSE	FALSE
ENSG00000081760	AACS	1	FALSE	FALSE	FALSE	FALSE	FALSE	FALSE
ENSG00000081791	DELE1	1	FALSE	FALSE	FALSE	FALSE	FALSE	FALSE
ENSG00000081800	SLC13A1	0	FALSE	FALSE	FALSE	FALSE	FALSE	FALSE
ENSG00000081803	CADPS2	23	TRUE	FALSE	FALSE	FALSE	FALSE	FALSE
ENSG00000081818	PCDHB4	0	FALSE	FALSE	FALSE	FALSE	FALSE	FALSE
ENSG00000081842	PCDHA6	0	FALSE	FALSE	FALSE	FALSE	FALSE	FALSE
ENSG00000081853	PCDHGA2	0	FALSE	FALSE	FALSE	FALSE	FALSE	FALSE
ENSG00000081870	HSPB11	3	TRUE	FALSE	FALSE	FALSE	FALSE	FALSE
ENSG00000081913	PHLPP1	19	TRUE	FALSE	FALSE	FALSE	FALSE	FALSE
ENSG00000081923	ATP8B1	0	FALSE	FALSE	FALSE	FALSE	FALSE	FALSE
ENSG00000081985	IL12RB2	1	FALSE	FALSE	FALSE	FALSE	FALSE	FALSE
ENSG00000082014	SMARCD3	0	FALSE	FALSE	FALSE	FALSE	FALSE	FALSE
ENSG00000082068	WDR70	9	TRUE	FALSE	FALSE	FALSE	FALSE	FALSE
ENSG00000082074	FYB1	0	FALSE	FALSE	FALSE	FALSE	FALSE	FALSE
ENSG00000082126	MPP4	0	FALSE	FALSE	FALSE	FALSE	FALSE	FALSE
ENSG00000082146	STRADB	0	FALSE	FALSE	FALSE	FALSE	FALSE	FALSE
ENSG00000082153	BZW1	2	TRUE	FALSE	FALSE	FALSE	FALSE	FALSE
ENSG00000082175	PGR	0	FALSE	FALSE	FALSE	FALSE	FALSE	FALSE
ENSG00000082196	C1QTNF3	0	FALSE	FALSE	FALSE	FALSE	FALSE	FALSE
ENSG00000082212	ME2	2	TRUE	FALSE	FALSE	FALSE	FALSE	FALSE
ENSG00000082213	C5orf22	3	TRUE	FALSE	FALSE	FALSE	FALSE	FALSE
ENSG00000082258	CCNT2	14	TRUE	FALSE	FALSE	FALSE	FALSE	FALSE
ENSG00000082269	FAM135A	13	TRUE	FALSE	FALSE	FALSE	FALSE	FALSE
ENSG00000082293	COL19A1	2	TRUE	FALSE	FALSE	FALSE	FALSE	FALSE
ENSG00000082397	EPB41L3	5	TRUE	FALSE	FALSE	FALSE	FALSE	FALSE
ENSG00000082438	COBLL1	6	TRUE	FALSE	FALSE	FALSE	FALSE	FALSE
ENSG00000082458	DLG3	1	FALSE	FALSE	FALSE	FALSE	FALSE	FALSE
ENSG00000082482	KCNK2	0	FALSE	FALSE	FALSE	FALSE	FALSE	FALSE
ENSG00000082512	TRAF5	2	TRUE	FALSE	FALSE	FALSE	FALSE	FALSE
ENSG00000082515	MRPL22	6	TRUE	FALSE	FALSE	FALSE	FALSE	FALSE
ENSG00000082516	GEMIN5	0	FALSE	FALSE	FALSE	FALSE	FALSE	FALSE
ENSG00000082556	OPRK1	0	FALSE	FALSE	FALSE	FALSE	FALSE	FALSE
ENSG00000082641	NFE2L1	2	TRUE	FALSE	FALSE	FALSE	FALSE	FALSE
ENSG00000082684	SEMA5B	1	FALSE	FALSE	FALSE	FALSE	FALSE	FALSE
ENSG00000082701	GSK3B	13	TRUE	FALSE	FALSE	FALSE	FALSE	FALSE
ENSG00000082781	ITGB5	0	FALSE	FALSE	FALSE	FALSE	FALSE	FALSE
ENSG00000082805	ERC1	94	TRUE	FALSE	FALSE	FALSE	FALSE	FALSE
ENSG00000082898	XPO1	17	TRUE	FALSE	FALSE	FALSE	FALSE	FALSE
ENSG00000082996	RNF13	5	TRUE	FALSE	FALSE	FALSE	FALSE	FALSE
ENSG00000083067	TRPM3	0	FALSE	FALSE	FALSE	FALSE	FALSE	FALSE
ENSG00000083093	PALB2	2	TRUE	FALSE	FALSE	FALSE	FALSE	FALSE
ENSG00000083097	DOP1A	6	TRUE	FALSE	FALSE	FALSE	FALSE	FALSE
ENSG00000083099	LYRM2	3	TRUE	FALSE	FALSE	FALSE	FALSE	FALSE
ENSG00000083123	BCKDHB	4	TRUE	FALSE	FALSE	FALSE	FALSE	FALSE
ENSG00000083168	KAT6A	12	TRUE	FALSE	FALSE	FALSE	FALSE	FALSE
ENSG00000083223	TUT7	6	TRUE	FALSE	FALSE	FALSE	FALSE	FALSE
ENSG00000083290	ULK2	0	FALSE	FALSE	FALSE	FALSE	FALSE	FALSE
ENSG00000083307	GRHL2	0	FALSE	FALSE	FALSE	FALSE	FALSE	FALSE
ENSG00000083312	TNPO1	18	TRUE	FALSE	FALSE	FALSE	FALSE	FALSE
ENSG00000083444	PLOD1	0	FALSE	FALSE	FALSE	FALSE	FALSE	FALSE
ENSG00000083454	P2RX5	0	FALSE	FALSE	FALSE	FALSE	FALSE	FALSE
ENSG00000083457	ITGAE	2	TRUE	FALSE	FALSE	FALSE	FALSE	FALSE
ENSG00000083520	DIS3	10	TRUE	FALSE	FALSE	FALSE	FALSE	FALSE
ENSG00000083535	PIBF1	20	TRUE	FALSE	FALSE	FALSE	FALSE	FALSE
ENSG00000083544	TDRD3	17	TRUE	FALSE	FALSE	FALSE	FALSE	FALSE
ENSG00000083635	NUFIP1	0	FALSE	FALSE	FALSE	FALSE	FALSE	FALSE
ENSG00000083642	PDS5B	21	TRUE	FALSE	FALSE	FALSE	FALSE	FALSE
ENSG00000083720	OXCT1	7	TRUE	FALSE	FALSE	FALSE	FALSE	FALSE
ENSG00000083750	RRAGB	0	FALSE	FALSE	FALSE	FALSE	FALSE	FALSE
ENSG00000083799	CYLD	2	TRUE	FALSE	FALSE	FALSE	FALSE	FALSE
ENSG00000083807	SLC27A5	0	FALSE	FALSE	FALSE	FALSE	FALSE	FALSE
ENSG00000083812	ZNF324	0	FALSE	FALSE	FALSE	FALSE	FALSE	FALSE
ENSG00000083814	ZNF671	0	FALSE	FALSE	FALSE	FALSE	FALSE	FALSE
ENSG00000083817	ZNF416	0	FALSE	FALSE	FALSE	FALSE	FALSE	FALSE
ENSG00000083828	ZNF586	0	FALSE	FALSE	FALSE	FALSE	FALSE	FALSE
ENSG00000083838	ZNF446	0	FALSE	FALSE	FALSE	FALSE	FALSE	FALSE
ENSG00000083844	ZNF264	4	TRUE	FALSE	FALSE	FALSE	FALSE	FALSE
ENSG00000083845	RPS5	0	FALSE	FALSE	FALSE	FALSE	FALSE	FALSE
ENSG00000083857	FAT1	7	TRUE	FALSE	FALSE	FALSE	FALSE	FALSE
ENSG00000083937	CHMP2B	3	TRUE	FALSE	FALSE	FALSE	FALSE	FALSE
ENSG00000084070	SMAP2	1	FALSE	FALSE	FALSE	FALSE	FALSE	FALSE
ENSG00000084072	PPIE	0	FALSE	FALSE	FALSE	FALSE	FALSE	FALSE
ENSG00000084073	ZMPSTE24	1	FALSE	FALSE	FALSE	FALSE	FALSE	FALSE
ENSG00000084090	STARD7	5	TRUE	FALSE	FALSE	FALSE	FALSE	FALSE
ENSG00000084092	NOA1	0	FALSE	FALSE	FALSE	FALSE	FALSE	FALSE
ENSG00000084093	REST	6	TRUE	FALSE	FALSE	FALSE	FALSE	FALSE
ENSG00000084112	SSH1	1	FALSE	FALSE	FALSE	FALSE	FALSE	FALSE
ENSG00000084207	GSTP1	0	FALSE	FALSE	FALSE	FALSE	FALSE	FALSE
ENSG00000084234	APLP2	3	TRUE	FALSE	FALSE	FALSE	FALSE	FALSE
ENSG00000084444	FAM234B	0	FALSE	FALSE	FALSE	FALSE	FALSE	FALSE
ENSG00000084453	SLCO1A2	0	FALSE	FALSE	FALSE	FALSE	FALSE	FALSE
ENSG00000084463	WBP11	1	FALSE	FALSE	FALSE	FALSE	FALSE	FALSE
ENSG00000084623	EIF3I	0	FALSE	FALSE	FALSE	FALSE	FALSE	FALSE
ENSG00000084628	NKAIN1	0	FALSE	FALSE	FALSE	FALSE	FALSE	FALSE
ENSG00000084636	COL16A1	0	FALSE	FALSE	FALSE	FALSE	FALSE	FALSE
ENSG00000084652	TXLNA	1	FALSE	FALSE	FALSE	FALSE	FALSE	FALSE
ENSG00000084674	APOB	0	FALSE	FALSE	FALSE	FALSE	FALSE	FALSE
ENSG00000084676	NCOA1	7	TRUE	FALSE	FALSE	FALSE	FALSE	FALSE
ENSG00000084693	AGBL5	0	FALSE	FALSE	FALSE	FALSE	FALSE	FALSE
ENSG00000084710	EFR3B	0	FALSE	FALSE	FALSE	FALSE	FALSE	FALSE
ENSG00000084731	KIF3C	1	FALSE	FALSE	FALSE	FALSE	FALSE	FALSE
ENSG00000084733	RAB10	6	TRUE	FALSE	FALSE	FALSE	FALSE	FALSE
ENSG00000084734	GCKR	0	FALSE	FALSE	FALSE	FALSE	FALSE	FALSE
ENSG00000084754	HADHA	0	FALSE	FALSE	FALSE	FALSE	FALSE	FALSE
ENSG00000084764	MAPRE3	0	FALSE	FALSE	FALSE	FALSE	FALSE	FALSE
ENSG00000084774	CAD	0	FALSE	FALSE	FALSE	FALSE	FALSE	FALSE
ENSG00000085063	CD59	0	FALSE	FALSE	FALSE	FALSE	FALSE	FALSE
ENSG00000085117	CD82	0	FALSE	FALSE	FALSE	FALSE	FALSE	FALSE
ENSG00000085185	BCORL1	0	FALSE	FALSE	FALSE	FALSE	FALSE	FALSE
ENSG00000085224	ATRX	0	FALSE	FALSE	FALSE	FALSE	FALSE	FALSE
ENSG00000085231	AK6	0	FALSE	FALSE	FALSE	FALSE	FALSE	FALSE
ENSG00000085265	FCN1	0	FALSE	FALSE	FALSE	FALSE	FALSE	FALSE
ENSG00000085274	MYNN	2	TRUE	FALSE	FALSE	FALSE	FALSE	FALSE
ENSG00000085276	MECOM	36	TRUE	FALSE	FALSE	FALSE	FALSE	FALSE
ENSG00000085365	SCAMP1	5	TRUE	FALSE	FALSE	FALSE	FALSE	FALSE
ENSG00000085377	PREP	2	TRUE	FALSE	FALSE	FALSE	FALSE	FALSE
ENSG00000085382	HACE1	5	TRUE	FALSE	FALSE	FALSE	FALSE	FALSE
ENSG00000085415	SEH1L	3	TRUE	FALSE	FALSE	FALSE	FALSE	FALSE
ENSG00000085433	WDR47	0	FALSE	FALSE	FALSE	FALSE	FALSE	FALSE
ENSG00000085449	WDFY1	3	TRUE	FALSE	FALSE	FALSE	FALSE	FALSE
ENSG00000085465	OVGP1	0	FALSE	FALSE	FALSE	FALSE	FALSE	FALSE
ENSG00000085491	SLC25A24	0	FALSE	FALSE	FALSE	FALSE	FALSE	FALSE
ENSG00000085511	MAP3K4	11	TRUE	FALSE	FALSE	FALSE	FALSE	FALSE
ENSG00000085514	PILRA	0	FALSE	FALSE	FALSE	FALSE	FALSE	FALSE
ENSG00000085552	IGSF9	0	FALSE	FALSE	FALSE	FALSE	FALSE	FALSE
ENSG00000085563	ABCB1	1	FALSE	FALSE	FALSE	FALSE	FALSE	FALSE
ENSG00000085644	ZNF213	0	FALSE	FALSE	FALSE	FALSE	FALSE	FALSE
ENSG00000085662	AKR1B1	0	FALSE	FALSE	FALSE	FALSE	FALSE	FALSE
ENSG00000085719	CPNE3	1	FALSE	FALSE	FALSE	FALSE	FALSE	FALSE
ENSG00000085733	CTTN	1	FALSE	FALSE	FALSE	FALSE	FALSE	FALSE
ENSG00000085741	WNT11	0	FALSE	FALSE	FALSE	FALSE	FALSE	FALSE
ENSG00000085760	MTIF2	2	TRUE	FALSE	FALSE	FALSE	FALSE	FALSE
ENSG00000085788	DDHD2	0	FALSE	FALSE	FALSE	FALSE	FALSE	FALSE
ENSG00000085831	TTC39A	0	FALSE	FALSE	FALSE	FALSE	FALSE	FALSE
ENSG00000085832	EPS15	9	TRUE	FALSE	FALSE	FALSE	FALSE	FALSE
ENSG00000085840	ORC1	1	FALSE	FALSE	FALSE	FALSE	FALSE	FALSE
ENSG00000085871	MGST2	0	FALSE	FALSE	FALSE	FALSE	FALSE	FALSE
ENSG00000085872	CHERP	0	FALSE	FALSE	FALSE	FALSE	FALSE	FALSE
ENSG00000085978	ATG16L1	2	TRUE	FALSE	FALSE	FALSE	FALSE	FALSE
ENSG00000085982	USP40	2	TRUE	FALSE	FALSE	FALSE	FALSE	FALSE
ENSG00000085998	POMGNT1	0	FALSE	FALSE	FALSE	FALSE	FALSE	FALSE
ENSG00000085999	RAD54L	1	FALSE	FALSE	FALSE	FALSE	FALSE	FALSE
ENSG00000086015	MAST2	8	TRUE	FALSE	FALSE	FALSE	FALSE	FALSE
ENSG00000086061	DNAJA1	0	FALSE	FALSE	FALSE	FALSE	FALSE	FALSE
ENSG00000086062	B4GALT1	0	FALSE	FALSE	FALSE	FALSE	FALSE	FALSE
ENSG00000086065	CHMP5	0	FALSE	FALSE	FALSE	FALSE	FALSE	FALSE
ENSG00000086102	NFX1	3	TRUE	FALSE	FALSE	FALSE	FALSE	FALSE
ENSG00000086159	AQP6	0	FALSE	FALSE	FALSE	FALSE	FALSE	FALSE
ENSG00000086189	DIMT1	1	FALSE	FALSE	FALSE	FALSE	FALSE	FALSE
ENSG00000086200	IPO11	22	TRUE	FALSE	FALSE	FALSE	FALSE	FALSE
ENSG00000086205	FOLH1	0	FALSE	FALSE	FALSE	FALSE	FALSE	FALSE
ENSG00000086232	EIF2AK1	0	FALSE	FALSE	FALSE	FALSE	FALSE	FALSE
ENSG00000086288	NME8	0	FALSE	FALSE	FALSE	FALSE	FALSE	FALSE
ENSG00000086289	EPDR1	2	TRUE	FALSE	FALSE	FALSE	FALSE	FALSE
ENSG00000086300	SNX10	3	TRUE	FALSE	FALSE	FALSE	FALSE	FALSE
ENSG00000086475	SEPHS1	4	TRUE	FALSE	FALSE	FALSE	FALSE	FALSE
ENSG00000086504	MRPL28	0	FALSE	FALSE	FALSE	FALSE	FALSE	FALSE
ENSG00000086506	HBQ1	0	FALSE	FALSE	FALSE	FALSE	FALSE	FALSE
ENSG00000086544	ITPKC	0	FALSE	FALSE	FALSE	FALSE	FALSE	FALSE
ENSG00000086548	CEACAM6	0	FALSE	FALSE	FALSE	FALSE	FALSE	FALSE
ENSG00000086570	FAT2	0	FALSE	FALSE	FALSE	FALSE	FALSE	FALSE
ENSG00000086589	RBM22	0	FALSE	FALSE	FALSE	FALSE	FALSE	FALSE
ENSG00000086598	TMED2	2	TRUE	FALSE	FALSE	FALSE	FALSE	FALSE
ENSG00000086619	ERO1B	3	TRUE	FALSE	FALSE	FALSE	FALSE	FALSE
ENSG00000086666	ZFAND6	14	TRUE	FALSE	FALSE	FALSE	FALSE	FALSE
ENSG00000086696	HSD17B2	0	FALSE	FALSE	FALSE	FALSE	FALSE	FALSE
ENSG00000086712	TXLNG	6	TRUE	FALSE	FALSE	FALSE	FALSE	FALSE
ENSG00000086717	PPEF1	0	FALSE	FALSE	FALSE	FALSE	FALSE	FALSE
ENSG00000086730	LAT2	0	FALSE	FALSE	FALSE	FALSE	FALSE	FALSE
ENSG00000086758	HUWE1	16	TRUE	FALSE	FALSE	FALSE	FALSE	FALSE
ENSG00000086827	ZW10	1	FALSE	FALSE	FALSE	FALSE	FALSE	FALSE
ENSG00000086848	ALG9	2	TRUE	FALSE	FALSE	FALSE	FALSE	FALSE
ENSG00000086967	MYBPC2	0	FALSE	FALSE	FALSE	FALSE	FALSE	FALSE
ENSG00000086991	NOX4	0	FALSE	FALSE	FALSE	FALSE	FALSE	FALSE
ENSG00000087008	ACOX3	0	FALSE	FALSE	FALSE	FALSE	FALSE	FALSE
ENSG00000087053	MTMR2	2	TRUE	FALSE	FALSE	FALSE	FALSE	FALSE
ENSG00000087074	PPP1R15A	1	FALSE	FALSE	FALSE	FALSE	FALSE	FALSE
ENSG00000087076	HSD17B14	0	FALSE	FALSE	FALSE	FALSE	FALSE	FALSE
ENSG00000087077	TRIP6	0	FALSE	FALSE	FALSE	FALSE	FALSE	FALSE
ENSG00000087085	ACHE	0	FALSE	FALSE	FALSE	FALSE	FALSE	FALSE
ENSG00000087086	FTL	1	FALSE	FALSE	FALSE	FALSE	FALSE	FALSE
ENSG00000087087	SRRT	0	FALSE	FALSE	FALSE	FALSE	FALSE	FALSE
ENSG00000087088	BAX	0	FALSE	FALSE	FALSE	FALSE	FALSE	FALSE
ENSG00000087095	NLK	6	TRUE	FALSE	FALSE	FALSE	FALSE	FALSE
ENSG00000087111	PIGS	0	FALSE	FALSE	FALSE	FALSE	FALSE	FALSE
ENSG00000087116	ADAMTS2	0	FALSE	FALSE	FALSE	FALSE	FALSE	FALSE
ENSG00000087152	ATXN7L3	0	FALSE	FALSE	FALSE	FALSE	FALSE	FALSE
ENSG00000087157	PGS1	2	TRUE	FALSE	FALSE	FALSE	FALSE	FALSE
ENSG00000087191	PSMC5	0	FALSE	FALSE	FALSE	FALSE	FALSE	FALSE
ENSG00000087206	UIMC1	10	TRUE	FALSE	FALSE	FALSE	FALSE	FALSE
ENSG00000087237	CETP	0	FALSE	FALSE	FALSE	FALSE	FALSE	FALSE
ENSG00000087245	MMP2	0	FALSE	FALSE	FALSE	FALSE	FALSE	FALSE
ENSG00000087250	MT3	0	FALSE	FALSE	FALSE	FALSE	FALSE	FALSE
ENSG00000087253	LPCAT2	1	FALSE	FALSE	FALSE	FALSE	FALSE	FALSE
ENSG00000087258	GNAO1	0	FALSE	FALSE	FALSE	FALSE	FALSE	FALSE
ENSG00000087263	OGFOD1	1	FALSE	FALSE	FALSE	FALSE	FALSE	FALSE
ENSG00000087266	SH3BP2	0	FALSE	FALSE	FALSE	FALSE	FALSE	FALSE
ENSG00000087269	NOP14	2	TRUE	FALSE	FALSE	FALSE	FALSE	FALSE
ENSG00000087274	ADD1	3	TRUE	FALSE	FALSE	FALSE	FALSE	FALSE
ENSG00000087299	L2HGDH	1	FALSE	FALSE	FALSE	FALSE	FALSE	FALSE
ENSG00000087301	TXNDC16	2	TRUE	FALSE	FALSE	FALSE	FALSE	FALSE
ENSG00000087302	RTRAF	0	FALSE	FALSE	FALSE	FALSE	FALSE	FALSE
ENSG00000087303	NID2	0	FALSE	FALSE	FALSE	FALSE	FALSE	FALSE
ENSG00000087338	GMCL1	1	FALSE	FALSE	FALSE	FALSE	FALSE	FALSE
ENSG00000087365	SF3B2	1	FALSE	FALSE	FALSE	FALSE	FALSE	FALSE
ENSG00000087448	KLHL42	4	TRUE	FALSE	FALSE	FALSE	FALSE	FALSE
ENSG00000087460	GNAS	5	TRUE	FALSE	FALSE	FALSE	FALSE	FALSE
ENSG00000087470	DNM1L	2	TRUE	FALSE	FALSE	FALSE	FALSE	FALSE
ENSG00000087494	PTHLH	0	FALSE	FALSE	FALSE	FALSE	FALSE	FALSE
ENSG00000087495	PHACTR3	0	FALSE	FALSE	FALSE	FALSE	FALSE	FALSE
ENSG00000087502	ERGIC2	6	TRUE	FALSE	FALSE	FALSE	FALSE	FALSE
ENSG00000087510	TFAP2C	0	FALSE	FALSE	FALSE	FALSE	FALSE	FALSE
ENSG00000087586	AURKA	2	TRUE	FALSE	FALSE	FALSE	FALSE	FALSE
ENSG00000087589	CASS4	0	FALSE	FALSE	FALSE	FALSE	FALSE	FALSE
ENSG00000087842	PIR	1	FALSE	FALSE	FALSE	FALSE	FALSE	FALSE
ENSG00000087884	AAMDC	0	FALSE	FALSE	FALSE	FALSE	FALSE	FALSE
ENSG00000087903	RFX2	1	FALSE	FALSE	FALSE	FALSE	FALSE	FALSE
ENSG00000087995	METTL2A	0	FALSE	FALSE	FALSE	FALSE	FALSE	FALSE
ENSG00000088002	SULT2B1	0	FALSE	FALSE	FALSE	FALSE	FALSE	FALSE
ENSG00000088035	ALG6	4	TRUE	FALSE	FALSE	FALSE	FALSE	FALSE
ENSG00000088038	CNOT3	0	FALSE	FALSE	FALSE	FALSE	FALSE	FALSE
ENSG00000088179	PTPN4	8	TRUE	FALSE	FALSE	FALSE	FALSE	FALSE
ENSG00000088205	DDX18	1	FALSE	FALSE	FALSE	FALSE	FALSE	FALSE
ENSG00000088247	KHSRP	5	TRUE	FALSE	FALSE	FALSE	FALSE	FALSE
ENSG00000088256	GNA11	1	FALSE	FALSE	FALSE	FALSE	FALSE	FALSE
ENSG00000088280	ASAP3	0	FALSE	FALSE	FALSE	FALSE	FALSE	FALSE
ENSG00000088298	EDEM2	0	FALSE	FALSE	FALSE	FALSE	FALSE	FALSE
ENSG00000088305	DNMT3B	0	FALSE	FALSE	FALSE	FALSE	FALSE	FALSE
ENSG00000088325	TPX2	8	TRUE	FALSE	FALSE	FALSE	FALSE	FALSE
ENSG00000088340	FER1L4	0	FALSE	FALSE	FALSE	FALSE	FALSE	FALSE
ENSG00000088356	PDRG1	0	FALSE	FALSE	FALSE	FALSE	FALSE	FALSE
ENSG00000088367	EPB41L1	1	FALSE	FALSE	FALSE	FALSE	FALSE	FALSE
ENSG00000088386	SLC15A1	0	FALSE	FALSE	FALSE	FALSE	FALSE	FALSE
ENSG00000088387	DOCK9	3	TRUE	FALSE	FALSE	FALSE	FALSE	FALSE
ENSG00000088448	ANKRD10	8	TRUE	FALSE	FALSE	FALSE	FALSE	FALSE
ENSG00000088451	TGDS	4	TRUE	FALSE	FALSE	FALSE	FALSE	FALSE
ENSG00000088538	DOCK3	24	TRUE	FALSE	FALSE	FALSE	FALSE	FALSE
ENSG00000088543	C3orf18	0	FALSE	FALSE	FALSE	FALSE	FALSE	FALSE
ENSG00000088682	COQ9	1	FALSE	FALSE	FALSE	FALSE	FALSE	FALSE
ENSG00000088726	TMEM40	0	FALSE	FALSE	FALSE	FALSE	FALSE	FALSE
ENSG00000088727	KIF9	0	FALSE	FALSE	FALSE	FALSE	FALSE	FALSE
ENSG00000088756	ARHGAP28	0	FALSE	FALSE	FALSE	FALSE	FALSE	FALSE
ENSG00000088766	CRLS1	3	TRUE	FALSE	FALSE	FALSE	FALSE	FALSE
ENSG00000088808	PPP1R13B	3	TRUE	FALSE	FALSE	FALSE	FALSE	FALSE
ENSG00000088812	ATRN	3	TRUE	FALSE	FALSE	FALSE	FALSE	FALSE
ENSG00000088826	SMOX	0	FALSE	FALSE	FALSE	FALSE	FALSE	FALSE
ENSG00000088827	SIGLEC1	0	FALSE	FALSE	FALSE	FALSE	FALSE	FALSE
ENSG00000088832	FKBP1A	2	TRUE	FALSE	FALSE	FALSE	FALSE	FALSE
ENSG00000088833	NSFL1C	0	FALSE	FALSE	FALSE	FALSE	FALSE	FALSE
ENSG00000088836	SLC4A11	0	FALSE	FALSE	FALSE	FALSE	FALSE	FALSE
ENSG00000088854	DNAAF9	0	FALSE	FALSE	FALSE	FALSE	FALSE	FALSE
ENSG00000088876	ZNF343	1	FALSE	FALSE	FALSE	FALSE	FALSE	FALSE
ENSG00000088881	EBF4	0	FALSE	FALSE	FALSE	FALSE	FALSE	FALSE
ENSG00000088882	CPXM1	0	FALSE	FALSE	FALSE	FALSE	FALSE	FALSE
ENSG00000088888	MAVS	0	FALSE	FALSE	FALSE	FALSE	FALSE	FALSE
ENSG00000088899	LZTS3	0	FALSE	FALSE	FALSE	FALSE	FALSE	FALSE
ENSG00000088926	F11	0	FALSE	FALSE	FALSE	FALSE	FALSE	FALSE
ENSG00000088930	XRN2	29	TRUE	FALSE	FALSE	FALSE	FALSE	FALSE
ENSG00000088970	KIZ	6	TRUE	FALSE	FALSE	FALSE	FALSE	FALSE
ENSG00000088986	DYNLL1	0	FALSE	FALSE	FALSE	FALSE	FALSE	FALSE
ENSG00000088992	TESC	1	FALSE	FALSE	FALSE	FALSE	FALSE	FALSE
ENSG00000089006	SNX5	12	TRUE	FALSE	FALSE	FALSE	FALSE	FALSE
ENSG00000089009	RPL6	2	TRUE	FALSE	FALSE	FALSE	FALSE	FALSE
ENSG00000089022	MAPKAPK5	1	FALSE	FALSE	FALSE	FALSE	FALSE	FALSE
ENSG00000089041	P2RX7	0	FALSE	FALSE	FALSE	FALSE	FALSE	FALSE
ENSG00000089048	ESF1	3	TRUE	FALSE	FALSE	FALSE	FALSE	FALSE
ENSG00000089050	RBBP9	1	FALSE	FALSE	FALSE	FALSE	FALSE	FALSE
ENSG00000089053	ANAPC5	1	FALSE	FALSE	FALSE	FALSE	FALSE	FALSE
ENSG00000089057	SLC23A2	1	FALSE	FALSE	FALSE	FALSE	FALSE	FALSE
ENSG00000089060	SLC8B1	0	FALSE	FALSE	FALSE	FALSE	FALSE	FALSE
ENSG00000089063	TMEM230	0	FALSE	FALSE	FALSE	FALSE	FALSE	FALSE
ENSG00000089091	DZANK1	4	TRUE	FALSE	FALSE	FALSE	FALSE	FALSE
ENSG00000089094	KDM2B	1	FALSE	FALSE	FALSE	FALSE	FALSE	FALSE
ENSG00000089101	CFAP61	1	FALSE	FALSE	FALSE	FALSE	FALSE	FALSE
ENSG00000089116	LHX5	0	FALSE	FALSE	FALSE	FALSE	FALSE	FALSE
ENSG00000089123	TASP1	7	TRUE	FALSE	FALSE	FALSE	FALSE	FALSE
ENSG00000089127	OAS1	0	FALSE	FALSE	FALSE	FALSE	FALSE	FALSE
ENSG00000089154	GCN1	0	FALSE	FALSE	FALSE	FALSE	FALSE	FALSE
ENSG00000089157	RPLP0	0	FALSE	FALSE	FALSE	FALSE	FALSE	FALSE
ENSG00000089159	PXN	1	FALSE	FALSE	FALSE	FALSE	FALSE	FALSE
ENSG00000089163	SIRT4	0	FALSE	FALSE	FALSE	FALSE	FALSE	FALSE
ENSG00000089169	RPH3A	0	FALSE	FALSE	FALSE	FALSE	FALSE	FALSE
ENSG00000089177	KIF16B	3	TRUE	FALSE	FALSE	FALSE	FALSE	FALSE
ENSG00000089195	TRMT6	1	FALSE	FALSE	FALSE	FALSE	FALSE	FALSE
ENSG00000089199	CHGB	0	FALSE	FALSE	FALSE	FALSE	FALSE	FALSE
ENSG00000089220	PEBP1	0	FALSE	FALSE	FALSE	FALSE	FALSE	FALSE
ENSG00000089225	TBX5	0	FALSE	FALSE	FALSE	FALSE	FALSE	FALSE
ENSG00000089234	BRAP	4	TRUE	FALSE	FALSE	FALSE	FALSE	FALSE
ENSG00000089248	ERP29	1	FALSE	FALSE	FALSE	FALSE	FALSE	FALSE
ENSG00000089250	NOS1	0	FALSE	FALSE	FALSE	FALSE	FALSE	FALSE
ENSG00000089280	FUS	8	TRUE	FALSE	FALSE	FALSE	FALSE	FALSE
ENSG00000089289	IGBP1	2	TRUE	FALSE	FALSE	FALSE	FALSE	FALSE
ENSG00000089327	FXYD5	0	FALSE	FALSE	FALSE	FALSE	FALSE	FALSE
ENSG00000089335	ZNF302	4	TRUE	FALSE	FALSE	FALSE	FALSE	FALSE
ENSG00000089351	GRAMD1A	2	TRUE	FALSE	FALSE	FALSE	FALSE	FALSE
ENSG00000089356	FXYD3	0	FALSE	FALSE	FALSE	FALSE	FALSE	FALSE
ENSG00000089472	HEPH	0	FALSE	FALSE	FALSE	FALSE	FALSE	FALSE
ENSG00000089486	CDIP1	2	TRUE	FALSE	FALSE	FALSE	FALSE	FALSE
ENSG00000089505	CMTM1	1	FALSE	FALSE	FALSE	FALSE	FALSE	FALSE
ENSG00000089558	KCNH4	0	FALSE	FALSE	FALSE	FALSE	FALSE	FALSE
ENSG00000089597	GANAB	0	FALSE	FALSE	FALSE	FALSE	FALSE	FALSE
ENSG00000089639	GMIP	0	FALSE	FALSE	FALSE	FALSE	FALSE	FALSE
ENSG00000089682	RBM41	10	TRUE	FALSE	FALSE	FALSE	FALSE	FALSE
ENSG00000089685	BIRC5	2	TRUE	FALSE	FALSE	FALSE	FALSE	FALSE
ENSG00000089692	LAG3	0	FALSE	FALSE	FALSE	FALSE	FALSE	FALSE
ENSG00000089693	MLF2	2	TRUE	FALSE	FALSE	FALSE	FALSE	FALSE
ENSG00000089723	OTUB2	0	FALSE	FALSE	FALSE	FALSE	FALSE	FALSE
ENSG00000089737	DDX24	2	TRUE	FALSE	FALSE	FALSE	FALSE	FALSE
ENSG00000089775	ZBTB25	0	FALSE	FALSE	FALSE	FALSE	FALSE	FALSE
ENSG00000089818	NECAP1	1	FALSE	FALSE	FALSE	FALSE	FALSE	FALSE
ENSG00000089820	ARHGAP4	0	FALSE	FALSE	FALSE	FALSE	FALSE	FALSE
ENSG00000089847	ANKRD24	1	FALSE	FALSE	FALSE	FALSE	FALSE	FALSE
ENSG00000089876	DHX32	2	TRUE	FALSE	FALSE	FALSE	FALSE	FALSE
ENSG00000089902	RCOR1	7	TRUE	FALSE	FALSE	FALSE	FALSE	FALSE
ENSG00000089916	GPATCH2L	8	TRUE	FALSE	FALSE	FALSE	FALSE	FALSE
ENSG00000090006	LTBP4	0	FALSE	FALSE	FALSE	FALSE	FALSE	FALSE
ENSG00000090013	BLVRB	0	FALSE	FALSE	FALSE	FALSE	FALSE	FALSE
ENSG00000090020	SLC9A1	1	FALSE	FALSE	FALSE	FALSE	FALSE	FALSE
ENSG00000090054	SPTLC1	4	TRUE	FALSE	FALSE	FALSE	FALSE	FALSE
ENSG00000090060	PAPOLA	19	TRUE	FALSE	FALSE	FALSE	FALSE	FALSE
ENSG00000090061	CCNK	1	FALSE	FALSE	FALSE	FALSE	FALSE	FALSE
ENSG00000090097	PCBP4	0	FALSE	FALSE	FALSE	FALSE	FALSE	FALSE
ENSG00000090104	RGS1	0	FALSE	FALSE	FALSE	FALSE	FALSE	FALSE
ENSG00000090238	YPEL3	0	FALSE	FALSE	FALSE	FALSE	FALSE	FALSE
ENSG00000090263	MRPS33	0	FALSE	FALSE	FALSE	FALSE	FALSE	FALSE
ENSG00000090266	NDUFB2	1	FALSE	FALSE	FALSE	FALSE	FALSE	FALSE
ENSG00000090273	NUDC	1	FALSE	FALSE	FALSE	FALSE	FALSE	FALSE
ENSG00000090316	MAEA	1	FALSE	FALSE	FALSE	FALSE	FALSE	FALSE
ENSG00000090339	ICAM1	0	FALSE	FALSE	FALSE	FALSE	FALSE	FALSE
ENSG00000090372	STRN4	0	FALSE	FALSE	FALSE	FALSE	FALSE	FALSE
ENSG00000090376	IRAK3	0	FALSE	FALSE	FALSE	FALSE	FALSE	FALSE
ENSG00000090382	LYZ	0	FALSE	FALSE	FALSE	FALSE	FALSE	FALSE
ENSG00000090402	SI	0	FALSE	FALSE	FALSE	FALSE	FALSE	FALSE
ENSG00000090432	MUL1	0	FALSE	FALSE	FALSE	FALSE	FALSE	FALSE
ENSG00000090447	TFAP4	0	FALSE	FALSE	FALSE	FALSE	FALSE	FALSE
ENSG00000090470	PDCD7	0	FALSE	FALSE	FALSE	FALSE	FALSE	FALSE
ENSG00000090487	SPG21	0	FALSE	FALSE	FALSE	FALSE	FALSE	FALSE
ENSG00000090512	FETUB	0	FALSE	FALSE	FALSE	FALSE	FALSE	FALSE
ENSG00000090520	DNAJB11	2	TRUE	FALSE	FALSE	FALSE	FALSE	FALSE
ENSG00000090530	P3H2	0	FALSE	FALSE	FALSE	FALSE	FALSE	FALSE
ENSG00000090534	THPO	0	FALSE	FALSE	FALSE	FALSE	FALSE	FALSE
ENSG00000090539	CHRD	0	FALSE	FALSE	FALSE	FALSE	FALSE	FALSE
ENSG00000090554	FLT3LG	0	FALSE	FALSE	FALSE	FALSE	FALSE	FALSE
ENSG00000090565	RAB11FIP3	3	TRUE	FALSE	FALSE	FALSE	FALSE	FALSE
ENSG00000090581	GNPTG	0	FALSE	FALSE	FALSE	FALSE	FALSE	FALSE
ENSG00000090612	ZNF268	1	FALSE	FALSE	FALSE	FALSE	FALSE	FALSE
ENSG00000090615	GOLGA3	3	TRUE	FALSE	FALSE	FALSE	FALSE	FALSE
ENSG00000090621	PABPC4	2	TRUE	FALSE	FALSE	FALSE	FALSE	FALSE
ENSG00000090659	CD209	0	FALSE	FALSE	FALSE	FALSE	FALSE	FALSE
ENSG00000090661	CERS4	0	FALSE	FALSE	FALSE	FALSE	FALSE	FALSE
ENSG00000090674	MCOLN1	0	FALSE	FALSE	FALSE	FALSE	FALSE	FALSE
ENSG00000090686	USP48	7	TRUE	FALSE	FALSE	FALSE	FALSE	FALSE
ENSG00000090776	EFNB1	0	FALSE	FALSE	FALSE	FALSE	FALSE	FALSE
ENSG00000090857	PDPR	0	FALSE	FALSE	FALSE	FALSE	FALSE	FALSE
ENSG00000090861	AARS1	2	TRUE	FALSE	FALSE	FALSE	FALSE	FALSE
ENSG00000090863	GLG1	2	TRUE	FALSE	TRUE	FALSE	FALSE	TRUE
ENSG00000090889	KIF4A	8	TRUE	FALSE	FALSE	FALSE	FALSE	FALSE
ENSG00000090905	TNRC6A	14	TRUE	FALSE	FALSE	FALSE	FALSE	FALSE
ENSG00000090924	PLEKHG2	0	FALSE	FALSE	FALSE	FALSE	FALSE	FALSE
ENSG00000090932	DLL3	0	FALSE	FALSE	FALSE	FALSE	FALSE	FALSE
ENSG00000090971	NAT14	0	FALSE	FALSE	FALSE	FALSE	FALSE	FALSE
ENSG00000090975	PITPNM2	0	FALSE	FALSE	FALSE	FALSE	FALSE	FALSE
ENSG00000090989	EXOC1	3	TRUE	FALSE	FALSE	FALSE	FALSE	FALSE
ENSG00000091009	RBM27	0	FALSE	FALSE	FALSE	FALSE	FALSE	FALSE
ENSG00000091010	POU4F3	0	FALSE	FALSE	FALSE	FALSE	FALSE	FALSE
ENSG00000091039	OSBPL8	17	TRUE	FALSE	FALSE	FALSE	FALSE	FALSE
ENSG00000091073	DTX2	0	FALSE	FALSE	FALSE	FALSE	FALSE	FALSE
ENSG00000091127	PUS7	2	TRUE	FALSE	FALSE	FALSE	FALSE	FALSE
ENSG00000091128	LAMB4	0	FALSE	FALSE	FALSE	FALSE	FALSE	FALSE
ENSG00000091129	NRCAM	9	TRUE	FALSE	FALSE	FALSE	FALSE	FALSE
ENSG00000091136	LAMB1	3	TRUE	FALSE	TRUE	FALSE	TRUE	TRUE
ENSG00000091137	SLC26A4	1	FALSE	FALSE	FALSE	FALSE	FALSE	FALSE
ENSG00000091140	DLD	8	TRUE	FALSE	FALSE	FALSE	FALSE	FALSE
ENSG00000091157	WDR7	12	TRUE	FALSE	FALSE	FALSE	FALSE	FALSE
ENSG00000091164	TXNL1	4	TRUE	FALSE	FALSE	FALSE	FALSE	FALSE
ENSG00000091181	IL5RA	0	FALSE	FALSE	FALSE	FALSE	FALSE	FALSE
ENSG00000091262	ABCC6	0	FALSE	FALSE	FALSE	FALSE	FALSE	FALSE
ENSG00000091317	CMTM6	4	TRUE	FALSE	FALSE	FALSE	FALSE	FALSE
ENSG00000091409	ITGA6	0	FALSE	FALSE	FALSE	FALSE	FALSE	FALSE
ENSG00000091428	RAPGEF4	3	TRUE	FALSE	FALSE	FALSE	FALSE	FALSE
ENSG00000091436	MAP3K20	6	TRUE	FALSE	FALSE	FALSE	FALSE	FALSE
ENSG00000091482	SMPX	0	FALSE	FALSE	FALSE	FALSE	FALSE	FALSE
ENSG00000091483	FH	1	FALSE	FALSE	FALSE	FALSE	FALSE	FALSE
ENSG00000091490	SEL1L3	2	TRUE	FALSE	FALSE	FALSE	FALSE	FALSE
ENSG00000091513	TF	0	FALSE	FALSE	FALSE	FALSE	FALSE	FALSE
ENSG00000091527	CDV3	4	TRUE	FALSE	FALSE	FALSE	FALSE	FALSE
ENSG00000091536	MYO15A	0	FALSE	FALSE	FALSE	FALSE	FALSE	FALSE
ENSG00000091542	ALKBH5	1	FALSE	FALSE	FALSE	FALSE	FALSE	FALSE
ENSG00000091583	APOH	0	FALSE	FALSE	FALSE	FALSE	FALSE	FALSE
ENSG00000091592	NLRP1	0	FALSE	FALSE	FALSE	FALSE	FALSE	FALSE
ENSG00000091622	PITPNM3	0	FALSE	FALSE	FALSE	FALSE	FALSE	FALSE
ENSG00000091640	SPAG7	1	FALSE	FALSE	FALSE	FALSE	FALSE	FALSE
ENSG00000091651	ORC6	1	FALSE	FALSE	FALSE	FALSE	FALSE	FALSE
ENSG00000091656	ZFHX4	9	TRUE	FALSE	FALSE	FALSE	FALSE	FALSE
ENSG00000091664	SLC17A6	0	FALSE	FALSE	FALSE	FALSE	FALSE	FALSE
ENSG00000091732	ZC3HC1	1	FALSE	FALSE	FALSE	FALSE	FALSE	FALSE
ENSG00000091831	ESR1	1	FALSE	FALSE	FALSE	FALSE	FALSE	FALSE
ENSG00000091844	RGS17	2	TRUE	FALSE	FALSE	FALSE	FALSE	FALSE
ENSG00000091879	ANGPT2	0	FALSE	FALSE	FALSE	FALSE	FALSE	FALSE
ENSG00000091947	TMEM101	0	FALSE	FALSE	FALSE	FALSE	FALSE	FALSE
ENSG00000091972	CD200	0	FALSE	FALSE	FALSE	FALSE	FALSE	FALSE
ENSG00000091986	CCDC80	0	FALSE	FALSE	FALSE	FALSE	FALSE	FALSE
ENSG00000092010	PSME1	0	FALSE	FALSE	FALSE	FALSE	FALSE	FALSE
ENSG00000092020	PPP2R3C	0	FALSE	FALSE	FALSE	FALSE	FALSE	FALSE
ENSG00000092036	HAUS4	0	FALSE	FALSE	FALSE	FALSE	FALSE	FALSE
ENSG00000092051	JPH4	0	FALSE	FALSE	FALSE	FALSE	FALSE	FALSE
ENSG00000092054	MYH7	0	FALSE	FALSE	FALSE	FALSE	FALSE	FALSE
ENSG00000092067	CEBPE	0	FALSE	FALSE	FALSE	FALSE	FALSE	FALSE
ENSG00000092068	SLC7A8	0	FALSE	FALSE	FALSE	FALSE	FALSE	FALSE
ENSG00000092094	OSGEP	0	FALSE	FALSE	FALSE	FALSE	FALSE	FALSE
ENSG00000092096	SLC22A17	0	FALSE	FALSE	FALSE	FALSE	FALSE	FALSE
ENSG00000092098	RNF31	0	FALSE	FALSE	FALSE	FALSE	FALSE	FALSE
ENSG00000092108	SCFD1	9	TRUE	FALSE	FALSE	FALSE	FALSE	FALSE
ENSG00000092140	G2E3	14	TRUE	FALSE	FALSE	FALSE	FALSE	FALSE
ENSG00000092148	HECTD1	4	TRUE	FALSE	FALSE	FALSE	FALSE	FALSE
ENSG00000092199	HNRNPC	27	TRUE	FALSE	FALSE	FALSE	FALSE	FALSE
ENSG00000092200	RPGRIP1	0	FALSE	FALSE	FALSE	FALSE	FALSE	FALSE
ENSG00000092201	SUPT16H	4	TRUE	FALSE	FALSE	FALSE	FALSE	FALSE
ENSG00000092203	TOX4	1	FALSE	FALSE	FALSE	FALSE	FALSE	FALSE
ENSG00000092208	GEMIN2	0	FALSE	FALSE	FALSE	FALSE	FALSE	FALSE
ENSG00000092295	TGM1	0	FALSE	FALSE	FALSE	FALSE	FALSE	FALSE
ENSG00000092330	TINF2	0	FALSE	FALSE	FALSE	FALSE	FALSE	FALSE
ENSG00000092377	TBL1Y	0	FALSE	FALSE	FALSE	FALSE	FALSE	FALSE
ENSG00000092421	SEMA6A	5	TRUE	FALSE	FALSE	FALSE	FALSE	FALSE
ENSG00000092439	TRPM7	4	TRUE	FALSE	FALSE	FALSE	FALSE	FALSE
ENSG00000092445	TYRO3	0	FALSE	FALSE	FALSE	FALSE	FALSE	FALSE
ENSG00000092470	WDR76	2	TRUE	FALSE	FALSE	FALSE	FALSE	FALSE
ENSG00000092529	CAPN3	1	FALSE	FALSE	FALSE	FALSE	FALSE	FALSE
ENSG00000092531	SNAP23	1	FALSE	FALSE	FALSE	FALSE	FALSE	FALSE
ENSG00000092607	TBX15	0	FALSE	FALSE	FALSE	FALSE	FALSE	FALSE
ENSG00000092621	PHGDH	1	FALSE	FALSE	FALSE	FALSE	FALSE	FALSE
ENSG00000092758	COL9A3	0	FALSE	FALSE	FALSE	FALSE	FALSE	FALSE
ENSG00000092820	EZR	2	TRUE	FALSE	FALSE	FALSE	TRUE	TRUE
ENSG00000092841	MYL6	0	FALSE	FALSE	FALSE	FALSE	FALSE	FALSE
ENSG00000092847	AGO1	1	FALSE	FALSE	FALSE	FALSE	FALSE	FALSE
ENSG00000092850	TEKT2	0	FALSE	FALSE	FALSE	FALSE	FALSE	FALSE
ENSG00000092853	CLSPN	2	TRUE	FALSE	FALSE	FALSE	FALSE	FALSE
ENSG00000092871	RFFL	0	FALSE	FALSE	FALSE	FALSE	FALSE	FALSE
ENSG00000092929	UNC13D	0	FALSE	FALSE	FALSE	FALSE	FALSE	FALSE
ENSG00000092931	MFSD11	2	TRUE	FALSE	FALSE	FALSE	FALSE	FALSE
ENSG00000092964	DPYSL2	5	TRUE	FALSE	FALSE	FALSE	FALSE	FALSE
ENSG00000092969	TGFB2	0	FALSE	FALSE	FALSE	FALSE	FALSE	FALSE
ENSG00000092978	GPATCH2	10	TRUE	FALSE	FALSE	FALSE	FALSE	FALSE
ENSG00000093000	NUP50	7	TRUE	FALSE	FALSE	FALSE	FALSE	FALSE
ENSG00000093009	CDC45	4	TRUE	FALSE	FALSE	FALSE	FALSE	FALSE
ENSG00000093010	COMT	2	TRUE	FALSE	FALSE	FALSE	FALSE	FALSE
ENSG00000093072	ADA2	0	FALSE	FALSE	FALSE	FALSE	FALSE	FALSE
ENSG00000093134	VNN3	0	FALSE	FALSE	FALSE	FALSE	FALSE	FALSE
ENSG00000093144	ECHDC1	9	TRUE	FALSE	FALSE	FALSE	FALSE	FALSE
ENSG00000093167	LRRFIP2	5	TRUE	FALSE	FALSE	FALSE	FALSE	FALSE
ENSG00000093183	SEC22C	1	FALSE	FALSE	FALSE	FALSE	FALSE	FALSE
ENSG00000093217	XYLB	1	FALSE	FALSE	FALSE	FALSE	FALSE	FALSE
ENSG00000094631	HDAC6	0	FALSE	FALSE	FALSE	FALSE	FALSE	FALSE
ENSG00000094661	OR1I1	0	FALSE	FALSE	FALSE	FALSE	FALSE	FALSE
ENSG00000094755	GABRP	0	FALSE	FALSE	FALSE	FALSE	FALSE	FALSE
ENSG00000094804	CDC6	0	FALSE	FALSE	FALSE	FALSE	FALSE	FALSE
ENSG00000094841	UPRT	2	TRUE	FALSE	FALSE	FALSE	FALSE	FALSE
ENSG00000094880	CDC23	2	TRUE	FALSE	FALSE	FALSE	FALSE	FALSE
ENSG00000094914	AAAS	0	FALSE	FALSE	FALSE	FALSE	FALSE	FALSE
ENSG00000094916	CBX5	11	TRUE	FALSE	FALSE	FALSE	FALSE	FALSE
ENSG00000094963	FMO2	0	FALSE	FALSE	FALSE	FALSE	FALSE	FALSE
ENSG00000094975	SUCO	2	TRUE	FALSE	FALSE	FALSE	FALSE	FALSE
ENSG00000095002	MSH2	2	TRUE	FALSE	FALSE	FALSE	FALSE	FALSE
ENSG00000095015	MAP3K1	5	TRUE	FALSE	FALSE	FALSE	FALSE	FALSE
ENSG00000095059	DHPS	0	FALSE	FALSE	FALSE	FALSE	FALSE	FALSE
ENSG00000095066	HOOK2	0	FALSE	FALSE	FALSE	FALSE	FALSE	FALSE
ENSG00000095139	ARCN1	1	FALSE	FALSE	FALSE	FALSE	FALSE	FALSE
ENSG00000095203	EPB41L4B	2	TRUE	FALSE	FALSE	FALSE	FALSE	FALSE
ENSG00000095209	TMEM38B	5	TRUE	FALSE	FALSE	FALSE	FALSE	FALSE
ENSG00000095261	PSMD5	0	FALSE	FALSE	FALSE	FALSE	FALSE	FALSE
ENSG00000095303	PTGS1	0	FALSE	FALSE	FALSE	FALSE	FALSE	FALSE
ENSG00000095319	NUP188	2	TRUE	FALSE	FALSE	FALSE	FALSE	FALSE
ENSG00000095321	CRAT	0	FALSE	FALSE	FALSE	FALSE	FALSE	FALSE
ENSG00000095370	SH2D3C	0	FALSE	FALSE	FALSE	FALSE	FALSE	FALSE
ENSG00000095380	NANS	0	FALSE	FALSE	FALSE	FALSE	FALSE	FALSE
ENSG00000095383	TBC1D2	0	FALSE	FALSE	FALSE	FALSE	FALSE	FALSE
ENSG00000095397	WHRN	1	FALSE	FALSE	FALSE	FALSE	FALSE	FALSE
ENSG00000095464	PDE6C	0	FALSE	FALSE	FALSE	FALSE	FALSE	FALSE
ENSG00000095485	CWF19L1	1	FALSE	FALSE	FALSE	FALSE	FALSE	FALSE
ENSG00000095539	SEMA4G	0	FALSE	FALSE	FALSE	FALSE	FALSE	FALSE
ENSG00000095564	BTAF1	18	TRUE	FALSE	FALSE	FALSE	FALSE	FALSE
ENSG00000095574	IKZF5	2	TRUE	FALSE	FALSE	FALSE	FALSE	FALSE
ENSG00000095585	BLNK	1	FALSE	FALSE	FALSE	FALSE	FALSE	FALSE
ENSG00000095587	TLL2	1	FALSE	FALSE	FALSE	FALSE	FALSE	FALSE
ENSG00000095596	CYP26A1	0	FALSE	FALSE	FALSE	FALSE	FALSE	FALSE
ENSG00000095627	TDRD1	0	FALSE	FALSE	FALSE	FALSE	FALSE	FALSE
ENSG00000095637	SORBS1	0	FALSE	FALSE	FALSE	FALSE	FALSE	FALSE
ENSG00000095713	CRTAC1	0	FALSE	FALSE	FALSE	FALSE	FALSE	FALSE
ENSG00000095739	BAMBI	1	FALSE	FALSE	FALSE	FALSE	FALSE	FALSE
ENSG00000095752	IL11	0	FALSE	FALSE	FALSE	FALSE	FALSE	FALSE
ENSG00000095777	MYO3A	7	TRUE	FALSE	FALSE	FALSE	FALSE	FALSE
ENSG00000095787	WAC	47	TRUE	FALSE	FALSE	FALSE	FALSE	FALSE
ENSG00000095794	CREM	5	TRUE	FALSE	FALSE	FALSE	FALSE	FALSE
ENSG00000095906	NUBP2	0	FALSE	FALSE	FALSE	FALSE	FALSE	FALSE
ENSG00000095932	SMIM24	0	FALSE	FALSE	FALSE	FALSE	FALSE	FALSE
ENSG00000095951	HIVEP1	12	TRUE	FALSE	FALSE	FALSE	FALSE	FALSE
ENSG00000096060	FKBP5	3	TRUE	FALSE	FALSE	FALSE	FALSE	FALSE
ENSG00000096063	SRPK1	11	TRUE	FALSE	FALSE	FALSE	FALSE	FALSE
ENSG00000096070	BRPF3	0	FALSE	FALSE	FALSE	FALSE	FALSE	FALSE
ENSG00000096080	MRPS18A	2	TRUE	FALSE	FALSE	FALSE	FALSE	FALSE
ENSG00000096088	PGC	0	FALSE	FALSE	FALSE	FALSE	FALSE	FALSE
ENSG00000096092	TMEM14A	1	FALSE	FALSE	FALSE	FALSE	FALSE	FALSE
ENSG00000096093	EFHC1	3	TRUE	FALSE	FALSE	FALSE	FALSE	FALSE
ENSG00000096384	HSP90AB1	3	TRUE	FALSE	FALSE	FALSE	FALSE	FALSE
ENSG00000096395	MLN	0	FALSE	FALSE	FALSE	FALSE	FALSE	FALSE
ENSG00000096401	CDC5L	2	TRUE	FALSE	FALSE	FALSE	FALSE	FALSE
ENSG00000096433	ITPR3	0	FALSE	FALSE	FALSE	FALSE	FALSE	FALSE
ENSG00000096654	ZNF184	2	TRUE	FALSE	FALSE	FALSE	FALSE	FALSE
ENSG00000096696	DSP	5	TRUE	FALSE	FALSE	FALSE	FALSE	FALSE
ENSG00000096717	SIRT1	2	TRUE	FALSE	FALSE	FALSE	FALSE	FALSE
ENSG00000096746	HNRNPH3	10	TRUE	FALSE	FALSE	FALSE	FALSE	FALSE
ENSG00000096872	IFT74	6	TRUE	FALSE	FALSE	FALSE	FALSE	FALSE
ENSG00000096968	JAK2	1	FALSE	FALSE	FALSE	FALSE	FALSE	FALSE
ENSG00000096996	IL12RB1	0	FALSE	FALSE	FALSE	FALSE	FALSE	FALSE
ENSG00000097007	ABL1	1	FALSE	FALSE	FALSE	FALSE	FALSE	FALSE
ENSG00000097021	ACOT7	0	FALSE	FALSE	FALSE	FALSE	FALSE	FALSE
ENSG00000097033	SH3GLB1	8	TRUE	FALSE	FALSE	FALSE	FALSE	FALSE
ENSG00000097046	CDC7	10	TRUE	FALSE	FALSE	FALSE	FALSE	FALSE
ENSG00000097096	SYDE2	1	FALSE	FALSE	FALSE	FALSE	FALSE	FALSE
ENSG00000099139	PCSK5	10	TRUE	FALSE	FALSE	FALSE	FALSE	FALSE
ENSG00000099194	SCD	0	FALSE	FALSE	FALSE	FALSE	FALSE	FALSE
ENSG00000099203	TMED1	0	FALSE	FALSE	FALSE	FALSE	FALSE	FALSE
ENSG00000099204	ABLIM1	2	TRUE	FALSE	FALSE	FALSE	TRUE	TRUE
ENSG00000099219	ERMP1	1	FALSE	FALSE	FALSE	FALSE	FALSE	FALSE
ENSG00000099246	RAB18	9	TRUE	FALSE	FALSE	FALSE	FALSE	FALSE
[truncated: 20,735 more rows]
