# Supplementary material for: Neuromuscular dysfunction in patient-derived FUSR244RR–ALS iPSC model via axonal downregulation of neuromuscular junction proteins
Source: NAR Mol Med. 2025 Mar 12;2(2):ugaf005. doi: 10.1093/narmme/ugaf005 (PMC12429959; doi:10.1093/narmme/ugaf005)
Supplement: ugaf005_Supplemental_Files [file ugaf005_Supplemental_Files.zip › Table_S2_Axon_vs_Soma_MS.csv]

Protein.IDs	Majority.protein.IDs	Protein.names	Gene.names	Fasta.headers	Soma_1_LFQ	Soma_2_LFQ	Soma_3_LFQ	Axon_1_LFQ	Axon_2_LFQ	Axon_3_LFQ
A0A024R4E5;Q00341;Q00341-2;H0Y394;H7C0A4;C9JIZ1;C9J5E5;C9JZI8;C9JHZ8;H7BZC3;C9JES8;C9JHS7;C9JK79;C9JT62;C9JHN6;C9JEJ8;C9JBS3;C9JQ82;C9JMQ6;C9J739;H7C3D0;C9JHS9	A0A024R4E5;Q00341;Q00341-2;H0Y394	Vigilin	HDLBP	tr|A0A024R4E5|A0A024R4E5_HUMAN High density lipoprotein binding protein (Vigilin), isoform CRA_a OS=Homo sapiens OX=9606 GN=HDLBP PE=1 SV=1;sp|Q00341|VIGLN_HUMAN Vigilin OS=Homo sapiens OX=9606 GN=HDLBP PE=1 SV=2;sp|Q00341-2|VIGLN_HUMAN Isoform 2 of Vigili	32.04126866	31.95895626	32.06666859	30.17367085	29.99374966	29.56470912
A0A1B0GWI2;A0A024R644;O75503;A0A087WZY0;A0A1B0GTR6;A0A1B0GWJ7;A0A1C7CYZ2;A0A1B0GTV7;A0A1B0GUE8;A0A1B0GV94;A0A1B0GVL0;A0A1B0GU14	A0A1B0GWI2;A0A024R644;O75503;A0A087WZY0;A0A1B0GTR6;A0A1B0GWJ7;A0A1C7CYZ2;A0A1B0GTV7;A0A1B0GUE8;A0A1B0GV94	Ceroid-lipofuscinosis neuronal protein 5	CLN5	tr|A0A1B0GWI2|A0A1B0GWI2_HUMAN Ceroid-lipofuscinosis neuronal protein 5 (Fragment) OS=Homo sapiens OX=9606 GN=CLN5 PE=1 SV=1;tr|A0A024R644|A0A024R644_HUMAN Ceroid-lipofuscinosis neuronal protein 5 OS=Homo sapiens OX=9606 GN=CLN5 PE=1 SV=1;sp|O75503|CLN5_HU	27.23425318	27.34671877	26.37331762	24.88889849	24.15643341	24.96558807
A0A024RA52;P25787;C9JCK5;H3BT36;H7C402	A0A024RA52;P25787;C9JCK5	Proteasome subunit alpha type;Proteasome subunit alpha type-2	PSMA2	tr|A0A024RA52|A0A024RA52_HUMAN Proteasome subunit alpha type OS=Homo sapiens OX=9606 GN=PSMA2 PE=1 SV=1;sp|P25787|PSA2_HUMAN Proteasome subunit alpha type-2 OS=Homo sapiens OX=9606 GN=PSMA2 PE=1 SV=2;tr|C9JCK5|C9JCK5_HUMAN Proteasome endopeptidase complex	31.07539817	30.61631719	30.87620743	31.02075419	31.06162425	31.07207884
A0A024RAC6;Q14241	A0A024RAC6;Q14241	Transcription elongation factor B polypeptide 3	TCEB3	tr|A0A024RAC6|A0A024RAC6_HUMAN Elongin-A OS=Homo sapiens OX=9606 GN=ELOA PE=1 SV=1;sp|Q14241|ELOA1_HUMAN Elongin-A OS=Homo sapiens OX=9606 GN=ELOA PE=1 SV=2	27.92959479	28.12667005	27.94352258	25.17410885	25.7644273	26.09250423
Q9UMR5-3;Q9UMR5;Q9UMR5-2;A0A024RCQ8;A0A0G2JLL3;G8JLL2;A0A140T8X7;A0A0G2JH76;A0A0G2JLA3;A0A140T9Y1;A0A0G2JKR3;A0A0G2JHB6;A0A0G2JK02;A0A0G2JIU6;A0A0G2JLK6;A2ABN7;A0A0G2JID8;A0A0G2JK07;A0A140TA16;H3BNV4;A0A0G2JLK9;A0A0G2JLK8;A2ABN6;A0A0G2JI52;A0A0G2JLK3	Q9UMR5-3;Q9UMR5;Q9UMR5-2;A0A024RCQ8;A0A0G2JLL3;G8JLL2;A0A140T8X7;A0A0G2JH76;A0A0G2JLA3;A0A140T9Y1;A0A0G2JKR3;A0A0G2JHB6;A0A0G2JK02;A0A0G2JIU6;A0A0G2JLK6	Lysosomal thioesterase PPT2	PPT2;hCG_1999928	sp|Q9UMR5-3|PPT2_HUMAN Isoform 3 of Lysosomal thioesterase PPT2 OS=Homo sapiens OX=9606 GN=PPT2;sp|Q9UMR5|PPT2_HUMAN Lysosomal thioesterase PPT2 OS=Homo sapiens OX=9606 GN=PPT2 PE=1 SV=4;sp|Q9UMR5-2|PPT2_HUMAN Isoform 2 of Lysosomal thioesterase PPT2 OS=Ho	28.02591022	28.15073709	28.49495554	25.12611968	23.8968949	25.42501708
P46379-3;P46379;P46379-2;A0A0G2JK23;A0A024RCR6;P46379-5;A0A0G2JL47;P46379-4;A0A0G2JJM1;X6REW1;F6S6P2;F6VEM6;F6UR09;A0A0G2JJR8;F6U341;F6X9W3;A0A1B0GX79;F6WML8;H0Y710;F6XTU0;F6U1F2;F6TC96;H0Y4L1;A0A0G2JIB3;A0A0G2JIA9;A0A0G2JJ92;H0Y759;H0Y7K4	P46379-3;P46379;P46379-2;A0A0G2JK23;A0A024RCR6;P46379-5;A0A0G2JL47;P46379-4;A0A0G2JJM1;X6REW1	Large proline-rich protein BAG6	BAG6;BAT3	sp|P46379-3|BAG6_HUMAN Isoform 3 of Large proline-rich protein BAG6 OS=Homo sapiens OX=9606 GN=BAG6;sp|P46379|BAG6_HUMAN Large proline-rich protein BAG6 OS=Homo sapiens OX=9606 GN=BAG6 PE=1 SV=2;sp|P46379-2|BAG6_HUMAN Isoform 2 of Large proline-rich protei	30.72134672	30.74847222	30.45718725	29.89372714	29.85630686	30.1870693
A0A087WTU7;A0A5H1ZRP8;A0A087WV90;A0A075B6G3;P11532;P11532-4;P11532-11;P11532-2;P11532-3;H0Y304;A0A5H1ZRQ8;A0A5H1ZRP9;A0A5H1ZRQ1;P11532-12;P11532-14;P11532-15;A0A5H1ZRR9;A0A5H1ZRP7;P11532-13;P11532-17;P11532-16;P11532-8;P11532-7;P11532-5;P11532-6;P11532-9;P11532-18;Q4G0X0;H0Y3E8	A0A087WTU7;A0A5H1ZRP8;A0A087WV90;A0A075B6G3;P11532;P11532-4;P11532-11;P11532-2;P11532-3;H0Y304;A0A5H1ZRQ8;A0A5H1ZRP9;A0A5H1ZRQ1;P11532-12;P11532-14;P11532-15;A0A5H1ZRR9;A0A5H1ZRP7;P11532-13;P11532-17;P11532-16	Dystrophin	DMD	tr|A0A087WTU7|A0A087WTU7_HUMAN Dystrophin OS=Homo sapiens OX=9606 GN=DMD PE=1 SV=1;tr|A0A5H1ZRP8|A0A5H1ZRP8_HUMAN Dystrophin OS=Homo sapiens OX=9606 GN=DMD PE=1 SV=1;tr|A0A087WV90|A0A087WV90_HUMAN Dystrophin OS=Homo sapiens OX=9606 GN=DMD PE=1 SV=1;tr|A0A0	27.41409421	27.22057302	26.76014938	27.1931934	27.35665856	27.39206542
B1AJS0;B1AJR6;B1AJR8;B1AJR9;A0A075B6H0;O14522;O14522-1;A0A087WY22;A0A087X1X2;A0A087WWD6	B1AJS0;B1AJR6;B1AJR8;B1AJR9;A0A075B6H0;O14522;O14522-1;A0A087WY22;A0A087X1X2	Protein-tyrosine-phosphatase;Receptor-type tyrosine-protein phosphatase T	PTPRT	tr|B1AJS0|B1AJS0_HUMAN Receptor-type tyrosine-protein phosphatase T OS=Homo sapiens OX=9606 GN=PTPRT PE=1 SV=1;tr|B1AJR6|B1AJR6_HUMAN Receptor-type tyrosine-protein phosphatase T OS=Homo sapiens OX=9606 GN=PTPRT PE=1 SV=1;tr|B1AJR8|B1AJR8_HUMAN Receptor-ty	26.04111719	27.16298178	27.13457391	29.55798945	28.85111722	29.33099604
A0A075B6T4;Q9NVX7;Q9NVX7-2;E9PL18;E9PQ38;E9PJ66;E9PJY1;E9PM58	A0A075B6T4;Q9NVX7;Q9NVX7-2	Kelch repeat and BTB domain-containing protein 4	KBTBD4	tr|A0A075B6T4|A0A075B6T4_HUMAN Kelch repeat and BTB domain-containing protein 4 OS=Homo sapiens OX=9606 GN=KBTBD4 PE=1 SV=1;sp|Q9NVX7|KBTB4_HUMAN Kelch repeat and BTB domain-containing protein 4 OS=Homo sapiens OX=9606 GN=KBTBD4 PE=1 SV=3;sp|Q9NVX7-2|KBTB4	25.81357571	25.6470227	25.3098721	23.91086074	24.75872303	25.62024336
Q16881;A0A087WSY9;Q16881-3;Q16881-4;A0A087WSW9;Q16881-6;Q16881-2;Q16881-5;A0A182DWI3;F8W809;E9PIR7;Q16881-7;E2QRB9;E9PKD3;A0A0B4J225;E9PIZ5;E9PKI4;E9PLT3;E9PQI3;E9PJU2;E9PRI8	Q16881;A0A087WSY9;Q16881-3;Q16881-4;A0A087WSW9;Q16881-6;Q16881-2;Q16881-5;A0A182DWI3;F8W809;E9PIR7;Q16881-7;E2QRB9	Thioredoxin reductase 1, cytoplasmic	TXNRD1	sp|Q16881|TRXR1_HUMAN Thioredoxin reductase 1, cytoplasmic OS=Homo sapiens OX=9606 GN=TXNRD1 PE=1 SV=3;tr|A0A087WSY9|A0A087WSY9_HUMAN Thioredoxin reductase 1, cytoplasmic OS=Homo sapiens OX=9606 GN=TXNRD1 PE=1 SV=2;sp|Q16881-3|TRXR1_HUMAN Isoform 3 of Thio	30.61201601	30.56991397	30.70454289	31.89681174	31.83447122	32.31761965
A0A087X2I2;A0A087WT12;P36969-2;P36969;K7ERP4;K7EJ20;K7EKX7;K7ENB4;R4GNE4;A0A0A0MTT1;A0A087X247	A0A087X2I2;A0A087WT12;P36969-2;P36969;K7ERP4;K7EJ20;K7EKX7;K7ENB4;R4GNE4;A0A0A0MTT1	Glutathione peroxidase;Phospholipid hydroperoxide glutathione peroxidase, mitochondrial	GPX4	tr|A0A087X2I2|A0A087X2I2_HUMAN Glutathione peroxidase OS=Homo sapiens OX=9606 GN=GPX4 PE=1 SV=1;tr|A0A087WT12|A0A087WT12_HUMAN Glutathione peroxidase OS=Homo sapiens OX=9606 GN=GPX4 PE=1 SV=1;sp|P36969-2|GPX4_HUMAN Isoform Cytoplasmic of Phospholipid hydro	29.94990786	29.91484723	29.48949172	29.58858326	29.10532065	29.81673108
A0A087WT20;Q9NV06;B3KME9;A0A087X1F8;E5RHM4;Q9NV06-2	A0A087WT20;Q9NV06;B3KME9	DDB1- and CUL4-associated factor 13	DCAF13	tr|A0A087WT20|A0A087WT20_HUMAN DDB1- and CUL4-associated factor 13 OS=Homo sapiens OX=9606 GN=DCAF13 PE=1 SV=1;sp|Q9NV06|DCA13_HUMAN DDB1- and CUL4-associated factor 13 OS=Homo sapiens OX=9606 GN=DCAF13 PE=1 SV=2;tr|B3KME9|B3KME9_HUMAN DDB1- and CUL4-assoc	28.96331112	29.0033795	28.54498972	26.11932656	24.75355291	25.39017006
F5H107;A0A087WTA1;A0A0A0MR20;E9PDN6;Q9C0A0-2;Q9C0A0;A0A590UJB1	F5H107;A0A087WTA1;A0A0A0MR20;E9PDN6;Q9C0A0-2;Q9C0A0;A0A590UJB1	Contactin-associated protein-like 4	CNTNAP4	tr|F5H107|F5H107_HUMAN Contactin-associated protein-like 4 OS=Homo sapiens OX=9606 GN=CNTNAP4 PE=1 SV=2;tr|A0A087WTA1|A0A087WTA1_HUMAN Contactin-associated protein-like 4 OS=Homo sapiens OX=9606 GN=CNTNAP4 PE=1 SV=1;tr|A0A0A0MR20|A0A0A0MR20_HUMAN Contactin	27.1625977	27.18253014	26.97475994	28.36131005	28.51065818	28.64471447
A0A087WTA5;Q9UI10-3;Q9UI10-2;H7C2L8;F8WEV6	A0A087WTA5;Q9UI10-3;Q9UI10-2	Translation initiation factor eIF-2B subunit delta	EIF2B4	tr|A0A087WTA5|A0A087WTA5_HUMAN Translation initiation factor eIF-2B subunit delta OS=Homo sapiens OX=9606 GN=EIF2B4 PE=1 SV=1;sp|Q9UI10-3|EI2BD_HUMAN Isoform 3 of Translation initiation factor eIF-2B subunit delta OS=Homo sapiens OX=9606 GN=EIF2B4;sp|Q9UI1	29.69478094	29.68346405	29.91299314	29.11421121	28.51863347	28.9031696
A0A087WTY7;Q9H227;A0A087WWR5;Q9H227-2	A0A087WTY7;Q9H227;A0A087WWR5;Q9H227-2	Cytosolic beta-glucosidase	GBA3	tr|A0A087WTY7|A0A087WTY7_HUMAN Cytosolic beta-glucosidase OS=Homo sapiens OX=9606 GN=GBA3 PE=1 SV=1;sp|Q9H227|GBA3_HUMAN Cytosolic beta-glucosidase OS=Homo sapiens OX=9606 GN=GBA3 PE=1 SV=2;tr|A0A087WWR5|A0A087WWR5_HUMAN Cytosolic beta-glucosidase OS=Homo	28.24363467	27.99636522	28.11093033	26.46195231	25.10289345	27.4089221
A0A087WU02;Q96RQ1;H0YI50;F8VPA6;H0YI58;F8W0R1;F8VR88;F8VUZ2;H0YHJ8	A0A087WU02;Q96RQ1;H0YI50;F8VPA6	Endoplasmic reticulum-Golgi intermediate compartment protein 2	ERGIC2	tr|A0A087WU02|A0A087WU02_HUMAN Endoplasmic reticulum-Golgi intermediate compartment protein 2 OS=Homo sapiens OX=9606 GN=ERGIC2 PE=1 SV=1;sp|Q96RQ1|ERGI2_HUMAN Endoplasmic reticulum-Golgi intermediate compartment protein 2 OS=Homo sapiens OX=9606 GN=ERGIC2	27.99139971	27.61287727	27.88430982	25.43922319	24.35044823	24.7098239
A0A087WU53;Q9H0U3;Q9H0U3-2	A0A087WU53;Q9H0U3;Q9H0U3-2	Magnesium transporter protein 1	MAGT1	tr|A0A087WU53|A0A087WU53_HUMAN Magnesium transporter protein 1 OS=Homo sapiens OX=9606 GN=MAGT1 PE=1 SV=1;sp|Q9H0U3|MAGT1_HUMAN Magnesium transporter protein 1 OS=Homo sapiens OX=9606 GN=MAGT1 PE=1 SV=1;sp|Q9H0U3-2|MAGT1_HUMAN Isoform 2 of Magnesium transp	28.99841121	28.85430162	28.65208646	24.70469637	25.43809013	24.17787766
A0A087WUB9;Q8WYA6;Q8WYA6-4;Q8WYA6-3;Q8WYA6-2;A2A2P1	A0A087WUB9;Q8WYA6;Q8WYA6-4;Q8WYA6-3;Q8WYA6-2	Beta-catenin-like protein 1	CTNNBL1	tr|A0A087WUB9|A0A087WUB9_HUMAN Beta-catenin-like protein 1 OS=Homo sapiens OX=9606 GN=CTNNBL1 PE=1 SV=1;sp|Q8WYA6|CTBL1_HUMAN Beta-catenin-like protein 1 OS=Homo sapiens OX=9606 GN=CTNNBL1 PE=1 SV=1;sp|Q8WYA6-4|CTBL1_HUMAN Isoform 4 of Beta-catenin-like pr	29.54320205	29.66861306	29.5737286	24.56619982	26.04641102	24.97581836
A0A087WUC6;Q15005;E9PL01;E9PI68;E9PRB9;H0YE04	A0A087WUC6;Q15005;E9PL01;E9PI68	Signal peptidase complex subunit 2	SPCS2	tr|A0A087WUC6|A0A087WUC6_HUMAN Signal peptidase complex subunit 2 OS=Homo sapiens OX=9606 GN=SPCS2 PE=1 SV=1;sp|Q15005|SPCS2_HUMAN Signal peptidase complex subunit 2 OS=Homo sapiens OX=9606 GN=SPCS2 PE=1 SV=3;tr|E9PL01|E9PL01_HUMAN Signal peptidase complex	30.49237904	30.22515517	30.84811985	29.24377085	28.579027	28.98378337
A0A087WUK2;O14979	A0A087WUK2;O14979	Heterogeneous nuclear ribonucleoprotein D-like	HNRNPDL	tr|A0A087WUK2|A0A087WUK2_HUMAN Heterogeneous nuclear ribonucleoprotein D-like OS=Homo sapiens OX=9606 GN=HNRNPDL PE=1 SV=1;sp|O14979|HNRDL_HUMAN Heterogeneous nuclear ribonucleoprotein D-like OS=Homo sapiens OX=9606 GN=HNRNPDL PE=1 SV=3	32.48291635	32.30331799	32.23134897	26.96013772	28.31807777	26.80673428
A0A087WUL4;A0A087WX23;A0A087WXK2;Q86TG7;A0A087WZG9;B4DSP0;Q86TG7-2	A0A087WUL4;A0A087WX23;A0A087WXK2;Q86TG7;A0A087WZG9;B4DSP0;Q86TG7-2	Retrotransposon-derived protein PEG10	PEG10	tr|A0A087WUL4|A0A087WUL4_HUMAN Retrotransposon-derived protein PEG10 OS=Homo sapiens OX=9606 GN=PEG10 PE=1 SV=1;tr|A0A087WX23|A0A087WX23_HUMAN Retrotransposon-derived protein PEG10 OS=Homo sapiens OX=9606 GN=PEG10 PE=1 SV=1;tr|A0A087WXK2|A0A087WXK2_HUMAN R	29.0119864	29.38302698	29.65580955	25.87592754	27.75748137	28.2312803
A0A087WUQ6;P07203;A0A2R8Y6B6;A0A494C1C9;A0A494C118;P07203-2	A0A087WUQ6;P07203;A0A2R8Y6B6	Glutathione peroxidase;Glutathione peroxidase 1	GPX1	tr|A0A087WUQ6|A0A087WUQ6_HUMAN Glutathione peroxidase OS=Homo sapiens OX=9606 GN=GPX1 PE=1 SV=1;sp|P07203|GPX1_HUMAN Glutathione peroxidase 1 OS=Homo sapiens OX=9606 GN=GPX1 PE=1 SV=4;tr|A0A2R8Y6B6|A0A2R8Y6B6_HUMAN Glutathione peroxidase 1 OS=Homo sapiens	30.9218853	30.83409443	30.75477656	30.25315849	30.57866718	30.10848968
A0A087WUT6;O60841	A0A087WUT6;O60841	Eukaryotic translation initiation factor 5B	EIF5B	tr|A0A087WUT6|A0A087WUT6_HUMAN Eukaryotic translation initiation factor 5B OS=Homo sapiens OX=9606 GN=EIF5B PE=1 SV=1;sp|O60841|IF2P_HUMAN Eukaryotic translation initiation factor 5B OS=Homo sapiens OX=9606 GN=EIF5B PE=1 SV=4	31.78554083	31.66809734	31.50336861	30.25979469	30.10262024	30.0442687
A0A087WUW9;Q9NXU5;A0A0B4J222;R4GN67	A0A087WUW9;Q9NXU5;A0A0B4J222	ADP-ribosylation factor-like protein 15	ARL15	tr|A0A087WUW9|A0A087WUW9_HUMAN ADP-ribosylation factor-like protein 15 OS=Homo sapiens OX=9606 GN=ARL15 PE=1 SV=1;sp|Q9NXU5|ARL15_HUMAN ADP-ribosylation factor-like protein 15 OS=Homo sapiens OX=9606 GN=ARL15 PE=1 SV=1;tr|A0A0B4J222|A0A0B4J222_HUMAN ADP-ri	27.76084733	27.88535761	27.46901996	28.38870316	28.31695646	28.17645563
A0A087WUX8;A0A087WYF7;Q6UXV4	A0A087WUX8;A0A087WYF7;Q6UXV4	MICOS complex subunit MIC27	APOOL	tr|A0A087WUX8|A0A087WUX8_HUMAN MICOS complex subunit OS=Homo sapiens OX=9606 GN=APOOL PE=1 SV=1;tr|A0A087WYF7|A0A087WYF7_HUMAN MICOS complex subunit OS=Homo sapiens OX=9606 GN=APOOL PE=1 SV=1;sp|Q6UXV4|MIC27_HUMAN MICOS complex subunit MIC27 OS=Homo sapien	27.87882561	27.81555588	27.81952025	28.07040351	27.9375299	27.82171122
Q99417;A0A087WV05;A0A0D9SEI7	Q99417;A0A087WV05	C-Myc-binding protein	MYCBP	sp|Q99417|MYCBP_HUMAN c-Myc-binding protein OS=Homo sapiens OX=9606 GN=MYCBP PE=1 SV=3;tr|A0A087WV05|A0A087WV05_HUMAN Uncharacterized protein OS=Homo sapiens OX=9606 PE=4 SV=1	26.02356453	25.74844982	25.20944176	24.70581982	25.88642896	25.01319322
A0A087WV25;O95684-2;O95684;O95684-3	A0A087WV25;O95684-2;O95684	FGFR1 oncogene partner	FGFR1OP	tr|A0A087WV25|A0A087WV25_HUMAN FGFR1 oncogene partner OS=Homo sapiens OX=9606 GN=FGFR1OP PE=1 SV=1;sp|O95684-2|FR1OP_HUMAN Isoform 2 of FGFR1 oncogene partner OS=Homo sapiens OX=9606 GN=FGFR1OP;sp|O95684|FR1OP_HUMAN FGFR1 oncogene partner OS=Homo sapiens O	28.07546193	28.05656867	28.03401675	27.8150061	24.69912749	27.83442601
P62341;A0A087WVA1;Q6IAK0	P62341;A0A087WVA1;Q6IAK0	Selenoprotein T	SELT	sp|P62341|SELT_HUMAN Thioredoxin reductase-like selenoprotein T OS=Homo sapiens OX=9606 GN=SELENOT PE=1 SV=2;tr|A0A087WVA1|A0A087WVA1_HUMAN Selenoprotein T OS=Homo sapiens OX=9606 GN=SELENOT PE=1 SV=1;tr|Q6IAK0|Q6IAK0_HUMAN Selenoprotein T OS=Homo sapiens	26.80882202	27.20759989	27.14763535	26.28499773	26.32006811	24.91708306
A0A087WVM4;B7ZM99;Q6UB35;H0Y327;Q6UB35-2;Q5JYA8;Q5JYA3;Q4VXV2;Q4VXM1	A0A087WVM4;B7ZM99;Q6UB35	Monofunctional C1-tetrahydrofolate synthase, mitochondrial	MTHFD1L	tr|A0A087WVM4|A0A087WVM4_HUMAN Monofunctional C1-tetrahydrofolate synthase, mitochondrial OS=Homo sapiens OX=9606 GN=MTHFD1L PE=1 SV=1;tr|B7ZM99|B7ZM99_HUMAN MTHFD1L protein OS=Homo sapiens OX=9606 GN=MTHFD1L PE=1 SV=1;sp|Q6UB35|C1TM_HUMAN Monofunctional C	31.91673453	31.76706636	31.70865947	30.76840793	30.60284425	30.5089974
Q14517;A0A087WVP1;D6RCE4	Q14517;A0A087WVP1	Protocadherin Fat 1;Protocadherin Fat 1, nuclear form	FAT1	sp|Q14517|FAT1_HUMAN Protocadherin Fat 1 OS=Homo sapiens OX=9606 GN=FAT1 PE=1 SV=2;tr|A0A087WVP1|A0A087WVP1_HUMAN Protocadherin Fat 1 OS=Homo sapiens OX=9606 GN=FAT1 PE=1 SV=1	26.9763998	27.24744269	27.05724033	27.36494536	27.09928777	25.27421909
A0A087WVQ6;Q00610-2;Q00610;J3KS13;K7EJJ5;J3KRF5;J3KSQ2;J3QL20;F5H5N6	A0A087WVQ6;Q00610-2;Q00610	Clathrin heavy chain;Clathrin heavy chain 1	CLTC	tr|A0A087WVQ6|A0A087WVQ6_HUMAN Clathrin heavy chain OS=Homo sapiens OX=9606 GN=CLTC PE=1 SV=1;sp|Q00610-2|CLH1_HUMAN Isoform 2 of Clathrin heavy chain 1 OS=Homo sapiens OX=9606 GN=CLTC;sp|Q00610|CLH1_HUMAN Clathrin heavy chain 1 OS=Homo sapiens OX=9606 GN=	35.84473849	35.76282632	35.93066572	36.10704015	36.57641064	36.70831001
Q96AY4;A0A087WW06;B0QYP5	Q96AY4;A0A087WW06	Tetratricopeptide repeat protein 28	TTC28	sp|Q96AY4|TTC28_HUMAN Tetratricopeptide repeat protein 28 OS=Homo sapiens OX=9606 GN=TTC28 PE=1 SV=4;tr|A0A087WW06|A0A087WW06_HUMAN Tetratricopeptide repeat protein 28 OS=Homo sapiens OX=9606 GN=TTC28 PE=1 SV=1	26.28287887	26.55943801	26.48972904	26.95504572	26.62016858	26.82941403
Q9C0D9;A0A087WW58;C9JAG1	Q9C0D9;A0A087WW58;C9JAG1	Ethanolaminephosphotransferase 1	EPT1	sp|Q9C0D9|EPT1_HUMAN Ethanolaminephosphotransferase 1 OS=Homo sapiens OX=9606 GN=SELENOI PE=1 SV=3;tr|A0A087WW58|A0A087WW58_HUMAN Ethanolaminephosphotransferase 1 OS=Homo sapiens OX=9606 GN=SELENOI PE=1 SV=1;tr|C9JAG1|C9JAG1_HUMAN Ethanolaminephosphotransf	28.22135694	28.48661778	28.25952534	27.57794727	27.14365148	27.77517562
A0A087WWA3;Q4R9M9;O60333;O60333-4	A0A087WWA3;Q4R9M9;O60333;O60333-4	Kinesin-like protein;Kinesin-like protein KIF1B	KIF1B;KIF1Bbeta	tr|A0A087WWA3|A0A087WWA3_HUMAN Kinesin-like protein KIF1B OS=Homo sapiens OX=9606 GN=KIF1B PE=1 SV=1;tr|Q4R9M9|Q4R9M9_HUMAN Kinesin family member 1Bbeta isoform II OS=Homo sapiens OX=9606 GN=KIF1B PE=1 SV=1;sp|O60333|KIF1B_HUMAN Kinesin-like protein KIF1B	27.29079102	27.35892332	26.84947764	27.55398651	27.12050352	27.58240492
A0A2R8Y7T6;A0A087WWK8;A0A3B3IRZ4;Q6DN90;A0A3B3IU98;A0A0C4DGT3;Q6DN90-2;A0A2R8Y695	A0A2R8Y7T6;A0A087WWK8;A0A3B3IRZ4;Q6DN90;A0A3B3IU98;A0A0C4DGT3;Q6DN90-2;A0A2R8Y695	IQ motif and SEC7 domain-containing protein 1	IQSEC1	tr|A0A2R8Y7T6|A0A2R8Y7T6_HUMAN IQ motif and SEC7 domain-containing protein 1 OS=Homo sapiens OX=9606 GN=IQSEC1 PE=1 SV=1;tr|A0A087WWK8|A0A087WWK8_HUMAN IQ motif and SEC7 domain-containing protein 1 OS=Homo sapiens OX=9606 GN=IQSEC1 PE=1 SV=1;tr|A0A3B3IRZ4|	27.3080847	27.63221635	27.0964755	28.20008718	27.93904442	28.00034685
A0A087WWM4;Q9P2T1;Q9P2T1-3;H0YNJ6;Q9P2T1-2;F8WAN9;H0YMB3;H0YLV5;H0YLB8;H0YNH0;H0YK13;H0YK71;H0YNS9;H0YMV5;H0YN22;H0YMW6;H0YMR9;A0A0B4J281;H0YMG3;H0YN74;H0YKK3;H0YKE1;P36959;H0YL68	A0A087WWM4;Q9P2T1;Q9P2T1-3;H0YNJ6;Q9P2T1-2;F8WAN9;H0YMB3;H0YLV5	GMP reductase;GMP reductase 2	GMPR2	tr|A0A087WWM4|A0A087WWM4_HUMAN GMP reductase OS=Homo sapiens OX=9606 GN=GMPR2 PE=1 SV=1;sp|Q9P2T1|GMPR2_HUMAN GMP reductase 2 OS=Homo sapiens OX=9606 GN=GMPR2 PE=1 SV=1;sp|Q9P2T1-3|GMPR2_HUMAN Isoform 3 of GMP reductase 2 OS=Homo sapiens OX=9606 GN=GMPR2;t	28.29850271	28.56361862	28.52533316	28.90664269	29.24830264	29.06827778
A0A087WWM6;O43272;E7EQL6;O43272-2;O43272-1;C9JIW4;H7C363	A0A087WWM6;O43272;E7EQL6;O43272-2;O43272-1	Proline dehydrogenase 1, mitochondrial	PRODH	tr|A0A087WWM6|A0A087WWM6_HUMAN Proline dehydrogenase OS=Homo sapiens OX=9606 GN=PRODH PE=1 SV=1;sp|O43272|PROD_HUMAN Proline dehydrogenase 1, mitochondrial OS=Homo sapiens OX=9606 GN=PRODH PE=1 SV=3;tr|E7EQL6|E7EQL6_HUMAN Proline dehydrogenase OS=Homo sapi	29.48019785	29.30203803	29.45607111	25.24062973	24.33251267	26.05007365
A0A499FJY3;A0A087WWP4;Q96T37-4;Q96T37-2;Q96T37-3;Q96T37;A0A494C001	A0A499FJY3;A0A087WWP4;Q96T37-4;Q96T37-2;Q96T37-3;Q96T37;A0A494C001	Putative RNA-binding protein 15	RBM15	tr|A0A499FJY3|A0A499FJY3_HUMAN RNA-binding protein 15 OS=Homo sapiens OX=9606 GN=RBM15 PE=4 SV=1;tr|A0A087WWP4|A0A087WWP4_HUMAN RNA-binding protein 15 OS=Homo sapiens OX=9606 GN=RBM15 PE=1 SV=1;sp|Q96T37-4|RBM15_HUMAN Isoform 4 of RNA-binding protein 15 OS	29.44191737	29.64979318	29.49146184	26.90414635	26.75340632	24.79282597
A0A087WWQ5;P36575-2;P36575;D6RCT3	A0A087WWQ5;P36575-2;P36575;D6RCT3	Arrestin-C	ARR3	tr|A0A087WWQ5|A0A087WWQ5_HUMAN Arrestin-C OS=Homo sapiens OX=9606 GN=ARR3 PE=1 SV=1;sp|P36575-2|ARRC_HUMAN Isoform 2 of Arrestin-C OS=Homo sapiens OX=9606 GN=ARR3;sp|P36575|ARRC_HUMAN Arrestin-C OS=Homo sapiens OX=9606 GN=ARR3 PE=1 SV=2;tr|D6RCT3|D6RCT3_HU	25.96625527	24.64129478	25.99597723	26.61820916	26.44469607	26.70120809
A0A087WWS1;Q96FV9;R4GMN4;Q96FV9-2;A0A087WY84;J3KT14;R4GN58;J3KRD7;J3QQZ3	A0A087WWS1;Q96FV9	THO complex subunit 1	THOC1	tr|A0A087WWS1|A0A087WWS1_HUMAN THO complex subunit 1 OS=Homo sapiens OX=9606 GN=THOC1 PE=1 SV=1;sp|Q96FV9|THOC1_HUMAN THO complex subunit 1 OS=Homo sapiens OX=9606 GN=THOC1 PE=1 SV=1	28.37268681	28.3965635	28.68200759	26.08875379	25.28302079	26.0981836
A0A087WXC5;E7ESZ7;O95299;O95299-2;C9J6X0;Q8N1B9;H7C2W5;H7C1Y7;H7C2X4	A0A087WXC5;E7ESZ7;O95299;O95299-2	NADH dehydrogenase [ubiquinone] 1 alpha subcomplex subunit 10, mitochondrial	NDUFA10	tr|A0A087WXC5|A0A087WXC5_HUMAN NADH dehydrogenase [ubiquinone] 1 alpha subcomplex subunit 10, mitochondrial OS=Homo sapiens OX=9606 GN=NDUFA10 PE=1 SV=1;tr|E7ESZ7|E7ESZ7_HUMAN NADH dehydrogenase [ubiquinone] 1 alpha subcomplex subunit 10, mitochondrial OS=	30.59921237	30.47624328	30.46596873	29.44237229	29.35814783	29.56654293
A0A087WXL6;Q9H270;B7Z879;A0A0G2JS92;A0A087X2J4	A0A087WXL6;Q9H270;B7Z879	Vacuolar protein sorting-associated protein 11 homolog	VPS11	tr|A0A087WXL6|A0A087WXL6_HUMAN Vacuolar protein sorting-associated protein 11 homolog OS=Homo sapiens OX=9606 GN=VPS11 PE=1 SV=1;sp|Q9H270|VPS11_HUMAN Vacuolar protein sorting-associated protein 11 homolog OS=Homo sapiens OX=9606 GN=VPS11 PE=1 SV=1;tr|B7Z8	29.37451207	29.26210456	29.23917924	29.46287204	29.07673651	29.4487852
A0A087WXM6;J3QQT2;J3KRX5;A0A0A6YYL6;P18621;P18621-3;J3QLC8;A0A0A0MRF8;P18621-2;J3KRB3;A0A087WWH0;J3QS96;A0A087WY81;J3KSJ0	A0A087WXM6;J3QQT2;J3KRX5;A0A0A6YYL6;P18621;P18621-3;J3QLC8;A0A0A0MRF8;P18621-2;J3KRB3;A0A087WWH0;J3QS96;A0A087WY81	60S ribosomal protein L17	RPL17;RPL17-C18orf32	tr|A0A087WXM6|A0A087WXM6_HUMAN 60S ribosomal protein L17 (Fragment) OS=Homo sapiens OX=9606 GN=RPL17 PE=1 SV=1;tr|J3QQT2|J3QQT2_HUMAN 60S ribosomal protein L17 (Fragment) OS=Homo sapiens OX=9606 GN=RPL17 PE=1 SV=1;tr|J3KRX5|J3KRX5_HUMAN 60S ribosomal prote	32.97327905	32.62807975	32.96052787	29.4319723	29.4719485	29.43117532
A0A087WY55;Q9NP79;Q5TGM0;Q9NP79-2	A0A087WY55;Q9NP79	Vacuolar protein sorting-associated protein VTA1 homolog	VTA1	tr|A0A087WY55|A0A087WY55_HUMAN Chromosome 6 open reading frame 55, isoform CRA_b OS=Homo sapiens OX=9606 GN=VTA1 PE=1 SV=1;sp|Q9NP79|VTA1_HUMAN Vacuolar protein sorting-associated protein VTA1 homolog OS=Homo sapiens OX=9606 GN=VTA1 PE=1 SV=1	29.94572856	30.03459405	30.09634982	31.08423369	31.39626746	31.3589338
A0A087WY71;Q96CW1-2;Q96CW1;E9PFW3;C9JJ47;C9JGT8;C9JTK4;C9JJD3;C9JPV8;H7C4C3	A0A087WY71;Q96CW1-2;Q96CW1;E9PFW3;C9JJ47	AP-2 complex subunit mu	AP2M1	tr|A0A087WY71|A0A087WY71_HUMAN AP-2 complex subunit mu OS=Homo sapiens OX=9606 GN=AP2M1 PE=1 SV=1;sp|Q96CW1-2|AP2M1_HUMAN Isoform 2 of AP-2 complex subunit mu OS=Homo sapiens OX=9606 GN=AP2M1;sp|Q96CW1|AP2M1_HUMAN AP-2 complex subunit mu OS=Homo sapiens OX	32.16113847	31.96650506	32.11480073	32.86496416	32.65048668	32.71231337
P61077-3;P61077;P61077-2;A0A087WY85;P62837;P62837-2;H9KV45;D6RAH7;A0A0A0MQU3;D6RFM0;D6RA11;D6RAW0;D6R980;D6RGD0;D6R9F6;D6RIZ3;D6R933	P61077-3;P61077;P61077-2;A0A087WY85;P62837;P62837-2;H9KV45;D6RAH7;A0A0A0MQU3;D6RFM0;D6RA11;D6RAW0	Ubiquitin-conjugating enzyme E2 D3;Ubiquitin-conjugating enzyme E2 D2	UBE2D3;UBE2D2	sp|P61077-3|UB2D3_HUMAN Isoform 3 of Ubiquitin-conjugating enzyme E2 D3 OS=Homo sapiens OX=9606 GN=UBE2D3;sp|P61077|UB2D3_HUMAN Ubiquitin-conjugating enzyme E2 D3 OS=Homo sapiens OX=9606 GN=UBE2D3 PE=1 SV=1;sp|P61077-2|UB2D3_HUMAN Isoform 2 of Ubiquitin-co	29.92662904	29.56507244	29.46760204	29.32564535	28.64632924	27.73240377
E9PFH7;A0A087WYG2;Q9UPT6;Q9UPT6-2	E9PFH7;A0A087WYG2;Q9UPT6	C-Jun-amino-terminal kinase-interacting protein 3	MAPK8IP3	tr|E9PFH7|E9PFH7_HUMAN C-Jun-amino-terminal kinase-interacting protein 3 OS=Homo sapiens OX=9606 GN=MAPK8IP3 PE=1 SV=1;tr|A0A087WYG2|A0A087WYG2_HUMAN C-Jun-amino-terminal kinase-interacting protein 3 OS=Homo sapiens OX=9606 GN=MAPK8IP3 PE=1 SV=1;sp|Q9UPT6|	28.25498368	28.15503939	28.18243543	29.74594275	29.66337973	29.32165152
A0A087WYL5;Q6UXD5-3;Q6UXD5-5;Q6UXD5-6;Q6UXD5-2;Q6UXD5;Q6UXD5-4;H3BN26	A0A087WYL5;Q6UXD5-3;Q6UXD5-5;Q6UXD5-6;Q6UXD5-2;Q6UXD5;Q6UXD5-4;H3BN26	Seizure 6-like protein 2	SEZ6L2	tr|A0A087WYL5|A0A087WYL5_HUMAN Seizure 6-like protein 2 OS=Homo sapiens OX=9606 GN=SEZ6L2 PE=1 SV=1;sp|Q6UXD5-3|SE6L2_HUMAN Isoform 3 of Seizure 6-like protein 2 OS=Homo sapiens OX=9606 GN=SEZ6L2;sp|Q6UXD5-5|SE6L2_HUMAN Isoform 5 of Seizure 6-like protein	29.84363456	30.11755897	30.15110014	27.62456758	28.47235531	27.69378449
Q7Z478;A0A087WYN9;H0Y8L1	Q7Z478;A0A087WYN9	ATP-dependent RNA helicase DHX29	DHX29	sp|Q7Z478|DHX29_HUMAN ATP-dependent RNA helicase DHX29 OS=Homo sapiens OX=9606 GN=DHX29 PE=1 SV=2;tr|A0A087WYN9|A0A087WYN9_HUMAN ATP-dependent RNA helicase DHX29 OS=Homo sapiens OX=9606 GN=DHX29 PE=1 SV=1	29.73193464	29.64461134	29.56507244	26.83195239	25.35955989	26.5920637
A0A087WYP2;Q8IZQ5;H0YE28;H3BV83	A0A087WYP2;Q8IZQ5;H0YE28	Selenoprotein H	C11orf31;SELH	tr|A0A087WYP2|A0A087WYP2_HUMAN Selenoprotein H OS=Homo sapiens OX=9606 GN=SELENOH PE=1 SV=1;sp|Q8IZQ5|SELH_HUMAN Selenoprotein H OS=Homo sapiens OX=9606 GN=SELENOH PE=1 SV=2;tr|H0YE28|H0YE28_HUMAN Selenoprotein H (Fragment) OS=Homo sapiens OX=9606 GN=SELEN	27.41029775	27.6907244	27.61925918	25.01943044	24.44375192	25.40768416
A0A087WYT3;Q15185-4;Q15185;Q15185-3;B4DDC6;Q15185-2	A0A087WYT3;Q15185-4;Q15185;Q15185-3;B4DDC6	Prostaglandin E synthase 3	PTGES3	tr|A0A087WYT3|A0A087WYT3_HUMAN Prostaglandin E synthase 3 OS=Homo sapiens OX=9606 GN=PTGES3 PE=1 SV=1;sp|Q15185-4|TEBP_HUMAN Isoform 4 of Prostaglandin E synthase 3 OS=Homo sapiens OX=9606 GN=PTGES3;sp|Q15185|TEBP_HUMAN Prostaglandin E synthase 3 OS=Homo s	31.99728762	31.75589092	31.97514274	31.76781622	32.06788686	31.56819319
A0A087WZ13;E9PAU2;Q8IY67-2;Q8IY67;K7EQG2;K7EKR9;Q8IY67-3;K7ERR4	A0A087WZ13;E9PAU2;Q8IY67-2;Q8IY67	Ribonucleoprotein PTB-binding 1	RAVER1	tr|A0A087WZ13|A0A087WZ13_HUMAN Ribonucleoprotein PTB-binding 1 OS=Homo sapiens OX=9606 GN=RAVER1 PE=1 SV=1;tr|E9PAU2|E9PAU2_HUMAN Ribonucleoprotein PTB-binding 1 OS=Homo sapiens OX=9606 GN=RAVER1 PE=1 SV=1;sp|Q8IY67-2|RAVR1_HUMAN Isoform 2 of Ribonucleopro	28.74413097	28.98130823	29.09204511	25.01791776	24.67872788	25.19677533
A0A087WZM2;D6RHI9;O00584;H0YAE9;A0A087WWI1;O00584-2;J3QQ64	A0A087WZM2;D6RHI9;O00584;H0YAE9	Ribonuclease T2	RNASET2	tr|A0A087WZM2|A0A087WZM2_HUMAN Ribonuclease T2 OS=Homo sapiens OX=9606 GN=RNASET2 PE=1 SV=1;tr|D6RHI9|D6RHI9_HUMAN Ribonuclease T2 (Fragment) OS=Homo sapiens OX=9606 GN=RNASET2 PE=1 SV=8;sp|O00584|RNT2_HUMAN Ribonuclease T2 OS=Homo sapiens OX=9606 GN=RNASE	27.97059727	27.95903229	28.17944862	24.84892982	25.13704359	27.33577347
A0A087WZN1;O43837;A0A087X2E5;O43837-2;O43837-3;A0A0D9SG66	A0A087WZN1;O43837;A0A087X2E5;O43837-2	Isocitrate dehydrogenase [NAD] subunit, mitochondrial;Isocitrate dehydrogenase [NAD] subunit beta, mitochondrial	IDH3B	tr|A0A087WZN1|A0A087WZN1_HUMAN Isocitrate dehydrogenase [NAD] subunit, mitochondrial OS=Homo sapiens OX=9606 GN=IDH3B PE=1 SV=1;sp|O43837|IDH3B_HUMAN Isocitrate dehydrogenase [NAD] subunit beta, mitochondrial OS=Homo sapiens OX=9606 GN=IDH3B PE=1 SV=2;tr|A	29.51474538	29.71091038	29.42023219	28.70941564	27.49480298	27.82638633
A0A087WZT0;M0QZ22;Q5PRF9;M0R0X3;M0QY61;M0QXV2	A0A087WZT0;M0QZ22;Q5PRF9	Protein Smaug homolog 2	SAMD4B	tr|A0A087WZT0|A0A087WZT0_HUMAN Protein Smaug homolog 2 OS=Homo sapiens OX=9606 GN=SAMD4B PE=1 SV=1;tr|M0QZ22|M0QZ22_HUMAN Protein Smaug homolog 2 OS=Homo sapiens OX=9606 GN=SAMD4B PE=1 SV=1;sp|Q5PRF9|SMAG2_HUMAN Protein Smaug homolog 2 OS=Homo sapiens OX=9	26.89781444	27.04145145	26.86360611	25.74621333	25.18902051	26.67787232
J3KPF9;A0A087X011;E9PES4;Q9Y496;H7C2F6;C9J9X2	J3KPF9;A0A087X011;E9PES4;Q9Y496	Kinesin-like protein;Kinesin-like protein KIF3A	KIF3A	tr|J3KPF9|J3KPF9_HUMAN Kinesin-like protein OS=Homo sapiens OX=9606 GN=KIF3A PE=1 SV=1;tr|A0A087X011|A0A087X011_HUMAN Kinesin-like protein OS=Homo sapiens OX=9606 GN=KIF3A PE=1 SV=1;tr|E9PES4|E9PES4_HUMAN Kinesin-like protein OS=Homo sapiens OX=9606 GN=KIF	29.69488054	29.80991075	29.72759195	30.27019354	30.50275236	30.7029755
Q9Y3A5;A0A087X020;F8WE72	Q9Y3A5;A0A087X020	Ribosome maturation protein SBDS	SBDS	sp|Q9Y3A5|SBDS_HUMAN Ribosome maturation protein SBDS OS=Homo sapiens OX=9606 GN=SBDS PE=1 SV=4;tr|A0A087X020|A0A087X020_HUMAN Ribosome maturation protein SBDS OS=Homo sapiens OX=9606 GN=SBDS PE=1 SV=1	29.74946359	29.74567032	29.36773874	28.89991857	28.78590714	28.58161505
A0A087X0L7;J3KNA0;Q15070-2;Q15070;E7EVY0;C9JC63;Q15070-3	A0A087X0L7;J3KNA0;Q15070-2;Q15070;E7EVY0	Mitochondrial inner membrane protein OXA1L	OXA1L	tr|A0A087X0L7|A0A087X0L7_HUMAN Mitochondrial inner membrane protein OXA1L OS=Homo sapiens OX=9606 GN=OXA1L PE=1 SV=1;tr|J3KNA0|J3KNA0_HUMAN Mitochondrial inner membrane protein OXA1L OS=Homo sapiens OX=9606 GN=OXA1L PE=1 SV=1;sp|Q15070-2|OXA1L_HUMAN Isofor	28.46279405	28.59391651	28.2818448	27.74931972	28.30495578	27.60052445
A0A087X0M4;Q9BWU0;A0A087WWF4;H7C256	A0A087X0M4;Q9BWU0	Kanadaptin	SLC4A1AP	tr|A0A087X0M4|A0A087X0M4_HUMAN Kanadaptin OS=Homo sapiens OX=9606 GN=SLC4A1AP PE=1 SV=1;sp|Q9BWU0|NADAP_HUMAN Kanadaptin OS=Homo sapiens OX=9606 GN=SLC4A1AP PE=1 SV=1	27.86861865	27.60576084	28.06465939	24.6472083	24.45000762	25.14616058
A0A087X0N3;Q96MY1;A0A087WTU5;Q96MY1-2;O94818-4;O94818-3;O94818;Q5W149;Q5JYC0;K7EQ17;O94818-2	A0A087X0N3;Q96MY1;A0A087WTU5;Q96MY1-2	Nucleolar protein 4-like	NOL4L	tr|A0A087X0N3|A0A087X0N3_HUMAN Nucleolar protein 4-like OS=Homo sapiens OX=9606 GN=NOL4L PE=1 SV=1;sp|Q96MY1|NOL4L_HUMAN Nucleolar protein 4-like OS=Homo sapiens OX=9606 GN=NOL4L PE=1 SV=2;tr|A0A087WTU5|A0A087WTU5_HUMAN Nucleolar protein 4-like OS=Homo sap	27.22894343	27.38475688	27.07244945	25.48854503	26.25289394	25.51216044
A0A087X0Q9;Q9BVL4	A0A087X0Q9;Q9BVL4	Selenoprotein O	SELO	tr|A0A087X0Q9|A0A087X0Q9_HUMAN Protein adenylyltransferase SelO, mitochondrial OS=Homo sapiens OX=9606 GN=SELENOO PE=1 SV=1;sp|Q9BVL4|SELO_HUMAN Protein adenylyltransferase SelO, mitochondrial OS=Homo sapiens OX=9606 GN=SELENOO PE=1 SV=3	25.99929332	25.69266764	25.36205457	24.76337707	24.84318959	24.18557683
A0A087X0R6;Q9UMY4;Q9UMY4-1;Q9UMY4-3	A0A087X0R6;Q9UMY4;Q9UMY4-1;Q9UMY4-3	Sorting nexin-12	SNX12	tr|A0A087X0R6|A0A087X0R6_HUMAN Sorting nexin-12 OS=Homo sapiens OX=9606 GN=SNX12 PE=1 SV=1;sp|Q9UMY4|SNX12_HUMAN Sorting nexin-12 OS=Homo sapiens OX=9606 GN=SNX12 PE=1 SV=4;sp|Q9UMY4-1|SNX12_HUMAN Isoform 1 of Sorting nexin-12 OS=Homo sapiens OX=9606 GN=SN	30.74526961	30.69569375	30.94670481	31.56442749	31.83322743	31.89648698
A0A087X0S5;P12109	A0A087X0S5;P12109	Collagen alpha-1(VI) chain	COL6A1	tr|A0A087X0S5|A0A087X0S5_HUMAN Collagen alpha-1(VI) chain OS=Homo sapiens OX=9606 GN=COL6A1 PE=1 SV=1;sp|P12109|CO6A1_HUMAN Collagen alpha-1(VI) chain OS=Homo sapiens OX=9606 GN=COL6A1 PE=1 SV=3	29.68249324	29.55077981	29.66837636	27.20471143	26.76774519	26.6007371
A0A087X0W7;A0A087WT95;Q86TX2;P49753;G3V4F2;P49753-2	A0A087X0W7;A0A087WT95;Q86TX2;P49753;G3V4F2;P49753-2	Acyl-coenzyme A thioesterase 1;Acyl-coenzyme A thioesterase 2, mitochondrial	ACOT2;ACOT1	tr|A0A087X0W7|A0A087X0W7_HUMAN Acyl-coenzyme A thioesterase 2, mitochondrial OS=Homo sapiens OX=9606 GN=ACOT2 PE=1 SV=1;tr|A0A087WT95|A0A087WT95_HUMAN Acyl-coenzyme A thioesterase 2, mitochondrial OS=Homo sapiens OX=9606 GN=ACOT2 PE=1 SV=1;sp|Q86TX2|ACOT1_	28.09133901	28.57260876	28.40835527	27.39876652	27.05372358	27.56978725
Q04206;A0A087X0W8;Q2TAM5;Q04206-4;Q04206-3;Q04206-2;E9PKH5;E9PKV4;A0A087WVP0;E9PQS6;E9PI38;E9PMD5;E9PNV4;E9PRX2;E9PJR1;E9PNK5;E9PN69;E9PM47	Q04206;A0A087X0W8;Q2TAM5;Q04206-4;Q04206-3;Q04206-2;E9PKH5;E9PKV4;A0A087WVP0;E9PQS6;E9PI38	Transcription factor p65	RELA	sp|Q04206|TF65_HUMAN Transcription factor p65 OS=Homo sapiens OX=9606 GN=RELA PE=1 SV=2;tr|A0A087X0W8|A0A087X0W8_HUMAN Transcription factor p65 OS=Homo sapiens OX=9606 GN=RELA PE=1 SV=1;tr|Q2TAM5|Q2TAM5_HUMAN RELA protein OS=Homo sapiens OX=9606 GN=RELA PE	26.72116742	26.49788143	26.6125961	27.41683437	26.88063654	27.31949972
A0A0G2JN29;A0A087X117;Q15155;A0A0G2JP90;A0A087WW46;H3BUC9;I3L0Q6;H3BTW1	A0A0G2JN29;A0A087X117;Q15155;A0A0G2JP90;A0A087WW46	Nodal modulator 1	NOMO1	tr|A0A0G2JN29|A0A0G2JN29_HUMAN Nodal modulator 1 OS=Homo sapiens OX=9606 GN=NOMO1 PE=1 SV=1;tr|A0A087X117|A0A087X117_HUMAN Nodal modulator 1 OS=Homo sapiens OX=9606 GN=NOMO1 PE=1 SV=1;sp|Q15155|NOMO1_HUMAN Nodal modulator 1 OS=Homo sapiens OX=9606 GN=NOMO1	28.06645689	28.01472874	28.35102319	25.03716629	24.08776231	24.50742979
A0A087X152;O95185;E0CX15;O95185-2;D6RE16	A0A087X152;O95185;E0CX15;O95185-2	Netrin receptor UNC5C	UNC5C	tr|A0A087X152|A0A087X152_HUMAN Netrin receptor UNC5C OS=Homo sapiens OX=9606 GN=UNC5C PE=1 SV=1;sp|O95185|UNC5C_HUMAN Netrin receptor UNC5C OS=Homo sapiens OX=9606 GN=UNC5C PE=1 SV=2;tr|E0CX15|E0CX15_HUMAN Netrin receptor UNC5C (Fragment) OS=Homo sapiens O	26.96829168	27.20116282	27.14540185	29.48344983	29.41270199	29.2949806
A0A087X165;Q9C0H9;A0A590UJ70;Q9C0H9-2;A0A087WVV7;A0A087WU33;Q9C0H9-4	A0A087X165;Q9C0H9;A0A590UJ70;Q9C0H9-2;A0A087WVV7	SRC kinase signaling inhibitor 1	SRCIN1	tr|A0A087X165|A0A087X165_HUMAN SRC kinase-signaling inhibitor 1 OS=Homo sapiens OX=9606 GN=SRCIN1 PE=1 SV=1;sp|Q9C0H9|SRCN1_HUMAN SRC kinase signaling inhibitor 1 OS=Homo sapiens OX=9606 GN=SRCIN1 PE=1 SV=4;tr|A0A590UJ70|A0A590UJ70_HUMAN SRC kinase-signali	29.29221816	28.91635727	29.31790532	30.22779652	31.04159505	30.64357962
A0A2R8Y3X7;P54252-1;P54252;A0A087X1A8;F5H211;P54252-4;G3V3R7;D3VVH9;A0A087WXY4;P54252-3;G3V328;C9JQV6;A0A0A0MS38;G3V4U9;G3V2G1;S4R399;E9PJN5;G3V4F4;G3V4F5;G3V5H3;G3V526;G3V2G2;G3V3T6;G3V390;P54252-5;G3V3T0;D3VVP3;G3V3S5;G3V4B1;D6R9I5;G3V3A6;A0A2R8Y888	A0A2R8Y3X7;P54252-1;P54252;A0A087X1A8;F5H211;P54252-4;G3V3R7;D3VVH9;A0A087WXY4;P54252-3;G3V328;C9JQV6;A0A0A0MS38;G3V4U9;G3V2G1;S4R399;E9PJN5;G3V4F4;G3V4F5;G3V5H3	Ataxin-3	ATXN3	tr|A0A2R8Y3X7|A0A2R8Y3X7_HUMAN Ataxin-3 OS=Homo sapiens OX=9606 GN=ATXN3 PE=1 SV=1;sp|P54252-1|ATX3_HUMAN Isoform 1 of Ataxin-3 OS=Homo sapiens OX=9606 GN=ATXN3;sp|P54252|ATX3_HUMAN Ataxin-3 OS=Homo sapiens OX=9606 GN=ATXN3 PE=1 SV=5;tr|A0A087X1A8|A0A087X1	26.18727701	26.21944714	26.86914837	26.70371816	26.84935833	27.16892196
A0A087X1E4;P53365;P53365-3;P53365-2;E9PRV8;E9PPY7	A0A087X1E4;P53365;P53365-3;P53365-2	Arfaptin-2	ARFIP2	tr|A0A087X1E4|A0A087X1E4_HUMAN Arfaptin-2 OS=Homo sapiens OX=9606 GN=ARFIP2 PE=1 SV=1;sp|P53365|ARFP2_HUMAN Arfaptin-2 OS=Homo sapiens OX=9606 GN=ARFIP2 PE=1 SV=1;sp|P53365-3|ARFP2_HUMAN Isoform 3 of Arfaptin-2 OS=Homo sapiens OX=9606 GN=ARFIP2;sp|P53365-2	27.57974637	27.59320417	27.82662878	27.44268867	25.60035017	27.77272403
A0A087X1G7;O60613;A0A3B3IT39;A0A0J9YX89;A0A087WXL0;A8MZD0;O60613-2	A0A087X1G7;O60613;A0A3B3IT39	15 kDa selenoprotein	Sep 15	tr|A0A087X1G7|A0A087X1G7_HUMAN Selenoprotein F OS=Homo sapiens OX=9606 GN=SELENOF PE=1 SV=1;sp|O60613|SEP15_HUMAN Selenoprotein F OS=Homo sapiens OX=9606 GN=SELENOF PE=1 SV=4;tr|A0A3B3IT39|A0A3B3IT39_HUMAN Selenoprotein F OS=Homo sapiens OX=9606 GN=SELENOF	28.10674383	28.32765954	27.94480748	27.06424822	26.92750527	27.27319858
A0A087X1Z3;Q9UL46;H0YM70;H0YKU2	A0A087X1Z3;Q9UL46;H0YM70	Proteasome activator complex subunit 2	PSME2	tr|A0A087X1Z3|A0A087X1Z3_HUMAN Proteasome activator complex subunit 2 OS=Homo sapiens OX=9606 GN=PSME2 PE=1 SV=1;sp|Q9UL46|PSME2_HUMAN Proteasome activator complex subunit 2 OS=Homo sapiens OX=9606 GN=PSME2 PE=1 SV=4;tr|H0YM70|H0YM70_HUMAN Proteasome activ	28.78892758	28.77495577	28.94402551	29.26219419	28.6263095	28.94873888
A0A087X210;P56373	A0A087X210;P56373	P2X purinoceptor;P2X purinoceptor 3	P2RX3	tr|A0A087X210|A0A087X210_HUMAN P2X purinoceptor OS=Homo sapiens OX=9606 GN=P2RX3 PE=1 SV=1;sp|P56373|P2RX3_HUMAN P2X purinoceptor 3 OS=Homo sapiens OX=9606 GN=P2RX3 PE=1 SV=2	26.35887303	26.45932705	26.63740828	26.43375594	26.77379318	26.4182025
A0A087X211;Q8TCG1;Q8TCG1-2;F8WAX6;F8WF26	A0A087X211;Q8TCG1;Q8TCG1-2	Protein CIP2A	KIAA1524	tr|A0A087X211|A0A087X211_HUMAN Protein CIP2A OS=Homo sapiens OX=9606 GN=CIP2A PE=1 SV=1;sp|Q8TCG1|CIP2A_HUMAN Protein CIP2A OS=Homo sapiens OX=9606 GN=CIP2A PE=1 SV=2;sp|Q8TCG1-2|CIP2A_HUMAN Isoform 2 of Protein CIP2A OS=Homo sapiens OX=9606 GN=CIP2A	28.02025082	27.97361093	28.00174319	25.38974819	25.30728485	26.74072573
A0A087X256;Q2M389;Q2M389-2;F8W1W1;F8VYH7;F8VNZ5	A0A087X256;Q2M389;Q2M389-2	WASH complex subunit 7	KIAA1033	tr|A0A087X256|A0A087X256_HUMAN WASH complex subunit 4 OS=Homo sapiens OX=9606 GN=WASHC4 PE=1 SV=1;sp|Q2M389|WASC4_HUMAN WASH complex subunit 4 OS=Homo sapiens OX=9606 GN=WASHC4 PE=1 SV=2;sp|Q2M389-2|WASC4_HUMAN Isoform 2 of WASH complex subunit 4 OS=Homo s	29.64553926	29.99401952	29.72095549	28.06234503	28.4839687	28.29373158
A0A087X2D5;Q9BRJ2;A0A0G2JMS5;A0A087WU62	A0A087X2D5;Q9BRJ2;A0A0G2JMS5;A0A087WU62	39S ribosomal protein L45, mitochondrial	MRPL45	tr|A0A087X2D5|A0A087X2D5_HUMAN 39S ribosomal protein L45, mitochondrial OS=Homo sapiens OX=9606 GN=MRPL45 PE=1 SV=1;sp|Q9BRJ2|RM45_HUMAN 39S ribosomal protein L45, mitochondrial OS=Homo sapiens OX=9606 GN=MRPL45 PE=1 SV=2;tr|A0A0G2JMS5|A0A0G2JMS5_HUMAN 39S	29.10439608	29.20953008	28.91027903	27.27675202	26.00204377	26.68244301
A0A087X2I1;P62333;H0YJC0;H0YJS8;H0YJX2;H0YJE9;H0YJT1	A0A087X2I1;P62333;H0YJC0	26S protease regulatory subunit 10B	PSMC6	tr|A0A087X2I1|A0A087X2I1_HUMAN 26S proteasome regulatory subunit 10B OS=Homo sapiens OX=9606 GN=PSMC6 PE=1 SV=1;sp|P62333|PRS10_HUMAN 26S proteasome regulatory subunit 10B OS=Homo sapiens OX=9606 GN=PSMC6 PE=1 SV=1;tr|H0YJC0|H0YJC0_HUMAN 26S proteasome reg	32.55907966	32.52058764	32.50935142	31.52458613	31.60324231	31.37673865
A0A088AWN2;Q8TBZ3-4;Q8TBZ3-5;Q8TBZ3-6;Q8TBZ3;Q8TBZ3-2;Q8TBZ3-7;H0YKE8;Q8TBZ3-8;Q8TBZ3-3	A0A088AWN2;Q8TBZ3-4;Q8TBZ3-5;Q8TBZ3-6;Q8TBZ3;Q8TBZ3-2;Q8TBZ3-7	WD repeat-containing protein 20	WDR20	tr|A0A088AWN2|A0A088AWN2_HUMAN WD repeat-containing protein 20 OS=Homo sapiens OX=9606 GN=WDR20 PE=1 SV=1;sp|Q8TBZ3-4|WDR20_HUMAN Isoform 4 of WD repeat-containing protein 20 OS=Homo sapiens OX=9606 GN=WDR20;sp|Q8TBZ3-5|WDR20_HUMAN Isoform 5 of WD repeat-c	26.12036509	26.02461989	26.75824416	27.20527094	26.53812924	27.35203413
F5H0Q6;A0A0A0MQS2;Q8N2M8;Q8N2M8-3;K7EM61;Q8N2M8-4;K7EKC9;K7EP11	F5H0Q6;A0A0A0MQS2;Q8N2M8;Q8N2M8-3;K7EM61;Q8N2M8-4	CLK4-associating serine/arginine rich protein	CLASRP	tr|F5H0Q6|F5H0Q6_HUMAN CLK4-associating serine/arginine-rich protein OS=Homo sapiens OX=9606 GN=CLASRP PE=1 SV=2;tr|A0A0A0MQS2|A0A0A0MQS2_HUMAN CLK4-associating serine/arginine-rich protein OS=Homo sapiens OX=9606 GN=CLASRP PE=1 SV=1;sp|Q8N2M8|CLASR_HUMAN	26.4658481	26.3478172	26.50898229	24.92909607	25.42711412	25.85909734
A0A0A0MQT0;P09455-2;P09455-3	A0A0A0MQT0;P09455-2;P09455-3	Retinol-binding protein 1	RBP1	tr|A0A0A0MQT0|A0A0A0MQT0_HUMAN Retinol binding protein 1, cellular OS=Homo sapiens OX=9606 GN=RBP1 PE=1 SV=1;sp|P09455-2|RET1_HUMAN Isoform 2 of Retinol-binding protein 1 OS=Homo sapiens OX=9606 GN=RBP1;sp|P09455-3|RET1_HUMAN Isoform 3 of Retinol-binding p	32.11452152	32.32758459	32.48646914	33.86507482	33.77224816	33.72446052
A0A0A0MQU4;Q96I15;H7C3V9;Q96I15-2;H7C277;H7C1N7;H7C4A1;C9JNL5;F8WCL3;F8WBU3;H7C2M1	A0A0A0MQU4;Q96I15;H7C3V9;Q96I15-2;H7C277	Selenocysteine lyase	SCLY	tr|A0A0A0MQU4|A0A0A0MQU4_HUMAN Selenocysteine lyase OS=Homo sapiens OX=9606 GN=SCLY PE=1 SV=1;sp|Q96I15|SCLY_HUMAN Selenocysteine lyase OS=Homo sapiens OX=9606 GN=SCLY PE=1 SV=4;tr|H7C3V9|H7C3V9_HUMAN Selenocysteine lyase (Fragment) OS=Homo sapiens OX=9606	27.26570775	27.41586785	27.31829331	24.75062559	25.98013551	26.31653359
A0A0A0MQV6;P09038-2;P09038-3;P09038-1;P09038	A0A0A0MQV6;P09038-2;P09038-3;P09038-1;P09038	Fibroblast growth factor 2	FGF2	tr|A0A0A0MQV6|A0A0A0MQV6_HUMAN Fibroblast growth factor OS=Homo sapiens OX=9606 GN=FGF2 PE=1 SV=1;sp|P09038-2|FGF2_HUMAN Isoform 3 of Fibroblast growth factor 2 OS=Homo sapiens OX=9606 GN=FGF2;sp|P09038-3|FGF2_HUMAN Isoform 4 of Fibroblast growth factor 2	27.57737108	27.76534418	27.09918742	24.06501233	26.67076573	25.08165737
A0A0A0MQY7;Q5VU97;A0A3B3ISH2;Q5VU97-2	A0A0A0MQY7;Q5VU97;A0A3B3ISH2;Q5VU97-2	VWFA and cache domain-containing protein 1	CACHD1	tr|A0A0A0MQY7|A0A0A0MQY7_HUMAN VWFA and cache domain-containing protein 1 OS=Homo sapiens OX=9606 GN=CACHD1 PE=1 SV=1;sp|Q5VU97|CAHD1_HUMAN VWFA and cache domain-containing protein 1 OS=Homo sapiens OX=9606 GN=CACHD1 PE=2 SV=2;tr|A0A3B3ISH2|A0A3B3ISH2_HUMA	24.89300669	25.19089854	25.86733766	26.77429604	26.57424126	25.13825086
A0A0A0MR39;Q9P2K5;A0A087WUT0	A0A0A0MR39;Q9P2K5;A0A087WUT0	Myelin expression factor 2	MYEF2	tr|A0A0A0MR39|A0A0A0MR39_HUMAN Myelin expression factor 2 OS=Homo sapiens OX=9606 GN=MYEF2 PE=1 SV=1;sp|Q9P2K5|MYEF2_HUMAN Myelin expression factor 2 OS=Homo sapiens OX=9606 GN=MYEF2 PE=1 SV=3;tr|A0A087WUT0|A0A087WUT0_HUMAN Myelin expression factor 2 OS=Ho	31.88267111	32.2059176	31.94160707	27.0456232	25.69075104	26.27953535
A0A0A0MR85;Q03013;Q03013-2;Q03013-3;A6NNT0;H3BRM6	A0A0A0MR85;Q03013;Q03013-2;Q03013-3	Glutathione S-transferase Mu 4	GSTM4	tr|A0A0A0MR85|A0A0A0MR85_HUMAN Glutathione S-transferase Mu 4 OS=Homo sapiens OX=9606 GN=GSTM4 PE=1 SV=1;sp|Q03013|GSTM4_HUMAN Glutathione S-transferase Mu 4 OS=Homo sapiens OX=9606 GN=GSTM4 PE=1 SV=3;sp|Q03013-2|GSTM4_HUMAN Isoform 2 of Glutathione S-tran	26.91273624	26.76534418	26.73259785	25.15039419	24.33475474	25.36041632
A0A0A0MRE5;Q9ULH1;Q9ULH1-2;H0YBF7;H0YBM4;E5RHD7;A0A286YFG8;E5RFD9	A0A0A0MRE5;Q9ULH1;Q9ULH1-2;H0YBF7	Arf-GAP with SH3 domain, ANK repeat and PH domain-containing protein 1	ASAP1	tr|A0A0A0MRE5|A0A0A0MRE5_HUMAN Arf-GAP with SH3 domain, ANK repeat and PH domain-containing protein 1 OS=Homo sapiens OX=9606 GN=ASAP1 PE=1 SV=1;sp|Q9ULH1|ASAP1_HUMAN Arf-GAP with SH3 domain, ANK repeat and PH domain-containing protein 1 OS=Homo sapiens OX	28.69298683	29.02197215	29.15713754	30.1931934	30.24081753	30.27508743
A0A0A0MRF6;Q99996-5;Q99996-3;Q99996;Q99996-1;Q99996-6;H7BYL6	A0A0A0MRF6;Q99996-5;Q99996-3;Q99996;Q99996-1;Q99996-6	A-kinase anchor protein 9	AKAP9	tr|A0A0A0MRF6|A0A0A0MRF6_HUMAN A-kinase anchor protein 9 OS=Homo sapiens OX=9606 GN=AKAP9 PE=1 SV=1;sp|Q99996-5|AKAP9_HUMAN Isoform 5 of A-kinase anchor protein 9 OS=Homo sapiens OX=9606 GN=AKAP9;sp|Q99996-3|AKAP9_HUMAN Isoform 3 of A-kinase anchor protein	29.90210591	29.80319664	31.02722931	27.50316954	25.07733287	26.91433403
A0A0A0MRJ6;H7BY58;P22061;P22061-2;F6S8N6;A0A3F2YNX8;C9J0F2;F8WDT3;F8WAV5;F8WAX2;H7C4X2	A0A0A0MRJ6;H7BY58;P22061;P22061-2;F6S8N6;A0A3F2YNX8	Protein-L-isoaspartate O-methyltransferase;Protein-L-isoaspartate(D-aspartate) O-methyltransferase	PCMT1	tr|A0A0A0MRJ6|A0A0A0MRJ6_HUMAN Protein-L-isoaspartate O-methyltransferase OS=Homo sapiens OX=9606 GN=PCMT1 PE=1 SV=1;tr|H7BY58|H7BY58_HUMAN Protein-L-isoaspartate O-methyltransferase OS=Homo sapiens OX=9606 GN=PCMT1 PE=1 SV=1;sp|P22061|PIMT_HUMAN Protein-L	31.97439072	31.93873603	31.9628907	33.28829563	33.47060618	33.48771534
A0A0A0MRM8;Q9UM54-5;Q9UM54-2;Q9UM54-6;E7EW20;Q9UM54-4;Q9UM54-1;Q9UM54;A0A590UKB0;A0A590UJ75;A0A590UK22;A0A590UK86;A0A590UK71;A0A5F9ZI03;A0A590UJW9;A0A590UJ48	A0A0A0MRM8;Q9UM54-5;Q9UM54-2;Q9UM54-6;E7EW20;Q9UM54-4;Q9UM54-1;Q9UM54;A0A590UKB0;A0A590UJ75;A0A590UK22;A0A590UK86;A0A590UK71;A0A5F9ZI03	Unconventional myosin-VI	MYO6	tr|A0A0A0MRM8|A0A0A0MRM8_HUMAN Unconventional myosin-VI OS=Homo sapiens OX=9606 GN=MYO6 PE=1 SV=1;sp|Q9UM54-5|MYO6_HUMAN Isoform 5 of Unconventional myosin-VI OS=Homo sapiens OX=9606 GN=MYO6;sp|Q9UM54-2|MYO6_HUMAN Isoform 2 of Unconventional myosin-VI OS=H	31.02894234	31.06740609	30.9989357	30.74831226	30.67295128	30.70989215
A0A0A0MRN5;Q9NZT2-2;Q9NZT2;A0A087X028;Q4VXW3	A0A0A0MRN5;Q9NZT2-2;Q9NZT2;A0A087X028	Opioid growth factor receptor	OGFR	tr|A0A0A0MRN5|A0A0A0MRN5_HUMAN Opioid growth factor receptor OS=Homo sapiens OX=9606 GN=OGFR PE=1 SV=1;sp|Q9NZT2-2|OGFR_HUMAN Isoform 2 of Opioid growth factor receptor OS=Homo sapiens OX=9606 GN=OGFR;sp|Q9NZT2|OGFR_HUMAN Opioid growth factor receptor OS=H	27.02717657	27.82195446	27.27506522	27.21168975	26.76673473	27.49388732
P09234;A0A0A0MRR7;Q5TAL2	P09234;A0A0A0MRR7	U1 small nuclear ribonucleoprotein C	SNRPC	sp|P09234|RU1C_HUMAN U1 small nuclear ribonucleoprotein C OS=Homo sapiens OX=9606 GN=SNRPC PE=1 SV=1;tr|A0A0A0MRR7|A0A0A0MRR7_HUMAN U1 small nuclear ribonucleoprotein C OS=Homo sapiens OX=9606 GN=SNRPC PE=1 SV=1	28.29202064	28.00982614	28.57949463	23.45754642	24.614276	25.22004916
A0A0C4DG97;A0A0A0MRS5;F8W946;Q9BXM9-2;Q9BXM9;Q8N450	A0A0C4DG97;A0A0A0MRS5;F8W946;Q9BXM9-2;Q9BXM9;Q8N450	FSD1-like protein	FSD1L	tr|A0A0C4DG97|A0A0C4DG97_HUMAN FSD1-like protein OS=Homo sapiens OX=9606 GN=FSD1L PE=1 SV=1;tr|A0A0A0MRS5|A0A0A0MRS5_HUMAN FSD1-like protein OS=Homo sapiens OX=9606 GN=FSD1L PE=1 SV=1;tr|F8W946|F8W946_HUMAN FSD1-like protein OS=Homo sapiens OX=9606 GN=FSD1	29.21229295	29.19772262	29.07760258	31.43151409	31.6434506	31.85214473
B6VEX4;A0A0A0MRT6;Q8IZP0-10;Q8IZP0-8;Q8IZP0-7;Q8IZP0-2;Q8IZP0-4;Q8IZP0-3;Q8IZP0-5;Q8IZP0-6;Q8IZP0-9;Q8IZP0;Q8IZP0-12;Q8IZP0-11	B6VEX4;A0A0A0MRT6;Q8IZP0-10;Q8IZP0-8;Q8IZP0-7;Q8IZP0-2;Q8IZP0-4;Q8IZP0-3;Q8IZP0-5;Q8IZP0-6;Q8IZP0-9;Q8IZP0;Q8IZP0-12;Q8IZP0-11	Abl interactor 1	ABI1	tr|B6VEX4|B6VEX4_HUMAN Abl interactor 1 OS=Homo sapiens OX=9606 GN=ABI1 PE=1 SV=1;tr|A0A0A0MRT6|A0A0A0MRT6_HUMAN Abl interactor 1 OS=Homo sapiens OX=9606 GN=ABI1 PE=1 SV=1;sp|Q8IZP0-10|ABI1_HUMAN Isoform 10 of Abl interactor 1 OS=Homo sapiens OX=9606 GN=AB	29.21782598	29.25421783	29.17559934	30.45473844	30.26695892	30.24637837
A0A0A0MRX1;Q12926;Q12926-2;B1AM48;C9JB16	A0A0A0MRX1;Q12926;Q12926-2;B1AM48	ELAV-like protein;ELAV-like protein 2	ELAVL2	tr|A0A0A0MRX1|A0A0A0MRX1_HUMAN ELAV-like protein OS=Homo sapiens OX=9606 GN=ELAVL2 PE=1 SV=1;sp|Q12926|ELAV2_HUMAN ELAV-like protein 2 OS=Homo sapiens OX=9606 GN=ELAVL2 PE=1 SV=2;sp|Q12926-2|ELAV2_HUMAN Isoform 2 of ELAV-like protein 2 OS=Homo sapiens OX=9	30.89627043	29.91356389	30.88598301	25.19922832	25.56949	24.61154508
P01857;A0A0A0MS08;A0A0A0MS07	P01857;A0A0A0MS08;A0A0A0MS07	Ig gamma-1 chain C region	IGHG1	sp|P01857|IGHG1_HUMAN Immunoglobulin heavy constant gamma 1 OS=Homo sapiens OX=9606 GN=IGHG1 PE=1 SV=1;tr|A0A0A0MS08|A0A0A0MS08_HUMAN Immunoglobulin heavy constant gamma 1 (Fragment) OS=Homo sapiens OX=9606 GN=IGHG1 PE=1 SV=1;tr|A0A0A0MS07|A0A0A0MS07_HUMAN	24.59767235	25.88139247	23.64054344	28.76132301	27.85370694	28.43177309
A0A0A0MS45;J3KNI1;Q9H9E3;Q9H9E3-3;Q9H9E3-2;H3BMV9;J3KRB5;H3BSD2;E9PRT5;J3QLW1;H3BQB2	A0A0A0MS45;J3KNI1;Q9H9E3;Q9H9E3-3;Q9H9E3-2	Conserved oligomeric Golgi complex subunit 4	COG4	tr|A0A0A0MS45|A0A0A0MS45_HUMAN Conserved oligomeric Golgi complex subunit 4 OS=Homo sapiens OX=9606 GN=COG4 PE=1 SV=1;tr|J3KNI1|J3KNI1_HUMAN Conserved oligomeric Golgi complex subunit 4 OS=Homo sapiens OX=9606 GN=COG4 PE=1 SV=1;sp|Q9H9E3|COG4_HUMAN Conserv	27.90081117	27.74938366	28.16561955	26.68016398	24.53757394	25.71463092
A0A0A0MSA9;A0A0C4DG49;P15151-3;P15151-2;P15151-4;P15151	A0A0A0MSA9;A0A0C4DG49;P15151-3;P15151-2;P15151-4;P15151	Poliovirus receptor	PVR	tr|A0A0A0MSA9|A0A0A0MSA9_HUMAN Poliovirus receptor OS=Homo sapiens OX=9606 GN=PVR PE=1 SV=1;tr|A0A0C4DG49|A0A0C4DG49_HUMAN Poliovirus receptor OS=Homo sapiens OX=9606 GN=PVR PE=1 SV=1;sp|P15151-3|PVR_HUMAN Isoform Gamma of Poliovirus receptor OS=Homo sapie	27.01147997	27.47661025	26.82989787	27.98554874	27.99431632	28.10988484
A0A0A0MSB6;Q14206;Q14206-2	A0A0A0MSB6;Q14206;Q14206-2	Calcipressin-2	RCAN2	tr|A0A0A0MSB6|A0A0A0MSB6_HUMAN Calcipressin-2 OS=Homo sapiens OX=9606 GN=RCAN2 PE=1 SV=1;sp|Q14206|RCAN2_HUMAN Calcipressin-2 OS=Homo sapiens OX=9606 GN=RCAN2 PE=2 SV=3;sp|Q14206-2|RCAN2_HUMAN Isoform 2 of Calcipressin-2 OS=Homo sapiens OX=9606 GN=RCAN2	26.57945866	26.58046538	26.47523457	27.58756431	26.69816373	27.38747111
A0A0A0MSG0;A6NGB9	A0A0A0MSG0;A6NGB9	WAS/WASL-interacting protein family member 3	WIPF3	tr|A0A0A0MSG0|A0A0A0MSG0_HUMAN WAS/WASL-interacting protein family member 3 OS=Homo sapiens OX=9606 GN=WIPF3 PE=1 SV=1;sp|A6NGB9|WIPF3_HUMAN WAS/WASL-interacting protein family member 3 OS=Homo sapiens OX=9606 GN=WIPF3 PE=1 SV=4	24.86259608	25.67576776	25.95928382	26.60808987	27.16288577	27.27630832
B3KPJ4;A0A0A0MSI2;Q8IXK0-2;Q8IXK0-4;Q8IXK0;Q8IXK0-5;Q8IXK0-3;H7C528;Q8NDX5-2;Q8NDX5;Q8NDX5-7	B3KPJ4;A0A0A0MSI2;Q8IXK0-2;Q8IXK0-4;Q8IXK0;Q8IXK0-5;Q8IXK0-3	Polyhomeotic-like protein 2	PHC2	tr|B3KPJ4|B3KPJ4_HUMAN Polyhomeotic-like protein 2 OS=Homo sapiens OX=9606 GN=PHC2 PE=1 SV=1;tr|A0A0A0MSI2|A0A0A0MSI2_HUMAN Polyhomeotic-like protein 2 OS=Homo sapiens OX=9606 GN=PHC2 PE=1 SV=1;sp|Q8IXK0-2|PHC2_HUMAN Isoform 2 of Polyhomeotic-like protein	27.15990628	27.28356784	26.73195082	25.25675547	24.7333688	23.44527596
A0A0A0MSJ9;Q15283-2;Q15283;D6RBA9	A0A0A0MSJ9;Q15283-2;Q15283	Ras GTPase-activating protein 2	RASA2	tr|A0A0A0MSJ9|A0A0A0MSJ9_HUMAN Ras GTPase-activating protein 2 OS=Homo sapiens OX=9606 GN=RASA2 PE=1 SV=1;sp|Q15283-2|RASA2_HUMAN Isoform 2 of Ras GTPase-activating protein 2 OS=Homo sapiens OX=9606 GN=RASA2;sp|Q15283|RASA2_HUMAN Ras GTPase-activating prot	27.75748137	27.641066	27.67121418	26.82723473	25.58566322	27.60116232
A0A0A0MSK4;A0A0A0MRC4;Q86YR5-4;Q86YR5;A0A087WVF5;Q86YR5-3;Q86YR5-2;B0QZC9;B0QZD0;A0A2R8Y896;A0A2R8Y673	A0A0A0MSK4;A0A0A0MRC4;Q86YR5-4;Q86YR5;A0A087WVF5;Q86YR5-3	G-protein-signaling modulator 1	GPSM1	tr|A0A0A0MSK4|A0A0A0MSK4_HUMAN G-protein-signaling modulator 1 OS=Homo sapiens OX=9606 GN=GPSM1 PE=1 SV=1;tr|A0A0A0MRC4|A0A0A0MRC4_HUMAN G-protein-signaling modulator 1 OS=Homo sapiens OX=9606 GN=GPSM1 PE=1 SV=2;sp|Q86YR5-4|GPSM1_HUMAN Isoform 4 of G-prote	28.97289918	28.61382582	28.96708251	31.0585311	31.24337364	30.30639071
A0A0A0MSK5;Q5JTV8;J3KN66;Q5JTV8-3;H0Y4R4;Q5JTV8-2;H0YD16;H0YDU3	A0A0A0MSK5;Q5JTV8;J3KN66;Q5JTV8-3;H0Y4R4	Torsin-1A-interacting protein 1	TOR1AIP1	tr|A0A0A0MSK5|A0A0A0MSK5_HUMAN Torsin-1A-interacting protein 1 OS=Homo sapiens OX=9606 GN=TOR1AIP1 PE=1 SV=1;sp|Q5JTV8|TOIP1_HUMAN Torsin-1A-interacting protein 1 OS=Homo sapiens OX=9606 GN=TOR1AIP1 PE=1 SV=2;tr|J3KN66|J3KN66_HUMAN Torsin-1A-interacting pr	29.44904112	29.23619369	29.47452303	27.36285722	27.24816689	26.77253527
A0A0A0MSK6;Q13017-2;Q13017;G3V444;G3V360;H0YK04;Q13017-3;Q13017-4	A0A0A0MSK6;Q13017-2;Q13017	Rho GTPase-activating protein 5	ARHGAP5	tr|A0A0A0MSK6|A0A0A0MSK6_HUMAN Rho GTPase-activating protein 5 OS=Homo sapiens OX=9606 GN=ARHGAP5 PE=1 SV=1;sp|Q13017-2|RHG05_HUMAN Isoform 2 of Rho GTPase-activating protein 5 OS=Homo sapiens OX=9606 GN=ARHGAP5;sp|Q13017|RHG05_HUMAN Rho GTPase-activating	28.30290962	28.13325143	28.18494335	28.72364303	28.67215889	28.70731052
A0A0A0MSS3;Q8ND83;Q8ND83-4;A0A0C4DFN6;Q8ND83-2;X6RGK9;B7Z326;Q8ND83-3;C9JP03;Q5T6P2;C9JD09;C9JUW9;X6RDJ2;Q5T6P5	A0A0A0MSS3;Q8ND83;Q8ND83-4;A0A0C4DFN6;Q8ND83-2;X6RGK9;B7Z326;Q8ND83-3	SLAIN motif-containing protein 1	SLAIN1	tr|A0A0A0MSS3|A0A0A0MSS3_HUMAN SLAIN motif-containing protein 1 OS=Homo sapiens OX=9606 GN=SLAIN1 PE=1 SV=1;sp|Q8ND83|SLAI1_HUMAN SLAIN motif-containing protein 1 OS=Homo sapiens OX=9606 GN=SLAIN1 PE=1 SV=3;sp|Q8ND83-4|SLAI1_HUMAN Isoform 4 of SLAIN motif-	26.61175225	26.07918055	27.17006885	25.50797103	25.27079374	26.39914668
A0A0A0MT32;P38571-2;P38571;Q5T073;Q5T770	A0A0A0MT32;P38571-2;P38571;Q5T073	Lysosomal acid lipase/cholesteryl ester hydrolase	LIPA	tr|A0A0A0MT32|A0A0A0MT32_HUMAN Lysosomal acid lipase/cholesteryl ester hydrolase OS=Homo sapiens OX=9606 GN=LIPA PE=1 SV=1;sp|P38571-2|LICH_HUMAN Isoform 2 of Lysosomal acid lipase/cholesteryl ester hydrolase OS=Homo sapiens OX=9606 GN=LIPA;sp|P38571|LICH_	28.37496802	28.44588812	27.99042619	25.73788024	25.2137281	25.48602248
A0A0A0MT33;Q9UPN6;Q9UPN6-2	A0A0A0MT33;Q9UPN6;Q9UPN6-2	Protein SCAF8	SCAF8	tr|A0A0A0MT33|A0A0A0MT33_HUMAN SR-related and CTD-associated factor 8 OS=Homo sapiens OX=9606 GN=SCAF8 PE=1 SV=1;sp|Q9UPN6|SCAF8_HUMAN SR-related and CTD-associated factor 8 OS=Homo sapiens OX=9606 GN=SCAF8 PE=1 SV=1;sp|Q9UPN6-2|SCAF8_HUMAN Isoform 2 of SR	28.81387536	28.80998739	29.0399362	24.46925852	25.60464115	24.83861977
A0A0A0MT35;Q8TBF2-3;A0A2P0CTB1;Q8TBF2;J3QKK8;J3KPF5;J3KPF6;A0A0G2JRR6;A0A0G2JSF1;A0A2P0CU24;A0A0A0MRV4;J3KRV9;A0A2P0CTH9;Q8TBF2-2;Q8TBF2-7;Q8TBF2-4;Q8TBF2-6	A0A0A0MT35;Q8TBF2-3;A0A2P0CTB1;Q8TBF2;J3QKK8;J3KPF5;J3KPF6;A0A0G2JRR6;A0A0G2JSF1;A0A2P0CU24;A0A0A0MRV4;J3KRV9;A0A2P0CTH9;Q8TBF2-2;Q8TBF2-7;Q8TBF2-4;Q8TBF2-6	Prostamide/prostaglandin F synthase	FAM213B	tr|A0A0A0MT35|A0A0A0MT35_HUMAN Prostamide/prostaglandin F synthase OS=Homo sapiens OX=9606 GN=PRXL2B PE=1 SV=1;sp|Q8TBF2-3|PXL2B_HUMAN Isoform 3 of Prostamide/prostaglandin F synthase OS=Homo sapiens OX=9606 GN=PRXL2B;tr|A0A2P0CTB1|A0A2P0CTB1_HUMAN Prostam	27.50869523	27.34722584	27.50498854	28.6873241	28.5184834	28.49587052
A0A0A0MT83;P26440;A0A0S2Z4K7;P26440-2;H7C4G6;H0YN10;H0YLC3;H0YKV0;A0A087WVD3	A0A0A0MT83;P26440;A0A0S2Z4K7;P26440-2;H7C4G6	Isovaleryl-CoA dehydrogenase, mitochondrial	IVD	tr|A0A0A0MT83|A0A0A0MT83_HUMAN Isovaleryl-CoA dehydrogenase isoform 1 OS=Homo sapiens OX=9606 GN=IVD PE=1 SV=2;sp|P26440|IVD_HUMAN Isovaleryl-CoA dehydrogenase, mitochondrial OS=Homo sapiens OX=9606 GN=IVD PE=1 SV=2;tr|A0A0S2Z4K7|A0A0S2Z4K7_HUMAN Isovalery	30.90992153	31.10474598	30.74542991	29.18174853	29.68044905	29.55999588
A0A0A0MTB8;Q8NI36	A0A0A0MTB8;Q8NI36	WD repeat-containing protein 36	WDR36	tr|A0A0A0MTB8|A0A0A0MTB8_HUMAN WD repeat-containing protein 36 OS=Homo sapiens OX=9606 GN=WDR36 PE=1 SV=1;sp|Q8NI36|WDR36_HUMAN WD repeat-containing protein 36 OS=Homo sapiens OX=9606 GN=WDR36 PE=1 SV=1	30.72093919	30.45189259	30.63200829	28.60494832	25.74899122	25.51763157
A0A0A0MTR7;A0A0A0MTC1;Q63HN8;Q63HN8-4;Q63HN8-6;Q63HN8-5	A0A0A0MTR7;A0A0A0MTC1;Q63HN8;Q63HN8-4	E3 ubiquitin-protein ligase RNF213	RNF213	tr|A0A0A0MTR7|A0A0A0MTR7_HUMAN E3 ubiquitin-protein ligase RNF213 OS=Homo sapiens OX=9606 GN=RNF213 PE=1 SV=1;tr|A0A0A0MTC1|A0A0A0MTC1_HUMAN E3 ubiquitin-protein ligase RNF213 OS=Homo sapiens OX=9606 GN=RNF213 PE=1 SV=1;sp|Q63HN8|RN213_HUMAN E3 ubiquitin-p	27.49686109	27.37947832	27.67310297	25.97937932	25.31979325	25.96143448
D6RDV0;D6RA37;A0A0A0MTC2;D6RIY7;Q13454-2;Q13454	D6RDV0;D6RA37;A0A0A0MTC2;D6RIY7;Q13454-2;Q13454	Tumor suppressor candidate 3	TUSC3	tr|D6RDV0|D6RDV0_HUMAN Tumor suppressor candidate 3 OS=Homo sapiens OX=9606 GN=TUSC3 PE=1 SV=1;tr|D6RA37|D6RA37_HUMAN Tumor suppressor candidate 3 OS=Homo sapiens OX=9606 GN=TUSC3 PE=1 SV=1;tr|A0A0A0MTC2|A0A0A0MTC2_HUMAN Tumor suppressor candidate 3 (Fragm	28.64783931	28.24281736	27.81408935	25.32415313	26.71174741	25.41912596
A0A140TA40;A0A0A0MTG1;A0A140T8Y0;Q5ST30;A0A140TA45;A0A0G2JIA5;A0A140TA35;Q5ST30-3;Q5ST30-4;B7ZL25;B4E0K6;A0A140TA36;A0A0G2JL52;Q5ST30-2;B7ZCJ6;A2ABL6	A0A140TA40;A0A0A0MTG1;A0A140T8Y0;Q5ST30;A0A140TA45;A0A0G2JIA5;A0A140TA35;Q5ST30-3;Q5ST30-4;B7ZL25;B4E0K6;A0A140TA36;A0A0G2JL52	Valine--tRNA ligase, mitochondrial	VARS2	tr|A0A140TA40|A0A140TA40_HUMAN Valine--tRNA ligase, mitochondrial OS=Homo sapiens OX=9606 GN=VARS2 PE=1 SV=1;tr|A0A0A0MTG1|A0A0A0MTG1_HUMAN Valine--tRNA ligase, mitochondrial OS=Homo sapiens OX=9606 GN=VARS2 PE=1 SV=1;tr|A0A140T8Y0|A0A140T8Y0_HUMAN Valine-	25.50878589	25.54751448	26.44963154	24.63748173	24.36125243	25.85583374
A0A0A0MTH3;Q13418;Q13418-2;Q13418-3;A0A087WWY6;E9PQ52;A0A087WW45	A0A0A0MTH3;Q13418;Q13418-2;Q13418-3	Integrin-linked protein kinase	ILK	tr|A0A0A0MTH3|A0A0A0MTH3_HUMAN Integrin-linked protein kinase OS=Homo sapiens OX=9606 GN=ILK PE=1 SV=1;sp|Q13418|ILK_HUMAN Integrin-linked protein kinase OS=Homo sapiens OX=9606 GN=ILK PE=1 SV=2;sp|Q13418-2|ILK_HUMAN Isoform 2 of Integrin-linked protein ki	29.06509613	28.83900007	28.99628439	28.49201605	28.72686148	28.63446848
A0A0A0MTH9;O14981;O14981-2	A0A0A0MTH9;O14981	TATA-binding protein-associated factor 172	BTAF1	tr|A0A0A0MTH9|A0A0A0MTH9_HUMAN TATA-binding protein-associated factor 172 OS=Homo sapiens OX=9606 GN=BTAF1 PE=1 SV=1;sp|O14981|BTAF1_HUMAN TATA-binding protein-associated factor 172 OS=Homo sapiens OX=9606 GN=BTAF1 PE=1 SV=2	29.01132	29.21329	29.12042936	25.61280797	27.16346173	26.38965912
A0A0A0MTJ5;Q01973;Q01973-3;Q01973-2	A0A0A0MTJ5;Q01973;Q01973-3	Tyrosine-protein kinase transmembrane receptor;Tyrosine-protein kinase transmembrane receptor ROR1	ROR1	tr|A0A0A0MTJ5|A0A0A0MTJ5_HUMAN Inactive tyrosine-protein kinase transmembrane receptor ROR1 OS=Homo sapiens OX=9606 GN=ROR1 PE=1 SV=1;sp|Q01973|ROR1_HUMAN Inactive tyrosine-protein kinase transmembrane receptor ROR1 OS=Homo sapiens OX=9606 GN=ROR1 PE=1 SV=	28.12504465	27.256919	28.11674134	26.86879524	26.54340488	26.35625556
A0A0A0MTJ8;Q9BY67-5;A0A087X1W8;X5DQS5;Q9BY67;Q9BY67-4;Q9BY67-3;A0A087X0T8;Q9BY67-2;F5H125;F5H8J9;H0YG94;F5H0H5	A0A0A0MTJ8;Q9BY67-5;A0A087X1W8;X5DQS5;Q9BY67;Q9BY67-4;Q9BY67-3;A0A087X0T8;Q9BY67-2	Cell adhesion molecule 1	CADM1	tr|A0A0A0MTJ8|A0A0A0MTJ8_HUMAN Cell adhesion molecule 1 (Fragment) OS=Homo sapiens OX=9606 GN=CADM1 PE=1 SV=1;sp|Q9BY67-5|CADM1_HUMAN Isoform 5 of Cell adhesion molecule 1 OS=Homo sapiens OX=9606 GN=CADM1;tr|A0A087X1W8|A0A087X1W8_HUMAN Cell adhesion molecu	29.63296168	29.2915377	29.99064258	31.46912673	31.68135421	31.24053324
A0A0R4J2G3;A0A0A0MTJ9;Q6PIU2;Q6PIU2-2;H7C046;Q6PIU2-3	A0A0R4J2G3;A0A0A0MTJ9;Q6PIU2;Q6PIU2-2;H7C046;Q6PIU2-3	Neutral cholesterol ester hydrolase 1	NCEH1	tr|A0A0R4J2G3|A0A0R4J2G3_HUMAN Arylacetamide deacetylase-like 1 OS=Homo sapiens OX=9606 GN=NCEH1 PE=1 SV=1;tr|A0A0A0MTJ9|A0A0A0MTJ9_HUMAN Neutral cholesterol ester hydrolase 1 OS=Homo sapiens OX=9606 GN=NCEH1 PE=1 SV=1;sp|Q6PIU2|NCEH1_HUMAN Neutral cholest	25.51264861	25.57905578	26.10922729	26.18272788	25.33410058	26.16221149
A0A0A0MTL5;Q13309;Q13309-2;D6R9R7;D6RAG5;D6RF40	A0A0A0MTL5;Q13309;Q13309-2	S-phase kinase-associated protein 2	SKP2	tr|A0A0A0MTL5|A0A0A0MTL5_HUMAN S-phase kinase-associated protein 2 OS=Homo sapiens OX=9606 GN=SKP2 PE=1 SV=1;sp|Q13309|SKP2_HUMAN S-phase kinase-associated protein 2 OS=Homo sapiens OX=9606 GN=SKP2 PE=1 SV=2;sp|Q13309-2|SKP2_HUMAN Isoform 2 of S-phase kina	26.26961853	26.5923489	26.86100453	25.98244545	24.62757078	25.79664419
A0A0A0MTN0;Q13617;Q13617-2;Q5T2B5;Q5T2B7	A0A0A0MTN0;Q13617;Q13617-2;Q5T2B5	Cullin-2	CUL2	tr|A0A0A0MTN0|A0A0A0MTN0_HUMAN Cullin-2 OS=Homo sapiens OX=9606 GN=CUL2 PE=1 SV=1;sp|Q13617|CUL2_HUMAN Cullin-2 OS=Homo sapiens OX=9606 GN=CUL2 PE=1 SV=2;sp|Q13617-2|CUL2_HUMAN Isoform 2 of Cullin-2 OS=Homo sapiens OX=9606 GN=CUL2;tr|Q5T2B5|Q5T2B5_HUMAN Cu	30.37885847	30.44608539	30.53686288	31.40846663	31.40298977	31.27469875
A0A0A0MTQ4;Q96B86-3;Q96B86;Q96B86-4;F5H7G2;G3V4C2	A0A0A0MTQ4;Q96B86-3;Q96B86;Q96B86-4;F5H7G2	Repulsive guidance molecule A	RGMA	tr|A0A0A0MTQ4|A0A0A0MTQ4_HUMAN Repulsive guidance molecule A OS=Homo sapiens OX=9606 GN=RGMA PE=1 SV=1;sp|Q96B86-3|RGMA_HUMAN Isoform 2 of Repulsive guidance molecule A OS=Homo sapiens OX=9606 GN=RGMA;sp|Q96B86|RGMA_HUMAN Repulsive guidance molecule A OS=H	25.21714517	25.93168438	25.85758662	27.73879467	27.79649754	27.51254312
B1AMR3;O43307;A0A5F9ZGZ3;A0A1B0GV84;A0A0A6YYB3;A0A1B0GVC4;B1AMR4;A0A1B0GTF0;A0A1B0GV82;A0A1B0GVV2;O43307-3;O43307-2;A0A5F9ZHY9;A0A1B0GWI5;A0A0A6YYF8;A0A5F9ZI31;A0A096LNQ4;A0A096LNK4;E9PEM0;E9PFR9;J3KQJ8;A0A0A0MRY4;A0A096LNK7;H0YCT6;Q96N96-5;Q96N96-2;Q96N96-3;Q96N96-4;Q9NR80-3;Q96N96;Q96N96-6	B1AMR3;O43307;A0A5F9ZGZ3;A0A1B0GV84;A0A0A6YYB3;A0A1B0GVC4;B1AMR4;A0A1B0GTF0;A0A1B0GV82;A0A1B0GVV2;O43307-3;O43307-2;A0A5F9ZHY9;A0A1B0GWI5;A0A0A6YYF8;A0A5F9ZI31;A0A096LNQ4;A0A096LNK4	Rho guanine nucleotide exchange factor 9	ARHGEF9	tr|B1AMR3|B1AMR3_HUMAN Rho guanine nucleotide exchange factor 9 OS=Homo sapiens OX=9606 GN=ARHGEF9 PE=1 SV=1;sp|O43307|ARHG9_HUMAN Rho guanine nucleotide exchange factor 9 OS=Homo sapiens OX=9606 GN=ARHGEF9 PE=1 SV=3;tr|A0A5F9ZGZ3|A0A5F9ZGZ3_HUMAN Rho guan	24.96666457	24.9791942	25.31541108	24.79327801	25.54331817	25.79023465
A0A0A6YYC7;Q96JP5-2;Q96JP5;H3BTR0;H0YCH4;Q9BU19-3;Q9BU19-2;Q9BU19;Q9BU19-5	A0A0A6YYC7;Q96JP5-2;Q96JP5;H3BTR0	E3 ubiquitin-protein ligase ZFP91	ZFP91-CNTF;ZFP91	tr|A0A0A6YYC7|A0A0A6YYC7_HUMAN HCG2042749, isoform CRA_d OS=Homo sapiens OX=9606 GN=ZFP91-CNTF PE=4 SV=1;sp|Q96JP5-2|ZFP91_HUMAN Isoform 2 of E3 ubiquitin-protein ligase ZFP91 OS=Homo sapiens OX=9606 GN=ZFP91;sp|Q96JP5|ZFP91_HUMAN E3 ubiquitin-protein liga	25.88103347	26.07457416	25.83113093	24.96153215	24.59214029	24.84090758
A0A0A6YYH1;Q7Z6K5-2;Q7Z6K5;H0YMK0;H0YMP5;H0YL85;H0YL03	A0A0A6YYH1;Q7Z6K5-2;Q7Z6K5	Arpin	C15orf38-AP3S2;ARPIN	tr|A0A0A6YYH1|A0A0A6YYH1_HUMAN Protein C15orf38-AP3S2 OS=Homo sapiens OX=9606 GN=C15orf38-AP3S2 PE=4 SV=1;sp|Q7Z6K5-2|ARPIN_HUMAN Isoform C15orf38-AP3S2 of Arpin OS=Homo sapiens OX=9606 GN=ARPIN;sp|Q7Z6K5|ARPIN_HUMAN Arpin OS=Homo sapiens OX=9606 GN=ARPIN	26.10454989	26.52903915	26.08555626	25.88783436	26.73492478	26.95748327
A0A0A6YYI3;A0A0B4J1V8;Q9NQ55-2;Q9NQ55;Q9NQ55-3;A8MV53;H7C446;C9J3W3;C9JHF7	A0A0A6YYI3;A0A0B4J1V8;Q9NQ55-2;Q9NQ55;Q9NQ55-3;A8MV53	Suppressor of SWI4 1 homolog	PPAN-P2RY11;PPAN	tr|A0A0A6YYI3|A0A0A6YYI3_HUMAN Protein PPAN-P2RY11 OS=Homo sapiens OX=9606 GN=PPAN-P2RY11 PE=4 SV=1;tr|A0A0B4J1V8|A0A0B4J1V8_HUMAN HCG2039996 OS=Homo sapiens OX=9606 GN=PPAN-P2RY11 PE=3 SV=1;sp|Q9NQ55-2|SSF1_HUMAN Isoform 2 of Suppressor of SWI4 1 homolog	27.51735738	27.44292591	28.51720717	24.3287037	24.92875483	25.7504012
P57737-3;A0A0A6YYL4;I3L167;E7EP81;I3L351;I3L442;Q9Y3D7;I3L1U7;I3L0X9;I3L3T0;I3L426;I3L2Y6;I3L1G9;I3L359;I3NI06;I3L1M1;I3L0X8	P57737-3;A0A0A6YYL4	Coronin-7;Coronin	CORO7;CORO7-PAM16	sp|P57737-3|CORO7_HUMAN Isoform 3 of Coronin-7 OS=Homo sapiens OX=9606 GN=CORO7;tr|A0A0A6YYL4|A0A0A6YYL4_HUMAN Coronin OS=Homo sapiens OX=9606 GN=CORO7-PAM16 PE=1 SV=1	31.08543722	30.92973586	30.83793309	31.56388223	31.54245499	31.57610086
A0A0B4J1R2;Q9H6R3;Q9H6R3-2;F8VZB4	A0A0B4J1R2;Q9H6R3;Q9H6R3-2	Acyl-CoA synthetase short-chain family member 3, mitochondrial	ACSS3	tr|A0A0B4J1R2|A0A0B4J1R2_HUMAN Acyl-CoA synthetase short-chain family member 3, mitochondrial OS=Homo sapiens OX=9606 GN=ACSS3 PE=1 SV=1;sp|Q9H6R3|ACSS3_HUMAN Acyl-CoA synthetase short-chain family member 3, mitochondrial OS=Homo sapiens OX=9606 GN=ACSS3 P	27.99620357	27.55530377	27.82098127	25.08642497	25.49252803	26.36890411
A0A0B4J1R7;Q96B45	A0A0B4J1R7;Q96B45	UPF0693 protein C10orf32	C10orf32-ASMT;C10orf32	tr|A0A0B4J1R7|A0A0B4J1R7_HUMAN BORCS7-ASMT readthrough (NMD candidate) OS=Homo sapiens OX=9606 GN=BORCS7-ASMT PE=4 SV=1;sp|Q96B45|BORC7_HUMAN BLOC-1-related complex subunit 7 OS=Homo sapiens OX=9606 GN=BORCS7 PE=3 SV=2	26.83062333	26.70754092	25.09111029	26.95792602	27.16748706	26.67330519
A0A0B4J1S8;Q9UBF8-2;Q9UBF8;Q9UBF8-3;A0A0A0MSL0;E9PL47;F8W860;H0YCW3;H0Y4F8;A6PVV8	A0A0B4J1S8;Q9UBF8-2;Q9UBF8;Q9UBF8-3	Phosphatidylinositol 4-kinase beta	PI4KB	tr|A0A0B4J1S8|A0A0B4J1S8_HUMAN Phosphatidylinositol 4-kinase beta OS=Homo sapiens OX=9606 GN=PI4KB PE=1 SV=1;sp|Q9UBF8-2|PI4KB_HUMAN Isoform 2 of Phosphatidylinositol 4-kinase beta OS=Homo sapiens OX=9606 GN=PI4KB;sp|Q9UBF8|PI4KB_HUMAN Phosphatidylinositol	26.31494455	26.82420245	27.27746166	26.43772934	26.52690812	27.02991654
A0A0B4J1W0;O75448-2;O75448;F5GY88;F5H5K2;B4DDR8;E9PFL1;F5H2D6;B9TX62;H0YEG1;J3KTL3;J3KSU0;F5H0M2;J3QLF8;J3QLC0	A0A0B4J1W0;O75448-2;O75448;F5GY88;F5H5K2;B4DDR8	Mediator of RNA polymerase II transcription subunit 24	MED24	tr|A0A0B4J1W0|A0A0B4J1W0_HUMAN Mediator of RNA polymerase II transcription subunit 24 OS=Homo sapiens OX=9606 GN=MED24 PE=1 SV=1;sp|O75448-2|MED24_HUMAN Isoform 2 of Mediator of RNA polymerase II transcription subunit 24 OS=Homo sapiens OX=9606 GN=MED24;sp	27.80974213	28.11381393	27.7016708	24.79652121	24.20091295	25.04270732
A0A0B4J294;H3BP13;Q9UL33-2;Q9UL33;A0A0B4J286;H3BUK6;H3BPN3;H3BQQ8;H3BPE0;H3BPS1	A0A0B4J294;H3BP13;Q9UL33-2;Q9UL33;A0A0B4J286;H3BUK6;H3BPN3	Trafficking protein particle complex subunit 2-like protein	TRAPPC2L	tr|A0A0B4J294|A0A0B4J294_HUMAN Trafficking protein particle complex subunit 2-like protein OS=Homo sapiens OX=9606 GN=TRAPPC2L PE=1 SV=1;tr|H3BP13|H3BP13_HUMAN Trafficking protein particle complex subunit 2-like protein OS=Homo sapiens OX=9606 GN=TRAPPC2L	27.27382106	27.03621974	27.06033625	25.4197362	27.41852423	24.36308321
A0A0B4J297;I3L4V0;Q9BRA0;Q9BRA0-2;I3L310;I3L3Z2	A0A0B4J297;I3L4V0;Q9BRA0;Q9BRA0-2;I3L310;I3L3Z2	N-alpha-acetyltransferase 38, NatC auxiliary subunit	NAA38	tr|A0A0B4J297|A0A0B4J297_HUMAN N-alpha-acetyltransferase 38, NatC auxiliary subunit OS=Homo sapiens OX=9606 GN=NAA38 PE=1 SV=1;tr|I3L4V0|I3L4V0_HUMAN N-alpha-acetyltransferase 38, NatC auxiliary subunit OS=Homo sapiens OX=9606 GN=NAA38 PE=1 SV=1;sp|Q9BRA0|	26.80143998	26.81982475	26.8059967	25.19170737	26.01426559	26.59320417
A0A0B4J2A0;Q9UHJ6	A0A0B4J2A0;Q9UHJ6	Sedoheptulokinase	TRPV1;SHPK	tr|A0A0B4J2A0|A0A0B4J2A0_HUMAN FGGY_N domain-containing protein OS=Homo sapiens OX=9606 PE=1 SV=1;sp|Q9UHJ6|SHPK_HUMAN Sedoheptulokinase OS=Homo sapiens OX=9606 GN=SHPK PE=1 SV=3	28.97207749	28.40031478	28.69172297	28.97929234	28.73840815	28.36390167
Q5W0H4;A0A0B4J2C3;P13693;J3KPG2;P13693-2;E9PJF7;H0YCX0;Q56UQ5;Q9HAU6	Q5W0H4;A0A0B4J2C3;P13693;J3KPG2;P13693-2;E9PJF7	Translationally-controlled tumor protein	TPT1	tr|Q5W0H4|Q5W0H4_HUMAN Translationally-controlled tumor protein OS=Homo sapiens OX=9606 GN=TPT1 PE=1 SV=1;tr|A0A0B4J2C3|A0A0B4J2C3_HUMAN Translationally-controlled tumor protein OS=Homo sapiens OX=9606 GN=TPT1 PE=1 SV=1;sp|P13693|TCTP_HUMAN Translationally	32.06714961	32.05594841	32.10352719	32.98247153	32.50367663	32.97514274
A0A0B4J2E5;Q15269;C9J544;A0A0J9YX21	A0A0B4J2E5;Q15269	Periodic tryptophan protein 2 homolog	PWP2	tr|A0A0B4J2E5|A0A0B4J2E5_HUMAN Uncharacterized protein OS=Homo sapiens OX=9606 GN=LOC102724159 PE=1 SV=1;sp|Q15269|PWP2_HUMAN Periodic tryptophan protein 2 homolog OS=Homo sapiens OX=9606 GN=PWP2 PE=2 SV=2	29.71585988	29.83033621	29.48916629	24.61842064	26.1183379	26.0708948
A0A0B4J2F8;F6S314;E2QRJ6;P52435;A6NFM0;Q9H1A7;Q9GZM3;F8WF84	A0A0B4J2F8;F6S314;E2QRJ6;P52435;A6NFM0;Q9H1A7;Q9GZM3;F8WF84	DNA-directed RNA polymerase II subunit RPB11-a;DNA-directed RNA polymerase II subunit RPB11-b2;DNA-directed RNA polymerase II subunit RPB11-b1	POLR2J3;POLR2J;POLR2J2	tr|A0A0B4J2F8|A0A0B4J2F8_HUMAN DNA-directed RNA polymerase II subunit RPB11-b2 OS=Homo sapiens OX=9606 GN=POLR2J3 PE=4 SV=1;tr|F6S314|F6S314_HUMAN DNA-directed RNA polymerase II subunit RPB11-a OS=Homo sapiens OX=9606 GN=POLR2J PE=4 SV=1;tr|E2QRJ6|E2QRJ6_H	28.03191553	28.10973542	27.4710376	26.00925955	25.46304201	25.02428702
A0A0B4J2G4;Q15345;Q15345-3;A0A087WTU1;A0A0C4DH00;A0A087X0S7;A0A087WTI9	A0A0B4J2G4;Q15345;Q15345-3;A0A087WTU1;A0A0C4DH00;A0A087X0S7	Leucine-rich repeat-containing protein 41	LRRC41	tr|A0A0B4J2G4|A0A0B4J2G4_HUMAN Leucine-rich repeat-containing protein 41 OS=Homo sapiens OX=9606 GN=LRRC41 PE=1 SV=1;sp|Q15345|LRC41_HUMAN Leucine-rich repeat-containing protein 41 OS=Homo sapiens OX=9606 GN=LRRC41 PE=1 SV=3;sp|Q15345-3|LRC41_HUMAN Isoform	26.66071343	27.02263365	27.02379715	27.9348897	27.90500765	26.33371088
A0A0C4DFL7;Q16850;Q16850-2;H7C0D0;C9IYR8	A0A0C4DFL7;Q16850;Q16850-2	Lanosterol 14-alpha demethylase	CYP51A1	tr|A0A0C4DFL7|A0A0C4DFL7_HUMAN Lanosterol 14-alpha demethylase OS=Homo sapiens OX=9606 GN=CYP51A1 PE=1 SV=1;sp|Q16850|CP51A_HUMAN Lanosterol 14-alpha demethylase OS=Homo sapiens OX=9606 GN=CYP51A1 PE=1 SV=3;sp|Q16850-2|CP51A_HUMAN Isoform 2 of Lanosterol 1	30.97199529	30.95004697	30.96595488	29.70872524	29.79527477	29.64576256
A0A0C4DFL8;F5GX28;O94953;K7EQ54;O94953-2;K7ES23	A0A0C4DFL8;F5GX28;O94953	Lysine-specific demethylase 4B	KDM4B	tr|A0A0C4DFL8|A0A0C4DFL8_HUMAN Lysine-specific demethylase 4B OS=Homo sapiens OX=9606 GN=KDM4B PE=1 SV=1;tr|F5GX28|F5GX28_HUMAN Lysine-specific demethylase 4B OS=Homo sapiens OX=9606 GN=KDM4B PE=1 SV=2;sp|O94953|KDM4B_HUMAN Lysine-specific demethylase 4B O	26.30312743	26.35354921	26.03781218	25.8272648	24.94380683	24.91093547
G3V5T0;A0A0C4DFM0;G3V267;G3V4T6;O43708;A0A0A0MR33;O43708-3;O43708-2;G3V3B9;G3V5U6;H0YJN8	G3V5T0;A0A0C4DFM0;G3V267;G3V4T6;O43708;A0A0A0MR33;O43708-3;O43708-2	Maleylacetoacetate isomerase	GSTZ1	tr|G3V5T0|G3V5T0_HUMAN Maleylacetoacetate isomerase OS=Homo sapiens OX=9606 GN=GSTZ1 PE=1 SV=1;tr|A0A0C4DFM0|A0A0C4DFM0_HUMAN Glutathione transferase zeta 1 (Maleylacetoacetate isomerase), isoform CRA_c OS=Homo sapiens OX=9606 GN=GSTZ1 PE=1 SV=1;tr|G3V267|	29.40354855	29.50178481	29.42634417	28.53586233	28.47158033	28.90431865
A0A0C4DFM1;Q92544;F8WCN2;F2Z2L1	A0A0C4DFM1;Q92544	Transmembrane 9 superfamily member 4	TM9SF4	tr|A0A0C4DFM1|A0A0C4DFM1_HUMAN Transmembrane 9 superfamily member OS=Homo sapiens OX=9606 GN=TM9SF4 PE=1 SV=1;sp|Q92544|TM9S4_HUMAN Transmembrane 9 superfamily member 4 OS=Homo sapiens OX=9606 GN=TM9SF4 PE=1 SV=2	30.07393095	29.82377743	29.95850692	25.75446193	26.25601168	26.17367837
A0A0C4DFM7;Q5TAX3;E9PKY2;E9PKX1;Q5TAX3-2;H0YDJ1;H0YEE8;E9PRG2;X6R5G7;E9PJN7;E9PQS7	A0A0C4DFM7;Q5TAX3;E9PKY2;E9PKX1	Terminal uridylyltransferase 4	ZCCHC11	tr|A0A0C4DFM7|A0A0C4DFM7_HUMAN Terminal uridylyltransferase 4 OS=Homo sapiens OX=9606 GN=TUT4 PE=1 SV=1;sp|Q5TAX3|TUT4_HUMAN Terminal uridylyltransferase 4 OS=Homo sapiens OX=9606 GN=TUT4 PE=1 SV=3;tr|E9PKY2|E9PKY2_HUMAN Terminal uridylyltransferase 4 (Fra	26.90081117	26.79290366	26.71279712	26.49134879	24.60444344	25.70582852
A0A0C4DFP6;Q9NQ79-2;Q9NQ79;Q9NQ79-3;Q5T4F6	A0A0C4DFP6;Q9NQ79-2;Q9NQ79;Q9NQ79-3;Q5T4F6	Cartilage acidic protein 1	CRTAC1	tr|A0A0C4DFP6|A0A0C4DFP6_HUMAN Cartilage acidic protein 1 OS=Homo sapiens OX=9606 GN=CRTAC1 PE=1 SV=1;sp|Q9NQ79-2|CRAC1_HUMAN Isoform 2 of Cartilage acidic protein 1 OS=Homo sapiens OX=9606 GN=CRTAC1;sp|Q9NQ79|CRAC1_HUMAN Cartilage acidic protein 1 OS=Homo	27.20918144	27.85424216	26.66397346	28.2708396	28.48377655	29.3600125
A0A0C4DFS6;Q9C004;Q9C004-2;D6RB56	A0A0C4DFS6;Q9C004;Q9C004-2	Protein sprouty homolog 4	SPRY4	tr|A0A0C4DFS6|A0A0C4DFS6_HUMAN Protein sprouty homolog 4 OS=Homo sapiens OX=9606 GN=SPRY4 PE=1 SV=1;sp|Q9C004|SPY4_HUMAN Protein sprouty homolog 4 OS=Homo sapiens OX=9606 GN=SPRY4 PE=1 SV=2;sp|Q9C004-2|SPY4_HUMAN Isoform C of Protein sprouty homolog 4 OS=H	26.42828656	25.9560434	26.27980099	26.80427423	26.74842423	25.98939949
A0A0C4DFX9;Q9H3P2;H0Y3X6;C9JHL4;H7C2C7;Q9H3P2-7;C9JEM7;F8W954;F8WF98;H7C0W2;H7C2M8;H7C3C2	A0A0C4DFX9;Q9H3P2;H0Y3X6;C9JHL4	Negative elongation factor A	NELFA	tr|A0A0C4DFX9|A0A0C4DFX9_HUMAN Negative elongation factor A OS=Homo sapiens OX=9606 GN=NELFA PE=1 SV=1;sp|Q9H3P2|NELFA_HUMAN Negative elongation factor A OS=Homo sapiens OX=9606 GN=NELFA PE=1 SV=3;tr|H0Y3X6|H0Y3X6_HUMAN Negative elongation factor A (Fragme	29.28617059	29.2332248	28.82271431	24.8340872	25.5074039	25.17512122
A0A0C4DFZ2;P15289;P15289-2;V9GYR0	A0A0C4DFZ2;P15289;P15289-2	Arylsulfatase A;Arylsulfatase A component B;Arylsulfatase A component C	ARSA	tr|A0A0C4DFZ2|A0A0C4DFZ2_HUMAN Arylsulfatase A OS=Homo sapiens OX=9606 GN=ARSA PE=1 SV=1;sp|P15289|ARSA_HUMAN Arylsulfatase A OS=Homo sapiens OX=9606 GN=ARSA PE=1 SV=3;sp|P15289-2|ARSA_HUMAN Isoform 2 of Arylsulfatase A OS=Homo sapiens OX=9606 GN=ARSA	29.11329232	28.84720897	29.08580442	24.65272315	24.45919315	24.6257865
F8WAL6;Q9NYB9;Q9NYB9-4;Q9NYB9-2;A0A0C4DG21;E7EP65;E7EW77;E9PEZ7;Q9NYB9-3;B7Z836;H7C3Q7;F8WEB9;H0Y6B5;F8WBL5;F8WAU3;F8WAZ8;F8WCD7;E7EUA1	F8WAL6;Q9NYB9;Q9NYB9-4;Q9NYB9-2;A0A0C4DG21;E7EP65;E7EW77;E9PEZ7;Q9NYB9-3;B7Z836	Abl interactor 2	ABI2	tr|F8WAL6|F8WAL6_HUMAN Abl interactor 2 OS=Homo sapiens OX=9606 GN=ABI2 PE=1 SV=2;sp|Q9NYB9|ABI2_HUMAN Abl interactor 2 OS=Homo sapiens OX=9606 GN=ABI2 PE=1 SV=1;sp|Q9NYB9-4|ABI2_HUMAN Isoform 4 of Abl interactor 2 OS=Homo sapiens OX=9606 GN=ABI2;sp|Q9NYB9	29.09121289	28.99757701	28.983131	29.86363565	30.04192137	30.21535147
A0A0C4DG44;O43464-3;O43464;O43464-2;O43464-4;P83110-2;P83110	A0A0C4DG44;O43464-3;O43464;O43464-2;O43464-4	Serine protease HTRA2, mitochondrial	HTRA2	tr|A0A0C4DG44|A0A0C4DG44_HUMAN Serine protease HTRA2, mitochondrial (Fragment) OS=Homo sapiens OX=9606 GN=HTRA2 PE=1 SV=1;sp|O43464-3|HTRA2_HUMAN Isoform 3 of Serine protease HTRA2, mitochondrial OS=Homo sapiens OX=9606 GN=HTRA2;sp|O43464|HTRA2_HUMAN Serin	27.46948582	27.3583365	27.71738064	27.70767256	27.85816108	27.5836965
A0A0C4DG62;F8WCT1;Q66PJ3-7;Q66PJ3-3;Q66PJ3-2;Q66PJ3;F5GYV5;H7BZV4;Q66PJ3-4;F8WEP2;A0A0C4DH18;F5H7X4;Q66PJ3-5	A0A0C4DG62;F8WCT1;Q66PJ3-7;Q66PJ3-3;Q66PJ3-2;Q66PJ3;F5GYV5;H7BZV4;Q66PJ3-4;F8WEP2;A0A0C4DH18;F5H7X4;Q66PJ3-5	ADP-ribosylation factor-like protein 6-interacting protein 4	ARL6IP4	tr|A0A0C4DG62|A0A0C4DG62_HUMAN ADP-ribosylation factor-like protein 6-interacting protein 4 OS=Homo sapiens OX=9606 GN=ARL6IP4 PE=1 SV=1;tr|F8WCT1|F8WCT1_HUMAN ADP-ribosylation factor-like protein 6-interacting protein 4 OS=Homo sapiens OX=9606 GN=ARL6IP4	27.04239114	26.40662102	27.03977936	24.56225424	26.20656589	25.86518163
A0A0C4DG89;D6RJA6;H0Y9U3	A0A0C4DG89		DDX46	tr|A0A0C4DG89|A0A0C4DG89_HUMAN Probable ATP-dependent RNA helicase DDX46 OS=Homo sapiens OX=9606 GN=DDX46 PE=1 SV=1	31.50185123	31.40836539	31.44623332	26.70427977	24.80080569	25.80587606
A0A0C4DGA2;O75521-2;O75521;F1LLU7;F8WAW4;C9JB63;F8W6J1	A0A0C4DGA2;O75521-2;O75521;F1LLU7	Enoyl-CoA delta isomerase 2, mitochondrial	ECI2	tr|A0A0C4DGA2|A0A0C4DGA2_HUMAN Enoyl-CoA delta isomerase 2, mitochondrial OS=Homo sapiens OX=9606 GN=ECI2 PE=1 SV=1;sp|O75521-2|ECI2_HUMAN Isoform 2 of Enoyl-CoA delta isomerase 2, mitochondrial OS=Homo sapiens OX=9606 GN=ECI2;sp|O75521|ECI2_HUMAN Enoyl-Co	30.07035233	30.37025648	30.29054937	27.83912025	28.20116282	27.7646484
A0A0C4DGA6;Q14527;Q14527-2;H7C5K0	A0A0C4DGA6;Q14527;Q14527-2	Helicase-like transcription factor	HLTF	tr|A0A0C4DGA6|A0A0C4DGA6_HUMAN Helicase-like transcription factor OS=Homo sapiens OX=9606 GN=HLTF PE=1 SV=1;sp|Q14527|HLTF_HUMAN Helicase-like transcription factor OS=Homo sapiens OX=9606 GN=HLTF PE=1 SV=2;sp|Q14527-2|HLTF_HUMAN Isoform 2 of Helicase-like	26.33007286	25.68560089	25.80168665	24.91401769	23.81863871	24.9823767
A0A0C4DGB0;Q9UIL1-3;Q9UIL1-2;Q9UIL1;Q9UIL1-4	A0A0C4DGB0;Q9UIL1-3;Q9UIL1-2;Q9UIL1;Q9UIL1-4	Short coiled-coil protein	SCOC	tr|A0A0C4DGB0|A0A0C4DGB0_HUMAN Short coiled-coil protein OS=Homo sapiens OX=9606 GN=SCOC PE=1 SV=1;sp|Q9UIL1-3|SCOC_HUMAN Isoform 3 of Short coiled-coil protein OS=Homo sapiens OX=9606 GN=SCOC;sp|Q9UIL1-2|SCOC_HUMAN Isoform 2 of Short coiled-coil protein O	27.17674094	27.25295555	27.72513937	28.43412195	28.60155199	28.54480552
P20810-6;P20810;B7Z574;A0A0C4DGB5;P20810-8;P20810-4;P20810-9;P20810-10;P20810-7;P20810-2;P20810-5;E7EVY3;E9PCH5;E7ES10;P20810-3;E9PDE4;H0Y7F0;E7EQ12;H0Y9H6;E7EQA0;H0YD33;A0A0A0MR45;A0A0C4DGD1;F8W7E0;D6RC54;D6RAA8;H0YA91;H0Y944;E9PSG1;E7EQK6	P20810-6;P20810;B7Z574;A0A0C4DGB5;P20810-8;P20810-4;P20810-9;P20810-10;P20810-7;P20810-2;P20810-5;E7EVY3;E9PCH5;E7ES10;P20810-3;E9PDE4;H0Y7F0;E7EQ12;H0Y9H6;E7EQA0;H0YD33;A0A0A0MR45	Calpastatin	CAST	sp|P20810-6|ICAL_HUMAN Isoform 6 of Calpastatin OS=Homo sapiens OX=9606 GN=CAST;sp|P20810|ICAL_HUMAN Calpastatin OS=Homo sapiens OX=9606 GN=CAST PE=1 SV=4;tr|B7Z574|B7Z574_HUMAN Calpastatin OS=Homo sapiens OX=9606 GN=CAST PE=1 SV=1;tr|A0A0C4DGB5|A0A0C4DGB5	24.46112507	25.78354849	24.99889346	27.97426762	28.50051271	28.3344101
A0A0C4DGH0;Q5ZPR3-4;Q5ZPR3;Q5ZPR3-3;H0YL10;Q5ZPR3-2;H0YK40;H0YK59;H0YN29;H0YLT8;H0YN85	A0A0C4DGH0;Q5ZPR3-4;Q5ZPR3;Q5ZPR3-3;H0YL10;Q5ZPR3-2	CD276 antigen	CD276	tr|A0A0C4DGH0|A0A0C4DGH0_HUMAN CD276 antigen OS=Homo sapiens OX=9606 GN=CD276 PE=1 SV=1;sp|Q5ZPR3-4|CD276_HUMAN Isoform 4 of CD276 antigen OS=Homo sapiens OX=9606 GN=CD276;sp|Q5ZPR3|CD276_HUMAN CD276 antigen OS=Homo sapiens OX=9606 GN=CD276 PE=1 SV=1;sp|Q5	30.7178382	30.34318548	30.41689476	31.55764261	31.36895654	31.49590863
A0A0C4DGH3;Q9Y6R0;M0QYC2;M0QXQ4;M0QZV7;M0R0Q4	A0A0C4DGH3;Q9Y6R0;M0QYC2;M0QXQ4	Numb-like protein	NUMBL	tr|A0A0C4DGH3|A0A0C4DGH3_HUMAN Numb-like protein OS=Homo sapiens OX=9606 GN=NUMBL PE=1 SV=1;sp|Q9Y6R0|NUMBL_HUMAN Numb-like protein OS=Homo sapiens OX=9606 GN=NUMBL PE=1 SV=1;tr|M0QYC2|M0QYC2_HUMAN Numb-like protein (Fragment) OS=Homo sapiens OX=9606 GN=NU	28.23100557	27.91256494	28.07643071	29.07900248	29.28431827	29.23610243
A0A0C4DGQ5;P04632;K7ELJ7;A0A075B7C0;K7EKD8;U3KQE2;K7EIV0;K7EM73;U3KPR7;K7EMQ1;K7ES78;Q96L46	A0A0C4DGQ5;P04632;K7ELJ7;A0A075B7C0;K7EKD8;U3KQE2;K7EIV0;K7EM73	Calpain small subunit 1	CAPNS1	tr|A0A0C4DGQ5|A0A0C4DGQ5_HUMAN Calpain small subunit 1 OS=Homo sapiens OX=9606 GN=CAPNS1 PE=1 SV=1;sp|P04632|CPNS1_HUMAN Calpain small subunit 1 OS=Homo sapiens OX=9606 GN=CAPNS1 PE=1 SV=1;tr|K7ELJ7|K7ELJ7_HUMAN Calpain small subunit 1 OS=Homo sapiens OX=9	30.44746548	30.6340876	30.61605422	30.92811267	31.06875186	31.13558943
A0A0C4DGQ8;Q6IAN0;J3KRS1;J3QKT1;J3QLJ8;J3QLK1	A0A0C4DGQ8;Q6IAN0;J3KRS1	Dehydrogenase/reductase SDR family member 7B	DHRS7B	tr|A0A0C4DGQ8|A0A0C4DGQ8_HUMAN Dehydrogenase/reductase SDR family member 7B OS=Homo sapiens OX=9606 GN=DHRS7B PE=1 SV=1;sp|Q6IAN0|DRS7B_HUMAN Dehydrogenase/reductase SDR family member 7B OS=Homo sapiens OX=9606 GN=DHRS7B PE=1 SV=2;tr|J3KRS1|J3KRS1_HUMAN De	27.70041453	27.82808262	27.37856912	26.58376822	25.77049513	26.40278855
A0A0C4DGR1;B4DHA8;M0QY66;Q9BZC1-5;Q9BZC1-3;Q9BZC1-2;Q9BZC1-4;Q9BZC1;K7EQ97;K7EJK3;K7EPX2;A0A0A0MTT3	A0A0C4DGR1;B4DHA8;M0QY66;Q9BZC1-5;Q9BZC1-3;Q9BZC1-2;Q9BZC1-4;Q9BZC1	CUGBP Elav-like family member 4	CELF4	tr|A0A0C4DGR1|A0A0C4DGR1_HUMAN CUGBP Elav-like family member 4 (Fragment) OS=Homo sapiens OX=9606 GN=CELF4 PE=1 SV=1;tr|B4DHA8|B4DHA8_HUMAN CUGBP Elav-like family member 4 OS=Homo sapiens OX=9606 GN=CELF4 PE=1 SV=1;tr|M0QY66|M0QY66_HUMAN CUGBP Elav-like fa	26.43528302	26.84493673	26.27476317	24.80466077	24.7631252	26.00705605
A0A0C4DGS1;P39656;P39656-3;P39656-2;U3KQ84	A0A0C4DGS1;P39656;P39656-3;P39656-2	Dolichyl-diphosphooligosaccharide--protein glycosyltransferase 48 kDa subunit	DDOST	tr|A0A0C4DGS1|A0A0C4DGS1_HUMAN Dolichyl-diphosphooligosaccharide--protein glycosyltransferase 48 kDa subunit OS=Homo sapiens OX=9606 GN=DDOST PE=1 SV=1;sp|P39656|OST48_HUMAN Dolichyl-diphosphooligosaccharide--protein glycosyltransferase 48 kDa subunit OS=H	32.22963114	32.0838851	32.20291487	29.3565956	29.4232814	29.1616851
P21127-2;P21127-8;A0A0D9SER5;A0A0D9SEI3;A0A0D9SEN2;P21127-3;P21127-9;P21127;P21127-6;P21127-10;P21127-5;P21127-4;P21127-12;Q9UQ88-9;Q9UQ88-8;J3KS35;E7ESP2;A0A087X1I0;A0A087WYI9;E9PFJ2;Q5QPQ9	P21127-2;P21127-8;A0A0D9SER5;A0A0D9SEI3;A0A0D9SEN2;P21127-3;P21127-9;P21127;P21127-6;P21127-10;P21127-5;P21127-4;P21127-12	Cyclin-dependent kinase 11B	CDK11B	sp|P21127-2|CD11B_HUMAN Isoform SV1 of Cyclin-dependent kinase 11B OS=Homo sapiens OX=9606 GN=CDK11B;sp|P21127-8|CD11B_HUMAN Isoform 8 of Cyclin-dependent kinase 11B OS=Homo sapiens OX=9606 GN=CDK11B;tr|A0A0D9SER5|A0A0D9SER5_HUMAN Cyclin-dependent kinase 1	30.14175285	30.38576503	30.00958591	26.85709334	26.87818247	25.12733971
A0A0D9SEJ5;F5GY05;Q96EK7;Q96EK7-2;Q96EK7-3	A0A0D9SEJ5;F5GY05;Q96EK7;Q96EK7-2	Constitutive coactivator of peroxisome proliferator-activated receptor gamma	FAM120B	tr|A0A0D9SEJ5|A0A0D9SEJ5_HUMAN Constitutive coactivator of peroxisome proliferator-activated receptor gamma OS=Homo sapiens OX=9606 GN=FAM120B PE=1 SV=1;tr|F5GY05|F5GY05_HUMAN Constitutive coactivator of peroxisome proliferator-activated receptor gamma OS=	28.28634688	28.01217294	28.55672945	27.38146004	27.23617087	27.60378173
A0A0D9SEU5;R4GMX8;Q6VN20-3;Q6VN20;Q6VN20-2;R4GN91;R4GNA3;R4GMX7	A0A0D9SEU5;R4GMX8;Q6VN20-3;Q6VN20;Q6VN20-2	Ran-binding protein 10	RANBP10	tr|A0A0D9SEU5|A0A0D9SEU5_HUMAN Ran-binding protein 10 OS=Homo sapiens OX=9606 GN=RANBP10 PE=1 SV=1;tr|R4GMX8|R4GMX8_HUMAN Ran-binding protein 10 OS=Homo sapiens OX=9606 GN=RANBP10 PE=1 SV=1;sp|Q6VN20-3|RBP10_HUMAN Isoform 3 of Ran-binding protein 10 OS=Hom	26.31968921	26.41288366	26.66966083	23.98928131	26.04490417	25.58082802
A0A0D9SEW3;Q9NP64-2;A0A087WXF8;Q9NP64-3;Q9NP64;A0A087WYV3;A0A087WXU5;A0A087WYF0	A0A0D9SEW3;Q9NP64-2;A0A087WXF8;Q9NP64-3;Q9NP64;A0A087WYV3;A0A087WXU5	Nucleolar protein of 40 kDa	ZCCHC17	tr|A0A0D9SEW3|A0A0D9SEW3_HUMAN Nucleolar protein of 40 kDa OS=Homo sapiens OX=9606 GN=ZCCHC17 PE=1 SV=1;sp|Q9NP64-2|NO40_HUMAN Isoform 2 of Nucleolar protein of 40 kDa OS=Homo sapiens OX=9606 GN=ZCCHC17;tr|A0A087WXF8|A0A087WXF8_HUMAN Nucleolar protein of 4	26.45128344	26.24007143	26.28047373	25.55064275	26.78617232	25.28873659
Q5T321;A0A0D9SF28;F5GXV7;Q8NFP9;Q8NFP9-3;Q8NFP9-2	Q5T321;A0A0D9SF28;F5GXV7;Q8NFP9	Neurobeachin	NBEA	tr|Q5T321|Q5T321_HUMAN Neurobeachin OS=Homo sapiens OX=9606 GN=NBEA PE=1 SV=1;tr|A0A0D9SF28|A0A0D9SF28_HUMAN Neurobeachin OS=Homo sapiens OX=9606 GN=NBEA PE=1 SV=1;tr|F5GXV7|F5GXV7_HUMAN Neurobeachin OS=Homo sapiens OX=9606 GN=NBEA PE=1 SV=2;sp|Q8NFP9|NBEA	32.20839088	32.30244665	32.28212107	32.76929504	32.63646646	32.73930585
A0A0D9SF30	A0A0D9SF30		NCAM1	tr|A0A0D9SF30|A0A0D9SF30_HUMAN Neural cell adhesion molecule 1 (Fragment) OS=Homo sapiens OX=9606 GN=NCAM1 PE=1 SV=1	32.16482873	32.01391723	32.15900401	34.07789858	34.33983196	34.22043464
A0A2R8YF78;A0A2R8Y4A4;A0A2R8YFS5;O00571;A0A0D9SF53;A0A0D9SG12;A0A0D9SFB3;A0A2R8YCW1;A0A2R8Y645;O00571-2;A0A2R8Y5G6;A0A2U3TZJ9;A0A2R8YFR4;F6S8Q4;A0A2R8YDH3;A0A2R8YDT5;A0A2R8Y7T2;A0A0J9YVQ7;A0A087WVZ1;A0A2R8YCU0;A0A2R8Y650;A0A2R8YF89;A0A087WX09;A0A2R8Y770;A0A2R8Y4D2;D6RCM4;Q9NQI0-2;Q9NQI0-4;Q9NQI0;Q9NQI0-3;H0Y960	A0A2R8YF78;A0A2R8Y4A4;A0A2R8YFS5;O00571;A0A0D9SF53;A0A0D9SG12;A0A0D9SFB3;A0A2R8YCW1;A0A2R8Y645;O00571-2;A0A2R8Y5G6;A0A2U3TZJ9;A0A2R8YFR4;F6S8Q4;A0A2R8YDH3;A0A2R8YDT5;A0A2R8Y7T2	ATP-dependent RNA helicase DDX3X	DDX3X	tr|A0A2R8YF78|A0A2R8YF78_HUMAN ATP-dependent RNA helicase DDX3X OS=Homo sapiens OX=9606 GN=DDX3X PE=1 SV=1;tr|A0A2R8Y4A4|A0A2R8Y4A4_HUMAN ATP-dependent RNA helicase DDX3X OS=Homo sapiens OX=9606 GN=DDX3X PE=1 SV=1;tr|A0A2R8YFS5|A0A2R8YFS5_HUMAN ATP-depende	33.58799343	33.48483786	33.50094953	30.08410694	30.14843566	30.5836965
D3DX48;A0A0D9SFF8;D3DX49;Q14168-2;Q14168;E5RK50;E5RK44;E5RI32;E5RIU3;A0A087X0C7;E5RFN8	D3DX48;A0A0D9SFF8;D3DX49;Q14168-2;Q14168	MAGUK p55 subfamily member 2	MPP2	tr|D3DX48|D3DX48_HUMAN MAGUK p55 subfamily member 2 OS=Homo sapiens OX=9606 GN=MPP2 PE=1 SV=1;tr|A0A0D9SFF8|A0A0D9SFF8_HUMAN MAGUK p55 subfamily member 2 OS=Homo sapiens OX=9606 GN=MPP2 PE=1 SV=1;tr|D3DX49|D3DX49_HUMAN MAGUK p55 subfamily member 2 OS=Homo	31.25304575	31.24575526	31.2054807	30.3669263	30.84340992	30.43628826
A0A0D9SFG6;Q99418-2;Q99418;G5E9B7;F8W8E2;M0R2J0;A0A286YF81;M0QZ92	A0A0D9SFG6;Q99418-2;Q99418;G5E9B7;F8W8E2;M0R2J0;A0A286YF81	Cytohesin-2	CYTH2	tr|A0A0D9SFG6|A0A0D9SFG6_HUMAN Cytohesin-2 OS=Homo sapiens OX=9606 GN=CYTH2 PE=1 SV=1;sp|Q99418-2|CYH2_HUMAN Isoform 2 of Cytohesin-2 OS=Homo sapiens OX=9606 GN=CYTH2;sp|Q99418|CYH2_HUMAN Cytohesin-2 OS=Homo sapiens OX=9606 GN=CYTH2 PE=1 SV=2;tr|G5E9B7|G5E	27.41506192	27.48554338	25.86059128	27.77404463	27.51585465	28.36977824
A0A0D9SFK2;Q92614-4;Q92614;Q92614-3;Q92614-2;Q92614-5;H0YEV9;A0A1B0GWJ6	A0A0D9SFK2;Q92614-4;Q92614;Q92614-3;Q92614-2;Q92614-5	Unconventional myosin-XVIIIa	MYO18A	tr|A0A0D9SFK2|A0A0D9SFK2_HUMAN Unconventional myosin-XVIIIa OS=Homo sapiens OX=9606 GN=MYO18A PE=1 SV=1;sp|Q92614-4|MY18A_HUMAN Isoform 4 of Unconventional myosin-XVIIIa OS=Homo sapiens OX=9606 GN=MYO18A;sp|Q92614|MY18A_HUMAN Unconventional myosin-XVIIIa O	31.09118766	31.13025915	31.09251144	30.9845441	30.89764136	31.15273273
A0A0E3D6M1;A0A0D9SGI1;Q86UL8-2;Q86UL8	A0A0E3D6M1;A0A0D9SGI1;Q86UL8-2;Q86UL8	Membrane-associated guanylate kinase, WW and PDZ domain-containing protein 2	MAGI2	tr|A0A0E3D6M1|A0A0E3D6M1_HUMAN Membrane-associated guanylate kinase, WW and PDZ domain-containing protein 2 OS=Homo sapiens OX=9606 GN=MAGI2 PE=1 SV=1;tr|A0A0D9SGI1|A0A0D9SGI1_HUMAN Membrane-associated guanylate kinase, WW and PDZ domain-containing protein	28.03836703	28.61649248	27.88011102	28.85427189	29.66582093	29.40766668
A0A0G2JH68;O60610;A0A140T8Z0;O60610-2;O60610-3;H9KV28;A0A2R8Y5N1;B4E2I7;A0A2R8YEF8;H7C2W8	A0A0G2JH68;O60610;A0A140T8Z0;O60610-2;O60610-3;H9KV28;A0A2R8Y5N1	Protein diaphanous homolog 1	DIAPH1	tr|A0A0G2JH68|A0A0G2JH68_HUMAN Protein diaphanous homolog 1 OS=Homo sapiens OX=9606 GN=DIAPH1 PE=1 SV=1;sp|O60610|DIAP1_HUMAN Protein diaphanous homolog 1 OS=Homo sapiens OX=9606 GN=DIAPH1 PE=1 SV=2;tr|A0A140T8Z0|A0A140T8Z0_HUMAN Protein diaphanous homolog	30.47227783	30.34942108	30.23077659	30.23260742	30.12632542	30.37513378
A0A0G2JHC2;Q6NYC8;Q6NYC8-2;Q6NYC8-3;Q6NYC8-4;A0A0G2JKF1	A0A0G2JHC2;Q6NYC8;Q6NYC8-2	Phostensin	PPP1R18	tr|A0A0G2JHC2|A0A0G2JHC2_HUMAN PPP1R18 OS=Homo sapiens OX=9606 GN=PPP1R18 PE=1 SV=1;sp|Q6NYC8|PPR18_HUMAN Phostensin OS=Homo sapiens OX=9606 GN=PPP1R18 PE=1 SV=1;sp|Q6NYC8-2|PPR18_HUMAN Isoform 2 of Phostensin OS=Homo sapiens OX=9606 GN=PPP1R18	28.05196198	28.19239404	27.94664904	29.17982824	29.03225719	29.63063777
A0A0G2JIS2;Q96KQ7-2;Q96KQ7;A2ABF8;A0A0G2JIR1;A2ABF9;A0A0G2JK64;A0A0G2JRR0;A0A0G2JRN8;H0Y4K5;Q96KQ7-3	A0A0G2JIS2;Q96KQ7-2;Q96KQ7;A2ABF8;A0A0G2JIR1;A2ABF9;A0A0G2JK64;A0A0G2JRR0;A0A0G2JRN8	Histone-lysine N-methyltransferase EHMT2	EHMT2	tr|A0A0G2JIS2|A0A0G2JIS2_HUMAN Histone-lysine N-methyltransferase EHMT2 OS=Homo sapiens OX=9606 GN=EHMT2 PE=1 SV=1;sp|Q96KQ7-2|EHMT2_HUMAN Isoform 2 of Histone-lysine N-methyltransferase EHMT2 OS=Homo sapiens OX=9606 GN=EHMT2;sp|Q96KQ7|EHMT2_HUMAN Histone-	27.98755591	28.25322613	28.08765165	25.06133355	25.0308322	25.55811664
A0A0G2JIW1;P0DMV9;P0DMV8;P0DMV8-2;V9GZ37	A0A0G2JIW1;P0DMV9;P0DMV8;P0DMV8-2;V9GZ37	Heat shock 70 kDa protein 1B;Heat shock 70 kDa protein 1A	HSPA1B;HSPA1A	tr|A0A0G2JIW1|A0A0G2JIW1_HUMAN Heat shock 70 kDa protein 1B OS=Homo sapiens OX=9606 GN=HSPA1B PE=1 SV=1;sp|P0DMV9|HS71B_HUMAN Heat shock 70 kDa protein 1B OS=Homo sapiens OX=9606 GN=HSPA1B PE=1 SV=1;sp|P0DMV8|HS71A_HUMAN Heat shock 70 kDa protein 1A OS=Hom	33.930159	33.81669294	34.01080333	35.03231303	34.88957745	35.15534405
A0A0G2JJD3;O95870;O95870-2;A0A0G2JI89;F2Z3H2;F2Z3G6	A0A0G2JJD3;O95870;O95870-2;A0A0G2JI89	Abhydrolase domain-containing protein 16A	ABHD16A	tr|A0A0G2JJD3|A0A0G2JJD3_HUMAN HLA-B associated transcript 5, isoform CRA_b OS=Homo sapiens OX=9606 GN=ABHD16A PE=1 SV=1;sp|O95870|ABHGA_HUMAN Phosphatidylserine lipase ABHD16A OS=Homo sapiens OX=9606 GN=ABHD16A PE=1 SV=3;sp|O95870-2|ABHGA_HUMAN Isoform 2	29.62296315	29.62561298	29.6710623	29.12863779	29.77358885	29.89590944
P25440-2;P25440;A0A0G2JK44;H0Y6K2;A0A140T9E9;P25440-3;A0A140T9V2;A0A0G2JHL0;U3KQA6;P25440-4;A0A140T9F7;E9PIQ3;A0A140T9I1;A0A0G2JHN8;E9PKQ9;H0Y799;A0A140T9X8;U3KPW0;H0YDJ7	P25440-2;P25440;A0A0G2JK44;H0Y6K2;A0A140T9E9;P25440-3;A0A140T9V2;A0A0G2JHL0;U3KQA6;P25440-4;A0A140T9F7;E9PIQ3	Bromodomain-containing protein 2	BRD2	sp|P25440-2|BRD2_HUMAN Isoform 2 of Bromodomain-containing protein 2 OS=Homo sapiens OX=9606 GN=BRD2;sp|P25440|BRD2_HUMAN Bromodomain-containing protein 2 OS=Homo sapiens OX=9606 GN=BRD2 PE=1 SV=2;tr|A0A0G2JK44|A0A0G2JK44_HUMAN Bromodomain-containing prote	27.2131741	27.32388599	27.21650831	24.32194595	25.73080776	24.40161075
A0A0G2JKF9;Q9UBS5-4;Q9UBS5;A0A140TA42;Q9UBS5-5;A0A140T9S4;Q9UBS5-3;Q9UBS5-2;C9JZG6;F8WDC0;C9J342;F8WAV2;F8WAS6;F8WF38	A0A0G2JKF9;Q9UBS5-4;Q9UBS5;A0A140TA42;Q9UBS5-5;A0A140T9S4;Q9UBS5-3;Q9UBS5-2	Gamma-aminobutyric acid type B receptor subunit 1	GABBR1	tr|A0A0G2JKF9|A0A0G2JKF9_HUMAN GABBR1 OS=Homo sapiens OX=9606 GN=GABBR1 PE=1 SV=1;sp|Q9UBS5-4|GABR1_HUMAN Isoform 1D of Gamma-aminobutyric acid type B receptor subunit 1 OS=Homo sapiens OX=9606 GN=GABBR1;sp|Q9UBS5|GABR1_HUMAN Gamma-aminobutyric acid type B	28.55347391	28.62016858	28.81613597	27.7549995	27.46240404	28.25345158
Q9NX02;Q9NX02-5;A0A0G2JPQ2;A0A0G2JMG8;Q9NX02-2;J3KN39;A0A0G2JLX3;Q9NX02-4;A0A0G2JNC8;A0A0G2JP37;Q9NX02-3;A0A0G2JPB6;A0A0G2JLQ8;K7EMK2;F5GYZ4;F5H5B1;K7ELX1;K7EPE6;K7EJ90;F5H7Q5;H0YH35	Q9NX02;Q9NX02-5;A0A0G2JPQ2;A0A0G2JMG8;Q9NX02-2;J3KN39;A0A0G2JLX3;Q9NX02-4;A0A0G2JNC8;A0A0G2JP37;Q9NX02-3;A0A0G2JPB6;A0A0G2JLQ8	NACHT, LRR and PYD domains-containing protein 2	NLRP2	sp|Q9NX02|NALP2_HUMAN NACHT, LRR and PYD domains-containing protein 2 OS=Homo sapiens OX=9606 GN=NLRP2 PE=1 SV=1;sp|Q9NX02-5|NALP2_HUMAN Isoform 5 of NACHT, LRR and PYD domains-containing protein 2 OS=Homo sapiens OX=9606 GN=NLRP2;tr|A0A0G2JPQ2|A0A0G2JPQ2_	28.4374595	28.41763931	28.50001876	26.26533218	25.00808491	26.78256796
A0A0G2JPP5;Q14160-3;A0A0G2JNZ2;Q14160;A0A0G2JMS7;Q14160-2;H0YCG0;H0YDF9	A0A0G2JPP5;Q14160-3;A0A0G2JNZ2;Q14160;A0A0G2JMS7;Q14160-2	Protein scribble homolog	SCRIB	tr|A0A0G2JPP5|A0A0G2JPP5_HUMAN Protein scribble homolog OS=Homo sapiens OX=9606 GN=SCRIB PE=1 SV=1;sp|Q14160-3|SCRIB_HUMAN Isoform 3 of Protein scribble homolog OS=Homo sapiens OX=9606 GN=SCRIB;tr|A0A0G2JNZ2|A0A0G2JNZ2_HUMAN Protein scribble homolog OS=Hom	29.83584191	29.67475363	29.86673362	29.83016996	29.62420151	29.9119938
A0A0J9YXF2;Q15165-1;Q15165;Q15165-3;G3XAK4;A0A0J9YXU7;A0A0J9YYJ1;A0A2Q2SAK4;A0A0J9YYF0;A0A0J9YYF3;A0A0J9YXM1	A0A0J9YXF2;Q15165-1;Q15165;Q15165-3;G3XAK4	Serum paraoxonase/arylesterase 2	PON2	tr|A0A0J9YXF2|A0A0J9YXF2_HUMAN Paraoxonase 2, isoform CRA_a OS=Homo sapiens OX=9606 GN=PON2 PE=1 SV=1;sp|Q15165-1|PON2_HUMAN Isoform 1 of Serum paraoxonase/arylesterase 2 OS=Homo sapiens OX=9606 GN=PON2;sp|Q15165|PON2_HUMAN Serum paraoxonase/arylesterase 2	29.29032964	29.39550158	29.30945148	26.57081521	24.93502403	25.93475972
E9PC62;A0A0J9YXJ0;O95319-4;O95319-3;Q5VZZ6;A0A0J9YX66;O95319-5;O95319-2;O95319;V9GYD9;V9GY47;A0A0J9YXK1	E9PC62;A0A0J9YXJ0;O95319-4;O95319-3;Q5VZZ6;A0A0J9YX66;O95319-5;O95319-2;O95319;V9GYD9	CUGBP Elav-like family member 2	CELF2	tr|E9PC62|E9PC62_HUMAN CUGBP Elav-like family member 2 OS=Homo sapiens OX=9606 GN=CELF2 PE=1 SV=1;tr|A0A0J9YXJ0|A0A0J9YXJ0_HUMAN CUGBP Elav-like family member 2 OS=Homo sapiens OX=9606 GN=CELF2 PE=1 SV=1;sp|O95319-4|CELF2_HUMAN Isoform 4 of CUGBP Elav-like	28.28166796	28.36256464	28.54550533	26.14678191	25.18460394	24.99165504
A0A0R4J2F2;Q9NY35;D6RDY1;D6RCR8;D6RDI6;D6RFX6;D6RCE6;D6R9S8;D6RC11;D6RA76;D6RHU6;H0Y8T9;D6RDP6;D6RIU2;Q9NY35-2;D6RD48;D6RAZ7;D6RCP3;D6RB31;Q9NY35-3;D6R9K1	A0A0R4J2F2;Q9NY35;D6RDY1;D6RCR8;D6RDI6;D6RFX6;D6RCE6;D6R9S8;D6RC11;D6RA76;D6RHU6;H0Y8T9;D6RDP6;D6RIU2;Q9NY35-2	Claudin domain-containing protein 1	CLDND1	tr|A0A0R4J2F2|A0A0R4J2F2_HUMAN Claudin domain-containing protein 1 OS=Homo sapiens OX=9606 GN=CLDND1 PE=1 SV=1;sp|Q9NY35|CLDN1_HUMAN Claudin domain-containing protein 1 OS=Homo sapiens OX=9606 GN=CLDND1 PE=1 SV=1;tr|D6RDY1|D6RDY1_HUMAN Claudin domain-conta	25.90552418	26.06315805	25.40181257	25.82706528	25.53196239	25.30566043
A0A3B3ISJ1;A0A0S2Z4L3;P07225;G5E9F8;A0A3B3IRK9;A0A3B3IUA6;A0A3B3ITZ7;C9K0R0;CON__P07224	A0A3B3ISJ1;A0A0S2Z4L3;P07225;G5E9F8;A0A3B3IRK9	Vitamin K-dependent protein S	PROS1	tr|A0A3B3ISJ1|A0A3B3ISJ1_HUMAN Vitamin K-dependent protein S OS=Homo sapiens OX=9606 GN=PROS1 PE=1 SV=1;tr|A0A0S2Z4L3|A0A0S2Z4L3_HUMAN Protein S isoform 2 (Fragment) OS=Homo sapiens OX=9606 GN=PROS1 PE=1 SV=1;sp|P07225|PROS_HUMAN Vitamin K-dependent protei	28.34832388	28.48358437	28.34379967	26.99567249	24.85054509	25.08992802
A0A0U1RRJ0;A0A0U1RQC5;Q9Y4C0-4;Q9Y4C0;Q9Y4C0-3;A0A0A0MR89;A0A0C4DGK4;Q9HDB5-3;Q9HDB5-2;Q9HDB5-4;Q9HDB5;H0YJL2;G3V4R9;G3V247	A0A0U1RRJ0;A0A0U1RQC5;Q9Y4C0-4;Q9Y4C0;Q9Y4C0-3;A0A0A0MR89	Neurexin-3	NRXN3	tr|A0A0U1RRJ0|A0A0U1RRJ0_HUMAN Neurexin-3-beta OS=Homo sapiens OX=9606 GN=NRXN3 PE=1 SV=1;tr|A0A0U1RQC5|A0A0U1RQC5_HUMAN Neurexin-3-beta OS=Homo sapiens OX=9606 GN=NRXN3 PE=1 SV=1;sp|Q9Y4C0-4|NRX3A_HUMAN Isoform 4a of Neurexin-3 OS=Homo sapiens OX=9606 GN=	26.99258867	26.39626951	26.80378171	28.00163583	29.33082513	28.28241937
A0A0U1RQK7;A0A0A0MSA7;O43432;O43432-3;O43432-4;O43432-2;B1AN91;B1AN92	A0A0U1RQK7;A0A0A0MSA7;O43432;O43432-3;O43432-4	Eukaryotic translation initiation factor 4 gamma 3	EIF4G3	tr|A0A0U1RQK7|A0A0U1RQK7_HUMAN Eukaryotic translation initiation factor 4 gamma 3 OS=Homo sapiens OX=9606 GN=EIF4G3 PE=1 SV=1;tr|A0A0A0MSA7|A0A0A0MSA7_HUMAN Eukaryotic translation initiation factor 4 gamma 3 OS=Homo sapiens OX=9606 GN=EIF4G3 PE=1 SV=1;sp|O	29.66922153	29.78696657	29.86465429	27.20134981	27.5346756	27.91342122
A0A0U1RQP1;Q05193-3;Q05193;A0A0D9SFE4	A0A0U1RQP1;Q05193-3;Q05193;A0A0D9SFE4	Dynamin-1	DNM1	tr|A0A0U1RQP1|A0A0U1RQP1_HUMAN Dynamin-1 OS=Homo sapiens OX=9606 GN=DNM1 PE=1 SV=1;sp|Q05193-3|DYN1_HUMAN Isoform 3 of Dynamin-1 OS=Homo sapiens OX=9606 GN=DNM1;sp|Q05193|DYN1_HUMAN Dynamin-1 OS=Homo sapiens OX=9606 GN=DNM1 PE=1 SV=2;tr|A0A0D9SFE4|A0A0D9SF	32.10985994	31.95746943	32.01557967	33.3422849	33.57576285	33.42141653
A0A0U1RR70;Q8N568-3;A0A0U1RRD0	A0A0U1RR70;Q8N568-3	Serine/threonine-protein kinase DCLK2	DCLK2	tr|A0A0U1RR70|A0A0U1RR70_HUMAN Serine/threonine-protein kinase DCLK2 OS=Homo sapiens OX=9606 GN=DCLK2 PE=1 SV=1;sp|Q8N568-3|DCLK2_HUMAN Isoform 3 of Serine/threonine-protein kinase DCLK2 OS=Homo sapiens OX=9606 GN=DCLK2	29.47606941	29.52766513	29.41594842	30.28769037	30.38740948	30.02986389
A0A0U1RRB6;Q9Y2D4;J3QT38;Q9Y2D4-2;F8W6R7	A0A0U1RRB6;Q9Y2D4;J3QT38;Q9Y2D4-2	Exocyst complex component 6B	EXOC6B	tr|A0A0U1RRB6|A0A0U1RRB6_HUMAN Exocyst complex component OS=Homo sapiens OX=9606 GN=EXOC6B PE=1 SV=1;sp|Q9Y2D4|EXC6B_HUMAN Exocyst complex component 6B OS=Homo sapiens OX=9606 GN=EXOC6B PE=1 SV=3;tr|J3QT38|J3QT38_HUMAN Exocyst complex component OS=Homo sap	29.2775725	28.99814217	28.97194049	29.40977192	29.22823245	29.17997058
A0A0U1RRH6;O94880-2;O94880;B4DG57	A0A0U1RRH6;O94880-2;O94880;B4DG57	PHD finger protein 14	PHF14	tr|A0A0U1RRH6|A0A0U1RRH6_HUMAN PHD finger protein 14 OS=Homo sapiens OX=9606 GN=PHF14 PE=1 SV=1;sp|O94880-2|PHF14_HUMAN Isoform 2 of PHD finger protein 14 OS=Homo sapiens OX=9606 GN=PHF14;sp|O94880|PHF14_HUMAN PHD finger protein 14 OS=Homo sapiens OX=9606	27.73369715	27.54458446	27.84846315	24.98253445	24.12700174	25.46503771
F6XEV2;A0A0U1RRK1;A0A286YF11;Q9BPX6;Q9BPX6-3;Q9BPX6-2;Q9BPX6-5;Q9BPX6-4;E9PQV6;S4R3D7;S4R3V1;S4R3W3	F6XEV2;A0A0U1RRK1;A0A286YF11;Q9BPX6;Q9BPX6-3;Q9BPX6-2;Q9BPX6-5;Q9BPX6-4;E9PQV6	Calcium uptake protein 1, mitochondrial	MICU1	tr|F6XEV2|F6XEV2_HUMAN Calcium uptake protein 1, mitochondrial OS=Homo sapiens OX=9606 GN=MICU1 PE=1 SV=2;tr|A0A0U1RRK1|A0A0U1RRK1_HUMAN Calcium uptake protein 1, mitochondrial OS=Homo sapiens OX=9606 GN=MICU1 PE=1 SV=1;tr|A0A286YF11|A0A286YF11_HUMAN Calci	28.44482243	28.22292348	28.05330928	27.78898979	28.14180156	25.39995657
A0A0U1RRM6	A0A0U1RRM6			tr|A0A0U1RRM6|A0A0U1RRM6_HUMAN Protein enabled homolog OS=Homo sapiens OX=9606 GN=ENAH PE=1 SV=1	31.42512384	31.54393028	31.5299468	31.93156857	32.2714464	32.69016657
A0A140LJL2;Q8N350;Q8N350-4;K7ELJ5	A0A140LJL2;Q8N350;Q8N350-4	Protein Dos	DOS	tr|A0A140LJL2|A0A140LJL2_HUMAN Voltage-dependent calcium channel beta subunit-associated regulatory protein OS=Homo sapiens OX=9606 GN=CBARP PE=1 SV=1;sp|Q8N350|CBARP_HUMAN Voltage-dependent calcium channel beta subunit-associated regulatory protein OS=Hom	26.45640017	27.37923041	27.11822759	29.49306655	30.22607445	29.37411817
P43004;A0A2R8Y6B8;P43004-3;H0YEK4;A0A163QEF0;A0A2R8YG01;A0A2R8YFE3;A0A2U3U0E3;A0A2R8Y862;A0A2R8Y860;A0A2R8Y4W1;A0A2U3TZS7;A0A2R8Y5Y1;A0A2R8Y6J5;A0A2R8Y740;A0A2R8YD46;P43004-2;A0A2R8YH93;A0A2R8Y642;C9J9N5;A0A2R8Y4D1;A0A2R8YHI4;A0A2R8Y4N0;H0YEB1	P43004;A0A2R8Y6B8;P43004-3;H0YEK4;A0A163QEF0;A0A2R8YG01;A0A2R8YFE3;A0A2U3U0E3;A0A2R8Y862;A0A2R8Y860;A0A2R8Y4W1;A0A2U3TZS7;A0A2R8Y5Y1;A0A2R8Y6J5;A0A2R8Y740;A0A2R8YD46;P43004-2;A0A2R8YH93;A0A2R8Y642;C9J9N5;A0A2R8Y4D1	Excitatory amino acid transporter 2;Amino acid transporter	SLC1A2	sp|P43004|EAA2_HUMAN Excitatory amino acid transporter 2 OS=Homo sapiens OX=9606 GN=SLC1A2 PE=1 SV=2;tr|A0A2R8Y6B8|A0A2R8Y6B8_HUMAN Amino acid transporter (Fragment) OS=Homo sapiens OX=9606 GN=SLC1A2 PE=1 SV=1;sp|P43004-3|EAA2_HUMAN Isoform 3 of Excitatory	26.27113536	24.64819908	25.63777023	25.93566541	26.63920379	25.747144
P30566;A0A1B0GTJ7;A0A1B0GWJ0;A0A0A6YY92;P30566-2;A0A1B0GWF8;A0A096LNY6;A0A1B0GTG9;A0A096LNY5;A0A096LNY4;A0A096LPA2;A0A096LP72;B4DEP1;A0A096LP92;A0A1W2PRX2;A0A096LP76;V9GY96;A0A096LNT0	P30566;A0A1B0GTJ7;A0A1B0GWJ0;A0A0A6YY92;P30566-2;A0A1B0GWF8;A0A096LNY6;A0A1B0GTG9;A0A096LNY5	Adenylosuccinate lyase	ADSL	sp|P30566|PUR8_HUMAN Adenylosuccinate lyase OS=Homo sapiens OX=9606 GN=ADSL PE=1 SV=2;tr|A0A1B0GTJ7|A0A1B0GTJ7_HUMAN Adenylosuccinate lyase OS=Homo sapiens OX=9606 GN=ADSL PE=1 SV=1;tr|A0A1B0GWJ0|A0A1B0GWJ0_HUMAN Adenylosuccinate lyase OS=Homo sapiens OX=9	30.77100859	30.70289296	30.75764032	31.13369239	30.78441015	30.68945856
A0A1B0GTU4;P49023;F5GZ78;P49023-2;P49023-3;P49023-4;A0A1B0GU60;A0A1B0GV30;F5H836;REV__D6RBA6	A0A1B0GTU4;P49023;F5GZ78;P49023-2;P49023-3;P49023-4	Paxillin	PXN	tr|A0A1B0GTU4|A0A1B0GTU4_HUMAN Paxillin OS=Homo sapiens OX=9606 GN=PXN PE=1 SV=1;sp|P49023|PAXI_HUMAN Paxillin OS=Homo sapiens OX=9606 GN=PXN PE=1 SV=3;tr|F5GZ78|F5GZ78_HUMAN Paxillin OS=Homo sapiens OX=9606 GN=PXN PE=1 SV=1;sp|P49023-2|PAXI_HUMAN Isoform	29.32641707	29.19558886	28.92150229	30.198238	30.45659991	30.44371643
A0A1B0GTW6;A0A0C4DH22;Q4VXN0;Q4VXN5;Q4VXN6;Q4VXN1;Q4VXN7;Q4VXN8;H0Y482;Q4VXN2	A0A1B0GTW6;A0A0C4DH22		EPB41L1	tr|A0A1B0GTW6|A0A1B0GTW6_HUMAN Band 4.1-like protein 1 OS=Homo sapiens OX=9606 GN=EPB41L1 PE=1 SV=2;tr|A0A0C4DH22|A0A0C4DH22_HUMAN Band 4.1-like protein 1 OS=Homo sapiens OX=9606 GN=EPB41L1 PE=1 SV=1	31.53050503	31.79261669	31.9898986	33.62701438	33.81163034	33.69197666
Q13510-2;A0A1B0GTZ5;Q13510;A0A1B0GUA4;E7EMM4;A0A1B0GW68;A0A1B0GTM3;A0A1B0GUH5;A0A1B0GUE3;A0A1B0GUW4;A0A1B0GTP7;A0A1B0GUG1;Q13510-3;A0A1B0GVG2;A0A1B0GV06;A0A1B0GUB3;A0A1B0GU06;A0A1B0GU62;A0A1B0GV95;A0A1B0GVJ1;A0A1B0GW48;A0A1B0GVE7;A0A1B0GUJ3;A0A1B0GVA3;A0A1B0GW66;A0A1B0GVC9;A0A1B0GV88;A0A1B0GUQ5;A0A1B0GTX9;A0A1B0GUJ2;A0A1B0GUP1;A0A1B0GVL2;A0A1B0GWC9	Q13510-2;A0A1B0GTZ5;Q13510;A0A1B0GUA4;E7EMM4;A0A1B0GW68;A0A1B0GTM3;A0A1B0GUH5;A0A1B0GUE3;A0A1B0GUW4;A0A1B0GTP7;A0A1B0GUG1;Q13510-3;A0A1B0GVG2;A0A1B0GV06	Acid ceramidase;Acid ceramidase subunit alpha;Acid ceramidase subunit beta	ASAH1	sp|Q13510-2|ASAH1_HUMAN Isoform 2 of Acid ceramidase OS=Homo sapiens OX=9606 GN=ASAH1;tr|A0A1B0GTZ5|A0A1B0GTZ5_HUMAN Acid ceramidase OS=Homo sapiens OX=9606 GN=ASAH1 PE=1 SV=1;sp|Q13510|ASAH1_HUMAN Acid ceramidase OS=Homo sapiens OX=9606 GN=ASAH1 PE=1 SV=5	31.01989306	30.78081727	31.29668804	26.18224597	26.0514642	25.39323811
A0A1B0GUA3;Q96EK5;A0A0D9SFK7;A0A1B0GUH6;A0A1B0GTE6;A0A1B0GVY9;A0A1B0GW21;A0A1B0GV79;A0A1B0GU96	A0A1B0GUA3;Q96EK5	KIF1-binding protein	KIAA1279	tr|A0A1B0GUA3|A0A1B0GUA3_HUMAN KIF-binding protein OS=Homo sapiens OX=9606 GN=KIFBP PE=1 SV=1;sp|Q96EK5|KBP_HUMAN KIF-binding protein OS=Homo sapiens OX=9606 GN=KIFBP PE=1 SV=1	28.50691872	28.60837192	28.36803027	26.21319264	27.44608539	25.71478947
Q5VTI5;A0A1B0GUN5;Q9Y2H5;A0A5F9ZH45	Q5VTI5;A0A1B0GUN5;Q9Y2H5	Pleckstrin homology domain-containing family A member 6	PLEKHA6	tr|Q5VTI5|Q5VTI5_HUMAN Pleckstrin homology domain-containing family A member 6 OS=Homo sapiens OX=9606 GN=PLEKHA6 PE=1 SV=1;tr|A0A1B0GUN5|A0A1B0GUN5_HUMAN Pleckstrin homology domain-containing family A member 6 OS=Homo sapiens OX=9606 GN=PLEKHA6 PE=1 SV=1;	26.6183492	26.44297335	26.34599167	24.80970341	24.97019355	25.14729726
A0A1B0GUS7;O14795;A0A0U1RRB5;A0A0U1RRL2	A0A1B0GUS7;O14795	Protein unc-13 homolog B	UNC13B	tr|A0A1B0GUS7|A0A1B0GUS7_HUMAN Protein unc-13 homolog B OS=Homo sapiens OX=9606 GN=UNC13B PE=1 SV=1;sp|O14795|UN13B_HUMAN Protein unc-13 homolog B OS=Homo sapiens OX=9606 GN=UNC13B PE=1 SV=2	28.83758727	28.72038476	28.86961907	29.64646659	29.76076803	29.45326715
A0A1B0GV05;Q684P5-3;Q684P5-2;Q684P5	A0A1B0GV05;Q684P5-3;Q684P5-2;Q684P5	Rap1 GTPase-activating protein 2	RAP1GAP2	tr|A0A1B0GV05|A0A1B0GV05_HUMAN Rap1 GTPase-activating protein 2 OS=Homo sapiens OX=9606 GN=RAP1GAP2 PE=1 SV=1;sp|Q684P5-3|RPGP2_HUMAN Isoform 3 of Rap1 GTPase-activating protein 2 OS=Homo sapiens OX=9606 GN=RAP1GAP2;sp|Q684P5-2|RPGP2_HUMAN Isoform 2 of Rap	27.46878697	27.32079119	26.89723743	28.1711671	28.03962251	28.09315398
A0A1B0GVD3;Q6ZN17;A0A1B0GTK2;Q6ZN17-2	A0A1B0GVD3;Q6ZN17;A0A1B0GTK2;Q6ZN17-2	Protein lin-28 homolog B	LIN28B	tr|A0A1B0GVD3|A0A1B0GVD3_HUMAN Protein lin-28 homolog B OS=Homo sapiens OX=9606 GN=LIN28B PE=1 SV=1;sp|Q6ZN17|LN28B_HUMAN Protein lin-28 homolog B OS=Homo sapiens OX=9606 GN=LIN28B PE=1 SV=1;tr|A0A1B0GTK2|A0A1B0GTK2_HUMAN Protein lin-28 homolog B (Fragment	28.83731658	28.81576962	29.4126818	24.45484242	23.86772745	25.5260153
A0A1B0GVD5;A0A1B0GWE8;P07339;A0A1B0GW44;A0A1B0GV23;A0A1B0GVP3;A0A1B0GU92;A0A1B0GU03;C9JH19;H7C469;F8WD96;H7C1V0;A0A1B0GV01;A0A1B0GVF1	A0A1B0GVD5;A0A1B0GWE8;P07339;A0A1B0GW44;A0A1B0GV23;A0A1B0GVP3;A0A1B0GU92;A0A1B0GU03;C9JH19;H7C469;F8WD96	Cathepsin D;Cathepsin D light chain;Cathepsin D heavy chain	CTSD	tr|A0A1B0GVD5|A0A1B0GVD5_HUMAN Cathepsin D OS=Homo sapiens OX=9606 GN=CTSD PE=1 SV=1;tr|A0A1B0GWE8|A0A1B0GWE8_HUMAN Cathepsin D OS=Homo sapiens OX=9606 GN=CTSD PE=1 SV=1;sp|P07339|CATD_HUMAN Cathepsin D OS=Homo sapiens OX=9606 GN=CTSD PE=1 SV=1;tr|A0A1B0GW	32.84275455	32.83098214	33.02154863	29.20471143	29.22869119	30.01478194
A0A1B0GVV3;Q5EBL4;Q5EBL4-2;Q5EBL4-3	A0A1B0GVV3;Q5EBL4;Q5EBL4-2	RILP-like protein 1	RILPL1	tr|A0A1B0GVV3|A0A1B0GVV3_HUMAN RILP-like protein 1 OS=Homo sapiens OX=9606 GN=RILPL1 PE=1 SV=1;sp|Q5EBL4|RIPL1_HUMAN RILP-like protein 1 OS=Homo sapiens OX=9606 GN=RILPL1 PE=1 SV=1;sp|Q5EBL4-2|RIPL1_HUMAN Isoform 2 of RILP-like protein 1 OS=Homo sapiens OX	26.08792779	25.03443662	25.93948165	25.82135846	26.17822367	25.24724348
A0A1B0GVW3;F5H7N0;P28472-4;P28472-3;P28472-2;P28472;A0A1B0GU30;E7EV50;P47870-3;P47870-4;P47870-1;P18505;P47870;D6REM0;H0YJU6	A0A1B0GVW3;F5H7N0;P28472-4;P28472-3;P28472-2;P28472;A0A1B0GU30	Gamma-aminobutyric acid receptor subunit beta-3	GABRB3	tr|A0A1B0GVW3|A0A1B0GVW3_HUMAN Gamma-aminobutyric acid receptor subunit beta-3 OS=Homo sapiens OX=9606 GN=GABRB3 PE=1 SV=1;tr|F5H7N0|F5H7N0_HUMAN Gamma-aminobutyric acid receptor subunit beta-3 OS=Homo sapiens OX=9606 GN=GABRB3 PE=1 SV=1;sp|P28472-4|GBRB3_	26.93741765	26.72767309	26.82565874	26.17820467	26.55724819	26.25914816
A0A1B0GWK2;Q674X7;Q674X7-2;Q674X7-3;Q674X7-5;Q674X7-4;B0QYQ6	A0A1B0GWK2;Q674X7;Q674X7-2;Q674X7-3;Q674X7-5;Q674X7-4	Kazrin	KAZN	tr|A0A1B0GWK2|A0A1B0GWK2_HUMAN Kazrin OS=Homo sapiens OX=9606 GN=KAZN PE=1 SV=1;sp|Q674X7|KAZRN_HUMAN Kazrin OS=Homo sapiens OX=9606 GN=KAZN PE=1 SV=2;sp|Q674X7-2|KAZRN_HUMAN Isoform 2 of Kazrin OS=Homo sapiens OX=9606 GN=KAZN;sp|Q674X7-3|KAZRN_HUMAN Isofo	26.5460134	25.6798151	25.13775802	26.98130823	27.6416173	27.92976407
A0A1C7CYV9;Q8WUG5-2;Q8WUG5;H9KVA1;A0A1B0GVR9;Q8WUG5-3	A0A1C7CYV9;Q8WUG5-2;Q8WUG5	Solute carrier family 22 member 17	SLC22A17	tr|A0A1C7CYV9|A0A1C7CYV9_HUMAN Solute carrier family 22 member 17 OS=Homo sapiens OX=9606 GN=SLC22A17 PE=1 SV=1;sp|Q8WUG5-2|S22AH_HUMAN Isoform 2 of Solute carrier family 22 member 17 OS=Homo sapiens OX=9606 GN=SLC22A17;sp|Q8WUG5|S22AH_HUMAN Solute carrier	26.60399391	26.64924499	25.86169086	27.18989904	25.37918433	26.42675205
C9J6N5;C9JQ40;C9JW51;A0A1C7CYX8;Q9H098;C9J3Q3;Q9H098-2;X6RET8;C9JP05;C9JYP1;C9J6Y8;F8WCJ2	C9J6N5;C9JQ40;C9JW51;A0A1C7CYX8;Q9H098;C9J3Q3;Q9H098-2;X6RET8;C9JP05	Protein FAM107B	FAM107B	tr|C9J6N5|C9J6N5_HUMAN Protein FAM107B (Fragment) OS=Homo sapiens OX=9606 GN=FAM107B PE=1 SV=8;tr|C9JQ40|C9JQ40_HUMAN Protein FAM107B (Fragment) OS=Homo sapiens OX=9606 GN=FAM107B PE=1 SV=1;tr|C9JW51|C9JW51_HUMAN Protein FAM107B (Fragment) OS=Homo sapiens	24.04526816	25.969201	25.39020398	26.88588122	26.10643435	27.77052034
A0A1C7CYX9;E5RFU4	A0A1C7CYX9			tr|A0A1C7CYX9|A0A1C7CYX9_HUMAN Dihydropyrimidinase-related protein 2 OS=Homo sapiens OX=9606 GN=DPYSL2 PE=1 SV=1	35.312334	35.18312495	35.27426831	36.9193877	37.07815713	36.87646361
A0A1C7CYY3;Q9H902;A0A2R8Y6K6;A0A2R8YD64;A0A2R8Y5P1;Q9H902-2;Q9H902-3;U3KPV7;Q9H902-4;D6RB42	A0A1C7CYY3;Q9H902;A0A2R8Y6K6;A0A2R8YD64;A0A2R8Y5P1;Q9H902-2;Q9H902-3;U3KPV7	Receptor expression-enhancing protein 1;Receptor expression-enhancing protein	REEP1	tr|A0A1C7CYY3|A0A1C7CYY3_HUMAN Receptor expression-enhancing protein OS=Homo sapiens OX=9606 GN=REEP1 PE=1 SV=1;sp|Q9H902|REEP1_HUMAN Receptor expression-enhancing protein 1 OS=Homo sapiens OX=9606 GN=REEP1 PE=1 SV=1;tr|A0A2R8Y6K6|A0A2R8Y6K6_HUMAN Receptor	28.65167599	27.99555679	28.52510909	29.16803727	29.42694395	29.33249069
Q9ULB1-3;Q9ULB1;Q9ULB1-2;E7ERL8;A0A1D5RMU6;A0A0R4J2G7;A0A0U1RRK7;F8WB18;F5GYC7;P58400;P58400-1;A0A0D9SF07;A0A0D9SEM5;A0A0D9SFF4;A0A0U1RQP8;A0A0D9SFY6;A0A1B0GTL0;H7BYC7;H0Y568;Q9ULB1-4;Q08AH0;A0A1B0GVF4;A0A1B0GUQ1;E7EQN4;A0A0D9SEQ7	Q9ULB1-3;Q9ULB1;Q9ULB1-2;E7ERL8;A0A1D5RMU6;A0A0R4J2G7;A0A0U1RRK7;F8WB18;F5GYC7	Neurexin-1	NRXN1	sp|Q9ULB1-3|NRX1A_HUMAN Isoform 3a of Neurexin-1 OS=Homo sapiens OX=9606 GN=NRXN1;sp|Q9ULB1|NRX1A_HUMAN Neurexin-1 OS=Homo sapiens OX=9606 GN=NRXN1 PE=2 SV=1;sp|Q9ULB1-2|NRX1A_HUMAN Isoform 2a of Neurexin-1 OS=Homo sapiens OX=9606 GN=NRXN1;tr|E7ERL8|E7ERL8	29.86369472	29.75243361	29.25385729	30.92740637	30.42722376	30.16925656
O95427;K7EPJ2;A0A1W2PS19;A0A1W2PNH8;A0A1W2PNR0;A0A1W2PQP4;A0A1W2PQR8;A0A1W2PNQ8;A0A1W2PQZ1;A0A1W2PPR7;A0A1W2PR74;A0A1W2PPB6;A0A1W2PNW5;K7ELE1;A0A1W2PQA9;K7EMD7;A0A1W2PRH3	O95427;K7EPJ2;A0A1W2PS19;A0A1W2PNH8;A0A1W2PNR0;A0A1W2PQP4;A0A1W2PQR8;A0A1W2PNQ8;A0A1W2PQZ1;A0A1W2PPR7;A0A1W2PR74;A0A1W2PPB6;A0A1W2PNW5;K7ELE1;A0A1W2PQA9;K7EMD7;A0A1W2PRH3	GPI ethanolamine phosphate transferase 1	PIGN	sp|O95427|PIGN_HUMAN GPI ethanolamine phosphate transferase 1 OS=Homo sapiens OX=9606 GN=PIGN PE=1 SV=1;tr|K7EPJ2|K7EPJ2_HUMAN GPI ethanolamine phosphate transferase 1 OS=Homo sapiens OX=9606 GN=PIGN PE=1 SV=9;tr|A0A1W2PS19|A0A1W2PS19_HUMAN GPI ethanolamin	30.60027631	30.86820651	31.11631996	32.44864737	30.9208921	32.02439177
Q969N2;A0A1W2PNP0;A0A1W2PPS0;Q969N2-5;A0A1W2PPC3;A0A1W2PP57;Q969N2-4;A0A1W2PPR6;A0A1W2PQN1;A0A1W2PP53;A0A1W2PRZ8;Q969N2-2;A0A1W2PPQ7;A0A1W2PR92;Q969N2-6;A0A1W2PQY1;A0A1W2PQ52;A0A1W2PP13;Q969N2-3;A0A1W2PRH2;A0A1W2PQ29;H7C2Y2;A0A1W2PPI8;A0A1W2PPK4;A0A1W2PNW9;A0A1W2PRV7;A0A1W2PSC5;A0A1W2PRG1;A0A1W2PPU8;A0A1W2PRH8;A0A1W2PR22;A0A1W2PNZ5;A0A1W2PR70;A0A1W2PP98;B7Z7C5;A0A1W2PNS2;A0A1W2PP03;A0A1W2PQL3;A0A…	Q969N2;A0A1W2PNP0;A0A1W2PPS0;Q969N2-5;A0A1W2PPC3;A0A1W2PP57;Q969N2-4;A0A1W2PPR6;A0A1W2PQN1;A0A1W2PP53;A0A1W2PRZ8;Q969N2-2;A0A1W2PPQ7;A0A1W2PR92;Q969N2-6;A0A1W2PQY1;A0A1W2PQ52;A0A1W2PP13	GPI transamidase component PIG-T	PIGT	sp|Q969N2|PIGT_HUMAN GPI transamidase component PIG-T OS=Homo sapiens OX=9606 GN=PIGT PE=1 SV=1;tr|A0A1W2PNP0|A0A1W2PNP0_HUMAN GPI transamidase component PIG-T (Fragment) OS=Homo sapiens OX=9606 GN=PIGT PE=1 SV=1;tr|A0A1W2PPS0|A0A1W2PPS0_HUMAN GPI transami	29.21930403	29.54261182	29.23671831	27.12060239	27.50370032	26.81872825
A0A1W2PPJ5;Q96SW2-2;Q96SW2;J3QT87;J3QT51	A0A1W2PPJ5;Q96SW2-2;Q96SW2;J3QT87	Protein cereblon	CRBN	tr|A0A1W2PPJ5|A0A1W2PPJ5_HUMAN Protein cereblon OS=Homo sapiens OX=9606 GN=CRBN PE=1 SV=1;sp|Q96SW2-2|CRBN_HUMAN Isoform 2 of Protein cereblon OS=Homo sapiens OX=9606 GN=CRBN;sp|Q96SW2|CRBN_HUMAN Protein cereblon OS=Homo sapiens OX=9606 GN=CRBN PE=1 SV=1;t	27.67209143	27.33841132	27.25790817	27.72643927	27.37052672	27.97607198
A0A1W2PPZ5;P23193;A0A1W2PRL9;P23193-2;E5RIS7;E5RJ93;B7Z4S1;E5RK46;A0A1W2PS15;E5RFI1;A0A1W2PPV7	A0A1W2PPZ5;P23193;A0A1W2PRL9;P23193-2	Transcription elongation factor A protein 1	TCEA1	tr|A0A1W2PPZ5|A0A1W2PPZ5_HUMAN Transcription elongation factor A protein 1 OS=Homo sapiens OX=9606 GN=TCEA1 PE=1 SV=1;sp|P23193|TCEA1_HUMAN Transcription elongation factor A protein 1 OS=Homo sapiens OX=9606 GN=TCEA1 PE=1 SV=2;tr|A0A1W2PRL9|A0A1W2PRL9_HUMA	30.04635202	29.85936134	30.10199442	25.62180203	24.96005786	25.49896424
A0A1X7SBZ2;A0A5H1ZRQ2;A0A1W2PQ51;Q92841;Q92841-1;Q92841-3;Q92841-2;A0A0U1RQJ0	A0A1X7SBZ2;A0A5H1ZRQ2;A0A1W2PQ51;Q92841;Q92841-1;Q92841-3;Q92841-2	Probable ATP-dependent RNA helicase DDX17	DDX17	tr|A0A1X7SBZ2|A0A1X7SBZ2_HUMAN Probable ATP-dependent RNA helicase DDX17 OS=Homo sapiens OX=9606 GN=DDX17 PE=1 SV=1;tr|A0A5H1ZRQ2|A0A5H1ZRQ2_HUMAN Probable ATP-dependent RNA helicase DDX17 OS=Homo sapiens OX=9606 GN=DDX17 PE=1 SV=1;tr|A0A1W2PQ51|A0A1W2PQ51	32.77450813	32.79793955	32.86835371	26.19304297	26.73660301	25.04947136
F5GYH1;A0A1W2PRM0;A0A1W2PRL5;A0A1W2PR09;Q8NC96;A0A1W2PNT6;A0A1W2PR27;A0A1W2PPF5;F5H2U7;A0A1W2PRQ7;Q8NC96-2;A0A1W2PRW5	F5GYH1;A0A1W2PRM0;A0A1W2PRL5;A0A1W2PR09;Q8NC96;A0A1W2PNT6	Adaptin ear-binding coat-associated protein 1	NECAP1	tr|F5GYH1|F5GYH1_HUMAN Adaptin ear-binding coat-associated protein 1 (Fragment) OS=Homo sapiens OX=9606 GN=NECAP1 PE=1 SV=2;tr|A0A1W2PRM0|A0A1W2PRM0_HUMAN Adaptin ear-binding coat-associated protein 1 OS=Homo sapiens OX=9606 GN=NECAP1 PE=1 SV=1;tr|A0A1W2PR	27.60780776	27.8416416	27.37666621	29.30723796	29.61519485	29.51747002
A0A1W2PRD1;Q9NY46-4;Q9NY46-2;Q9NY46-3;Q9NY46;A0A590UJH3;A0A1W2PSB2;E7EUE6;A0A1W2PQ58;A0A590UJW3;C9JBM7;A0A1B0GU68	A0A1W2PRD1;Q9NY46-4;Q9NY46-2;Q9NY46-3;Q9NY46;A0A590UJH3;A0A1W2PSB2;E7EUE6	Sodium channel protein type 3 subunit alpha	SCN3A	tr|A0A1W2PRD1|A0A1W2PRD1_HUMAN Sodium channel protein OS=Homo sapiens OX=9606 GN=SCN3A PE=1 SV=1;sp|Q9NY46-4|SCN3A_HUMAN Isoform 4 of Sodium channel protein type 3 subunit alpha OS=Homo sapiens OX=9606 GN=SCN3A;sp|Q9NY46-2|SCN3A_HUMAN Isoform 2 of Sodium c	24.92409083	25.79255619	25.36496206	27.60914728	27.87894251	27.25250447
A0A1W2PRV5;E7EQZ4;Q16637-4;Q16637-2;Q16637-3;Q16637;B4DP61;H0YBZ9;A0A0G2JRX5;A0A0G2JRY6	A0A1W2PRV5;E7EQZ4;Q16637-4;Q16637-2;Q16637-3;Q16637;B4DP61	Survival motor neuron protein	SMN1;SMN2	tr|A0A1W2PRV5|A0A1W2PRV5_HUMAN Survival motor neuron protein OS=Homo sapiens OX=9606 GN=SMN2 PE=1 SV=1;tr|E7EQZ4|E7EQZ4_HUMAN Survival motor neuron protein OS=Homo sapiens OX=9606 GN=SMN1 PE=1 SV=1;sp|Q16637-4|SMN_HUMAN Isoform SMN-delta57 of Survival moto	27.9599167	27.97218707	27.78637463	24.24941108	24.05681935	25.67704126
A0A1W2PS05;Q8NEB9;A8MYT4;M0R308;K7ENH3;K7EIV6;K7EKH3;M0R386;A0A0B4J2B1	A0A1W2PS05;Q8NEB9;A8MYT4	Phosphatidylinositol 3-kinase catalytic subunit type 3;Phosphatidylinositol 3-kinase	PIK3C3	tr|A0A1W2PS05|A0A1W2PS05_HUMAN Phosphatidylinositol 3-kinase catalytic subunit type 3 OS=Homo sapiens OX=9606 GN=PIK3C3 PE=1 SV=1;sp|Q8NEB9|PK3C3_HUMAN Phosphatidylinositol 3-kinase catalytic subunit type 3 OS=Homo sapiens OX=9606 GN=PIK3C3 PE=1 SV=1;tr|A8	27.76622923	27.33082513	26.52947214	26.87642702	27.71502522	26.81921568
A0A1W2PS43;Q14108;A0A1W2PQR6;A0A1W2PQB7;A0A1W2PPX5;A0A1W2PPU6;A0A1W2PRS1;A0A1W2PRF6;Q14108-2;A0A1W2PSE4;A0A1W2PS70;A0A1W2PQL5;D6RDG0;A0A1W2PNX7;A0A1W2PPX6	A0A1W2PS43;Q14108;A0A1W2PQR6;A0A1W2PQB7;A0A1W2PPX5;A0A1W2PPU6;A0A1W2PRS1;A0A1W2PRF6;Q14108-2	Lysosome membrane protein 2	SCARB2	tr|A0A1W2PS43|A0A1W2PS43_HUMAN Lysosome membrane protein 2 OS=Homo sapiens OX=9606 GN=SCARB2 PE=1 SV=1;sp|Q14108|SCRB2_HUMAN Lysosome membrane protein 2 OS=Homo sapiens OX=9606 GN=SCARB2 PE=1 SV=2;tr|A0A1W2PQR6|A0A1W2PQR6_HUMAN Lysosome membrane protein 2	31.50592557	31.80258821	31.7778033	29.1858886	29.39666556	29.59571359
A0A1X7SBR1;Q7Z3G6;C9JY03;F8W1Q8;F8W1J1;A0A1W2PPC7;F8VUG8;H7BZP7;H0Y413;O43900	A0A1X7SBR1;Q7Z3G6	Prickle-like protein 2	PRICKLE2	tr|A0A1X7SBR1|A0A1X7SBR1_HUMAN Prickle-like protein 2 OS=Homo sapiens OX=9606 GN=PRICKLE2 PE=1 SV=1;sp|Q7Z3G6|PRIC2_HUMAN Prickle-like protein 2 OS=Homo sapiens OX=9606 GN=PRICKLE2 PE=1 SV=2	26.60526632	26.52951682	27.20265804	25.17553424	27.10908777	27.08810676
A0A286YEW9;P53779;A0A286YFC0;F8W9R5;A0A286YF62;P53779-2;A0A286YF85;A0A286YFJ6;A0A286YEX7;P53779-3;A0A286YFB6;A0A286YFM6;D6RJF9;A0A286YFI3;A0A286YFJ4;A0A286YFA6;A0A286YEN5;A0A286YF19;A0A286YF35;A0A286YEV3;A0A1P0B7D2;A0A286YEY0;A0A286YF02;A0A286YF97;A0A286YES0;A0A286YFN2;A0A286YEQ7;A0A286YES9;A0A286YFD7;A0A286YEQ0;A0A286YF83;A0A286YEV8;A0A286YFE2;D6RCB1;A0A1W2PRF2;D6R9C1;A0A1W2PPZ3;D6RDG1;A8MPV1;A0…	A0A286YEW9;P53779;A0A286YFC0;F8W9R5;A0A286YF62;P53779-2;A0A286YF85;A0A286YFJ6;A0A286YEX7;P53779-3;A0A286YFB6;A0A286YFM6;D6RJF9;A0A286YFI3;A0A286YFJ4;A0A286YFA6;A0A286YEN5;A0A286YF19;A0A286YF35;A0A286YEV3;A0A1P0B7D2;A0A286YEY0;A0A286YF02;A0A286YF97;A0A286YES0;A0A286YFN2;A0A286YEQ7;A0A286YES9;A0A286YFD7;A0A286YEQ0;A0A286YF83;A0A286YEV8;A0A286YFE2	Mitogen-activated protein kinase 10	MAPK10	tr|A0A286YEW9|A0A286YEW9_HUMAN Mitogen-activated protein kinase OS=Homo sapiens OX=9606 GN=MAPK10 PE=1 SV=1;sp|P53779|MK10_HUMAN Mitogen-activated protein kinase 10 OS=Homo sapiens OX=9606 GN=MAPK10 PE=1 SV=2;tr|A0A286YFC0|A0A286YFC0_HUMAN Mitogen-activate	27.48838114	27.04520657	27.48600393	27.54178139	27.54988065	27.82668939
A0A286YEY1;P01876;A0A0G2JMB2;A0A286YEY5;P01877	A0A286YEY1;P01876;A0A0G2JMB2	Ig alpha-1 chain C region	IGHA1	tr|A0A286YEY1|A0A286YEY1_HUMAN Immunoglobulin heavy constant alpha 1 (Fragment) OS=Homo sapiens OX=9606 GN=IGHA1 PE=1 SV=1;sp|P01876|IGHA1_HUMAN Immunoglobulin heavy constant alpha 1 OS=Homo sapiens OX=9606 GN=IGHA1 PE=1 SV=2;tr|A0A0G2JMB2|A0A0G2JMB2_HUMAN	24.88622905	24.8670508	24.91434163	28.4432817	27.73214496	27.30086055
A0A286YF22;O43175;A0A2C9F2M7;A0A286YFL2;A0A286YFA2;A0A286YFM8;A0A286YFC8;A0A286YFB2;A0A286YER3;A0A286YF78;A0A286YF34;A0A286YFF3;A0A286YFE1	A0A286YF22;O43175;A0A2C9F2M7;A0A286YFL2;A0A286YFA2	D-3-phosphoglycerate dehydrogenase	PHGDH	tr|A0A286YF22|A0A286YF22_HUMAN D-3-phosphoglycerate dehydrogenase OS=Homo sapiens OX=9606 GN=PHGDH PE=1 SV=1;sp|O43175|SERA_HUMAN D-3-phosphoglycerate dehydrogenase OS=Homo sapiens OX=9606 GN=PHGDH PE=1 SV=4;tr|A0A2C9F2M7|A0A2C9F2M7_HUMAN D-3-phosphoglycer	34.02077075	34.07048029	33.8827622	32.72669505	32.62285409	32.73458971
Q9UK22;A0A286YF37;R4GNH2	Q9UK22;A0A286YF37	F-box only protein 2	FBXO2	sp|Q9UK22|FBX2_HUMAN F-box only protein 2 OS=Homo sapiens OX=9606 GN=FBXO2 PE=1 SV=2;tr|A0A286YF37|A0A286YF37_HUMAN F-box only protein 2 (Fragment) OS=Homo sapiens OX=9606 GN=FBXO2 PE=1 SV=1	30.25732374	30.30801959	30.51671891	29.27390997	29.56056083	29.95171514
A0A286YFA9;A0A2R8Y5V8;Q5TBA9;A0A2R8YCY2;A0A0C4DFX2;B1ALA1	A0A286YFA9;A0A2R8Y5V8;Q5TBA9;A0A2R8YCY2;A0A0C4DFX2	Protein furry homolog	FRY	tr|A0A286YFA9|A0A286YFA9_HUMAN Protein furry homolog OS=Homo sapiens OX=9606 GN=FRY PE=1 SV=1;tr|A0A2R8Y5V8|A0A2R8Y5V8_HUMAN Protein furry homolog OS=Homo sapiens OX=9606 GN=FRY PE=1 SV=1;sp|Q5TBA9|FRY_HUMAN Protein furry homolog OS=Homo sapiens OX=9606 GN	27.52477292	27.49807933	27.9651017	27.87056001	27.55435254	27.87161783
A0A2C9F2P4;A0A286YFF7;P50897;Q5T0S4;A0A286YFE3;P50897-2;E9PK48;E9PIA8;A0A286YFL6;E9PSE5	A0A2C9F2P4;A0A286YFF7;P50897;Q5T0S4;A0A286YFE3;P50897-2	Palmitoyl-protein thioesterase 1	PPT1	tr|A0A2C9F2P4|A0A2C9F2P4_HUMAN Palmitoyl-protein thioesterase 1 OS=Homo sapiens OX=9606 GN=PPT1 PE=1 SV=1;tr|A0A286YFF7|A0A286YFF7_HUMAN Palmitoyl-protein thioesterase 1 OS=Homo sapiens OX=9606 GN=PPT1 PE=1 SV=1;sp|P50897|PPT1_HUMAN Palmitoyl-protein thioe	30.86798567	30.77305429	30.92464848	26.98076367	26.59391651	27.24463298
A0A286YFF8;Q7Z3U7-3;F8VZV6;F8VQS2	A0A286YFF8			tr|A0A286YFF8|A0A286YFF8_HUMAN Protein MON2 homolog OS=Homo sapiens OX=9606 GN=MON2 PE=1 SV=1	28.71803425	28.79392697	28.50279029	28.1054955	28.1231707	28.3141926
A0A286YFJ8;P01861	A0A286YFJ8;P01861	Ig gamma-4 chain C region	IGHG4	tr|A0A286YFJ8|A0A286YFJ8_HUMAN Immunoglobulin heavy constant gamma 4 (Fragment) OS=Homo sapiens OX=9606 GN=IGHG4 PE=1 SV=1;sp|P01861|IGHG4_HUMAN Immunoglobulin heavy constant gamma 4 OS=Homo sapiens OX=9606 GN=IGHG4 PE=1 SV=1	24.83874984	23.82877969	25.53955559	27.13780152	26.57325909	26.92263684
A0A2Q2TH77;Q08379;Q08379-2;A0A1W2PQY5;A0A087WYC0	A0A2Q2TH77;Q08379;Q08379-2	Golgin subfamily A member 2	GOLGA2	tr|A0A2Q2TH77|A0A2Q2TH77_HUMAN Golgin subfamily A member 2 OS=Homo sapiens OX=9606 GN=GOLGA2 PE=1 SV=1;sp|Q08379|GOGA2_HUMAN Golgin subfamily A member 2 OS=Homo sapiens OX=9606 GN=GOLGA2 PE=1 SV=3;sp|Q08379-2|GOGA2_HUMAN Isoform 2 of Golgin subfamily A mem	30.770221	30.76714531	30.9589217	26.06778876	25.14355383	24.47269827
A0A2R8Y620;A0A2R8Y7U2;A0A2R8Y600;A0A2R8Y455;Q86VX2-2;Q86VX2;V9GY66	A0A2R8Y620;A0A2R8Y7U2;A0A2R8Y600;A0A2R8Y455;Q86VX2-2;Q86VX2;V9GY66	COMM domain-containing protein 7	COMMD7	tr|A0A2R8Y620|A0A2R8Y620_HUMAN COMM domain-containing protein 7 OS=Homo sapiens OX=9606 GN=COMMD7 PE=4 SV=1;tr|A0A2R8Y7U2|A0A2R8Y7U2_HUMAN COMM domain-containing protein 7 OS=Homo sapiens OX=9606 GN=COMMD7 PE=4 SV=1;tr|A0A2R8Y600|A0A2R8Y600_HUMAN COMM doma	26.17590386	25.51875351	25.57198705	25.53032084	25.24702894	26.0647441
A6NNI4;A0A2R8Y478;G8JLH6;P21926;A0A087WU13	A6NNI4;A0A2R8Y478;G8JLH6;P21926	Tetraspanin;CD9 antigen	CD9	tr|A6NNI4|A6NNI4_HUMAN Tetraspanin OS=Homo sapiens OX=9606 GN=CD9 PE=1 SV=1;tr|A0A2R8Y478|A0A2R8Y478_HUMAN Tetraspanin OS=Homo sapiens OX=9606 GN=CD9 PE=1 SV=1;tr|G8JLH6|G8JLH6_HUMAN Tetraspanin OS=Homo sapiens OX=9606 GN=CD9 PE=1 SV=2;sp|P21926|CD9_HUMAN	28.21141126	27.89544724	28.03049548	26.85019332	26.9856573	25.86439718
P51532;A0A2R8Y4P4;P51532-2;P51532-3;P51532-4;A0A2R8Y7S2;P51532-5;Q9HBD4;A0A0A0MT49;A0A2R8YGG3;A0A2R8Y440;A0A2R8Y4C5;A0A2R8YG32;A0A2R8Y7F3;A0A2R8Y6N0;A0A2R8YF58;A0A2R8YGP5;A0A2R8YDA1;A0A2R8Y6V2;A0A2R8YF80;A0A2R8Y526;A0A2R8Y7Y7;A0A2R8Y523;A0A2R8YCY3;A0A2R8YFV8;A0A2R8Y5K3;A0A2R8Y4R6;A0A2R8YFK5;K7EQF0;K7EP28;A0A0U1RRG6;A0A2R8Y7R0;A0A0U1RRF5;F6XE55;B4DNT1;A0A0U1RRF8;A0A0A0MSS5;F6UH26;A0A0U1RQU0;A0A1W2…	P51532;A0A2R8Y4P4;P51532-2;P51532-3;P51532-4;A0A2R8Y7S2;P51532-5;Q9HBD4;A0A0A0MT49;A0A2R8YGG3;A0A2R8Y440;A0A2R8Y4C5;A0A2R8YG32;A0A2R8Y7F3;A0A2R8Y6N0;A0A2R8YF58;A0A2R8YGP5;A0A2R8YDA1;A0A2R8Y6V2;A0A2R8YF80;A0A2R8Y526;A0A2R8Y7Y7	Transcription activator BRG1	SMARCA4	sp|P51532|SMCA4_HUMAN Transcription activator BRG1 OS=Homo sapiens OX=9606 GN=SMARCA4 PE=1 SV=2;tr|A0A2R8Y4P4|A0A2R8Y4P4_HUMAN Transcription activator BRG1 OS=Homo sapiens OX=9606 GN=SMARCA4 PE=1 SV=1;sp|P51532-2|SMCA4_HUMAN Isoform 2 of Transcription acti	32.60040924	32.34733674	32.59341346	26.17010706	28.40430002	23.84956163
Q9UQ90;A0A2R8Y4Y7;A0A2R8Y7B8;A0A2R8Y726;A0A2U3TZH1;A0A2R8YFW4;A0A2R8YDQ1;A0A2R8Y3M4;A0A2R8Y7E2;A0A2R8Y6K2;A0A2R8YGZ0;A0A2R8YEH4;J3KRF6;A0A2R8YFJ7;A0A2R8Y6E8;A0A2R8Y632;A0A2R8Y729;A0A2R8YFF4;A0A2R8Y4M0;A0A2R8YG79;A0A2R8Y4M8;Q9UQ90-2;A0A2R8Y7N2;H3BTY6;A0A2R8Y6Z7;H3BTR8;A0A2R8Y4L0;A0A2R8YGV4;A0A2R8Y4L7;A0A2R8Y4Z7;A0A2R8YFN9;A0A2R8Y617;A0A2R8Y856;H3BMP1;A0A2R8YDW8;H3BNE4	Q9UQ90;A0A2R8Y4Y7;A0A2R8Y7B8;A0A2R8Y726;A0A2U3TZH1;A0A2R8YFW4;A0A2R8YDQ1;A0A2R8Y3M4;A0A2R8Y7E2;A0A2R8Y6K2;A0A2R8YGZ0;A0A2R8YEH4;J3KRF6	Paraplegin	SPG7	sp|Q9UQ90|SPG7_HUMAN Paraplegin OS=Homo sapiens OX=9606 GN=SPG7 PE=1 SV=2;tr|A0A2R8Y4Y7|A0A2R8Y4Y7_HUMAN Paraplegin OS=Homo sapiens OX=9606 GN=SPG7 PE=1 SV=1;tr|A0A2R8Y7B8|A0A2R8Y7B8_HUMAN Paraplegin (Fragment) OS=Homo sapiens OX=9606 GN=SPG7 PE=1 SV=1;tr|	28.63006489	28.63557593	28.09541948	27.60667878	27.84738821	27.79655943
A0A2R8YFK9;A0A2R8Y5J0;A0A2R8Y521;A0A2U3TZM0;F5GWX5;A0A2R8Y425;Q14839-2;A0A2R8Y212;A0A0C4DGG9;Q14839;A0A2R8YFD8;A0A2R8YDJ9;A0A2R8YD40;A0A2R8Y4X2;A0A2R8Y445;A0A2R8Y8C1;A0A2R8YER1;A0A2R8YDW2;A0A2R8Y5Z7;A0A2R8Y685;A0A2R8Y8B3;A0A2R8Y7I0;A0A2R8Y7M9;A0A2R8Y5M9;A0A2R8YE38;F5H6N4;A0A2R8Y6G9;A0A2R8Y7X1;F6T542;K7EPV1;K7ESA5;A0A2R8Y795	A0A2R8YFK9;A0A2R8Y5J0;A0A2R8Y521;A0A2U3TZM0;F5GWX5;A0A2R8Y425;Q14839-2;A0A2R8Y212;A0A0C4DGG9;Q14839;A0A2R8YFD8;A0A2R8YDJ9;A0A2R8YD40;A0A2R8Y4X2;A0A2R8Y445;A0A2R8Y8C1;A0A2R8YER1;A0A2R8YDW2;A0A2R8Y5Z7;A0A2R8Y685	Chromodomain-helicase-DNA-binding protein 4	CHD4	tr|A0A2R8YFK9|A0A2R8YFK9_HUMAN Chromodomain-helicase-DNA-binding protein 4 OS=Homo sapiens OX=9606 GN=CHD4 PE=1 SV=1;tr|A0A2R8Y5J0|A0A2R8Y5J0_HUMAN Chromodomain-helicase-DNA-binding protein 4 OS=Homo sapiens OX=9606 GN=CHD4 PE=1 SV=1;tr|A0A2R8Y521|A0A2R8Y5	32.79302386	33.14414095	33.32670101	26.25632518	25.54073253	26.7494476
A0A2R8Y549;Q8NI35;Q8NI35-3;A0A0U1RQT2;A0A2R8Y5I3;Q8NI35-5;Q8NI35-2;Q8NI35-4;B4DE90;A0A0X1KG69;A0A087WUZ6;A0A0U1RRD7;A0A0U1RQW4;A0A0U1RR46	A0A2R8Y549;Q8NI35;Q8NI35-3;A0A0U1RQT2;A0A2R8Y5I3;Q8NI35-5;Q8NI35-2;Q8NI35-4	InaD-like protein	INADL	tr|A0A2R8Y549|A0A2R8Y549_HUMAN InaD-like protein OS=Homo sapiens OX=9606 GN=PATJ PE=1 SV=1;sp|Q8NI35|INADL_HUMAN InaD-like protein OS=Homo sapiens OX=9606 GN=PATJ PE=1 SV=3;sp|Q8NI35-3|INADL_HUMAN Isoform 3 of InaD-like protein OS=Homo sapiens OX=9606 GN=P	25.48802864	25.05262543	24.72239273	25.41448137	26.1487974	26.10502936
A0A2R8Y566;Q9P260-2;Q9P260;A0A075B785;A0A075B768	A0A2R8Y566;Q9P260-2;Q9P260;A0A075B785	LisH domain and HEAT repeat-containing protein KIAA1468	KIAA1468	tr|A0A2R8Y566|A0A2R8Y566_HUMAN RAB11-binding protein RELCH OS=Homo sapiens OX=9606 GN=RELCH PE=1 SV=1;sp|Q9P260-2|RELCH_HUMAN Isoform 2 of RAB11-binding protein RELCH OS=Homo sapiens OX=9606 GN=RELCH;sp|Q9P260|RELCH_HUMAN RAB11-binding protein RELCH OS=Hom	30.19624574	30.18730533	30.18930997	30.84385915	30.58906567	30.77297567
A0A2R8YCH5;A0A2R8Y5A3;P35222;A0A2R8Y543;A0A2R8Y804;A0A2R8Y750;A0A2R8Y7Z0;A0A2R8Y6G0;A0A2R8Y815;A0A2R8YG06	A0A2R8YCH5;A0A2R8Y5A3;P35222;A0A2R8Y543;A0A2R8Y804;A0A2R8Y750;A0A2R8Y7Z0;A0A2R8Y6G0	Catenin beta-1	CTNNB1	tr|A0A2R8YCH5|A0A2R8YCH5_HUMAN Catenin beta-1 (Fragment) OS=Homo sapiens OX=9606 GN=CTNNB1 PE=1 SV=1;tr|A0A2R8Y5A3|A0A2R8Y5A3_HUMAN Catenin beta-1 OS=Homo sapiens OX=9606 GN=CTNNB1 PE=1 SV=1;sp|P35222|CTNB1_HUMAN Catenin beta-1 OS=Homo sapiens OX=9606 GN=C	32.69066613	32.89672154	32.6495234	33.95107243	34.01994275	34.32099825
A0A2R8Y5H9;Q8IVT5-2;Q8IVT5;A0A0A0MQW1;Q8IVT5-4;Q8IVT5-3;A8MY87;A0A2R8Y4X0;J3QSG8;J3QQL4;J3QR75;E9PB13;Q6VAB6	A0A2R8Y5H9;Q8IVT5-2;Q8IVT5;A0A0A0MQW1;Q8IVT5-4;Q8IVT5-3;A8MY87;A0A2R8Y4X0	Kinase suppressor of Ras 1	KSR1	tr|A0A2R8Y5H9|A0A2R8Y5H9_HUMAN Kinase suppressor of Ras 1 OS=Homo sapiens OX=9606 GN=KSR1 PE=1 SV=1;sp|Q8IVT5-2|KSR1_HUMAN Isoform 2 of Kinase suppressor of Ras 1 OS=Homo sapiens OX=9606 GN=KSR1;sp|Q8IVT5|KSR1_HUMAN Kinase suppressor of Ras 1 OS=Homo sapie	26.10323577	26.27629056	26.07432916	25.58497259	26.77228356	25.21802429
A0A2R8Y5P7;P49590-2;P49590;A0A2R8Y6I1;A0A2R8Y3N3;D6RB22;B4DQ67;D6RJE6;A0A2R8Y5E8;A0A2R8Y4X6	A0A2R8Y5P7;P49590-2;P49590;A0A2R8Y6I1;A0A2R8Y3N3;D6RB22;B4DQ67;D6RJE6	Probable histidine--tRNA ligase, mitochondrial	HARS2	tr|A0A2R8Y5P7|A0A2R8Y5P7_HUMAN Probable histidine--tRNA ligase, mitochondrial OS=Homo sapiens OX=9606 GN=HARS2 PE=1 SV=1;sp|P49590-2|SYHM_HUMAN Isoform 2 of Histidine--tRNA ligase, mitochondrial OS=Homo sapiens OX=9606 GN=HARS2;sp|P49590|SYHM_HUMAN Histidi	28.60501899	28.85557935	28.88591031	27.74855219	27.56666994	27.20013396
Q92574;A0A2R8Y5S3;A0A2R8Y5N2;A0A2R8YFV7;Q92574-2;A0A2R8Y6S1;Q86WV8;Q59IT9;A0A2R8Y6W1;A0A2R8Y7E9;A0A2R8YGX7;A0A2R8YD74;A0A2R8Y5F8;A0A2R8YGL0;A0A2R8Y6N1;A0A2R8Y5Q4;A0A2R8Y5J1;A0A2R8Y6S8;A0A2R8Y5M3;A0A2R8Y756;A0A2R8Y5U8;A0A2R8YEH9;A0A2R8Y419	Q92574;A0A2R8Y5S3;A0A2R8Y5N2;A0A2R8YFV7;Q92574-2;A0A2R8Y6S1	Hamartin	TSC1	sp|Q92574|TSC1_HUMAN Hamartin OS=Homo sapiens OX=9606 GN=TSC1 PE=1 SV=2;tr|A0A2R8Y5S3|A0A2R8Y5S3_HUMAN Hamartin OS=Homo sapiens OX=9606 GN=TSC1 PE=1 SV=1;tr|A0A2R8Y5N2|A0A2R8Y5N2_HUMAN Hamartin OS=Homo sapiens OX=9606 GN=TSC1 PE=1 SV=1;tr|A0A2R8YFV7|A0A2R8	28.01950869	27.21613822	27.36059863	27.51239242	27.32448699	27.66648137
Q9Y5P4-3;Q9Y5P4;Q9Y5P4-2;A0A2R8Y5S9;A0A2R8Y7Q9;A0A2R8YEK8;A0A2R8Y7C5;A0A2R8YE18;A0A2R8Y5H3;A0A2U3TZL3;A0A2R8YE59;A0A2R8YEA4;A0A2R8YFA1;A0A2R8YFI2;A0A2R8YCI0;A0A2R8Y773;H0Y9J1;A0A2R8YDX6	Q9Y5P4-3;Q9Y5P4;Q9Y5P4-2;A0A2R8Y5S9;A0A2R8Y7Q9;A0A2R8YEK8;A0A2R8Y7C5;A0A2R8YE18;A0A2R8Y5H3;A0A2U3TZL3;A0A2R8YE59;A0A2R8YEA4;A0A2R8YFA1;A0A2R8YFI2	Collagen type IV alpha-3-binding protein	COL4A3BP	sp|Q9Y5P4-3|CERT_HUMAN Isoform 3 of Ceramide transfer protein OS=Homo sapiens OX=9606 GN=CERT1;sp|Q9Y5P4|CERT_HUMAN Ceramide transfer protein OS=Homo sapiens OX=9606 GN=CERT1 PE=1 SV=1;sp|Q9Y5P4-2|CERT_HUMAN Isoform 2 of Ceramide transfer protein OS=Homo s	28.78740258	28.49289471	28.76960639	27.43872892	28.34523881	27.97481463
Q9P2P5;A0A2R8Y6F3;A0A2R8YE75	Q9P2P5;A0A2R8Y6F3;A0A2R8YE75	E3 ubiquitin-protein ligase HECW2	HECW2	sp|Q9P2P5|HECW2_HUMAN E3 ubiquitin-protein ligase HECW2 OS=Homo sapiens OX=9606 GN=HECW2 PE=1 SV=2;tr|A0A2R8Y6F3|A0A2R8Y6F3_HUMAN E3 ubiquitin-protein ligase HECW2 OS=Homo sapiens OX=9606 GN=HECW2 PE=1 SV=1;tr|A0A2R8YE75|A0A2R8YE75_HUMAN E3 ubiquitin-prote	27.15499112	27.34942108	27.39909261	27.71325613	28.04557113	27.53719624
A0A2R8YDF3;A0A2R8Y6L5;A0A2R8Y6I6;Q13627-4;Q13627-3;Q13627-5;Q13627-2;Q13627;A0A2R8Y443;E7EMI5;A0A2R8YEY4	A0A2R8YDF3;A0A2R8Y6L5;A0A2R8Y6I6;Q13627-4;Q13627-3;Q13627-5;Q13627-2;Q13627;A0A2R8Y443	Dual specificity tyrosine-phosphorylation-regulated kinase 1A	DYRK1A	tr|A0A2R8YDF3|A0A2R8YDF3_HUMAN Dual-specificity tyrosine-phosphorylation-regulated kinase 1A (Fragment) OS=Homo sapiens OX=9606 GN=DYRK1A PE=1 SV=1;tr|A0A2R8Y6L5|A0A2R8Y6L5_HUMAN Dual-specificity tyrosine-phosphorylation-regulated kinase 1A (Fragment) OS=H	27.55486482	27.14870233	27.34460407	27.52043309	27.22149523	28.10774172
A0A5F9ZI57;A0A2R8Y7E6;A0A5F9ZHX3;F8WB05	A0A5F9ZI57;A0A2R8Y7E6;A0A5F9ZHX3			tr|A0A5F9ZI57|A0A5F9ZI57_HUMAN Ataxin-2 OS=Homo sapiens OX=9606 GN=ATXN2 PE=1 SV=1;tr|A0A2R8Y7E6|A0A2R8Y7E6_HUMAN Ataxin-2 OS=Homo sapiens OX=9606 GN=ATXN2 PE=1 SV=2;tr|A0A5F9ZHX3|A0A5F9ZHX3_HUMAN Ataxin-2 OS=Homo sapiens OX=9606 GN=ATXN2 PE=1 SV=1	29.26972553	29.12356542	29.34574639	27.99690392	27.1843286	27.80180998
P62263;A0A2R8Y811;E5RH77	P62263;A0A2R8Y811;E5RH77	40S ribosomal protein S14	RPS14	sp|P62263|RS14_HUMAN 40S ribosomal protein S14 OS=Homo sapiens OX=9606 GN=RPS14 PE=1 SV=3;tr|A0A2R8Y811|A0A2R8Y811_HUMAN 40S ribosomal protein S14 (Fragment) OS=Homo sapiens OX=9606 GN=RPS14 PE=1 SV=1;tr|E5RH77|E5RH77_HUMAN 40S ribosomal protein S14 OS=Hom	33.10448044	33.03796793	32.93361	29.13838759	28.96820926	28.14647048
A0A2R8Y891;P08237;P08237-3;P08237-2;F8VZI0;F8VZQ1;F8VX13;F8VW30;F8VP00;F8VSF7;F8VTQ3;F8VUB8;F8VYK8;H0YHB8;F8VVE3	A0A2R8Y891;P08237;P08237-3;P08237-2;F8VZI0	ATP-dependent 6-phosphofructokinase, muscle type	PFKM	tr|A0A2R8Y891|A0A2R8Y891_HUMAN ATP-dependent 6-phosphofructokinase OS=Homo sapiens OX=9606 GN=PFKM PE=1 SV=1;sp|P08237|PFKAM_HUMAN ATP-dependent 6-phosphofructokinase, muscle type OS=Homo sapiens OX=9606 GN=PFKM PE=1 SV=2;sp|P08237-3|PFKAM_HUMAN Isoform 3	32.79559991	32.61957841	32.88002706	33.48711634	33.5074623	33.5188773
H7C560;A0A2R8Y8E0;A0A2U3TZI2;P15056;A0A2R8YDP5;H7C4S5;A0A2R8Y492;A0A2R8Y467;A0A2R8Y679;A0A2R8YES9;H7C5K3	H7C560;A0A2R8Y8E0;A0A2U3TZI2;P15056	Serine/threonine-protein kinase B-raf	BRAF	tr|H7C560|H7C560_HUMAN Serine/threonine-protein kinase B-raf OS=Homo sapiens OX=9606 GN=BRAF PE=1 SV=2;tr|A0A2R8Y8E0|A0A2R8Y8E0_HUMAN Serine/threonine-protein kinase B-raf OS=Homo sapiens OX=9606 GN=BRAF PE=1 SV=1;tr|A0A2U3TZI2|A0A2U3TZI2_HUMAN Serine/thre	24.94522562	26.11888105	26.16111804	27.7540438	27.41280292	27.44324217
Q5TBB1;A0A2R8YGP2;A0A2R8YCX2;A0A2R8Y7R8;A0A2R8Y6Y1;A0A2R8Y6Q6;A0A2R8YCJ4;A0A087WZJ6;A0A2R8Y761;A0A087WXR7;A0A2R8YCP1;A0A2R8YEH2;A0A2R8Y883;A0A2R8Y6M7;A0A2R8Y687;A0A2R8Y4S2;Q5TBB1-2;A0A2R8YE60;A0A2R8Y7Q3;A0A2R8YEC1;A0A2R8Y459;A0A2R8YEB4;A0A2R8YEU9;A0A2R8Y4Y9;A0A2R8YEQ4;A0A2R8YEK5;A0A2R8Y7A3	Q5TBB1;A0A2R8YGP2;A0A2R8YCX2;A0A2R8Y7R8;A0A2R8Y6Y1;A0A2R8Y6Q6;A0A2R8YCJ4;A0A087WZJ6;A0A2R8Y761;A0A087WXR7;A0A2R8YCP1;A0A2R8YEH2;A0A2R8Y883;A0A2R8Y6M7;A0A2R8Y687;A0A2R8Y4S2;Q5TBB1-2;A0A2R8YE60;A0A2R8Y7Q3;A0A2R8YEC1;A0A2R8Y459;A0A2R8YEB4;A0A2R8YEU9	Ribonuclease H2 subunit B	RNASEH2B	sp|Q5TBB1|RNH2B_HUMAN Ribonuclease H2 subunit B OS=Homo sapiens OX=9606 GN=RNASEH2B PE=1 SV=1;tr|A0A2R8YGP2|A0A2R8YGP2_HUMAN Ribonuclease H2 subunit B OS=Homo sapiens OX=9606 GN=RNASEH2B PE=1 SV=1;tr|A0A2R8YCX2|A0A2R8YCX2_HUMAN Ribonuclease H2 subunit B OS	26.66884972	26.54105761	27.2061098	26.26370934	26.03235746	26.0739216
P68400;E7EU96;A0A2R8YD58;A0A2R8YFU2;A0A2R8Y5A0;Q8NEV1;A0A2R8YDP2;A0A2R8YF43;A0A2R8Y4H0;A0A2R8Y4D6;P68400-2;V9GYA2;A0A2R8YEW1;A0A2R8YDY7;A0A2R8YCK2;A0A2R8Y7T1;V9GYW6;A0A2R8YF47;V9GY80;A0A2R8YEL7;A0A2R8Y797;A0A2R8Y3W6;A0A087WY74;A0A2R8YCC9	P68400;E7EU96;A0A2R8YD58;A0A2R8YFU2;A0A2R8Y5A0;Q8NEV1;A0A2R8YDP2;A0A2R8YF43;A0A2R8Y4H0;A0A2R8Y4D6;P68400-2	Casein kinase II subunit alpha;Casein kinase II subunit alpha 3	CSNK2A1;CSNK2A3	sp|P68400|CSK21_HUMAN Casein kinase II subunit alpha OS=Homo sapiens OX=9606 GN=CSNK2A1 PE=1 SV=1;tr|E7EU96|E7EU96_HUMAN Casein kinase II subunit alpha OS=Homo sapiens OX=9606 GN=CSNK2A1 PE=1 SV=1;tr|A0A2R8YD58|A0A2R8YD58_HUMAN Casein kinase II subunit alp	32.61381704	32.73119423	32.73454933	32.3218719	32.10480846	32.46399755
A0A2R8YD71;P49281-5;P49281-2;P49281-3;F8W1P7;P49281;P49281-4;A0A2R8Y5Q7;A0A2R8Y5L1;F8VWB0;A0A2R8YDL2;A0A2R8Y4F9	A0A2R8YD71;P49281-5;P49281-2;P49281-3;F8W1P7;P49281;P49281-4;A0A2R8Y5Q7	Natural resistance-associated macrophage protein 2	SLC11A2	tr|A0A2R8YD71|A0A2R8YD71_HUMAN Natural resistance-associated macrophage protein 2 OS=Homo sapiens OX=9606 GN=SLC11A2 PE=1 SV=1;sp|P49281-5|NRAM2_HUMAN Isoform 5 of Natural resistance-associated macrophage protein 2 OS=Homo sapiens OX=9606 GN=SLC11A2;sp|P49	26.47528096	26.62463729	26.74611899	24.76312395	26.58203097	25.89959069
H7BXF5;A0A2R8YDB8;Q9H0E3-3;Q9H0E3;Q9H0E3-2;C9J683;C9JTJ5	H7BXF5;A0A2R8YDB8;Q9H0E3-3;Q9H0E3;Q9H0E3-2	Histone deacetylase complex subunit SAP130	SAP130	tr|H7BXF5|H7BXF5_HUMAN Histone deacetylase complex subunit SAP130 OS=Homo sapiens OX=9606 GN=SAP130 PE=1 SV=1;tr|A0A2R8YDB8|A0A2R8YDB8_HUMAN Histone deacetylase complex subunit SAP130 OS=Homo sapiens OX=9606 GN=SAP130 PE=1 SV=1;sp|Q9H0E3-3|SP130_HUMAN Isof	27.38927776	27.77492436	27.37060986	26.33254378	24.57032839	25.60381559
A0A2R8YDP4;Q15858-4;Q15858-3;Q15858-2;Q15858;A0A0C4DG82;A0A590UJB2;H7C064;A0A590UK23;A0A2R8YCX9;A0A2R8Y7G0;A0A286YFA8;Q86V90;A0A1B0GVM8	A0A2R8YDP4;Q15858-4;Q15858-3;Q15858-2;Q15858	Sodium channel protein type 9 subunit alpha	SCN9A	tr|A0A2R8YDP4|A0A2R8YDP4_HUMAN Sodium channel protein OS=Homo sapiens OX=9606 GN=SCN9A PE=1 SV=1;sp|Q15858-4|SCN9A_HUMAN Isoform 4 of Sodium channel protein type 9 subunit alpha OS=Homo sapiens OX=9606 GN=SCN9A;sp|Q15858-3|SCN9A_HUMAN Isoform 3 of Sodium c	27.70180298	27.98070921	27.99954065	30.61798155	30.74230085	31.184234
P49815;P49815-4;A0A2R8YDR3;P49815-5;P49815-3;P49815-2;H3BMQ0;X5D2U8;A0A2R8Y7C8;A0A2R8YGD6;A0A2R8YDZ2;A0A2R8YGU4;A0A2R8Y5F1;A0A2R8Y7X5;P49815-7;P49815-6;A0A2R8Y6C9;A0A2R8YEJ8;A0A2R8YGE6;A0A2R8Y5B2;P49815-8;H3BQK4;A0A2R8Y670;Q5HYF7;A0A2R8Y692;A0A2R8YCR8;I3L3B1;C9JX95;H3BQY7	P49815;P49815-4;A0A2R8YDR3;P49815-5;P49815-3;P49815-2;H3BMQ0;X5D2U8;A0A2R8Y7C8;A0A2R8YGD6;A0A2R8YDZ2;A0A2R8YGU4;A0A2R8Y5F1;A0A2R8Y7X5;P49815-7;P49815-6;A0A2R8Y6C9	Tuberin	TSC2	sp|P49815|TSC2_HUMAN Tuberin OS=Homo sapiens OX=9606 GN=TSC2 PE=1 SV=2;sp|P49815-4|TSC2_HUMAN Isoform 4 of Tuberin OS=Homo sapiens OX=9606 GN=TSC2;tr|A0A2R8YDR3|A0A2R8YDR3_HUMAN Tuberin (Fragment) OS=Homo sapiens OX=9606 GN=TSC2 PE=1 SV=1;sp|P49815-5|TSC2_	28.95789835	28.84735834	28.85320127	28.6670569	28.86855978	28.81711243
A0A2R8YEM2;P51946;D6RHI7;D6RG18;A0A2R8Y4K6	A0A2R8YEM2;P51946;D6RHI7;D6RG18	Cyclin-H	CCNH	tr|A0A2R8YEM2|A0A2R8YEM2_HUMAN Cyclin-H OS=Homo sapiens OX=9606 GN=CCNH PE=1 SV=1;sp|P51946|CCNH_HUMAN Cyclin-H OS=Homo sapiens OX=9606 GN=CCNH PE=1 SV=1;tr|D6RHI7|D6RHI7_HUMAN Cyclin-H OS=Homo sapiens OX=9606 GN=CCNH PE=1 SV=1;tr|D6RG18|D6RG18_HUMAN Cycli	26.67667142	26.81653273	26.67747814	25.63689372	25.19008807	24.93208335
G3V196;A0A2R8YFB8;P59190;G3V562;P59190-2;J3QSF4;A0A2R8Y7G7	G3V196;A0A2R8YFB8;P59190;G3V562	Ras-related protein Rab-15	RAB15	tr|G3V196|G3V196_HUMAN Ras-related protein Rab-15 OS=Homo sapiens OX=9606 GN=RAB15 PE=1 SV=2;tr|A0A2R8YFB8|A0A2R8YFB8_HUMAN Ras-related protein Rab-15 OS=Homo sapiens OX=9606 GN=RAB15 PE=1 SV=1;sp|P59190|RAB15_HUMAN Ras-related protein Rab-15 OS=Homo sapie	26.6676322	26.40226811	26.6063964	27.50514002	27.71574534	28.11812855
A0A2R8YFL0;P49711;A0A2R8Y595;P49711-2;A0A2R8Y6Z6;A0A2R8Y6C1;V9GY73;Q8NI51-11;Q8NI51-6;Q8NI51-5;Q8NI51-10;Q8NI51-2;Q8NI51-8;Q8NI51;Q8NI51-3;Q8NI51-7	A0A2R8YFL0;P49711;A0A2R8Y595;P49711-2	Transcriptional repressor CTCF	CTCF	tr|A0A2R8YFL0|A0A2R8YFL0_HUMAN Transcriptional repressor CTCF OS=Homo sapiens OX=9606 GN=CTCF PE=1 SV=1;sp|P49711|CTCF_HUMAN Transcriptional repressor CTCF OS=Homo sapiens OX=9606 GN=CTCF PE=1 SV=1;tr|A0A2R8Y595|A0A2R8Y595_HUMAN Transcriptional repressor C	29.00592415	29.26232862	29.17655074	26.09295217	25.20085702	24.73512977
A0A2R8YGD3;A0A2R8Y661;Q9Y4G8;H0Y8N8;H0Y905;H0Y8T6;H0Y8H7;D6REY8;D6RC78;D6RAK0	A0A2R8YGD3;A0A2R8Y661;Q9Y4G8	Rap guanine nucleotide exchange factor 2	RAPGEF2	tr|A0A2R8YGD3|A0A2R8YGD3_HUMAN Rap guanine nucleotide exchange factor 2 OS=Homo sapiens OX=9606 GN=RAPGEF2 PE=1 SV=1;tr|A0A2R8Y661|A0A2R8Y661_HUMAN Rap guanine nucleotide exchange factor 2 OS=Homo sapiens OX=9606 GN=RAPGEF2 PE=1 SV=1;sp|Q9Y4G8|RPGF2_HUMAN	28.13232008	27.65287287	27.94363436	27.49213069	28.42326136	28.0708641
A0A2R8YGW0;P51795;P51795-2	A0A2R8YGW0;P51795;P51795-2	H(+)/Cl(-) exchange transporter 5	CLCN5	tr|A0A2R8YGW0|A0A2R8YGW0_HUMAN Chloride channel protein (Fragment) OS=Homo sapiens OX=9606 GN=CLCN5 PE=1 SV=1;sp|P51795|CLCN5_HUMAN H(+)/Cl(-) exchange transporter 5 OS=Homo sapiens OX=9606 GN=CLCN5 PE=1 SV=1;sp|P51795-2|CLCN5_HUMAN Isoform 2 of H(+)/Cl(-)	26.19420843	26.17399959	26.38913003	26.54034328	24.87806394	25.54489342
A0A2U3TZE7;O43405;G3V4C4;A0A2R8Y3T0;O43405-2;H0YJW4;G3V5X3;G3V5V4	A0A2U3TZE7;O43405;G3V4C4;A0A2R8Y3T0;O43405-2;H0YJW4	Cochlin	COCH	tr|A0A2U3TZE7|A0A2U3TZE7_HUMAN Cochlin OS=Homo sapiens OX=9606 GN=COCH PE=1 SV=1;sp|O43405|COCH_HUMAN Cochlin OS=Homo sapiens OX=9606 GN=COCH PE=1 SV=1;tr|G3V4C4|G3V4C4_HUMAN Cochlin OS=Homo sapiens OX=9606 GN=COCH PE=1 SV=1;tr|A0A2R8Y3T0|A0A2R8Y3T0_HUMAN	27.85055103	28.24708046	27.88145363	27.18243543	27.30269177	27.88797377
A0A2U3TZH3;Q05639;A0A2R8Y488;A0A2R8Y660;A0A2R8YDN5	A0A2U3TZH3;Q05639	Elongation factor 1-alpha 2	EEF1A2	tr|A0A2U3TZH3|A0A2U3TZH3_HUMAN Elongation factor 1-alpha OS=Homo sapiens OX=9606 GN=EEF1A2 PE=1 SV=1;sp|Q05639|EF1A2_HUMAN Elongation factor 1-alpha 2 OS=Homo sapiens OX=9606 GN=EEF1A2 PE=1 SV=1	32.8251166	32.28967028	32.66335428	33.01196975	33.19501384	32.937579
E9PNW4;A0A2U3TZL5;P13987;P13987-2;H0YET2	E9PNW4;A0A2U3TZL5;P13987;P13987-2;H0YET2	CD59 glycoprotein	CD59	tr|E9PNW4|E9PNW4_HUMAN UPAR/Ly6 domain-containing protein OS=Homo sapiens OX=9606 PE=1 SV=1;tr|A0A2U3TZL5|A0A2U3TZL5_HUMAN CD59 glycoprotein (Fragment) OS=Homo sapiens OX=9606 GN=CD59 PE=1 SV=1;sp|P13987|CD59_HUMAN CD59 glycoprotein OS=Homo sapiens OX=9606	30.40922566	30.34011061	30.13209941	31.61271912	31.40750461	31.54346942
A0A2U3TZR0;Q9UBP0-3;Q9UBP0;A0A2R8Y4I8;Q9UBP0-4;Q9UBP0-2;A0A2R8YCL5;A0A2R8YGN6;A0A2R8Y481;A0A2R8YFW8;A0A2R8Y7K2;A0A2R8Y5N9;A0A2R8YEA0;A0A2R8YFC9;A0A2R8Y5I6;A0A2R8Y7W6	A0A2U3TZR0;Q9UBP0-3;Q9UBP0;A0A2R8Y4I8;Q9UBP0-4;Q9UBP0-2;A0A2R8YCL5;A0A2R8YGN6;A0A2R8Y481;A0A2R8YFW8;A0A2R8Y7K2;A0A2R8Y5N9	Spastin	SPAST	tr|A0A2U3TZR0|A0A2U3TZR0_HUMAN Spastin OS=Homo sapiens OX=9606 GN=SPAST PE=1 SV=1;sp|Q9UBP0-3|SPAST_HUMAN Isoform 3 of Spastin OS=Homo sapiens OX=9606 GN=SPAST;sp|Q9UBP0|SPAST_HUMAN Spastin OS=Homo sapiens OX=9606 GN=SPAST PE=1 SV=1;tr|A0A2R8Y4I8|A0A2R8Y4I	27.4349173	27.26293342	27.22582171	28.64013519	28.57112634	28.62860562
A0A2U3U043;J3KSG1;J3QRK1;Q719H9	A0A2U3U043;J3KSG1;J3QRK1;Q719H9	BTB/POZ domain-containing protein KCTD1	KCTD1	tr|A0A2U3U043|A0A2U3U043_HUMAN BTB/POZ domain-containing protein KCTD1 OS=Homo sapiens OX=9606 GN=KCTD1 PE=1 SV=1;tr|J3KSG1|J3KSG1_HUMAN BTB/POZ domain-containing protein KCTD1 (Fragment) OS=Homo sapiens OX=9606 GN=KCTD1 PE=1 SV=1;tr|J3QRK1|J3QRK1_HUMAN BT	25.13567015	25.48194598	25.4698584	25.25477411	24.39069764	24.94707803
P56556;A0A2Y9D025;R4GN43	P56556;A0A2Y9D025;R4GN43	NADH dehydrogenase [ubiquinone] 1 alpha subcomplex subunit 6	NDUFA6	sp|P56556|NDUA6_HUMAN NADH dehydrogenase [ubiquinone] 1 alpha subcomplex subunit 6 OS=Homo sapiens OX=9606 GN=NDUFA6 PE=1 SV=4;tr|A0A2Y9D025|A0A2Y9D025_HUMAN NADH dehydrogenase [ubiquinone] 1 alpha subcomplex subunit 6 OS=Homo sapiens OX=9606 GN=NDUFA6 PE=	29.83495337	30.09722932	30.3451965	28.22260109	27.89683339	27.65567309
Q8IY17;Q8IY17-3;Q8IY17-2;A0A384DVU0;Q8IY17-5;M0R2C2;M0R2K2;M0R2H4;M0QYT1;M0QXH7;Q6ZV29;Q6ZV29-3;Q6ZV29-5;Q6ZV29-4;M0QZK5;A0A2R8Y7E1;M0QYF5	Q8IY17;Q8IY17-3;Q8IY17-2;A0A384DVU0;Q8IY17-5	Neuropathy target esterase	PNPLA6	sp|Q8IY17|PLPL6_HUMAN Neuropathy target esterase OS=Homo sapiens OX=9606 GN=PNPLA6 PE=1 SV=3;sp|Q8IY17-3|PLPL6_HUMAN Isoform 3 of Neuropathy target esterase OS=Homo sapiens OX=9606 GN=PNPLA6;sp|Q8IY17-2|PLPL6_HUMAN Isoform 2 of Neuropathy target esterase O	28.82859717	28.84490681	28.9762359	26.88122022	26.14466307	27.38607351
A0A3B3IRT8;P43307;C9J3L8;C9J5W0;P43307-2;C9JBX5	A0A3B3IRT8;P43307;C9J3L8;C9J5W0;P43307-2	Translocon-associated protein subunit alpha	SSR1	tr|A0A3B3IRT8|A0A3B3IRT8_HUMAN Translocon-associated protein subunit alpha OS=Homo sapiens OX=9606 GN=SSR1 PE=1 SV=1;sp|P43307|SSRA_HUMAN Translocon-associated protein subunit alpha OS=Homo sapiens OX=9606 GN=SSR1 PE=1 SV=3;tr|C9J3L8|C9J3L8_HUMAN Transloco	29.33739079	29.12084954	29.36049398	24.85025547	26.11497933	25.40102278
A0A3B3IRW6;Q2KHR3;Q2KHR3-2;H0YCQ7;A0A3B3ISY4	A0A3B3IRW6;Q2KHR3;Q2KHR3-2	Glutamine and serine-rich protein 1	QSER1	tr|A0A3B3IRW6|A0A3B3IRW6_HUMAN Glutamine and serine-rich protein 1 OS=Homo sapiens OX=9606 GN=QSER1 PE=1 SV=1;sp|Q2KHR3|QSER1_HUMAN Glutamine and serine-rich protein 1 OS=Homo sapiens OX=9606 GN=QSER1 PE=1 SV=3;sp|Q2KHR3-2|QSER1_HUMAN Isoform 2 of Glutamin	27.83430544	27.35068605	27.63637138	25.21292228	25.34774238	26.72606058
A0A3B3IRY8;P54762;P54762-5;F8WDG5;C9J6S4;P54762-6;C9J466;C9JB88	A0A3B3IRY8;P54762;P54762-5	Ephrin type-B receptor 1	EPHB1	tr|A0A3B3IRY8|A0A3B3IRY8_HUMAN Ephrin type-B receptor 1 OS=Homo sapiens OX=9606 GN=EPHB1 PE=1 SV=1;sp|P54762|EPHB1_HUMAN Ephrin type-B receptor 1 OS=Homo sapiens OX=9606 GN=EPHB1 PE=1 SV=1;sp|P54762-5|EPHB1_HUMAN Isoform 2 of Ephrin type-B receptor 1 OS=Ho	27.13682422	26.67774695	26.48293077	28.72448898	27.74188313	28.23439025
P78352-2;P78352;P78352-3;B9EGL1;A0A3B3ISQ5;A0A3B3IS17;B7Z647;A0A3B3ISR0;B7Z3U2;A0A3B3IU19;O14909;A0A3B3ITI9;C9JYG3;K7EKP9;K7EKU8;C9JWP9;A0A3B3IRP2;A0A3B3ISL1	P78352-2;P78352;P78352-3;B9EGL1;A0A3B3ISQ5;A0A3B3IS17;B7Z647;A0A3B3ISR0;B7Z3U2;A0A3B3IU19	Disks large homolog 4	DLG4	sp|P78352-2|DLG4_HUMAN Isoform 2 of Disks large homolog 4 OS=Homo sapiens OX=9606 GN=DLG4;sp|P78352|DLG4_HUMAN Disks large homolog 4 OS=Homo sapiens OX=9606 GN=DLG4 PE=1 SV=3;sp|P78352-3|DLG4_HUMAN Isoform 3 of Disks large homolog 4 OS=Homo sapiens OX=9606	26.95082569	27.01510108	26.84134167	29.09496666	29.04851028	28.99058849
Q9UGL1-2;Q9UGL1;A0A3B3IS40;A0A3B3IT25;A0A3B3ITE7;A0A3B3ITA8;A0A3B3ISE6;A0A3B3ITJ7;B3KV94;A0A3B3IT85;A0A3B3ITA9;A0A3B3IS31;A0A3B3IT51;A0A3B3ITR1;A0A3B3ISK2;A0A3B3ITR3;A0A3B3ITJ3	Q9UGL1-2;Q9UGL1;A0A3B3IS40;A0A3B3IT25;A0A3B3ITE7;A0A3B3ITA8;A0A3B3ISE6;A0A3B3ITJ7;B3KV94	Lysine-specific demethylase 5B	KDM5B	sp|Q9UGL1-2|KDM5B_HUMAN Isoform 2 of Lysine-specific demethylase 5B OS=Homo sapiens OX=9606 GN=KDM5B;sp|Q9UGL1|KDM5B_HUMAN Lysine-specific demethylase 5B OS=Homo sapiens OX=9606 GN=KDM5B PE=1 SV=3;tr|A0A3B3IS40|A0A3B3IS40_HUMAN Lysine-specific demethylase	27.47010673	27.31587746	27.60293272	25.48320422	25.4477054	26.2478405
A0A3B3IS53;Q92794;A5PLL3;A0A3F2YNX6;A0A3B3ITI3	A0A3B3IS53;Q92794;A5PLL3;A0A3F2YNX6	Histone acetyltransferase KAT6A;Histone acetyltransferase	KAT6A;MYST3	tr|A0A3B3IS53|A0A3B3IS53_HUMAN Histone acetyltransferase (Fragment) OS=Homo sapiens OX=9606 GN=KAT6A PE=1 SV=1;sp|Q92794|KAT6A_HUMAN Histone acetyltransferase KAT6A OS=Homo sapiens OX=9606 GN=KAT6A PE=1 SV=2;tr|A5PLL3|A5PLL3_HUMAN Histone acetyltransferase	28.02104553	27.90368679	28.05966603	28.73085019	29.47159971	25.6532523
P06400;A0A3B3IS71;A0A2R8YFL6	P06400;A0A3B3IS71	Retinoblastoma-associated protein	RB1	sp|P06400|RB_HUMAN Retinoblastoma-associated protein OS=Homo sapiens OX=9606 GN=RB1 PE=1 SV=2;tr|A0A3B3IS71|A0A3B3IS71_HUMAN Retinoblastoma-associated protein OS=Homo sapiens OX=9606 GN=RB1 PE=1 SV=1	28.80796273	28.10898811	28.15209201	25.57684802	25.06395513	24.65027158
A0A3B3IS80;P05062;A0A087WXX2;A0A3B3ITZ0	A0A3B3IS80;P05062;A0A087WXX2	Fructose-bisphosphate aldolase B;Fructose-bisphosphate aldolase	ALDOB	tr|A0A3B3IS80|A0A3B3IS80_HUMAN Fructose-bisphosphate aldolase OS=Homo sapiens OX=9606 GN=ALDOB PE=1 SV=1;sp|P05062|ALDOB_HUMAN Fructose-bisphosphate aldolase B OS=Homo sapiens OX=9606 GN=ALDOB PE=1 SV=2;tr|A0A087WXX2|A0A087WXX2_HUMAN Fructose-bisphosphate	27.05154718	27.35657461	27.55924836	25.74368177	24.42709542	24.76823435
P11362-21;P11362;P11362-20;P11362-19;P11362-7;A0A3B3ISD1;P11362-2;E7EU09;P11362-6;P11362-5;P11362-14;P11362-4;P11362-3;P11362-8;P11362-9;P11362-11;P11362-10;P11362-12;P11362-13;C1KBH7;B5A958;E9PNM3;P11362-16;P11362-18;H0YE20;E9PN14;E9PKV7;P11362-15;E9PKF2;C9J205;A0A1W2PQT9	P11362-21;P11362;P11362-20;P11362-19;P11362-7;A0A3B3ISD1;P11362-2;E7EU09;P11362-6;P11362-5;P11362-14;P11362-4;P11362-3;P11362-8;P11362-9;P11362-11;P11362-10;P11362-12;P11362-13	Fibroblast growth factor receptor 1;Fibroblast growth factor receptor	FGFR1	sp|P11362-21|FGFR1_HUMAN Isoform 21 of Fibroblast growth factor receptor 1 OS=Homo sapiens OX=9606 GN=FGFR1;sp|P11362|FGFR1_HUMAN Fibroblast growth factor receptor 1 OS=Homo sapiens OX=9606 GN=FGFR1 PE=1 SV=3;sp|P11362-20|FGFR1_HUMAN Isoform 20 of Fibrobla	25.63760175	25.48833517	25.55540617	24.25997998	25.39007363	25.67762289
B4DKB2;A0A3B3ISF9;P42892-3;P42892-2;P42892-4;P42892;E9PJG1	B4DKB2;A0A3B3ISF9;P42892-3;P42892-2;P42892-4;P42892	Endothelin-converting enzyme 1	ECE1	tr|B4DKB2|B4DKB2_HUMAN Endothelin-converting enzyme 1 OS=Homo sapiens OX=9606 GN=ECE1 PE=1 SV=1;tr|A0A3B3ISF9|A0A3B3ISF9_HUMAN Endothelin-converting enzyme 1 OS=Homo sapiens OX=9606 GN=ECE1 PE=1 SV=1;sp|P42892-3|ECE1_HUMAN Isoform C of Endothelin-convertin	27.23086818	27.95964038	27.50718345	24.96933456	24.63431588	25.58007779
A0A3B3ISG5;P14735;P14735-2;Q5T5N3	A0A3B3ISG5;P14735;P14735-2	Insulin-degrading enzyme	IDE	tr|A0A3B3ISG5|A0A3B3ISG5_HUMAN Insulin-degrading enzyme OS=Homo sapiens OX=9606 GN=IDE PE=1 SV=1;sp|P14735|IDE_HUMAN Insulin-degrading enzyme OS=Homo sapiens OX=9606 GN=IDE PE=1 SV=4;sp|P14735-2|IDE_HUMAN Isoform 2 of Insulin-degrading enzyme OS=Homo sapie	29.91669894	30.20209751	29.82206086	30.15061605	29.85802766	30.19706641
A0A3B3IST1;B5MD23;O75954	A0A3B3IST1;B5MD23;O75954	Tetraspanin;Tetraspanin-9	TSPAN9	tr|A0A3B3IST1|A0A3B3IST1_HUMAN Tetraspanin-9 (Fragment) OS=Homo sapiens OX=9606 GN=TSPAN9 PE=1 SV=1;tr|B5MD23|B5MD23_HUMAN Tetraspanin OS=Homo sapiens OX=9606 GN=TSPAN9 PE=1 SV=1;sp|O75954|TSN9_HUMAN Tetraspanin-9 OS=Homo sapiens OX=9606 GN=TSPAN9 PE=1 SV=	25.01224242	23.90452327	26.38701087	26.51403425	25.79924268	26.77467307
A0A3B3ISV4;Q8N0U8;Q8N0U8-2	A0A3B3ISV4;Q8N0U8	Vitamin K epoxide reductase complex subunit 1-like protein 1	VKORC1L1	tr|A0A3B3ISV4|A0A3B3ISV4_HUMAN Vitamin K epoxide reductase complex subunit 1-like protein 1 OS=Homo sapiens OX=9606 GN=VKORC1L1 PE=1 SV=1;sp|Q8N0U8|VKORL_HUMAN Vitamin K epoxide reductase complex subunit 1-like protein 1 OS=Homo sapiens OX=9606 GN=VKORC1L1	27.60512499	27.60717282	28.02881064	27.11555125	24.80082912	25.54986558
H3BSW0;A0A3B3ISV5;Q8N9N7	H3BSW0;A0A3B3ISV5;Q8N9N7	Leucine-rich repeat-containing protein 57	LRRC57	tr|H3BSW0|H3BSW0_HUMAN Leucine-rich repeat-containing protein 57 (Fragment) OS=Homo sapiens OX=9606 GN=LRRC57 PE=1 SV=1;tr|A0A3B3ISV5|A0A3B3ISV5_HUMAN Uncharacterized protein OS=Homo sapiens OX=9606 PE=4 SV=1;sp|Q8N9N7|LRC57_HUMAN Leucine-rich repeat-conta	29.0870193	29.16324577	28.96875858	29.7112551	29.63630223	29.31306826
A0A3B3IU40;A0A3B3IT28;Q12756-3;Q12756-2;A0A3B3ITE5;A0A3B3ITK3;H7C3Y8;H7C0K6;A0A3B3ITW4	A0A3B3IU40;A0A3B3IT28;Q12756-3;Q12756-2;A0A3B3ITE5;A0A3B3ITK3	Kinesin-like protein KIF1A	KIF1A	tr|A0A3B3IU40|A0A3B3IU40_HUMAN Kinesin-like protein KIF1A OS=Homo sapiens OX=9606 GN=KIF1A PE=1 SV=1;tr|A0A3B3IT28|A0A3B3IT28_HUMAN Kinesin-like protein KIF1A OS=Homo sapiens OX=9606 GN=KIF1A PE=1 SV=1;sp|Q12756-3|KIF1A_HUMAN Isoform 3 of Kinesin-like prot	31.73360019	31.73056681	31.71877736	31.82426316	31.65078624	31.84908983
A0A3B3IT47;Q9Y2I8;Q9Y2I8-2;E7EQ49;A0A087WTQ2;Q9Y2I8-3;C9JGR9	A0A3B3IT47;Q9Y2I8;Q9Y2I8-2;E7EQ49;A0A087WTQ2;Q9Y2I8-3;C9JGR9	WD repeat-containing protein 37	WDR37	tr|A0A3B3IT47|A0A3B3IT47_HUMAN WD repeat-containing protein 37 OS=Homo sapiens OX=9606 GN=WDR37 PE=1 SV=1;sp|Q9Y2I8|WDR37_HUMAN WD repeat-containing protein 37 OS=Homo sapiens OX=9606 GN=WDR37 PE=1 SV=2;sp|Q9Y2I8-2|WDR37_HUMAN Isoform 2 of WD repeat-contai	29.34363026	29.1802552	29.02432571	30.56283659	30.10587011	30.85020823
A0A3B3ITG3;Q5VWQ8-2;Q5VWQ8;H0Y3A3;Q5VWQ8-3;Q5VWQ8-4;Q5VWQ8-5;F6R503;F8WA47	A0A3B3ITG3;Q5VWQ8-2;Q5VWQ8;H0Y3A3;Q5VWQ8-3;Q5VWQ8-4;Q5VWQ8-5	Disabled homolog 2-interacting protein	DAB2IP	tr|A0A3B3ITG3|A0A3B3ITG3_HUMAN Disabled homolog 2-interacting protein OS=Homo sapiens OX=9606 GN=DAB2IP PE=1 SV=1;sp|Q5VWQ8-2|DAB2P_HUMAN Isoform 2 of Disabled homolog 2-interacting protein OS=Homo sapiens OX=9606 GN=DAB2IP;sp|Q5VWQ8|DAB2P_HUMAN Disabled h	27.57072836	27.62400972	27.38195505	28.66925533	28.19572964	28.89052721
A0A3B3ITP4;Q495G5;Q8IVH4;D6RIS5;A0A3B3IRG3	A0A3B3ITP4;Q495G5;Q8IVH4;D6RIS5	Methylmalonic aciduria type A protein, mitochondrial	MMAA	tr|A0A3B3ITP4|A0A3B3ITP4_HUMAN Methylmalonic aciduria type A protein, mitochondrial OS=Homo sapiens OX=9606 GN=MMAA PE=1 SV=1;tr|Q495G5|Q495G5_HUMAN MMAA protein OS=Homo sapiens OX=9606 GN=MMAA PE=1 SV=1;sp|Q8IVH4|MMAA_HUMAN Methylmalonic aciduria type A p	27.24608384	27.28947241	27.27763901	25.06460285	25.03574409	25.86176741
P47914;A0A3B3ITT5;F8WF43	P47914;A0A3B3ITT5	60S ribosomal protein L29	RPL29	sp|P47914|RL29_HUMAN 60S ribosomal protein L29 OS=Homo sapiens OX=9606 GN=RPL29 PE=1 SV=2;tr|A0A3B3ITT5|A0A3B3ITT5_HUMAN 60S ribosomal protein L29 OS=Homo sapiens OX=9606 GN=RPL29 PE=1 SV=1	31.42302086	31.21829958	30.84438308	28.66047544	25.00788451	25.81369155
A0A3B3ITW3;P28288;P28288-2;P28288-3	A0A3B3ITW3;P28288;P28288-2	ATP-binding cassette sub-family D member 3	ABCD3	tr|A0A3B3ITW3|A0A3B3ITW3_HUMAN ATP-binding cassette sub-family D member 3 OS=Homo sapiens OX=9606 GN=ABCD3 PE=1 SV=2;sp|P28288|ABCD3_HUMAN ATP-binding cassette sub-family D member 3 OS=Homo sapiens OX=9606 GN=ABCD3 PE=1 SV=1;sp|P28288-2|ABCD3_HUMAN Isoform	29.06776508	29.20941387	29.05749858	28.10374602	28.30886588	28.62540396
A0A3B3ITZ9;Q9Y2W1	A0A3B3ITZ9;Q9Y2W1	Thyroid hormone receptor-associated protein 3	THRAP3	tr|A0A3B3ITZ9|A0A3B3ITZ9_HUMAN Thyroid hormone receptor-associated protein 3 OS=Homo sapiens OX=9606 GN=THRAP3 PE=1 SV=1;sp|Q9Y2W1|TR150_HUMAN Thyroid hormone receptor-associated protein 3 OS=Homo sapiens OX=9606 GN=THRAP3 PE=1 SV=2	31.08017226	31.43608965	31.09477795	26.04942981	26.47830872	25.98384872
A0A3B3IU48;Q8NFP4;Q8NFP4-2;H0Y4Q2;D6RFG6	A0A3B3IU48;Q8NFP4;Q8NFP4-2	MAM domain-containing glycosylphosphatidylinositol anchor protein 1	MDGA1	tr|A0A3B3IU48|A0A3B3IU48_HUMAN MAM domain-containing glycosylphosphatidylinositol anchor protein 1 OS=Homo sapiens OX=9606 GN=MDGA1 PE=1 SV=1;sp|Q8NFP4|MDGA1_HUMAN MAM domain-containing glycosylphosphatidylinositol anchor protein 1 OS=Homo sapiens OX=9606	25.43513917	26.27769221	25.24798805	27.90247973	27.61596655	27.88285328
A0A3B3IU55;Q8WXE9;Q8WXE9-3;H0YJ05	A0A3B3IU55;Q8WXE9;Q8WXE9-3	Stonin-2	STON2	tr|A0A3B3IU55|A0A3B3IU55_HUMAN Stonin-2 OS=Homo sapiens OX=9606 GN=STON2 PE=1 SV=1;sp|Q8WXE9|STON2_HUMAN Stonin-2 OS=Homo sapiens OX=9606 GN=STON2 PE=1 SV=1;sp|Q8WXE9-3|STON2_HUMAN Isoform 2 of Stonin-2 OS=Homo sapiens OX=9606 GN=STON2	25.94474047	26.30127932	25.82476087	26.77077236	26.34445169	26.12880492
F8W717;A0A3B3IU69;O00423-3;O00423;G3V3N9;G3V500;G3V538;G3V4U5;G3V5C8;G3V497;G3V4H6;G3V3J1;H0YJY3;H0YJK4;H0YJD8	F8W717;A0A3B3IU69;O00423-3;O00423;G3V3N9	Echinoderm microtubule-associated protein-like 1	EML1	tr|F8W717|F8W717_HUMAN Echinoderm microtubule-associated protein-like 1 OS=Homo sapiens OX=9606 GN=EML1 PE=1 SV=1;tr|A0A3B3IU69|A0A3B3IU69_HUMAN Echinoderm microtubule-associated protein-like 1 OS=Homo sapiens OX=9606 GN=EML1 PE=1 SV=1;sp|O00423-3|EMAL1_HU	29.54017455	29.38609407	28.9239688	30.97131015	31.49999976	31.45885008
A0A3B3IUA2;B1AHD1;A0A3B3IRU2;A0A3B3ISH1;A0A3B3ISK4	A0A3B3IUA2;B1AHD1		NHP2L1	tr|A0A3B3IUA2|A0A3B3IUA2_HUMAN Ribonucloprotein OS=Homo sapiens OX=9606 GN=SNU13 PE=1 SV=1;tr|B1AHD1|B1AHD1_HUMAN Ribonucloprotein OS=Homo sapiens OX=9606 GN=SNU13 PE=1 SV=1	31.62983915	31.64529875	31.90626995	27.79940327	27.37451207	29.04809448
Q13144;A0A3B3IUB1;A0A3B3ITG6;A0A3B3ISX3;A0A3B3ISM8;A0A3B3IUF2;A0A3B3ITQ2;A0A3B3ISV1;A0A3B3IRP4;A0A3B3IS56;A0A3B3ISS1;A0A3B3ISI2;A0A3B3IST9;A0A3B3ITK8;C9JRD9;A0A3B3IT53;H7C2X0	Q13144;A0A3B3IUB1;A0A3B3ITG6;A0A3B3ISX3;A0A3B3ISM8;A0A3B3IUF2;A0A3B3ITQ2	Translation initiation factor eIF-2B subunit epsilon	EIF2B5	sp|Q13144|EI2BE_HUMAN Translation initiation factor eIF-2B subunit epsilon OS=Homo sapiens OX=9606 GN=EIF2B5 PE=1 SV=3;tr|A0A3B3IUB1|A0A3B3IUB1_HUMAN Translation initiation factor eIF-2B subunit epsilon OS=Homo sapiens OX=9606 GN=EIF2B5 PE=1 SV=1;tr|A0A3B3	29.32268325	29.09380882	29.24748797	29.07007077	29.09338069	29.05273942
A0A3B3IUB5;Q8TCT9-5;Q8TCT9;A0A0S2Z6F0;A0A075B6F6;A0A3B3IT72;A0A0C4DGU3	A0A3B3IUB5;Q8TCT9-5;Q8TCT9;A0A0S2Z6F0;A0A075B6F6;A0A3B3IT72	Minor histocompatibility antigen H13	HM13	tr|A0A3B3IUB5|A0A3B3IUB5_HUMAN Minor histocompatibility antigen H13 OS=Homo sapiens OX=9606 GN=HM13 PE=1 SV=1;sp|Q8TCT9-5|HM13_HUMAN Isoform 5 of Minor histocompatibility antigen H13 OS=Homo sapiens OX=9606 GN=HM13;sp|Q8TCT9|HM13_HUMAN Minor histocompatibi	28.70411409	28.3629826	28.52667683	27.4221387	26.98554874	25.314645
Q14690;A0A3B3IUD7;S4R3Q4	Q14690;A0A3B3IUD7	Protein RRP5 homolog	PDCD11	sp|Q14690|RRP5_HUMAN Protein RRP5 homolog OS=Homo sapiens OX=9606 GN=PDCD11 PE=1 SV=3;tr|A0A3B3IUD7|A0A3B3IUD7_HUMAN Programmed cell death 11, isoform CRA_a OS=Homo sapiens OX=9606 GN=PDCD11 PE=1 SV=1	32.23397902	31.97380934	32.08245822	26.3122807	25.93026053	26.10709317
A0A3F2YNW7	A0A3F2YNW7			tr|A0A3F2YNW7|A0A3F2YNW7_HUMAN AT-rich interactive domain-containing protein 1B OS=Homo sapiens OX=9606 GN=ARID1B PE=1 SV=1	28.69188933	28.81586122	28.60024086	24.95848161	23.99923265	25.89321787
A0A3F2YP58;Q9Y233-2;A0A3B3IRU7;A0A3B3ISJ6;A0A5F9ZI67;Q9Y233;A0A1B1UZQ1;A0A5F9ZHF9;A0A3B3IT18;A0A3B3ITT8	A0A3F2YP58;Q9Y233-2;A0A3B3IRU7;A0A3B3ISJ6;A0A5F9ZI67;Q9Y233;A0A1B1UZQ1;A0A5F9ZHF9	cAMP and cAMP-inhibited cGMP 3,5-cyclic phosphodiesterase 10A	PDE10A	tr|A0A3F2YP58|A0A3F2YP58_HUMAN Phosphodiesterase OS=Homo sapiens OX=9606 GN=PDE10A PE=1 SV=1;sp|Q9Y233-2|PDE10_HUMAN Isoform PDE10A2 of cAMP and cAMP-inhibited cGMP 3,5-cyclic phosphodiesterase 10A OS=Homo sapiens OX=9606 GN=PDE10A;tr|A0A3B3IRU7|A0A3B3IR	26.75264096	27.01733312	27.1147573	28.39611432	28.71558171	29.12363941
A0A494BZV2;H0Y2S9;H0Y7E2;H7C3G6;J3KSK7;J3QRL2;K7EL39;A0A1W2PPU9;K7EJ14	A0A494BZV2;H0Y2S9		MPRIP	tr|A0A494BZV2|A0A494BZV2_HUMAN Myosin phosphatase Rho-interacting protein OS=Homo sapiens OX=9606 GN=MPRIP PE=1 SV=1;tr|H0Y2S9|H0Y2S9_HUMAN Myosin phosphatase Rho-interacting protein (Fragment) OS=Homo sapiens OX=9606 GN=MPRIP PE=1 SV=3	29.35514674	29.14993806	28.51058274	28.82741646	28.15325235	28.76452186
A0A494C050;Q8N5F7;Q5M9Q1	A0A494C050;Q8N5F7	NF-kappa-B-activating protein	NKAP	tr|A0A494C050|A0A494C050_HUMAN NF-kappa-B-activating protein (Fragment) OS=Homo sapiens OX=9606 GN=NKAP PE=1 SV=1;sp|Q8N5F7|NKAP_HUMAN NF-kappa-B-activating protein OS=Homo sapiens OX=9606 GN=NKAP PE=1 SV=1	26.40822568	26.75595457	26.72494428	25.27388848	25.73429411	25.51910327
A0A494C066;B7Z4W5;Q16773;Q16773-2;Q5T278;Q16773-3;Q5T276;Q5T277	A0A494C066;B7Z4W5;Q16773;Q16773-2	Kynurenine--oxoglutarate transaminase 1	CCBL1	tr|A0A494C066|A0A494C066_HUMAN Kynurenine--oxoglutarate transaminase 1 OS=Homo sapiens OX=9606 GN=KYAT1 PE=4 SV=1;tr|B7Z4W5|B7Z4W5_HUMAN Cysteine conjugate-beta lyase cytoplasmic (Glutamine transaminase K, kyneurenine aminotransferase), isoform CRA_b OS=Ho	27.01839479	26.22872329	26.9129646	28.16844381	28.41655254	27.91513227
A0A494C068;E9PGP6;A0A494C123;A0A494C1K7;Q9UGJ0-2;Q9UGJ0-3;Q9UGJ0;A0A494C026;F8WDB5;A0A494C188;A0A494C155	A0A494C068;E9PGP6;A0A494C123;A0A494C1K7;Q9UGJ0-2;Q9UGJ0-3;Q9UGJ0	5-AMP-activated protein kinase subunit gamma-2	PRKAG2	tr|A0A494C068|A0A494C068_HUMAN 5-AMP-activated protein kinase subunit gamma-2 OS=Homo sapiens OX=9606 GN=PRKAG2 PE=1 SV=1;tr|E9PGP6|E9PGP6_HUMAN 5-AMP-activated protein kinase subunit gamma-2 OS=Homo sapiens OX=9606 GN=PRKAG2 PE=1 SV=2;tr|A0A494C123|A0A4	26.11191538	25.72933384	26.36391002	27.13182965	26.76230559	26.52022325
A0A494C0N4;Q7Z4L5;Q7Z4L5-2	A0A494C0N4;Q7Z4L5;Q7Z4L5-2	Tetratricopeptide repeat protein 21B	TTC21B	tr|A0A494C0N4|A0A494C0N4_HUMAN Tetratricopeptide repeat protein 21B OS=Homo sapiens OX=9606 GN=TTC21B PE=1 SV=1;sp|Q7Z4L5|TT21B_HUMAN Tetratricopeptide repeat protein 21B OS=Homo sapiens OX=9606 GN=TTC21B PE=1 SV=2;sp|Q7Z4L5-2|TT21B_HUMAN Isoform 2 of Tetr	25.41548106	25.52432458	25.34024647	24.92657959	25.4392492	24.55676846
A0A494C0Q4;Q02297-11;H0YBA3;Q02297-2;Q02297-6;Q02297;Q02297-7;A0A494C1F5;A0A494C1F8;A0A494C1B5;A0A494C0L9;F6RJN6;A0A494C043;A0A494C0K4;Q02297-3;Q02297-12;Q02297-10;H0YDC2	A0A494C0Q4;Q02297-11;H0YBA3;Q02297-2;Q02297-6;Q02297;Q02297-7;A0A494C1F5;A0A494C1F8;A0A494C1B5;A0A494C0L9	Pro-neuregulin-1, membrane-bound isoform;Neuregulin-1	NRG1	tr|A0A494C0Q4|A0A494C0Q4_HUMAN Pro-neuregulin-1, membrane-bound isoform OS=Homo sapiens OX=9606 GN=NRG1 PE=1 SV=1;sp|Q02297-11|NRG1_HUMAN Isoform 11 of Pro-neuregulin-1, membrane-bound isoform OS=Homo sapiens OX=9606 GN=NRG1;tr|H0YBA3|H0YBA3_HUMAN Pro-neur	25.64253884	26.32276121	25.85635732	27.806427	28.60540763	28.14782941
A0A494C0R8;I3L2B0;K7EIG1;I3L4B5;I3L318;I3L350;Q9Y5I4-2	A0A494C0R8;I3L2B0;K7EIG1		CLUH	tr|A0A494C0R8|A0A494C0R8_HUMAN Clustered mitochondria protein homolog OS=Homo sapiens OX=9606 GN=CLUH PE=1 SV=1;tr|I3L2B0|I3L2B0_HUMAN Clustered mitochondria protein homolog OS=Homo sapiens OX=9606 GN=CLUH PE=1 SV=3;tr|K7EIG1|K7EIG1_HUMAN Clustered mitocho	30.19201771	29.6201511	29.96099385	28.18994616	28.153349	26.04339281
A0A494C0U4;P23471;P23471-2;A0A494C036;P23471-3	A0A494C0U4;P23471;P23471-2;A0A494C036;P23471-3	Receptor-type tyrosine-protein phosphatase zeta	PTPRZ1	tr|A0A494C0U4|A0A494C0U4_HUMAN Receptor-type tyrosine-protein phosphatase zeta OS=Homo sapiens OX=9606 GN=PTPRZ1 PE=1 SV=1;sp|P23471|PTPRZ_HUMAN Receptor-type tyrosine-protein phosphatase zeta OS=Homo sapiens OX=9606 GN=PTPRZ1 PE=1 SV=4;sp|P23471-2|PTPRZ_H	28.44845046	27.69968671	28.15494285	25.37416469	25.93186142	24.82376704
A0A494C0Z5;Q9H082	A0A494C0Z5;Q9H082	Ras-related protein Rab-33B	RAB33B	tr|A0A494C0Z5|A0A494C0Z5_HUMAN Ras-related protein Rab-33B OS=Homo sapiens OX=9606 GN=RAB33B PE=1 SV=1;sp|Q9H082|RB33B_HUMAN Ras-related protein Rab-33B OS=Homo sapiens OX=9606 GN=RAB33B PE=1 SV=1	26.65635525	27.05971759	26.46454002	27.74393844	27.84858254	27.4648983
P50336;A0A494C146;A0A494C0D4;A0A494C0M9;A0A1W2PRF9;D3DVG2;F5GZT7;A0A1W2PPA5;H0YFP3;A0A1W2PNH4;F5H1I5;A0A494C0L4;A0A1W2PQM0;A0A494C134;F5H825;H0YFE1;A0A494C1M8	P50336;A0A494C146;A0A494C0D4	Protoporphyrinogen oxidase	PPOX	sp|P50336|PPOX_HUMAN Protoporphyrinogen oxidase OS=Homo sapiens OX=9606 GN=PPOX PE=1 SV=1;tr|A0A494C146|A0A494C146_HUMAN Protoporphyrinogen oxidase (Fragment) OS=Homo sapiens OX=9606 GN=PPOX PE=1 SV=1;tr|A0A494C0D4|A0A494C0D4_HUMAN Protoporphyrinogen oxida	29.55795295	29.74685579	29.76578677	27.43149416	26.57146635	26.89423326
A0A494C164;P52630;P52630-4;B4DLC8;A0A494C1L3;B4DHE0;A0A494C0B5;G3V319	A0A494C164;P52630;P52630-4	Signal transducer and activator of transcription 2	STAT2	tr|A0A494C164|A0A494C164_HUMAN Signal transducer and activator of transcription OS=Homo sapiens OX=9606 GN=STAT2 PE=1 SV=1;sp|P52630|STAT2_HUMAN Signal transducer and activator of transcription 2 OS=Homo sapiens OX=9606 GN=STAT2 PE=1 SV=1;sp|P52630-4|STAT2	27.11852465	26.86702832	26.99150783	24.10821591	26.0056412	23.24835686
A0A494C1F2;P35658-2;P35658-4;P35658;P35658-3;P35658-5;A0A0A0MSW3;A0A494BZU9;H0Y837;B7ZAV2;H0YF36;A0A494C104;A0A494C0J0;A0A494C0Y1;H0YDS4;E9PKD2	A0A494C1F2;P35658-2;P35658-4;P35658;P35658-3;P35658-5;A0A0A0MSW3	Nuclear pore complex protein Nup214	NUP214	tr|A0A494C1F2|A0A494C1F2_HUMAN Nuclear pore complex protein Nup214 OS=Homo sapiens OX=9606 GN=NUP214 PE=1 SV=1;sp|P35658-2|NU214_HUMAN Isoform 2 of Nuclear pore complex protein Nup214 OS=Homo sapiens OX=9606 GN=NUP214;sp|P35658-4|NU214_HUMAN Isoform 4 of N	30.06791891	29.93058201	30.08562717	25.71853079	24.88437411	28.18565235
A0A494C1L5;P50851-2;P50851;E9PEM5;A0A494BZW2;H0YAC6;A0A494C0R9;A0A3B3IU76;H0Y9N9;A0A3B3ISK3;H0YA17	A0A494C1L5;P50851-2;P50851;E9PEM5;A0A494BZW2;H0YAC6;A0A494C0R9	Lipopolysaccharide-responsive and beige-like anchor protein	LRBA	tr|A0A494C1L5|A0A494C1L5_HUMAN Lipopolysaccharide-responsive and beige-like anchor protein OS=Homo sapiens OX=9606 GN=LRBA PE=1 SV=1;sp|P50851-2|LRBA_HUMAN Isoform 2 of Lipopolysaccharide-responsive and beige-like anchor protein OS=Homo sapiens OX=9606 GN=	29.37931305	29.8418815	29.93901639	25.99860489	26.70622387	25.75605641
A0A494C1N0;P26885	A0A494C1N0;P26885	Peptidyl-prolyl cis-trans isomerase FKBP2	FKBP2	tr|A0A494C1N0|A0A494C1N0_HUMAN Peptidylprolyl isomerase OS=Homo sapiens OX=9606 GN=FKBP2 PE=1 SV=1;sp|P26885|FKBP2_HUMAN Peptidyl-prolyl cis-trans isomerase FKBP2 OS=Homo sapiens OX=9606 GN=FKBP2 PE=1 SV=2	29.02823102	29.54837469	29.00085721	29.24877765	28.72377321	29.25250447
A0A499FIZ0;Q9H7D7;H0Y9R3;C9JCS7;Q9H7D7-4;H0Y917;Q9H7D7-3	A0A499FIZ0;Q9H7D7;H0Y9R3	WD repeat-containing protein 26	WDR26	tr|A0A499FIZ0|A0A499FIZ0_HUMAN WD repeat-containing protein 26 OS=Homo sapiens OX=9606 GN=WDR26 PE=1 SV=1;sp|Q9H7D7|WDR26_HUMAN WD repeat-containing protein 26 OS=Homo sapiens OX=9606 GN=WDR26 PE=1 SV=3;tr|H0Y9R3|H0Y9R3_HUMAN WD repeat-containing protein 2	28.58233313	28.82219765	28.60706697	27.67909024	27.82850638	28.01887228
A0A499FJI4;O75592-2;O75592;H7C3U4;A0A0C4DGY7	A0A499FJI4;O75592-2;O75592	E3 ubiquitin-protein ligase MYCBP2	MYCBP2	tr|A0A499FJI4|A0A499FJI4_HUMAN E3 ubiquitin-protein ligase MYCBP2 OS=Homo sapiens OX=9606 GN=MYCBP2 PE=1 SV=1;sp|O75592-2|MYCB2_HUMAN Isoform 2 of E3 ubiquitin-protein ligase MYCBP2 OS=Homo sapiens OX=9606 GN=MYCBP2;sp|O75592|MYCB2_HUMAN E3 ubiquitin-prote	31.17200216	30.4276234	30.50303682	30.66135923	30.51107308	30.40790975
K7EKN5;A0A590UJ23;A0A590UJ36;A6NDB9	K7EKN5;A0A590UJ23;A0A590UJ36;A6NDB9	Paralemmin-3	PALM3	tr|K7EKN5|K7EKN5_HUMAN Paralemmin-3 OS=Homo sapiens OX=9606 GN=PALM3 PE=1 SV=2;tr|A0A590UJ23|A0A590UJ23_HUMAN Paralemmin-3 OS=Homo sapiens OX=9606 GN=PALM3 PE=1 SV=1;tr|A0A590UJ36|A0A590UJ36_HUMAN Paralemmin-3 OS=Homo sapiens OX=9606 GN=PALM3 PE=1 SV=1;sp|	26.22079441	23.90618965	25.94648173	28.39799177	29.53285652	29.70597679
U3KPX3;A0A590UJ43;P48729;P48729-2;H0Y9X2;U3KQK7;Q8N752;A0A590UK94;A0A590UJQ7;E5RG27;D6RGE5;U3KQ83	U3KPX3;A0A590UJ43;P48729;P48729-2;H0Y9X2;U3KQK7	Casein kinase I isoform alpha	CSNK1A1	tr|U3KPX3|U3KPX3_HUMAN Casein kinase I isoform alpha OS=Homo sapiens OX=9606 GN=CSNK1A1 PE=1 SV=2;tr|A0A590UJ43|A0A590UJ43_HUMAN Casein kinase I isoform alpha OS=Homo sapiens OX=9606 GN=CSNK1A1 PE=1 SV=1;sp|P48729|KC1A_HUMAN Casein kinase I isoform alpha O	30.20034447	30.30127496	29.91854828	29.45920196	29.20876296	29.27553151
A0A590UJR5;A0A590UJ68;A0A590UKA8;A0A590UJD9;A0A590UJ08;A0A590UJS9;A0A590UJ18;A0A0C4DFT3;Q12959-7;Q12959;A0A590UJC5;Q12959-6;Q12959-3;Q12959-5;Q12959-2;Q12959-4;A0A590UJ81;A0A590UK81;Q12959-9;A0A590UJ29;A0A590UJX2;A0A590UJR4;Q12959-8;A0A590UK48;C9JUA9;A0A590UJ64;E7EQD7;A0A590UK02;A0A590UJL2;A0A590UJ25;A0A590UK70;B4E2H8;A0A590UJZ4;A0A590UK52;H7C166;A8MUT6;H7C325;A0A590UJ95;C9JCP6;C9JN61;C9IYP1;A0A5…	A0A590UJR5;A0A590UJ68;A0A590UKA8;A0A590UJD9;A0A590UJ08;A0A590UJS9;A0A590UJ18;A0A0C4DFT3;Q12959-7;Q12959;A0A590UJC5;Q12959-6;Q12959-3;Q12959-5;Q12959-2;Q12959-4;A0A590UJ81;A0A590UK81;Q12959-9;A0A590UJ29;A0A590UJX2;A0A590UJR4;Q12959-8;A0A590UK48;C9JUA9;A0A590UJ64;E7EQD7;A0A590UK02;A0A590UJL2	Disks large homolog 1	DLG1	tr|A0A590UJR5|A0A590UJR5_HUMAN Disks large homolog 1 OS=Homo sapiens OX=9606 GN=DLG1 PE=1 SV=1;tr|A0A590UJ68|A0A590UJ68_HUMAN Disks large homolog 1 OS=Homo sapiens OX=9606 GN=DLG1 PE=1 SV=1;tr|A0A590UKA8|A0A590UKA8_HUMAN Disks large homolog 1 OS=Homo sapie	27.66132525	27.6063964	27.78849203	28.44292591	28.73389105	29.10061667
Q14BN4;Q14BN4-3;Q14BN4-2;A0A590UJK3;A0A5F9VB99;A0A590UJU9;Q14BN4-6;Q14BN4-7;H7C3M8;A0A590UJT5;A0A590UJ16;A0A590UJS6;Q14BN4-4;H7BZK0;Q14BN4-5;B7Z964;A0A590UJG7;H7BZW9;Q14BN4-8;H7C5G9;A0A590UK66;A0A590UJP6	Q14BN4;Q14BN4-3;Q14BN4-2;A0A590UJK3;A0A5F9VB99;A0A590UJU9;Q14BN4-6;Q14BN4-7;H7C3M8;A0A590UJT5;A0A590UJ16;A0A590UJS6	Sarcolemmal membrane-associated protein	SLMAP	sp|Q14BN4|SLMAP_HUMAN Sarcolemmal membrane-associated protein OS=Homo sapiens OX=9606 GN=SLMAP PE=1 SV=1;sp|Q14BN4-3|SLMAP_HUMAN Isoform 3 of Sarcolemmal membrane-associated protein OS=Homo sapiens OX=9606 GN=SLMAP;sp|Q14BN4-2|SLMAP_HUMAN Isoform 2 of Sarc	26.84661136	27.25340649	26.59192108	27.01584548	26.81225409	26.76673473
A0A590UJL1;A0A590UK62;Q9UQ26-8;Q9UQ26;Q9UQ26-2;D6RA03;F8W6W8;Q9UQ26-5;Q9UQ26-3;Q9UQ26-1;Q9UQ26-4;D6RDY0;A0A0J9YXG4;E5RI36;Q9UQ26-7	A0A590UJL1;A0A590UK62;Q9UQ26-8;Q9UQ26;Q9UQ26-2;D6RA03;F8W6W8;Q9UQ26-5;Q9UQ26-3;Q9UQ26-1;Q9UQ26-4	Regulating synaptic membrane exocytosis protein 2	RIMS2	tr|A0A590UJL1|A0A590UJL1_HUMAN Regulating synaptic membrane exocytosis protein 2 OS=Homo sapiens OX=9606 GN=RIMS2 PE=1 SV=1;tr|A0A590UK62|A0A590UK62_HUMAN Regulating synaptic membrane exocytosis protein 2 OS=Homo sapiens OX=9606 GN=RIMS2 PE=1 SV=1;sp|Q9UQ2	24.44832792	24.86028935	26.46614382	27.91182242	28.79302774	28.73233907
A0A590UJN4;A0A590UKB6;P24928;P24928-2	A0A590UJN4;A0A590UKB6;P24928	DNA-directed RNA polymerase II subunit RPB1	POLR2A	tr|A0A590UJN4|A0A590UJN4_HUMAN DNA-directed RNA polymerase subunit OS=Homo sapiens OX=9606 GN=POLR2A PE=1 SV=1;tr|A0A590UKB6|A0A590UKB6_HUMAN DNA-directed RNA polymerase subunit OS=Homo sapiens OX=9606 GN=POLR2A PE=1 SV=1;sp|P24928|RPB1_HUMAN DNA-directed	30.8088527	30.73876247	30.53695549	25.73089063	24.70021067	26.01369632
Q13367;A0A5F9UJV3;Q13367-4;A0A2R8Y2A8;Q13367-3;A0A590UKC4;A0A590UK04;A0A590UJ60;A0A590UJE5;A0A590UJU0;A0A590UJU7;A0A590UKD3;A0A590UJW5;F5GWU4;Q13367-2;A0A590UK69;A0A590UJ44;A0A590UK30;F5GYB0;A0A590UK64;A0A590UJ88;A0A590UJS5	Q13367;A0A5F9UJV3;Q13367-4;A0A2R8Y2A8;Q13367-3;A0A590UKC4;A0A590UK04;A0A590UJ60;A0A590UJE5;A0A590UJU0;A0A590UJU7;A0A590UKD3	AP-3 complex subunit beta-2	AP3B2	sp|Q13367|AP3B2_HUMAN AP-3 complex subunit beta-2 OS=Homo sapiens OX=9606 GN=AP3B2 PE=1 SV=2;tr|A0A5F9UJV3|A0A5F9UJV3_HUMAN AP-3 complex subunit beta OS=Homo sapiens OX=9606 GN=AP3B2 PE=1 SV=1;sp|Q13367-4|AP3B2_HUMAN Isoform 4 of AP-3 complex subunit beta-	30.53945366	30.31300337	30.5180331	31.48702048	31.02788841	31.524913
A0A5F9UK94;Q01433-2;Q01433;H0Y360;Q01433-5;Q01433-3;Q01433-4;A0A590UK85;A0A590UJY6;E9PJF6;A0A590UJX5;E9PIJ1;H0YF16	A0A5F9UK94;Q01433-2;Q01433;H0Y360;Q01433-5;Q01433-3;Q01433-4;A0A590UK85;A0A590UJY6	AMP deaminase 2	AMPD2	tr|A0A5F9UK94|A0A5F9UK94_HUMAN AMP deaminase OS=Homo sapiens OX=9606 GN=AMPD2 PE=1 SV=1;sp|Q01433-2|AMPD2_HUMAN Isoform Ex1A-2-3 of AMP deaminase 2 OS=Homo sapiens OX=9606 GN=AMPD2;sp|Q01433|AMPD2_HUMAN AMP deaminase 2 OS=Homo sapiens OX=9606 GN=AMPD2 PE=1	28.53608473	28.56227253	28.7584348	30.33041912	30.29493679	30.81993131
A0A5F9UP49;Q9BRK5;A0A5F9UJX7;Q9BRK5-6;Q9BRK5-2;H0Y3T6;G3V1E2;Q9BRK5-4;Q9BRK5-3;Q9BRK5-5	A0A5F9UP49;Q9BRK5;A0A5F9UJX7;Q9BRK5-6;Q9BRK5-2;H0Y3T6;G3V1E2;Q9BRK5-4;Q9BRK5-3	45 kDa calcium-binding protein	SDF4	tr|A0A5F9UP49|A0A5F9UP49_HUMAN 45 kDa calcium-binding protein OS=Homo sapiens OX=9606 GN=SDF4 PE=1 SV=1;sp|Q9BRK5|CAB45_HUMAN 45 kDa calcium-binding protein OS=Homo sapiens OX=9606 GN=SDF4 PE=1 SV=1;tr|A0A5F9UJX7|A0A5F9UJX7_HUMAN 45 kDa calcium-binding pro	28.29915805	28.44553298	28.43722136	24.78671289	24.52091268	25.50516987
A0A5F9YFS9;C9JBL1;Q9Y6A9	A0A5F9YFS9;C9JBL1;Q9Y6A9	Signal peptidase complex subunit 1	SPCS1	tr|A0A5F9YFS9|A0A5F9YFS9_HUMAN Signal peptidase complex subunit 1 OS=Homo sapiens OX=9606 GN=SPCS1 PE=1 SV=1;tr|C9JBL1|C9JBL1_HUMAN Signal peptidase complex subunit 1 OS=Homo sapiens OX=9606 GN=SPCS1 PE=1 SV=1;sp|Q9Y6A9|SPCS1_HUMAN Signal peptidase complex	29.00386199	28.49986675	29.23375051	27.58190232	27.43364453	27.4349173
A0A5F9ZA98;O75027;O75027-2;A0A590UJS8;B4DGL8;A0A087WW65;O75027-3;A0A2R8Y473;E9PJR8;E9PNQ5;A0A2R8Y3N2;A0A2R8YF35	A0A5F9ZA98;O75027;O75027-2;A0A590UJS8;B4DGL8;A0A087WW65;O75027-3;A0A2R8Y473	ATP-binding cassette sub-family B member 7, mitochondrial	ABCB7	tr|A0A5F9ZA98|A0A5F9ZA98_HUMAN ATP-binding cassette sub-family B member 7, mitochondrial OS=Homo sapiens OX=9606 GN=ABCB7 PE=1 SV=1;sp|O75027|ABCB7_HUMAN ATP-binding cassette sub-family B member 7, mitochondrial OS=Homo sapiens OX=9606 GN=ABCB7 PE=1 SV=2;s	29.05638779	29.12521713	28.85162362	28.84867208	28.5817946	28.99531417
A0A5F9ZH11;P55201-4;P55201-3;P55201;P55201-2;A0A5F9ZHX4;A0A5F9ZHW9	A0A5F9ZH11;P55201-4;P55201-3;P55201;P55201-2;A0A5F9ZHX4;A0A5F9ZHW9	Peregrin	BRPF1	tr|A0A5F9ZH11|A0A5F9ZH11_HUMAN Peregrin (Fragment) OS=Homo sapiens OX=9606 GN=BRPF1 PE=1 SV=1;sp|P55201-4|BRPF1_HUMAN Isoform 4 of Peregrin OS=Homo sapiens OX=9606 GN=BRPF1;sp|P55201-3|BRPF1_HUMAN Isoform 3 of Peregrin OS=Homo sapiens OX=9606 GN=BRPF1;sp|P	26.0807263	26.11267112	25.63555517	24.93655052	25.15035271	24.57200334
A0A5F9ZHM4;P07195;A0A3B3IS95;A8MW50;C9J7H8;F5H793	A0A5F9ZHM4;P07195;A0A3B3IS95;A8MW50	L-lactate dehydrogenase B chain;L-lactate dehydrogenase	LDHB	tr|A0A5F9ZHM4|A0A5F9ZHM4_HUMAN L-lactate dehydrogenase OS=Homo sapiens OX=9606 GN=LDHB PE=1 SV=1;sp|P07195|LDHB_HUMAN L-lactate dehydrogenase B chain OS=Homo sapiens OX=9606 GN=LDHB PE=1 SV=2;tr|A0A3B3IS95|A0A3B3IS95_HUMAN L-lactate dehydrogenase OS=Homo s	34.0939599	33.97766941	33.98243753	35.14345686	35.42751726	35.46918133
A0A5F9ZHN7;Q9NTJ5;E9PGZ4;Q9NTJ5-2;C9JV50;F8WDN7;F8WCQ2;C9J3E3	A0A5F9ZHN7;Q9NTJ5;E9PGZ4;Q9NTJ5-2	Phosphatidylinositide phosphatase SAC1	SACM1L	tr|A0A5F9ZHN7|A0A5F9ZHN7_HUMAN Phosphatidylinositide phosphatase SAC1 OS=Homo sapiens OX=9606 GN=SACM1L PE=1 SV=1;sp|Q9NTJ5|SAC1_HUMAN Phosphatidylinositide phosphatase SAC1 OS=Homo sapiens OX=9606 GN=SACM1L PE=1 SV=2;tr|E9PGZ4|E9PGZ4_HUMAN Phosphatidylino	31.01717381	31.21812633	31.00764927	30.35489462	30.33170085	30.35089677
P51648-2;P51648;A0A5F9ZHN9;A0A5F9ZHI5;J3QRD1;A0A5F9ZGX4;A0A5F9ZI12;A0A5K1VW72;I3L1M4;A0A5F9ZHZ9;A0A5F9ZHP6;J3QS00;J3KTG1;I3L0X1;J3QKK9;I3L2W1;A0A0D9SGC3;E9PJV0;C9JKT2;C9JMC5;K7EN73;I3L3I9;A8MYB8;J3KTD9;E9PNN6;P48448;P30838	P51648-2;P51648;A0A5F9ZHN9;A0A5F9ZHI5;J3QRD1;A0A5F9ZGX4;A0A5F9ZI12;A0A5K1VW72	Fatty aldehyde dehydrogenase	ALDH3A2	sp|P51648-2|AL3A2_HUMAN Isoform 2 of Aldehyde dehydrogenase family 3 member A2 OS=Homo sapiens OX=9606 GN=ALDH3A2;sp|P51648|AL3A2_HUMAN Aldehyde dehydrogenase family 3 member A2 OS=Homo sapiens OX=9606 GN=ALDH3A2 PE=1 SV=1;tr|A0A5F9ZHN9|A0A5F9ZHN9_HUMAN Al	31.07271777	31.02709746	31.04869216	30.42902127	30.14528037	30.53639975
Q8N9N2-2;A0A5F9ZHP1;A0A5F9ZH79;Q8N9N2;A0A5F9ZI37;H0YCB3;A0A5K1VW55;A0A5F9ZI10;H0YE76;E9PQZ6;H0YER2;E9PR40;E9PM82;E9PKM6;E9PJM2;E9PL92;A0A5F9ZGP6;E9PQ44	Q8N9N2-2;A0A5F9ZHP1;A0A5F9ZH79;Q8N9N2;A0A5F9ZI37;H0YCB3;A0A5K1VW55;A0A5F9ZI10;H0YE76	Activating signal cointegrator 1 complex subunit 1	ASCC1	sp|Q8N9N2-2|ASCC1_HUMAN Isoform 2 of Activating signal cointegrator 1 complex subunit 1 OS=Homo sapiens OX=9606 GN=ASCC1;tr|A0A5F9ZHP1|A0A5F9ZHP1_HUMAN Activating signal cointegrator 1 complex subunit 1 OS=Homo sapiens OX=9606 GN=ASCC1 PE=1 SV=1;tr|A0A5F9Z	27.11157715	27.36511228	27.19159423	27.3617702	26.65348801	26.3648944
A0A5F9ZHR7;P11117;E9PHY0;E9PQY3;B7Z7D2;A0A5F9ZH82;A0A5F9ZI20;A0A5F9ZH40;B7Z6U3;P11117-2	A0A5F9ZHR7;P11117;E9PHY0;E9PQY3;B7Z7D2;A0A5F9ZH82	Lysosomal acid phosphatase	ACP2	tr|A0A5F9ZHR7|A0A5F9ZHR7_HUMAN Lysosomal acid phosphatase OS=Homo sapiens OX=9606 GN=ACP2 PE=1 SV=1;sp|P11117|PPAL_HUMAN Lysosomal acid phosphatase OS=Homo sapiens OX=9606 GN=ACP2 PE=1 SV=3;tr|E9PHY0|E9PHY0_HUMAN Lysosomal acid phosphatase OS=Homo sapiens	30.17212142	30.31365216	30.41800139	28.11346621	27.82747703	27.83593224
A0A5F9ZHS3;O00255-3;O00255-2;E7EN32;O00255;A0A5F9ZI68;E7ENS2;E7EPR4;E7ET29;Q9GZQ5	A0A5F9ZHS3;O00255-3;O00255-2;E7EN32;O00255	Menin	MEN1	tr|A0A5F9ZHS3|A0A5F9ZHS3_HUMAN Menin OS=Homo sapiens OX=9606 GN=MEN1 PE=1 SV=1;sp|O00255-3|MEN1_HUMAN Isoform 3 of Menin OS=Homo sapiens OX=9606 GN=MEN1;sp|O00255-2|MEN1_HUMAN Isoform 2 of Menin OS=Homo sapiens OX=9606 GN=MEN1;tr|E7EN32|E7EN32_HUMAN Menin	26.50413996	26.67114668	26.41209222	24.31076421	25.15869675	25.99251189
A0A5F9ZHU7;P49643;A0A5F9ZHR0;P49643-2;A0A096LP51	A0A5F9ZHU7;P49643	DNA primase large subunit	PRIM2	tr|A0A5F9ZHU7|A0A5F9ZHU7_HUMAN DNA primase large subunit OS=Homo sapiens OX=9606 GN=PRIM2 PE=1 SV=1;sp|P49643|PRI2_HUMAN DNA primase large subunit OS=Homo sapiens OX=9606 GN=PRIM2 PE=1 SV=2	27.36335865	27.05796331	26.28034983	24.61473764	25.72479823	26.69713549
V9GYM8;A0A5F9ZI21;Q92974-3;Q92974-2;Q92974;Q5VY93;V9GYF0;V9GZ14;V9GYG5;V9GYF5;V9GZ58	V9GYM8;A0A5F9ZI21;Q92974-3;Q92974-2;Q92974	Rho guanine nucleotide exchange factor 2	ARHGEF2	tr|V9GYM8|V9GYM8_HUMAN Rho guanine nucleotide exchange factor 2 OS=Homo sapiens OX=9606 GN=ARHGEF2 PE=1 SV=1;tr|A0A5F9ZI21|A0A5F9ZI21_HUMAN Rho guanine nucleotide exchange factor 2 OS=Homo sapiens OX=9606 GN=ARHGEF2 PE=1 SV=1;sp|Q92974-3|ARHG2_HUMAN Isofor	29.64631207	29.64320113	29.92351551	28.32705986	26.42529595	26.46897336
A0A5F9ZI63;O75530-3;O75530;O75530-2;E9PJK2;E9PMU3;H0YEL4	A0A5F9ZI63;O75530-3;O75530;O75530-2;E9PJK2	Polycomb protein EED	EED	tr|A0A5F9ZI63|A0A5F9ZI63_HUMAN Polycomb protein EED OS=Homo sapiens OX=9606 GN=EED PE=1 SV=1;sp|O75530-3|EED_HUMAN Isoform 3 of Polycomb protein EED OS=Homo sapiens OX=9606 GN=EED;sp|O75530|EED_HUMAN Polycomb protein EED OS=Homo sapiens OX=9606 GN=EED PE=1	27.95836863	27.86914837	27.65955707	25.91387161	24.61053807	24.70030692
A0A5H1ZRP4;Q8WX92-2;Q8WX92	A0A5H1ZRP4;Q8WX92-2;Q8WX92	Negative elongation factor B	NELFB	tr|A0A5H1ZRP4|A0A5H1ZRP4_HUMAN Negative elongation factor B OS=Homo sapiens OX=9606 GN=NELFB PE=1 SV=1;sp|Q8WX92-2|NELFB_HUMAN Isoform 2 of Negative elongation factor B OS=Homo sapiens OX=9606 GN=NELFB;sp|Q8WX92|NELFB_HUMAN Negative elongation factor B OS=	29.09171732	29.21417054	29.25198555	25.86686329	25.78163043	25.08929192
A0A5H1ZRS1;Q15154-5;E7EV93;E5RGQ4;E9PGW9;Q15154-3	A0A5H1ZRS1;Q15154-5	Pericentriolar material 1 protein	PCM1	tr|A0A5H1ZRS1|A0A5H1ZRS1_HUMAN Pericentriolar material 1 protein OS=Homo sapiens OX=9606 GN=PCM1 PE=1 SV=1;sp|Q15154-5|PCM1_HUMAN Isoform 5 of Pericentriolar material 1 protein OS=Homo sapiens OX=9606 GN=PCM1	28.23949794	28.13030826	28.27635269	25.25484219	27.31030786	25.54606924
H0YH69;A0A5K1VW28;Q9HBU6;Q86U68;Q9HBU6-2;A0A5F9ZI33;H0YFP7	H0YH69;A0A5K1VW28;Q9HBU6	Ethanolamine kinase 1	ETNK1	tr|H0YH69|H0YH69_HUMAN Ethanolamine kinase 1 OS=Homo sapiens OX=9606 GN=ETNK1 PE=1 SV=2;tr|A0A5K1VW28|A0A5K1VW28_HUMAN Ethanolamine kinase 1 OS=Homo sapiens OX=9606 GN=ETNK1 PE=4 SV=1;sp|Q9HBU6|EKI1_HUMAN Ethanolamine kinase 1 OS=Homo sapiens OX=9606 GN=ET	26.62072793	26.85519318	27.12583295	26.98021891	26.66003333	25.73285555
A0A5K1VW60;Q99766;A0A2R8YDJ1;G3V467;A0A5F9ZGZ2;A0A5K1VW82;Q99766-3;Q99766-2	A0A5K1VW60;Q99766;A0A2R8YDJ1;G3V467	ATP synthase subunit s, mitochondrial	ATP5S	tr|A0A5K1VW60|A0A5K1VW60_HUMAN ATP synthase subunit s, mitochondrial OS=Homo sapiens OX=9606 GN=DMAC2L PE=4 SV=1;sp|Q99766|ATP5S_HUMAN ATP synthase subunit s, mitochondrial OS=Homo sapiens OX=9606 GN=DMAC2L PE=1 SV=3;tr|A0A2R8YDJ1|A0A2R8YDJ1_HUMAN ATP synt	25.98719808	26.27531393	26.77705862	25.63189731	25.55809532	25.92485798
A0A5K1VW74;Q9Y243-2;Q9Y243;A0A5F9ZHU3;A0A5F9ZGY0;F8VS91;A0A5F9ZGZ4;A0A5F9ZHA9	A0A5K1VW74;Q9Y243-2;Q9Y243;A0A5F9ZHU3;A0A5F9ZGY0	RAC-gamma serine/threonine-protein kinase	AKT3	tr|A0A5K1VW74|A0A5K1VW74_HUMAN RAC-gamma serine/threonine-protein kinase OS=Homo sapiens OX=9606 GN=AKT3 PE=4 SV=1;sp|Q9Y243-2|AKT3_HUMAN Isoform 2 of RAC-gamma serine/threonine-protein kinase OS=Homo sapiens OX=9606 GN=AKT3;sp|Q9Y243|AKT3_HUMAN RAC-gamma	27.75512688	27.18243543	25.61497048	28.17250297	28.46006175	28.28696372
A0AV96;B7Z8Z7;A0AV96-2;D6R9D6;D6RBS9;D6REZ6;D6R9M7;D6RA49;D6RFL5;D6RBP6;D6RCT1;F8W9F8;D6RF41;Q5T0W7;Q9NQ94-6;Q9NQ94-3;Q9NQ94-2;Q9NQ94;Q9NQ94-4;Q9NQ94-5	A0AV96;B7Z8Z7;A0AV96-2;D6R9D6;D6RBS9;D6REZ6	RNA-binding protein 47	RBM47	sp|A0AV96|RBM47_HUMAN RNA-binding protein 47 OS=Homo sapiens OX=9606 GN=RBM47 PE=1 SV=2;tr|B7Z8Z7|B7Z8Z7_HUMAN RNA-binding protein 47 OS=Homo sapiens OX=9606 GN=RBM47 PE=1 SV=1;sp|A0AV96-2|RBM47_HUMAN Isoform 2 of RNA-binding protein 47 OS=Homo sapiens OX=	26.21885616	26.92874805	26.40291863	24.93022593	25.79111477	26.44095987
A0AVT1;A0AVT1-2;A0AVT1-3;H0Y8S8;A0AVT1-4;H0Y9U5	A0AVT1;A0AVT1-2	Ubiquitin-like modifier-activating enzyme 6	UBA6	sp|A0AVT1|UBA6_HUMAN Ubiquitin-like modifier-activating enzyme 6 OS=Homo sapiens OX=9606 GN=UBA6 PE=1 SV=1;sp|A0AVT1-2|UBA6_HUMAN Isoform 2 of Ubiquitin-like modifier-activating enzyme 6 OS=Homo sapiens OX=9606 GN=UBA6	31.39973438	31.31775441	31.34466755	31.84714922	31.76828961	31.7369094
H7BXI1;A0FGR8-6;A0A499FIX8;A0A087WXU3;A0FGR8-2;A0FGR8;A0FGR8-4;A0FGR8-5	H7BXI1;A0FGR8-6;A0A499FIX8;A0A087WXU3;A0FGR8-2;A0FGR8;A0FGR8-4	Extended synaptotagmin-2	ESYT2	tr|H7BXI1|H7BXI1_HUMAN Extended synaptotagmin-2 OS=Homo sapiens OX=9606 GN=ESYT2 PE=1 SV=2;sp|A0FGR8-6|ESYT2_HUMAN Isoform 6 of Extended synaptotagmin-2 OS=Homo sapiens OX=9606 GN=ESYT2;tr|A0A499FIX8|A0A499FIX8_HUMAN Extended synaptotagmin-2 OS=Homo sapien	29.26945803	29.42462341	29.21215377	28.63675166	28.64505819	28.59042269
A0MZ66;A0MZ66-3;A0MZ66-4;A0MZ66-6;A0MZ66-5;A0MZ66-8;A0MZ66-2;A0MZ66-7	A0MZ66;A0MZ66-3;A0MZ66-4;A0MZ66-6;A0MZ66-5;A0MZ66-8;A0MZ66-2	Shootin-1	KIAA1598	sp|A0MZ66|SHOT1_HUMAN Shootin-1 OS=Homo sapiens OX=9606 GN=SHTN1 PE=1 SV=4;sp|A0MZ66-3|SHOT1_HUMAN Isoform 3 of Shootin-1 OS=Homo sapiens OX=9606 GN=SHTN1;sp|A0MZ66-4|SHOT1_HUMAN Isoform 4 of Shootin-1 OS=Homo sapiens OX=9606 GN=SHTN1;sp|A0MZ66-6|SHOT1_HUM	30.62949178	30.51145016	30.67362532	32.15487647	32.026438	32.24646332
A1L020	A1L020	RNA-binding protein MEX3A	MEX3A	sp|A1L020|MEX3A_HUMAN RNA-binding protein MEX3A OS=Homo sapiens OX=9606 GN=MEX3A PE=1 SV=1	27.89400191	28.13941263	27.94380201	25.05068252	25.14579271	25.88439452
A1L0T0;M0R026;M0QZX5;E9PJS0;M0R1B5;E9PL44	A1L0T0;M0R026	Acetolactate synthase-like protein	ILVBL	sp|A1L0T0|ILVBL_HUMAN Acetolactate synthase-like protein OS=Homo sapiens OX=9606 GN=ILVBL PE=1 SV=2;tr|M0R026|M0R026_HUMAN Acetolactate synthase-like protein OS=Homo sapiens OX=9606 GN=ILVBL PE=1 SV=1	30.65189834	30.70635563	30.86989847	30.6228759	30.48596556	30.54397636
A1X283;G3V144	A1X283	SH3 and PX domain-containing protein 2B	SH3PXD2B	sp|A1X283|SPD2B_HUMAN SH3 and PX domain-containing protein 2B OS=Homo sapiens OX=9606 GN=SH3PXD2B PE=1 SV=3	29.44181846	29.64027313	29.15122113	28.88808993	29.00987952	29.08744933
A1Z1Q3-1;A0A2R8YFN3;A1Z1Q3;A1Z1Q3-4;A1Z1Q3-5	A1Z1Q3-1;A0A2R8YFN3;A1Z1Q3	O-acetyl-ADP-ribose deacetylase MACROD2	MACROD2	sp|A1Z1Q3-1|MACD2_HUMAN Isoform 1 of ADP-ribose glycohydrolase MACROD2 OS=Homo sapiens OX=9606 GN=MACROD2;tr|A0A2R8YFN3|A0A2R8YFN3_HUMAN ADP-ribose glycohydrolase MACROD2 OS=Homo sapiens OX=9606 GN=MACROD2 PE=1 SV=1;sp|A1Z1Q3|MACD2_HUMAN ADP-ribose glycohy	26.25815984	24.60127912	26.08188453	27.28418587	26.66180093	27.86041261
A2A2Q9;Q9Y312	A2A2Q9;Q9Y312	Protein AAR2 homolog	AAR2	tr|A2A2Q9|A2A2Q9_HUMAN Protein AAR2 homolog OS=Homo sapiens OX=9606 GN=AAR2 PE=1 SV=1;sp|Q9Y312|AAR2_HUMAN Protein AAR2 homolog OS=Homo sapiens OX=9606 GN=AAR2 PE=1 SV=2	27.43571222	27.53252216	27.53645533	27.19863613	27.00817042	27.459671
P04156;A2A2V1;X6RKS3	P04156;A2A2V1;X6RKS3	Major prion protein	PRNP	sp|P04156|PRIO_HUMAN Major prion protein OS=Homo sapiens OX=9606 GN=PRNP PE=1 SV=1;tr|A2A2V1|A2A2V1_HUMAN Major prion protein (Fragment) OS=Homo sapiens OX=9606 GN=PRNP PE=1 SV=1;tr|X6RKS3|X6RKS3_HUMAN Major prion protein (Fragment) OS=Homo sapiens OX=9606	25.71494256	24.39101006	25.05233035	29.98698659	29.76376238	30.07303712
A2A2Y4-2;A2A2Y4;A2A2Y4-5;A2A2Y4-3;Q5JV61	A2A2Y4-2;A2A2Y4;A2A2Y4-5;A2A2Y4-3;Q5JV61	FERM domain-containing protein 3	FRMD3	sp|A2A2Y4-2|FRMD3_HUMAN Isoform 2 of FERM domain-containing protein 3 OS=Homo sapiens OX=9606 GN=FRMD3;sp|A2A2Y4|FRMD3_HUMAN FERM domain-containing protein 3 OS=Homo sapiens OX=9606 GN=FRMD3 PE=2 SV=1;sp|A2A2Y4-5|FRMD3_HUMAN Isoform 5 of FERM domain-contai	26.17854663	26.98043684	26.66071343	26.49328772	25.4679111	24.70542635
A2AEA2;P10321;O19617;A0A140T921;A0A140T9H5;A0A140T9U8;P10321-2;A0A1W2PRU9	A2AEA2;P10321;O19617;A0A140T921;A0A140T9H5;A0A140T9U8;P10321-2;A0A1W2PRU9	HLA class I histocompatibility antigen, Cw-7 alpha chain	HLA-C	tr|A2AEA2|A2AEA2_HUMAN HLA class I histocompatibility antigen, C alpha chain OS=Homo sapiens OX=9606 GN=HLA-C PE=1 SV=2;sp|P10321|HLAC_HUMAN HLA class I histocompatibility antigen, C alpha chain OS=Homo sapiens OX=9606 GN=HLA-C PE=1 SV=3;tr|O19617|O19617_H	27.43364453	27.31086029	27.46583254	27.0471845	28.08441111	27.12927673
A2RRP1;A2RRP1-2;H0Y5G7;H7BZR3;H7BZU5;C9JCM7;H7C1Y9;H7C007;H7C1U4	A2RRP1;A2RRP1-2;H0Y5G7	Neuroblastoma-amplified sequence	NBAS	sp|A2RRP1|NBAS_HUMAN Neuroblastoma-amplified sequence OS=Homo sapiens OX=9606 GN=NBAS PE=1 SV=2;sp|A2RRP1-2|NBAS_HUMAN Isoform 2 of Neuroblastoma-amplified sequence OS=Homo sapiens OX=9606 GN=NBAS;tr|H0Y5G7|H0Y5G7_HUMAN Neuroblastoma-amplified sequence (Fr	29.68657295	29.87051592	29.33605024	28.06727786	27.37359973	27.98733905
A2RTX5;B7ZLP8;A2RTX5-2;H0YKB9	A2RTX5;B7ZLP8;A2RTX5-2	Probable threonine--tRNA ligase 2, cytoplasmic	TARSL2	sp|A2RTX5|SYTC2_HUMAN Threonine--tRNA ligase 2, cytoplasmic OS=Homo sapiens OX=9606 GN=TARS3 PE=1 SV=1;tr|B7ZLP8|B7ZLP8_HUMAN TARSL2 protein OS=Homo sapiens OX=9606 GN=TARS3 PE=1 SV=1;sp|A2RTX5-2|SYTC2_HUMAN Isoform 2 of Threonine--tRNA ligase 2, cytoplasm	26.60413535	26.6741138	27.10729275	27.22370611	24.5663243	26.41551739
A3KMH1;A3KMH1-3;A3KMH1-2	A3KMH1;A3KMH1-3;A3KMH1-2	von Willebrand factor A domain-containing protein 8	VWA8	sp|A3KMH1|VWA8_HUMAN von Willebrand factor A domain-containing protein 8 OS=Homo sapiens OX=9606 GN=VWA8 PE=1 SV=2;sp|A3KMH1-3|VWA8_HUMAN Isoform 3 of von Willebrand factor A domain-containing protein 8 OS=Homo sapiens OX=9606 GN=VWA8;sp|A3KMH1-2|VWA8_HUMA	29.74124025	29.8890044	29.41816228	26.15555094	24.39968193	25.22825696
A3KN83-2;A3KN83;A3KN83-3;A3KN83-4;K7ES28;Q9Y2G9-3;Q9Y2G9	A3KN83-2;A3KN83;A3KN83-3;A3KN83-4	Protein strawberry notch homolog 1	SBNO1	sp|A3KN83-2|SBNO1_HUMAN Isoform 2 of Protein strawberry notch homolog 1 OS=Homo sapiens OX=9606 GN=SBNO1;sp|A3KN83|SBNO1_HUMAN Protein strawberry notch homolog 1 OS=Homo sapiens OX=9606 GN=SBNO1 PE=1 SV=1;sp|A3KN83-3|SBNO1_HUMAN Isoform 3 of Protein strawb	26.10543555	26.4714563	26.24027164	26.34648208	25.24645709	26.0655091
A4D1E9;A4D1E9-2;C9J8R7;C9JNI1;C9JEQ8;F8WBY0;F8WCN4;F8WBB5;A4D1E9-3	A4D1E9;A4D1E9-2;C9J8R7;C9JNI1;C9JEQ8	GTP-binding protein 10	GTPBP10	sp|A4D1E9|GTPBA_HUMAN GTP-binding protein 10 OS=Homo sapiens OX=9606 GN=GTPBP10 PE=1 SV=1;sp|A4D1E9-2|GTPBA_HUMAN Isoform 2 of GTP-binding protein 10 OS=Homo sapiens OX=9606 GN=GTPBP10;tr|C9J8R7|C9J8R7_HUMAN GTP-binding protein 10 (Fragment) OS=Homo sapien	27.45128344	26.45002503	27.45974916	26.02007061	25.72334758	24.946578
A4D1P6;C9J1X0;A4D1P6-3	A4D1P6;C9J1X0;A4D1P6-3	WD repeat-containing protein 91	WDR91	sp|A4D1P6|WDR91_HUMAN WD repeat-containing protein 91 OS=Homo sapiens OX=9606 GN=WDR91 PE=1 SV=2;tr|C9J1X0|C9J1X0_HUMAN WD repeat-containing protein 91 OS=Homo sapiens OX=9606 GN=WDR91 PE=1 SV=1;sp|A4D1P6-3|WDR91_HUMAN Isoform 3 of WD repeat-containing pro	25.71319057	26.60865392	25.47314536	24.90984771	24.48263416	25.71121705
F5H4Q5;A5D8V6	F5H4Q5;A5D8V6	Vacuolar protein sorting-associated protein 37C	VPS37C	tr|F5H4Q5|F5H4Q5_HUMAN Vacuolar protein sorting-associated protein 37C (Fragment) OS=Homo sapiens OX=9606 GN=VPS37C PE=1 SV=1;sp|A5D8V6|VP37C_HUMAN Vacuolar protein sorting-associated protein 37C OS=Homo sapiens OX=9606 GN=VPS37C PE=1 SV=2	24.90060728	25.17375998	26.30709461	26.42648014	26.46171736	25.84064559
A5PLN9-2;A5PLN9-4;A5PLN9;A5PLN9-5;A5PLN9-7;D6RB83	A5PLN9-2;A5PLN9-4;A5PLN9;A5PLN9-5;A5PLN9-7	Trafficking protein particle complex subunit 13	TRAPPC13	sp|A5PLN9-2|TPC13_HUMAN Isoform 2 of Trafficking protein particle complex subunit 13 OS=Homo sapiens OX=9606 GN=TRAPPC13;sp|A5PLN9-4|TPC13_HUMAN Isoform 3 of Trafficking protein particle complex subunit 13 OS=Homo sapiens OX=9606 GN=TRAPPC13;sp|A5PLN9|TPC1	27.25700895	27.33773105	27.31042695	24.9799391	27.16394153	24.92373063
A5YKK6;A5YKK6-4;H3BMZ2;H3BVC9;H3BNB1;H3BTH2;H3BR89;H3BMH0;H3BT18;H3BU44;H3BPF1	A5YKK6;A5YKK6-4	CCR4-NOT transcription complex subunit 1	CNOT1	sp|A5YKK6|CNOT1_HUMAN CCR4-NOT transcription complex subunit 1 OS=Homo sapiens OX=9606 GN=CNOT1 PE=1 SV=2;sp|A5YKK6-4|CNOT1_HUMAN Isoform 4 of CCR4-NOT transcription complex subunit 1 OS=Homo sapiens OX=9606 GN=CNOT1	31.60624636	31.43584135	31.41089413	28.69521252	28.28087192	29.90841906
H3BTL1;Q9GZQ8;A6NCE7;H3BTE7	H3BTL1;Q9GZQ8;A6NCE7	Microtubule-associated proteins 1A/1B light chain 3B;Microtubule-associated proteins 1A/1B light chain 3 beta 2	MAP1LC3B;MAP1LC3B2	tr|H3BTL1|H3BTL1_HUMAN Microtubule-associated protein 1 light chain 3 beta, isoform CRA_f OS=Homo sapiens OX=9606 GN=MAP1LC3B PE=3 SV=1;sp|Q9GZQ8|MLP3B_HUMAN Microtubule-associated proteins 1A/1B light chain 3B OS=Homo sapiens OX=9606 GN=MAP1LC3B PE=1 SV=3	31.00931894	30.911351	30.96313194	32.48829015	32.74727207	33.1470864
A6NDG6;H3BV17	A6NDG6	Phosphoglycolate phosphatase	PGP	sp|A6NDG6|PGP_HUMAN Glycerol-3-phosphate phosphatase OS=Homo sapiens OX=9606 GN=PGP PE=1 SV=1	28.16341374	27.85090865	27.98060027	28.8539151	29.11698916	29.29259118
A6NDU8;A0A0C4DGW6	A6NDU8;A0A0C4DGW6	UPF0600 protein C5orf51	C5orf51	sp|A6NDU8|CE051_HUMAN UPF0600 protein C5orf51 OS=Homo sapiens OX=9606 GN=C5orf51 PE=1 SV=1;tr|A0A0C4DGW6|A0A0C4DGW6_HUMAN UPF0600 protein C5orf51 OS=Homo sapiens OX=9606 GN=C5orf51 PE=1 SV=1	26.4795273	27.09687758	26.8931919	28.16514032	28.45210868	28.24013514
A6NEE1	A6NEE1	Pleckstrin homology domain-containing family D member 1	PLEKHD1	sp|A6NEE1|PLHD1_HUMAN Pleckstrin homology domain-containing family D member 1 OS=Homo sapiens OX=9606 GN=PLEKHD1 PE=2 SV=3	27.99393857	28.03307158	28.27395442	29.30205983	29.87929316	29.11708827
A6NEM2;P51610-4;P51610-3	A6NEM2;P51610-4	Host cell factor 1;HCF N-terminal chain 1;HCF N-terminal chain 2;HCF N-terminal chain 3;HCF N-terminal chain 4;HCF N-terminal chain 5;HCF N-terminal chain 6;HCF C-terminal chain 1;HCF C-terminal chain 2;HCF C-terminal chain 3;HCF C-terminal chain 4;HCF C-terminal chain 5;HCF C-terminal chain 6	HCFC1	tr|A6NEM2|A6NEM2_HUMAN Host cell factor 1 OS=Homo sapiens OX=9606 GN=HCFC1 PE=1 SV=2;sp|P51610-4|HCFC1_HUMAN Isoform 4 of Host cell factor 1 OS=Homo sapiens OX=9606 GN=HCFC1	30.81802727	30.95435248	31.09251144	26.34727654	26.66979597	25.37451207
A6NFI3	A6NFI3	Zinc finger protein 316	ZNF316	sp|A6NFI3|ZN316_HUMAN Zinc finger protein 316 OS=Homo sapiens OX=9606 GN=ZNF316 PE=1 SV=1	25.87274532	26.02127857	26.64801081	25.11488515	25.24815222	24.63191107
A6NFX8;Q9UKK9;A6NJU6;A6NCQ0;H0YEY4;C9JYY9	A6NFX8;Q9UKK9;A6NJU6;A6NCQ0	ADP-sugar pyrophosphatase	NUDT5	tr|A6NFX8|A6NFX8_HUMAN ADP-sugar pyrophosphatase OS=Homo sapiens OX=9606 GN=NUDT5 PE=1 SV=1;sp|Q9UKK9|NUDT5_HUMAN ADP-sugar pyrophosphatase OS=Homo sapiens OX=9606 GN=NUDT5 PE=1 SV=1;tr|A6NJU6|A6NJU6_HUMAN ADP-sugar pyrophosphatase OS=Homo sapiens OX=9606	28.64722175	28.61950407	29.04392988	29.90956394	30.03078486	29.8307442
A6NGJ0;P51808;F2Z328	A6NGJ0;P51808;F2Z328	Dynein light chain Tctex-type 3	DYNLT3	tr|A6NGJ0|A6NGJ0_HUMAN Dynein light chain Tctex-type 3 OS=Homo sapiens OX=9606 GN=DYNLT3 PE=1 SV=1;sp|P51808|DYLT3_HUMAN Dynein light chain Tctex-type 3 OS=Homo sapiens OX=9606 GN=DYNLT3 PE=1 SV=1;tr|F2Z328|F2Z328_HUMAN Dynein light chain Tctex-type 3 OS=H	28.06548138	28.12326939	28.02522381	28.00088406	28.43069692	28.58928002
A6NGN9	A6NGN9	IgLON family member 5	IGLON5	sp|A6NGN9|IGLO5_HUMAN IgLON family member 5 OS=Homo sapiens OX=9606 GN=IGLON5 PE=1 SV=4	28.11107962	27.18848487	27.603711	28.20671533	28.46967988	28.87742204
A6NGW1;O95070;E9PIZ0;C9JST7;E9PS11	A6NGW1;O95070;E9PIZ0;C9JST7	Protein YIF1A	YIF1A	tr|A6NGW1|A6NGW1_HUMAN Protein YIF1A OS=Homo sapiens OX=9606 GN=YIF1A PE=1 SV=1;sp|O95070|YIF1A_HUMAN Protein YIF1A OS=Homo sapiens OX=9606 GN=YIF1A PE=1 SV=2;tr|E9PIZ0|E9PIZ0_HUMAN Protein YIF1A (Fragment) OS=Homo sapiens OX=9606 GN=YIF1A PE=1 SV=1;tr|C9J	26.42836643	26.28346187	26.14652875	25.62953814	26.41579231	25.01361785
A6NHL2-2;A6NHL2	A6NHL2-2;A6NHL2	Tubulin alpha chain-like 3	TUBAL3	sp|A6NHL2-2|TBAL3_HUMAN Isoform 2 of Tubulin alpha chain-like 3 OS=Homo sapiens OX=9606 GN=TUBAL3;sp|A6NHL2|TBAL3_HUMAN Tubulin alpha chain-like 3 OS=Homo sapiens OX=9606 GN=TUBAL3 PE=1 SV=2	28.55713131	28.69637383	28.67118043	24.10011504	26.41188495	25.98372077
A6NHQ2	A6NHQ2	rRNA/tRNA 2-O-methyltransferase fibrillarin-like protein 1	FBLL1	sp|A6NHQ2|FBLL1_HUMAN rRNA/tRNA 2-O-methyltransferase fibrillarin-like protein 1 OS=Homo sapiens OX=9606 GN=FBLL1 PE=3 SV=2	30.11879691	30.51981472	30.12052824	24.51678359	24.99567773	25.37430394
A6NHR9;A6NHR9-2;J3KTL8;A6NHR9-3;A0A2R8YCU7;J3QSH1;A0A2R8YE92;J3KRK8;J3KTK7	A6NHR9;A6NHR9-2;J3KTL8	Structural maintenance of chromosomes flexible hinge domain-containing protein 1	SMCHD1	sp|A6NHR9|SMHD1_HUMAN Structural maintenance of chromosomes flexible hinge domain-containing protein 1 OS=Homo sapiens OX=9606 GN=SMCHD1 PE=1 SV=2;sp|A6NHR9-2|SMHD1_HUMAN Isoform 2 of Structural maintenance of chromosomes flexible hinge domain-containing p	30.94062736	31.15237009	30.87927855	28.3691126	28.37389008	27.24199958
A6NHX0	A6NHX0	GATS-like protein 2	GATSL2	sp|A6NHX0|CAST2_HUMAN Cytosolic arginine sensor for mTORC1 subunit 2 OS=Homo sapiens OX=9606 GN=CASTOR2 PE=1 SV=3	28.20839088	28.21872685	28.16982999	29.05491403	29.22976864	29.63471081
A6NIH7	A6NIH7	Protein unc-119 homolog B	UNC119B	sp|A6NIH7|U119B_HUMAN Protein unc-119 homolog B OS=Homo sapiens OX=9606 GN=UNC119B PE=1 SV=1	27.6389277	27.27115138	27.50892186	24.79488378	23.87539201	27.24662754
Q5JSL3;A6NIW2;A0A0J9YW64	Q5JSL3;A6NIW2;A0A0J9YW64	Dedicator of cytokinesis protein 11	DOCK11	sp|Q5JSL3|DOC11_HUMAN Dedicator of cytokinesis protein 11 OS=Homo sapiens OX=9606 GN=DOCK11 PE=1 SV=2;tr|A6NIW2|A6NIW2_HUMAN Dedicator of cytokinesis protein 11 OS=Homo sapiens OX=9606 GN=DOCK11 PE=1 SV=2;tr|A0A0J9YW64|A0A0J9YW64_HUMAN Dedicator of cytokin	29.0214692	29.18515609	29.15860684	30.397237	29.97732823	30.45611028
A6NMH6;Q92599-2;Q92599-4;Q92599;A0A087X142;A6NFQ9;F8W8I8;Q92599-3;C9JV02;C9J4G8;A0A0A0MRP8	A6NMH6;Q92599-2;Q92599-4;Q92599;A0A087X142;A6NFQ9;F8W8I8;Q92599-3	Septin-8	Sep 08	tr|A6NMH6|A6NMH6_HUMAN Septin-8 OS=Homo sapiens OX=9606 GN=SEPTIN8 PE=1 SV=1;sp|Q92599-2|SEPT8_HUMAN Isoform 2 of Septin-8 OS=Homo sapiens OX=9606 GN=SEPTIN8;sp|Q92599-4|SEPT8_HUMAN Isoform 4 of Septin-8 OS=Homo sapiens OX=9606 GN=SEPTIN8;sp|Q92599|SEPT8_H	27.82213686	27.90638465	27.83881979	28.77533263	28.60611396	29.10126813
E9PJK1;E9PRJ8;H0YDL9;H0YDJ9;E9PIF1;A6NMH8;P60033;E9PM31;H0YEE2	E9PJK1;E9PRJ8;H0YDL9;H0YDJ9;E9PIF1;A6NMH8;P60033	Tetraspanin;CD81 antigen	CD81	tr|E9PJK1|E9PJK1_HUMAN Tetraspanin OS=Homo sapiens OX=9606 GN=CD81 PE=1 SV=1;tr|E9PRJ8|E9PRJ8_HUMAN Tetraspanin (Fragment) OS=Homo sapiens OX=9606 GN=CD81 PE=1 SV=1;tr|H0YDL9|H0YDL9_HUMAN Tetraspanin (Fragment) OS=Homo sapiens OX=9606 GN=CD81 PE=1 SV=1;tr|	29.51799556	29.32311291	29.42408275	30.79830658	29.60821328	29.86705778
P09884;A6NMQ1;A0A087WU64	P09884;A6NMQ1;A0A087WU64	DNA polymerase alpha catalytic subunit;DNA polymerase	POLA1	sp|P09884|DPOLA_HUMAN DNA polymerase alpha catalytic subunit OS=Homo sapiens OX=9606 GN=POLA1 PE=1 SV=2;tr|A6NMQ1|A6NMQ1_HUMAN DNA polymerase OS=Homo sapiens OX=9606 GN=POLA1 PE=1 SV=1;tr|A0A087WU64|A0A087WU64_HUMAN DNA polymerase OS=Homo sapiens OX=9606 G	25.66903902	27.14287286	25.81836256	27.55581572	27.91593006	24.89006955
A6NMQ3;Q5T5H1;O43768-2;O43768;O43768-9;O43768-3;O43768-4;A0A1W2PRU0;O43768-6;O43768-5;O43768-7;O43768-8	A6NMQ3;Q5T5H1;O43768-2;O43768;O43768-9;O43768-3;O43768-4;A0A1W2PRU0;O43768-6;O43768-5;O43768-7;O43768-8	Alpha-endosulfine	ENSA	tr|A6NMQ3|A6NMQ3_HUMAN Alpha-endosulfine OS=Homo sapiens OX=9606 GN=ENSA PE=1 SV=2;tr|Q5T5H1|Q5T5H1_HUMAN Alpha-endosulfine OS=Homo sapiens OX=9606 GN=ENSA PE=1 SV=1;sp|O43768-2|ENSA_HUMAN Isoform 2 of Alpha-endosulfine OS=Homo sapiens OX=9606 GN=ENSA;sp|O	28.10684365	28.05196198	26.88564853	29.6293007	30.56610739	30.39539943
A6QL63;A6QL63-2;A6QL63-3;A6QL63-4;H0YHR1	A6QL63;A6QL63-2;A6QL63-3	Ankyrin repeat and BTB/POZ domain-containing protein BTBD11	BTBD11	sp|A6QL63|BTBDB_HUMAN Ankyrin repeat and BTB/POZ domain-containing protein BTBD11 OS=Homo sapiens OX=9606 GN=BTBD11 PE=2 SV=3;sp|A6QL63-2|BTBDB_HUMAN Isoform 2 of Ankyrin repeat and BTB/POZ domain-containing protein BTBD11 OS=Homo sapiens OX=9606 GN=BTBD11	27.30521678	27.32920042	26.95160399	28.70675083	28.9813899	28.70388314
A6XGL2;P01308;C9JNR5;F8WCM5	A6XGL2;P01308;C9JNR5;F8WCM5	Insulin;Insulin B chain;Insulin A chain;Insulin, isoform 2	INS;INS-IGF2	tr|A6XGL2|A6XGL2_HUMAN Insulin OS=Homo sapiens OX=9606 GN=INS PE=1 SV=1;sp|P01308|INS_HUMAN Insulin OS=Homo sapiens OX=9606 GN=INS PE=1 SV=1;tr|C9JNR5|C9JNR5_HUMAN Insulin (Fragment) OS=Homo sapiens OX=9606 GN=INS PE=3 SV=1;sp|F8WCM5|INSR2_HUMAN Insulin, i	29.9294537	29.57769522	30.16302978	31.10599496	30.42432307	29.95449116
A6ZKI3;Q17RB0	A6ZKI3;Q17RB0	Protein FAM127A;Protein FAM127C	FAM127A;FAM127C	sp|A6ZKI3|RTL8C_HUMAN Retrotransposon Gag-like protein 8C OS=Homo sapiens OX=9606 GN=RTL8C PE=1 SV=1;sp|Q17RB0|RTL8B_HUMAN Retrotransposon Gag-like protein 8B OS=Homo sapiens OX=9606 GN=RTL8B PE=1 SV=1	27.85150449	27.00784974	27.61813913	25.53798119	25.59683622	25.89511325
C9J1B5;A8MQT2;A7E2F4-3;A7E2F4;A8MQT2-2;A6NC78	C9J1B5;A8MQT2;A7E2F4-3;A7E2F4;A8MQT2-2	Golgin subfamily A member 8B;Golgin subfamily A member 8A	GOLGA8B;GOLGA8A	tr|C9J1B5|C9J1B5_HUMAN Golgin subfamily A member 8B OS=Homo sapiens OX=9606 GN=GOLGA8B PE=4 SV=2;sp|A8MQT2|GOG8B_HUMAN Golgin subfamily A member 8B OS=Homo sapiens OX=9606 GN=GOLGA8B PE=2 SV=2;sp|A7E2F4-3|GOG8A_HUMAN Isoform 2 of Golgin subfamily A member	25.12706614	24.88925324	23.96425128	26.52416015	26.67734372	26.66749685
A7MBM2	A7MBM2	Protein dispatched homolog 2	DISP2	sp|A7MBM2|DISP2_HUMAN Protein dispatched homolog 2 OS=Homo sapiens OX=9606 GN=DISP2 PE=2 SV=2	24.41241121	25.70330396	26.16972489	27.28400932	26.81311084	26.73969616
A8CG34;A8CG34-2;A6NF01;C9JFL1;C9JER0;C9J370;A0A0J9YWR1;Q6PJE2-5;Q6PJE2;A8MY32	A8CG34;A8CG34-2	Nuclear envelope pore membrane protein POM 121C	POM121C	sp|A8CG34|P121C_HUMAN Nuclear envelope pore membrane protein POM 121C OS=Homo sapiens OX=9606 GN=POM121C PE=1 SV=3;sp|A8CG34-2|P121C_HUMAN Isoform 2 of Nuclear envelope pore membrane protein POM 121C OS=Homo sapiens OX=9606 GN=POM121C	26.42609619	26.51627557	26.30507758	24.93502685	25.41246349	25.14611911
P55145;A8K878;H7C2D6	P55145;A8K878	Mesencephalic astrocyte-derived neurotrophic factor	MANF	sp|P55145|MANF_HUMAN Mesencephalic astrocyte-derived neurotrophic factor OS=Homo sapiens OX=9606 GN=MANF PE=1 SV=3;tr|A8K878|A8K878_HUMAN Mesencephalic astrocyte-derived neurotrophic factor OS=Homo sapiens OX=9606 GN=MANF PE=1 SV=1	31.57596567	31.53579746	31.72273146	30.01942916	30.07418622	30.2298603
A8MQB8;G3V0J0;Q06787-2;Q06787-8;Q06787-9;A0A087WXI3;Q06787-11;Q8IXW7;A0A087WY29;A0A087WWR6;A0A087X1M7;A0A087WWU4	A8MQB8;G3V0J0;Q06787-2;Q06787-8;Q06787-9;A0A087WXI3;Q06787-11;Q8IXW7	Fragile X mental retardation protein 1	FMR1	tr|A8MQB8|A8MQB8_HUMAN Synaptic functional regulator FMR1 OS=Homo sapiens OX=9606 GN=FMR1 PE=1 SV=1;tr|G3V0J0|G3V0J0_HUMAN Fragile X mental retardation 1, isoform CRA_e OS=Homo sapiens OX=9606 GN=FMR1 PE=1 SV=1;sp|Q06787-2|FMR1_HUMAN Isoform 1 of Synaptic	29.64902223	29.69629091	29.33174356	27.66986354	24.50814862	26.7222103
A8MUM1;Q53HC9;C9J0U9;D3YTH5;F8WDS8;C9JVR6;F8WDX0;F8WB12	A8MUM1;Q53HC9;C9J0U9;D3YTH5	Protein TSSC1	TSSC1	tr|A8MUM1|A8MUM1_HUMAN EARP and GARP complex-interacting protein 1 OS=Homo sapiens OX=9606 GN=EIPR1 PE=1 SV=2;sp|Q53HC9|EIPR1_HUMAN EARP and GARP complex-interacting protein 1 OS=Homo sapiens OX=9606 GN=EIPR1 PE=1 SV=2;tr|C9J0U9|C9J0U9_HUMAN EARP and GARP	28.36490363	28.2469446	28.70862658	28.50320746	28.24063559	28.53697401
A8MVW0;K7EMG4	A8MVW0	Protein FAM171A2	FAM171A2	sp|A8MVW0|F1712_HUMAN Protein FAM171A2 OS=Homo sapiens OX=9606 GN=FAM171A2 PE=1 SV=1	27.90132921	27.23086818	27.88965723	29.79875463	29.92719441	29.66969462
A8MVZ6;Q96G01-4;Q96G01-3;Q96G01;A0A087WYJ7;F8VZX7;F8W056;Q96G01-2	A8MVZ6;Q96G01-4;Q96G01-3;Q96G01	Protein bicaudal D homolog 1	BICD1	tr|A8MVZ6|A8MVZ6_HUMAN BICD1 protein OS=Homo sapiens OX=9606 GN=BICD1 PE=1 SV=3;sp|Q96G01-4|BICD1_HUMAN Isoform 4 of Protein bicaudal D homolog 1 OS=Homo sapiens OX=9606 GN=BICD1;sp|Q96G01-3|BICD1_HUMAN Isoform 3 of Protein bicaudal D homolog 1 OS=Homo sap	27.68317957	27.46279405	26.64292581	28.55050461	28.55727741	29.05154718
P62308;A8MWD9;Q49AN9;F5H013;C9JVQ0	P62308;A8MWD9;Q49AN9;F5H013;C9JVQ0	Small nuclear ribonucleoprotein G;Putative small nuclear ribonucleoprotein G-like protein 15	SNRPG;SNRPGP15	sp|P62308|RUXG_HUMAN Small nuclear ribonucleoprotein G OS=Homo sapiens OX=9606 GN=SNRPG PE=1 SV=1;sp|A8MWD9|RUXGL_HUMAN Putative small nuclear ribonucleoprotein G-like protein 15 OS=Homo sapiens OX=9606 GN=SNRPGP15 PE=5 SV=2;tr|Q49AN9|Q49AN9_HUMAN Small nu	30.19858929	29.96911552	30.25529891	26.98620002	27.06804709	24.81198393
A8MWY0;A8MWY0-3;C9JA41;H7C2N5;A8MWY0-2	A8MWY0;A8MWY0-3;C9JA41;H7C2N5;A8MWY0-2	UPF0577 protein KIAA1324-like	KIAA1324L	sp|A8MWY0|K132L_HUMAN UPF0577 protein KIAA1324-like OS=Homo sapiens OX=9606 GN=KIAA1324L PE=1 SV=2;sp|A8MWY0-3|K132L_HUMAN Isoform 3 of UPF0577 protein KIAA1324-like OS=Homo sapiens OX=9606 GN=KIAA1324L;tr|C9JA41|C9JA41_HUMAN UPF0577 protein KIAA1324-like	28.09476537	27.6907244	27.86549523	25.50421353	26.487447	25.63221219
A8MX75;P18074;E7EVE9;P18074-2;K7EIT8;K7ENL1;K7EKF3;B4E0F6	A8MX75;P18074;E7EVE9;P18074-2;K7EIT8	TFIIH basal transcription factor complex helicase XPD subunit	ERCC2	tr|A8MX75|A8MX75_HUMAN General transcription and DNA repair factor IIH helicase subunit XPD (Fragment) OS=Homo sapiens OX=9606 GN=ERCC2 PE=1 SV=2;sp|P18074|ERCC2_HUMAN General transcription and DNA repair factor IIH helicase subunit XPD OS=Homo sapiens OX=	27.3362844	27.62352141	27.44703188	25.0804423	26.04761586	25.099882
A8MXP9;Q68E03	A8MXP9		MATR3	tr|A8MXP9|A8MXP9_HUMAN Matrin-3 OS=Homo sapiens OX=9606 GN=MATR3 PE=1 SV=1	34.58877535	34.36326204	34.45384358	27.78681082	27.3943571	27.15421859
A9Z1X7;Q8IYB3;Q8IYB3-2;E9PCT1;M0R088;M0R1E7;M0QXG5	A9Z1X7;Q8IYB3;Q8IYB3-2;E9PCT1;M0R088	Serine/arginine repetitive matrix protein 1	SRRM1	tr|A9Z1X7|A9Z1X7_HUMAN Serine/arginine repetitive matrix protein 1 OS=Homo sapiens OX=9606 GN=SRRM1 PE=1 SV=1;sp|Q8IYB3|SRRM1_HUMAN Serine/arginine repetitive matrix protein 1 OS=Homo sapiens OX=9606 GN=SRRM1 PE=1 SV=2;sp|Q8IYB3-2|SRRM1_HUMAN Isoform 2 of	30.58037552	30.27030495	30.67547731	25.91819444	27.77768574	25.38662466
B0QY95;Q9NQG6	B0QY95;Q9NQG6	Mitochondrial dynamics protein MID51	MIEF1	tr|B0QY95|B0QY95_HUMAN Mitochondrial dynamics protein MID51 OS=Homo sapiens OX=9606 GN=MIEF1 PE=1 SV=1;sp|Q9NQG6|MID51_HUMAN Mitochondrial dynamics protein MID51 OS=Homo sapiens OX=9606 GN=MIEF1 PE=1 SV=1	25.15769171	25.81641066	25.72821823	25.02772389	26.04640124	25.40260312
B0QYH5;B7ZLJ8;Q9BYH1-3;Q9BYH1-7;Q9BYH1-6;Q9BYH1;B0QYH4;Q9BYH1-2;Q9BYH1-5;Q9BYH1-4	B0QYH5;B7ZLJ8;Q9BYH1-3;Q9BYH1-7;Q9BYH1-6;Q9BYH1;B0QYH4;Q9BYH1-2;Q9BYH1-5;Q9BYH1-4	Seizure 6-like protein	SEZ6L	tr|B0QYH5|B0QYH5_HUMAN Seizure 6-like protein OS=Homo sapiens OX=9606 GN=SEZ6L PE=1 SV=1;tr|B7ZLJ8|B7ZLJ8_HUMAN SEZ6L protein OS=Homo sapiens OX=9606 GN=SEZ6L PE=1 SV=1;sp|Q9BYH1-3|SE6L1_HUMAN Isoform 2 of Seizure 6-like protein OS=Homo sapiens OX=9606 GN=	27.7679977	27.44371643	27.43674496	26.03353011	25.27951171	27.01850091
B0QYK0;Q01844-6;Q01844-3;Q01844;Q01844-5;A0A0D9SFL3;C9JGE3;Q01844-2;Q01844-4	B0QYK0;Q01844-6;Q01844-3;Q01844;Q01844-5;A0A0D9SFL3;C9JGE3;Q01844-2	RNA-binding protein EWS	EWSR1	tr|B0QYK0|B0QYK0_HUMAN RNA-binding protein EWS OS=Homo sapiens OX=9606 GN=EWSR1 PE=1 SV=1;sp|Q01844-6|EWS_HUMAN Isoform 6 of RNA-binding protein EWS OS=Homo sapiens OX=9606 GN=EWSR1;sp|Q01844-3|EWS_HUMAN Isoform 3 of RNA-binding protein EWS OS=Homo sapiens	30.52570653	30.34509073	30.47431027	27.40237958	24.97659112	24.53092744
B1AL69;Q7L3B6	B1AL69;Q7L3B6	Hsp90 co-chaperone Cdc37-like 1	CDC37L1	tr|B1AL69|B1AL69_HUMAN Hsp90 co-chaperone Cdc37-like 1 OS=Homo sapiens OX=9606 GN=CDC37L1 PE=1 SV=1;sp|Q7L3B6|CD37L_HUMAN Hsp90 co-chaperone Cdc37-like 1 OS=Homo sapiens OX=9606 GN=CDC37L1 PE=1 SV=1	26.32256292	25.28567967	25.76234007	26.3776428	26.34529803	26.29932402
B1ALA9;P60891;A0A2R8Y7H4;B7ZB02;B1ALA7	B1ALA9;P60891;A0A2R8Y7H4	Ribose-phosphate pyrophosphokinase 1	PRPS1	tr|B1ALA9|B1ALA9_HUMAN Ribose-phosphate pyrophosphokinase 1 OS=Homo sapiens OX=9606 GN=PRPS1 PE=1 SV=2;sp|P60891|PRPS1_HUMAN Ribose-phosphate pyrophosphokinase 1 OS=Homo sapiens OX=9606 GN=PRPS1 PE=1 SV=2;tr|A0A2R8Y7H4|A0A2R8Y7H4_HUMAN Ribose-phosphate pyr	31.97178978	31.96154592	31.95268736	31.85396714	31.59192108	32.17465327
B1ALD0;Q9Y6B7;B1ALD3;B1ALD1;Q9Y6B7-2;B1ALD2	B1ALD0;Q9Y6B7	AP complex subunit beta;AP-4 complex subunit beta-1	AP4B1	tr|B1ALD0|B1ALD0_HUMAN AP complex subunit beta OS=Homo sapiens OX=9606 GN=AP4B1 PE=1 SV=1;sp|Q9Y6B7|AP4B1_HUMAN AP-4 complex subunit beta-1 OS=Homo sapiens OX=9606 GN=AP4B1 PE=1 SV=2	25.81611765	25.71975833	26.06402203	25.6606554	24.94837686	26.67780556
B1ALU1;H0Y3V3	B1ALU1		ADGRL2	tr|B1ALU1|B1ALU1_HUMAN Adhesion G protein-coupled receptor L2 OS=Homo sapiens OX=9606 GN=ADGRL2 PE=1 SV=1	29.23767584	29.62985651	29.50748593	30.28239728	30.08954702	30.40952916
B1AMG5;Q92824-2;Q92824;Q5JSG7	B1AMG5;Q92824-2;Q92824;Q5JSG7	Proprotein convertase subtilisin/kexin type 5	PCSK5	tr|B1AMG5|B1AMG5_HUMAN Proprotein convertase subtilisin/kexin type 5 OS=Homo sapiens OX=9606 GN=PCSK5 PE=1 SV=1;sp|Q92824-2|PCSK5_HUMAN Isoform PC6A of Proprotein convertase subtilisin/kexin type 5 OS=Homo sapiens OX=9606 GN=PCSK5;sp|Q92824|PCSK5_HUMAN Pro	27.04656018	27.49258915	27.36977824	25.93140319	25.06515213	25.67610378
B1AMS2;Q14141-2;Q14141-4;Q14141;Q14141-3	B1AMS2;Q14141-2;Q14141-4;Q14141;Q14141-3	Septin-6	Sep 06	tr|B1AMS2|B1AMS2_HUMAN Septin 6, isoform CRA_b OS=Homo sapiens OX=9606 GN=SEPTIN6 PE=1 SV=1;sp|Q14141-2|SEPT6_HUMAN Isoform I of Septin-6 OS=Homo sapiens OX=9606 GN=SEPTIN6;sp|Q14141-4|SEPT6_HUMAN Isoform V of Septin-6 OS=Homo sapiens OX=9606 GN=SEPTIN6;sp	30.95733104	30.31743097	31.10424609	31.88667355	32.03436447	31.92106951
B1ANH0;Q16774-2;B1ANG9;Q16774-3	B1ANH0;Q16774-2;B1ANG9;Q16774-3	Guanylate kinase	GUK1	tr|B1ANH0|B1ANH0_HUMAN Guanylate kinase (Fragment) OS=Homo sapiens OX=9606 GN=GUK1 PE=1 SV=1;sp|Q16774-2|KGUA_HUMAN Isoform 2 of Guanylate kinase OS=Homo sapiens OX=9606 GN=GUK1;tr|B1ANG9|B1ANG9_HUMAN Guanylate kinase OS=Homo sapiens OX=9606 GN=GUK1 PE=1 S	28.7004476	28.55935778	28.98636279	29.4569915	29.66974529	29.86546573
B2WTI3;B2WTI4;K7EJU9;Q6NYC1-2;Q6NYC1;Q6NYC1-3	B2WTI3;B2WTI4;K7EJU9;Q6NYC1-2;Q6NYC1;Q6NYC1-3	Bifunctional arginine demethylase and lysyl-hydroxylase JMJD6	JMJD6	tr|B2WTI3|B2WTI3_HUMAN Bifunctional arginine demethylase and lysyl-hydroxylase JMJD6 OS=Homo sapiens OX=9606 GN=JMJD6 PE=1 SV=1;tr|B2WTI4|B2WTI4_HUMAN Bifunctional arginine demethylase and lysyl-hydroxylase JMJD6 OS=Homo sapiens OX=9606 GN=JMJD6 PE=1 SV=1;	26.81188676	26.19790537	26.69165642	24.74816436	25.00860247	25.54059287
B3KS98;O15372;A0A087WZK9;E5RJT0;E5RGU4;E5RFH0;E5RFW7;E5RHC7;E5RH59	B3KS98;O15372;A0A087WZK9;E5RJT0	Eukaryotic translation initiation factor 3 subunit H	EIF3H	tr|B3KS98|B3KS98_HUMAN Eukaryotic translation initiation factor 3 subunit H OS=Homo sapiens OX=9606 GN=EIF3H PE=1 SV=1;sp|O15372|EIF3H_HUMAN Eukaryotic translation initiation factor 3 subunit H OS=Homo sapiens OX=9606 GN=EIF3H PE=1 SV=1;tr|A0A087WZK9|A0A08	31.04400808	31.01551321	30.99172406	28.59960257	28.32971369	27.25340649
B3KTM8;Q9UBU8-2;Q9UBU8;H0YLJ3;Q9UBU8-3;H0YMJ0;H0YM21;H0YMT8;H0YLV1;H0YNE0;H0YNX3;H0YNI8	B3KTM8;Q9UBU8-2;Q9UBU8;H0YLJ3;Q9UBU8-3;H0YMJ0;H0YM21;H0YMT8	Mortality factor 4-like protein 1	MORF4L1	tr|B3KTM8|B3KTM8_HUMAN Mortality factor 4-like protein 1 OS=Homo sapiens OX=9606 GN=MORF4L1 PE=1 SV=1;sp|Q9UBU8-2|MO4L1_HUMAN Isoform 2 of Mortality factor 4-like protein 1 OS=Homo sapiens OX=9606 GN=MORF4L1;sp|Q9UBU8|MO4L1_HUMAN Mortality factor 4-like pr	28.75366134	28.60992222	28.54310984	23.37569272	26.04003365	24.671046
B3KUS5;Q70CQ3;F5H8D3;S4R3D1;F5H3L3	B3KUS5;Q70CQ3	Ubiquitin carboxyl-terminal hydrolase;Ubiquitin carboxyl-terminal hydrolase 30	USP30	tr|B3KUS5|B3KUS5_HUMAN Ubiquitin carboxyl-terminal hydrolase OS=Homo sapiens OX=9606 GN=USP30 PE=1 SV=1;sp|Q70CQ3|UBP30_HUMAN Ubiquitin carboxyl-terminal hydrolase 30 OS=Homo sapiens OX=9606 GN=USP30 PE=1 SV=1	26.61034474	26.30425954	26.54271143	26.40308122	24.51810747	26.86691045
B3KY94;O14735-3;O14735;H3BUR9;O14735-2	B3KY94;O14735-3;O14735	CDP-diacylglycerol--inositol 3-phosphatidyltransferase	CDIPT	tr|B3KY94|B3KY94_HUMAN CDP-diacylglycerol--inositol 3-phosphatidyltransferase OS=Homo sapiens OX=9606 GN=CDIPT PE=1 SV=1;sp|O14735-3|CDIPT_HUMAN Isoform 3 of CDP-diacylglycerol--inositol 3-phosphatidyltransferase OS=Homo sapiens OX=9606 GN=CDIPT;sp|O14735|	27.11038279	27.32465866	27.06476217	27.33202111	27.15460491	27.53860292
B4DEE8;P16455	B4DEE8;P16455	Methylated-DNA--protein-cysteine methyltransferase	MGMT	tr|B4DEE8|B4DEE8_HUMAN Methylated-DNA--protein-cysteine methyltransferase OS=Homo sapiens OX=9606 GN=MGMT PE=1 SV=1;sp|P16455|MGMT_HUMAN Methylated-DNA--protein-cysteine methyltransferase OS=Homo sapiens OX=9606 GN=MGMT PE=1 SV=1	26.91957151	26.88739281	26.76179854	27.82711356	24.304348	25.11595053
B8ZZ56;E7EV05;E9PFU9;B4DEN4;Q8WV99-2;Q8WV99;F8WEE4;A0A087X0D9	B8ZZ56;E7EV05;E9PFU9;B4DEN4;Q8WV99-2;Q8WV99;F8WEE4;A0A087X0D9	AN1-type zinc finger protein 2B	ZFAND2B	tr|B8ZZ56|B8ZZ56_HUMAN AN1-type zinc finger protein 2B OS=Homo sapiens OX=9606 GN=ZFAND2B PE=1 SV=1;tr|E7EV05|E7EV05_HUMAN AN1-type zinc finger protein 2B (Fragment) OS=Homo sapiens OX=9606 GN=ZFAND2B PE=1 SV=1;tr|E9PFU9|E9PFU9_HUMAN AN1-type zinc finger p	25.89536634	25.27472763	24.34668015	26.0796892	25.95404735	25.34753
B4DI03;K7EJQ7;Q9BY50;A0A0A0MR04	B4DI03;K7EJQ7;Q9BY50;A0A0A0MR04	Signal peptidase complex catalytic subunit SEC11;Signal peptidase complex catalytic subunit SEC11C	SEC11L3;SEC11C	tr|B4DI03|B4DI03_HUMAN Signal peptidase complex catalytic subunit SEC11 OS=Homo sapiens OX=9606 GN=SEC11C PE=1 SV=1;tr|K7EJQ7|K7EJQ7_HUMAN Signal peptidase complex catalytic subunit SEC11 OS=Homo sapiens OX=9606 GN=SEC11C PE=1 SV=1;sp|Q9BY50|SC11C_HUMAN Si	27.97169387	28.03590523	27.61231487	26.71947113	25.14428147	26.10315572
B4DJL6;Q96SY0;H3BRY6;B4DVT3;Q96SY0-4;H3BMK7;H3BP17	B4DJL6;Q96SY0;H3BRY6;B4DVT3;Q96SY0-4	von Willebrand factor A domain-containing protein 9	VWA9	tr|B4DJL6|B4DJL6_HUMAN Integrator complex subunit 14 OS=Homo sapiens OX=9606 GN=INTS14 PE=1 SV=1;sp|Q96SY0|INT14_HUMAN Integrator complex subunit 14 OS=Homo sapiens OX=9606 GN=INTS14 PE=1 SV=2;tr|H3BRY6|H3BRY6_HUMAN Integrator complex subunit 14 OS=Homo sa	27.0471845	27.36828011	27.07938403	25.43853031	25.42593445	25.06161509
O75390;B4DJV2;A0A0C4DGI3;H0YH82;H0YIC4;F8VPA1;F8VRI6;F8W1S4;F8W4S1;F8VPF9;F8VRP1;F8VX68;F8VTT8;F8VX07;F8VZK9;F8VR34;F8VWQ5;F8W642;F8VU34	O75390;B4DJV2;A0A0C4DGI3	Citrate synthase, mitochondrial;Citrate synthase	CS	sp|O75390|CISY_HUMAN Citrate synthase, mitochondrial OS=Homo sapiens OX=9606 GN=CS PE=1 SV=2;tr|B4DJV2|B4DJV2_HUMAN Citrate synthase OS=Homo sapiens OX=9606 GN=CS PE=1 SV=1;tr|A0A0C4DGI3|A0A0C4DGI3_HUMAN Citrate synthase OS=Homo sapiens OX=9606 GN=CS PE=1	33.63687696	33.99192675	33.78351277	33.37451207	33.16610162	33.09892399
B4DR61;P61619;P61619-3;H7C1Q9;C9JXC6;H7C069	B4DR61;P61619;P61619-3	Protein transport protein Sec61 subunit alpha isoform 1	SEC61A1	tr|B4DR61|B4DR61_HUMAN Protein transport protein Sec61 subunit alpha isoform 1 OS=Homo sapiens OX=9606 GN=SEC61A1 PE=1 SV=1;sp|P61619|S61A1_HUMAN Protein transport protein Sec61 subunit alpha isoform 1 OS=Homo sapiens OX=9606 GN=SEC61A1 PE=1 SV=2;sp|P61619	31.01031982	31.13485539	30.9606487	25.0327767	27.03149492	25.01240112
B4DR80;Q9Y6E0-2;Q9Y6E0;H0Y630;Q5JV98;Q5JV99	B4DR80;Q9Y6E0-2;Q9Y6E0;H0Y630;Q5JV98	Serine/threonine-protein kinase 24;Serine/threonine-protein kinase 24 36 kDa subunit;Serine/threonine-protein kinase 24 12 kDa subunit	STK24	tr|B4DR80|B4DR80_HUMAN Serine/threonine-protein kinase 24 OS=Homo sapiens OX=9606 GN=STK24 PE=1 SV=1;sp|Q9Y6E0-2|STK24_HUMAN Isoform A of Serine/threonine-protein kinase 24 OS=Homo sapiens OX=9606 GN=STK24;sp|Q9Y6E0|STK24_HUMAN Serine/threonine-protein kin	28.38681358	28.8772465	28.39116412	29.33877259	29.16511635	29.63882415
B4DUT8;Q99439;B4DDF4;Q99439-2;H3BVI6;A0A087X1X5;A0A087X271;K7ES69;H3BQH0;U3KPS3;A0A087WV51	B4DUT8;Q99439;B4DDF4;Q99439-2;H3BVI6;A0A087X1X5;A0A087X271	Calponin;Calponin-2	CNN2	tr|B4DUT8|B4DUT8_HUMAN Calponin OS=Homo sapiens OX=9606 GN=CNN2 PE=1 SV=1;sp|Q99439|CNN2_HUMAN Calponin-2 OS=Homo sapiens OX=9606 GN=CNN2 PE=1 SV=4;tr|B4DDF4|B4DDF4_HUMAN Calponin OS=Homo sapiens OX=9606 GN=CNN2 PE=1 SV=1;sp|Q99439-2|CNN2_HUMAN Isoform 2 o	29.89099099	29.95352016	29.78855426	26.91877573	29.10759208	28.81274372
B4DYM4;Q9UBS9;Q9UBS9-2	B4DYM4;Q9UBS9;Q9UBS9-2	SUN domain-containing ossification factor	SUCO	tr|B4DYM4|B4DYM4_HUMAN SUN domain-containing ossification factor OS=Homo sapiens OX=9606 GN=SUCO PE=1 SV=1;sp|Q9UBS9|SUCO_HUMAN SUN domain-containing ossification factor OS=Homo sapiens OX=9606 GN=SUCO PE=1 SV=1;sp|Q9UBS9-2|SUCO_HUMAN Isoform 2 of SUN doma	25.57299899	25.75531793	26.03590523	24.88031177	24.29167651	24.8243865
B4DZS0;O76075;O76075-2;J3KT26	B4DZS0;O76075;O76075-2	DNA fragmentation factor subunit beta	DFFB	tr|B4DZS0|B4DZS0_HUMAN DNA fragmentation factor subunit beta OS=Homo sapiens OX=9606 GN=DFFB PE=1 SV=1;sp|O76075|DFFB_HUMAN DNA fragmentation factor subunit beta OS=Homo sapiens OX=9606 GN=DFFB PE=1 SV=1;sp|O76075-2|DFFB_HUMAN Isoform Beta of DNA fragmenta	26.99291276	26.73026717	26.8100487	24.50300658	23.97288848	24.52998607
B4E0T2;P50542;P50542-4;P50542-3;F5H3X7;F5H432;F5GXX3;F5GYB4;F5H637;F5GZ41;F5H0L9;H0YGT8	B4E0T2;P50542;P50542-4;P50542-3	Peroxisomal targeting signal 1 receptor	PEX5	tr|B4E0T2|B4E0T2_HUMAN Peroxisomal targeting signal 1 receptor OS=Homo sapiens OX=9606 GN=PEX5 PE=1 SV=1;sp|P50542|PEX5_HUMAN Peroxisomal targeting signal 1 receptor OS=Homo sapiens OX=9606 GN=PEX5 PE=1 SV=3;sp|P50542-4|PEX5_HUMAN Isoform 4 of Peroxisomal	28.30168925	28.1029956	27.97989196	28.69965362	28.77479872	28.90578237
B4E0Y9;Q9P289;Q8NBY1;Q9P289-2;C9JJV0	B4E0Y9;Q9P289;Q8NBY1;Q9P289-2	Serine/threonine-protein kinase 26	STK26	tr|B4E0Y9|B4E0Y9_HUMAN Serine/threonine-protein kinase 26 OS=Homo sapiens OX=9606 GN=STK26 PE=1 SV=1;sp|Q9P289|STK26_HUMAN Serine/threonine-protein kinase 26 OS=Homo sapiens OX=9606 GN=STK26 PE=1 SV=2;tr|Q8NBY1|Q8NBY1_HUMAN Serine/threonine-protein kinase	29.52691931	29.90483543	29.53320938	28.59725979	28.79665225	29.00931894
B4E1G1;Q9BUN8-2;Q9BUN8;E5RGY0	B4E1G1;Q9BUN8-2;Q9BUN8;E5RGY0	Derlin-1	DERL1	tr|B4E1G1|B4E1G1_HUMAN Derlin OS=Homo sapiens OX=9606 GN=DERL1 PE=1 SV=1;sp|Q9BUN8-2|DERL1_HUMAN Isoform 2 of Derlin-1 OS=Homo sapiens OX=9606 GN=DERL1;sp|Q9BUN8|DERL1_HUMAN Derlin-1 OS=Homo sapiens OX=9606 GN=DERL1 PE=1 SV=1;tr|E5RGY0|E5RGY0_HUMAN Derlin	27.25646916	27.53244784	27.34401139	27.39558329	26.87232262	24.26241199
B4E1Q4;O14730;O14730-2;J3QLP4;J3QQL5	B4E1Q4;O14730;O14730-2	Serine/threonine-protein kinase RIO3	RIOK3	tr|B4E1Q4|B4E1Q4_HUMAN Serine/threonine-protein kinase RIO3 OS=Homo sapiens OX=9606 GN=RIOK3 PE=1 SV=1;sp|O14730|RIOK3_HUMAN Serine/threonine-protein kinase RIO3 OS=Homo sapiens OX=9606 GN=RIOK3 PE=1 SV=2;sp|O14730-2|RIOK3_HUMAN Isoform 2 of Serine/threoni	26.0207277	26.39175413	26.17468542	25.11808754	25.57694413	24.60269692
B5MC22;Q9UDX5;H7C417;F8WEN7;Q9UDX5-2	B5MC22;Q9UDX5;H7C417	Mitochondrial fission process protein 1	MTFP1	tr|B5MC22|B5MC22_HUMAN Mitochondrial fission process protein 1 OS=Homo sapiens OX=9606 GN=MTFP1 PE=1 SV=1;sp|Q9UDX5|MTFP1_HUMAN Mitochondrial fission process protein 1 OS=Homo sapiens OX=9606 GN=MTFP1 PE=1 SV=1;tr|H7C417|H7C417_HUMAN CRAL-TRIO domain-conta	25.96939003	25.88425158	26.26334543	26.48080512	25.38151501	24.91821645
B5MC53;B5MCF8;P39210;G5E9F5;C9J473;A8MPV4;E7EX18	B5MC53;B5MCF8;P39210;G5E9F5	Protein Mpv17	MPV17	tr|B5MC53|B5MC53_HUMAN MpV17 transgene, murine homolog, glomerulosclerosis, isoform CRA_f OS=Homo sapiens OX=9606 GN=MPV17 PE=1 SV=1;tr|B5MCF8|B5MCF8_HUMAN Protein Mpv17 OS=Homo sapiens OX=9606 GN=MPV17 PE=1 SV=1;sp|P39210|MPV17_HUMAN Protein Mpv17 OS=Homo	26.48265387	25.93533166	26.74483671	25.95144836	26.84876161	26.68471845
B5MC67;Q7Z6J6-2;Q7Z6J6;H0Y5N1;F8WCI0;H0YKW6;H7C282;F8WEJ8;H0YNI9;A0A087WVP2;A0A1B0GV18	B5MC67;Q7Z6J6-2;Q7Z6J6;H0Y5N1;F8WCI0;H0YKW6	FERM domain-containing protein 5	FRMD5	tr|B5MC67|B5MC67_HUMAN FERM domain-containing protein 5 OS=Homo sapiens OX=9606 GN=FRMD5 PE=1 SV=1;sp|Q7Z6J6-2|FRMD5_HUMAN Isoform 2 of FERM domain-containing protein 5 OS=Homo sapiens OX=9606 GN=FRMD5;sp|Q7Z6J6|FRMD5_HUMAN FERM domain-containing protein 5	26.17232175	26.2629155	26.32796785	25.85869606	25.59909866	25.43867865
B5MCA1;Q96G28;Q96G28-2;B5MC35;B5MD16	B5MCA1;Q96G28;Q96G28-2;B5MC35;B5MD16	Cilia- and flagella-associated protein 36	CFAP36	tr|B5MCA1|B5MCA1_HUMAN Cilia- and flagella-associated protein 36 OS=Homo sapiens OX=9606 GN=CFAP36 PE=1 SV=1;sp|Q96G28|CFA36_HUMAN Cilia- and flagella-associated protein 36 OS=Homo sapiens OX=9606 GN=CFAP36 PE=1 SV=2;sp|Q96G28-2|CFA36_HUMAN Isoform 2 of Ci	25.54616968	25.13017945	24.80483415	27.09022874	27.08881444	26.17441874
P16422;B5MCA4;C9JKY3	P16422;B5MCA4	Epithelial cell adhesion molecule	EPCAM	sp|P16422|EPCAM_HUMAN Epithelial cell adhesion molecule OS=Homo sapiens OX=9606 GN=EPCAM PE=1 SV=2;tr|B5MCA4|B5MCA4_HUMAN Epithelial cell adhesion molecule OS=Homo sapiens OX=9606 GN=EPCAM PE=1 SV=1	28.89162844	28.34299482	28.81885012	28.42930068	26.97037784	27.62135693
B5MCD7;O43759-2;O43759;A2A283;F8WCE4;O43759-3	B5MCD7;O43759-2;O43759;A2A283;F8WCE4	Synaptogyrin-1	SYNGR1	tr|B5MCD7|B5MCD7_HUMAN Synaptogyrin-1 OS=Homo sapiens OX=9606 GN=SYNGR1 PE=1 SV=1;sp|O43759-2|SNG1_HUMAN Isoform 1B of Synaptogyrin-1 OS=Homo sapiens OX=9606 GN=SYNGR1;sp|O43759|SNG1_HUMAN Synaptogyrin-1 OS=Homo sapiens OX=9606 GN=SYNGR1 PE=1 SV=2;tr|A2A28	25.15884498	25.1736688	26.56619088	26.95360341	27.33381322	27.77435888
B5MDU6;Q9H6V9;Q9H6V9-2;A0A0A0MSH6;Q9H6V9-3;B4DRG3;B5MCU4;Q9H6V9-4;C9JUM0;B5MCE2;D3YTH1;C9JHU6	B5MDU6;Q9H6V9;Q9H6V9-2;A0A0A0MSH6;Q9H6V9-3;B4DRG3;B5MCU4;Q9H6V9-4	UPF0554 protein C2orf43	LDAH;C2orf43;FLJ21820	tr|B5MDU6|B5MDU6_HUMAN Lipid droplet-associated hydrolase OS=Homo sapiens OX=9606 GN=LDAH PE=1 SV=1;sp|Q9H6V9|LDAH_HUMAN Lipid droplet-associated hydrolase OS=Homo sapiens OX=9606 GN=LDAH PE=1 SV=1;sp|Q9H6V9-2|LDAH_HUMAN Isoform 2 of Lipid droplet-associat	27.8826201	28.10384605	27.87390713	27.84008128	27.48416082	27.62749281
E7EW69;B5ME97;Q9P0V9;Q9P0V9-2;E7EX04;Q9P0V9-3;C9JEW2;C9JNR7;F5H1F2;C9JEQ7;F5GYV2;F5H1W3;F8WC85	E7EW69;B5ME97;Q9P0V9;Q9P0V9-2;E7EX04;Q9P0V9-3	Septin-10	Sep 10	tr|E7EW69|E7EW69_HUMAN Septin-10 OS=Homo sapiens OX=9606 GN=SEPTIN10 PE=1 SV=1;tr|B5ME97|B5ME97_HUMAN Septin 10, isoform CRA_c OS=Homo sapiens OX=9606 GN=SEPTIN10 PE=1 SV=2;sp|Q9P0V9|SEP10_HUMAN Septin-10 OS=Homo sapiens OX=9606 GN=SEPTIN10 PE=1 SV=2;sp|Q9	27.18101391	27.77083536	26.10689356	23.94799707	25.85586705	24.60419282
B7Z2R7;Q5T8D3-2;Q5T8D3-3;Q5T8D3;Q5T8D3-4;X6RDD7;Q5T8E0;A0A087X0B8	B7Z2R7;Q5T8D3-2;Q5T8D3-3;Q5T8D3;Q5T8D3-4;X6RDD7;Q5T8E0	Acyl-CoA-binding domain-containing protein 5	ACBD5	tr|B7Z2R7|B7Z2R7_HUMAN Acyl-CoA-binding domain-containing protein 5 OS=Homo sapiens OX=9606 GN=ACBD5 PE=1 SV=1;sp|Q5T8D3-2|ACBD5_HUMAN Isoform 2 of Acyl-CoA-binding domain-containing protein 5 OS=Homo sapiens OX=9606 GN=ACBD5;sp|Q5T8D3-3|ACBD5_HUMAN Isofor	26.76458513	27.12149194	27.12257842	26.55566946	26.20389042	26.85281446
F5GZ08;B7Z4G8;P51693;P51693-2;S4R3U6;K7EQJ4;K7EMN4;K7ELK0	F5GZ08;B7Z4G8;P51693;P51693-2;S4R3U6	Amyloid-like protein 1;C30	APLP1	tr|F5GZ08|F5GZ08_HUMAN Amyloid-like protein 1 OS=Homo sapiens OX=9606 GN=APLP1 PE=1 SV=1;tr|B7Z4G8|B7Z4G8_HUMAN Amyloid-like protein 1 OS=Homo sapiens OX=9606 GN=APLP1 PE=1 SV=1;sp|P51693|APLP1_HUMAN Amyloid-like protein 1 OS=Homo sapiens OX=9606 GN=APLP1	29.25505123	29.21201458	29.26031081	29.45189259	29.12649775	29.61966148
Q9NRC1;Q9NRC1-4;H7BXS2;E7EPD9;B7Z4U3;B7Z4L1;C9JU30;E7EPW5;Q9NRC1-6;Q9NRC1-3;Q9NRC1-2;G3XAH9;Q9NRC1-5;E7ENZ9;E9PCV1;Q9NRC1-7;Q8TDW4;Q8TDW4-3;Q8TDW4-5;Q8TDW4-7;Q8TDW4-2;Q8TDW4-6;H0Y7M0;Q8TDW4-8;Q8TDW4-4;Q5TEH7;C9JRQ0;C9JZV9	Q9NRC1;Q9NRC1-4;H7BXS2;E7EPD9;B7Z4U3;B7Z4L1;C9JU30;E7EPW5;Q9NRC1-6;Q9NRC1-3;Q9NRC1-2;G3XAH9;Q9NRC1-5;E7ENZ9;E9PCV1;Q9NRC1-7	Suppressor of tumorigenicity 7 protein	ST7	sp|Q9NRC1|ST7_HUMAN Suppressor of tumorigenicity 7 protein OS=Homo sapiens OX=9606 GN=ST7 PE=1 SV=1;sp|Q9NRC1-4|ST7_HUMAN Isoform 4 of Suppressor of tumorigenicity 7 protein OS=Homo sapiens OX=9606 GN=ST7;tr|H7BXS2|H7BXS2_HUMAN Suppressor of tumorigenicity	27.72689396	28.50297993	27.09345625	25.50008646	24.50716902	23.96150804
B7Z613;Q13491-4;B7Z248;Q13491-2;Q13491;Q13491-3	B7Z613;Q13491-4	Neuronal membrane glycoprotein M6-b	GPM6B	tr|B7Z613|B7Z613_HUMAN Neuronal membrane glycoprotein M6-b OS=Homo sapiens OX=9606 GN=GPM6B PE=1 SV=1;sp|Q13491-4|GPM6B_HUMAN Isoform 4 of Neuronal membrane glycoprotein M6-b OS=Homo sapiens OX=9606 GN=GPM6B	27.43157386	27.11177612	26.96971938	28.04327807	27.95986144	28.42922085
B7Z6D5;Q96GQ7;A0A087X059;A0A087WYH5	B7Z6D5;Q96GQ7	Probable ATP-dependent RNA helicase DDX27	DDX27	tr|B7Z6D5|B7Z6D5_HUMAN Probable ATP-dependent RNA helicase DDX27 OS=Homo sapiens OX=9606 GN=DDX27 PE=1 SV=1;sp|Q96GQ7|DDX27_HUMAN Probable ATP-dependent RNA helicase DDX27 OS=Homo sapiens OX=9606 GN=DDX27 PE=1 SV=2	29.84998462	29.85247219	29.38467455	24.7285065	25.88379472	26.25189747
B7ZC38;Q9NR46;F8WFB9;G5E9J1;H7C1Z6	B7ZC38;Q9NR46	Endophilin-B2	SH3GLB2	tr|B7ZC38|B7ZC38_HUMAN Endophilin-B2 OS=Homo sapiens OX=9606 GN=SH3GLB2 PE=1 SV=1;sp|Q9NR46|SHLB2_HUMAN Endophilin-B2 OS=Homo sapiens OX=9606 GN=SH3GLB2 PE=1 SV=1	28.83204296	28.70599326	28.78721574	29.74244542	29.78863204	29.80840778
B7ZKW7;B7ZKJ3;P54756-2;P54756;P54756-3;F8W9W0;F8VP57	B7ZKW7;B7ZKJ3;P54756-2;P54756;P54756-3;F8W9W0;F8VP57	Receptor protein-tyrosine kinase;Ephrin type-A receptor 5	EPHA5	tr|B7ZKW7|B7ZKW7_HUMAN EPHA5 protein OS=Homo sapiens OX=9606 GN=EPHA5 PE=1 SV=1;tr|B7ZKJ3|B7ZKJ3_HUMAN EPH receptor A5 OS=Homo sapiens OX=9606 GN=EPHA5 PE=1 SV=1;sp|P54756-2|EPHA5_HUMAN Isoform 2 of Ephrin type-A receptor 5 OS=Homo sapiens OX=9606 GN=EPHA5	28.74014669	28.59566025	28.97670024	29.93677204	30.2456986	30.02630607
B7ZKJ8;Q14624-3;Q14624-2;Q14624;H7C0L5;Q14624-4	B7ZKJ8;Q14624-3;Q14624-2;Q14624;H7C0L5	Inter-alpha-trypsin inhibitor heavy chain H4;70 kDa inter-alpha-trypsin inhibitor heavy chain H4;35 kDa inter-alpha-trypsin inhibitor heavy chain H4	ITIH4	tr|B7ZKJ8|B7ZKJ8_HUMAN ITIH4 protein OS=Homo sapiens OX=9606 GN=ITIH4 PE=1 SV=1;sp|Q14624-3|ITIH4_HUMAN Isoform 3 of Inter-alpha-trypsin inhibitor heavy chain H4 OS=Homo sapiens OX=9606 GN=ITIH4;sp|Q14624-2|ITIH4_HUMAN Isoform 2 of Inter-alpha-trypsin inhi	30.3569943	30.39100019	30.358043	31.28813058	30.91013604	31.44139305
B7ZLQ5;P28370;A0A0A0MRP6;P28370-2	B7ZLQ5;P28370;A0A0A0MRP6;P28370-2	Probable global transcription activator SNF2L1	SMARCA1	tr|B7ZLQ5|B7ZLQ5_HUMAN Probable global transcription activator SNF2L1 OS=Homo sapiens OX=9606 GN=SMARCA1 PE=1 SV=1;sp|P28370|SMCA1_HUMAN Probable global transcription activator SNF2L1 OS=Homo sapiens OX=9606 GN=SMARCA1 PE=1 SV=2;tr|A0A0A0MRP6|A0A0A0MRP6_HU	29.17959099	29.04218237	29.26385133	24.86217661	25.12035922	27.74438764
B7ZM79;Q9HC56-2;Q9HC56;Q5VT82	B7ZM79;Q9HC56-2;Q9HC56;Q5VT82	Protocadherin-9	PCDH9	tr|B7ZM79|B7ZM79_HUMAN PCDH9 protein OS=Homo sapiens OX=9606 GN=PCDH9 PE=1 SV=1;sp|Q9HC56-2|PCDH9_HUMAN Isoform 2 of Protocadherin-9 OS=Homo sapiens OX=9606 GN=PCDH9;sp|Q9HC56|PCDH9_HUMAN Protocadherin-9 OS=Homo sapiens OX=9606 GN=PCDH9 PE=1 SV=2;tr|Q5VT82	26.950492	26.24865552	26.87759756	29.3203393	28.51529072	29.30107868
B7ZM87;O75044;A0A075B7B5;P0DMP2;A0A286YEY3;P0DJJ0;Q5VZB4;E9PDX4;A0A087X0L1;A0A087WW56;A0A075B743;A0A075B7E9;A0A075B7C8;A0A075B7E6;A0A087X1G6	B7ZM87;O75044;A0A075B7B5	SLIT-ROBO Rho GTPase-activating protein 2	SRGAP2	tr|B7ZM87|B7ZM87_HUMAN SLIT-ROBO Rho GTPase-activating protein 2 OS=Homo sapiens OX=9606 GN=SRGAP2 PE=1 SV=1;sp|O75044|SRGP2_HUMAN SLIT-ROBO Rho GTPase-activating protein 2 OS=Homo sapiens OX=9606 GN=SRGAP2 PE=1 SV=3;tr|A0A075B7B5|A0A075B7B5_HUMAN SLIT-ROB	28.806765	28.76976401	28.829535	29.87758293	29.71561444	29.93353966
B8ZZD4;Q86VP1-2;Q86VP1;Q86VP1-4;Q86VP1-3;H7C3L5;V9GZ06	B8ZZD4;Q86VP1-2;Q86VP1;Q86VP1-4;Q86VP1-3	Tax1-binding protein 1	TAX1BP1	tr|B8ZZD4|B8ZZD4_HUMAN Tax1-binding protein 1 OS=Homo sapiens OX=9606 GN=TAX1BP1 PE=1 SV=1;sp|Q86VP1-2|TAXB1_HUMAN Isoform 2 of Tax1-binding protein 1 OS=Homo sapiens OX=9606 GN=TAX1BP1;sp|Q86VP1|TAXB1_HUMAN Tax1-binding protein 1 OS=Homo sapiens OX=9606 G	28.78587597	27.52088264	28.51852092	24.39990548	28.06471078	28.82729531
B8ZZN6;P63165;B8ZZJ0;B8ZZ67;B9A032;P63165-2	B8ZZN6;P63165;B8ZZJ0;B8ZZ67;B9A032;P63165-2	Small ubiquitin-related modifier 1	SUMO1	tr|B8ZZN6|B8ZZN6_HUMAN Small ubiquitin-related modifier 1 OS=Homo sapiens OX=9606 GN=SUMO1 PE=1 SV=1;sp|P63165|SUMO1_HUMAN Small ubiquitin-related modifier 1 OS=Homo sapiens OX=9606 GN=SUMO1 PE=1 SV=1;tr|B8ZZJ0|B8ZZJ0_HUMAN Small ubiquitin-related modifier	28.88643372	28.95185407	28.94055735	26.71973223	25.71917234	25.47075241
B8ZZQ6;P06454-2;P06454;B8ZZA1;B8ZZW7;H7C2N1	B8ZZQ6;P06454-2;P06454;B8ZZA1;B8ZZW7;H7C2N1	Prothymosin alpha;Prothymosin alpha, N-terminally processed;Thymosin alpha-1	PTMA	tr|B8ZZQ6|B8ZZQ6_HUMAN Prothymosin alpha OS=Homo sapiens OX=9606 GN=PTMA PE=1 SV=1;sp|P06454-2|PTMA_HUMAN Isoform 2 of Prothymosin alpha OS=Homo sapiens OX=9606 GN=PTMA;sp|P06454|PTMA_HUMAN Prothymosin alpha OS=Homo sapiens OX=9606 GN=PTMA PE=1 SV=2;tr|B8Z	30.42492369	30.198238	31.51817383	28.07321593	31.52210884	27.46528764
J3KMX2;B9EGA3;Q92925-3;Q92925;Q92925-2;J3QWB6;J3QQL7	J3KMX2;B9EGA3;Q92925-3;Q92925;Q92925-2;J3QWB6	SWI/SNF-related matrix-associated actin-dependent regulator of chromatin subfamily D member 2	SMARCD2	tr|J3KMX2|J3KMX2_HUMAN SWI/SNF-related matrix-associated actin-dependent regulator of chromatin subfamily D member 2 OS=Homo sapiens OX=9606 GN=SMARCD2 PE=1 SV=1;tr|B9EGA3|B9EGA3_HUMAN SMARCD2 protein OS=Homo sapiens OX=9606 GN=SMARCD2 PE=1 SV=1;sp|Q92925-	28.35808493	28.08365056	28.35325474	25.43469562	24.76625448	25.24578984
Q6VEQ5;C4AMC7;Q9NQA3	Q6VEQ5;C4AMC7;Q9NQA3	WAS protein family homolog 2;Putative WAS protein family homolog 3;WAS protein family homolog 6	WASH2P;WASH3P;WASH6P	sp|Q6VEQ5|WASH2_HUMAN WAS protein family homolog 2 OS=Homo sapiens OX=9606 GN=WASH2P PE=2 SV=2;sp|C4AMC7|WASH3_HUMAN Putative WAS protein family homolog 3 OS=Homo sapiens OX=9606 GN=WASH3P PE=1 SV=2;sp|Q9NQA3|WASH6_HUMAN WAS protein family homolog 6 OS=Hom	26.9563758	26.9780378	26.95038076	25.11434474	26.2632917	26.72661224
C9IZL5;C9JC87;O00189;C9JWL4;H7C0A0;C9JMG3;H7BZV3;H0Y6K1;F8WCR6	C9IZL5;C9JC87;O00189;C9JWL4;H7C0A0;C9JMG3	AP-4 complex subunit mu-1	AP4M1	tr|C9IZL5|C9IZL5_HUMAN AP-4 complex subunit mu-1 OS=Homo sapiens OX=9606 GN=AP4M1 PE=1 SV=1;tr|C9JC87|C9JC87_HUMAN AP-4 complex subunit mu-1 OS=Homo sapiens OX=9606 GN=AP4M1 PE=1 SV=1;sp|O00189|AP4M1_HUMAN AP-4 complex subunit mu-1 OS=Homo sapiens OX=9606	26.59534013	26.08942074	25.7242938	26.06611542	26.170963	26.13709943
C9J0I9;Q86WB0;Q86WB0-3;Q86WB0-2;F8WAU5;F8WBD7;F8WDK5;F8WF13	C9J0I9;Q86WB0;Q86WB0-3;Q86WB0-2	Nuclear-interacting partner of ALK	ZC3HC1	tr|C9J0I9|C9J0I9_HUMAN Nuclear-interacting partner of ALK OS=Homo sapiens OX=9606 GN=ZC3HC1 PE=1 SV=1;sp|Q86WB0|NIPA_HUMAN Nuclear-interacting partner of ALK OS=Homo sapiens OX=9606 GN=ZC3HC1 PE=1 SV=1;sp|Q86WB0-3|NIPA_HUMAN Isoform 3 of Nuclear-interactin	28.16389355	27.92422372	28.56529038	25.65083143	25.76758915	25.11802642
C9J240;Q6U841-2;Q6U841-3;Q6U841;E7EW28;F8WDX9	C9J240;Q6U841-2;Q6U841-3;Q6U841;E7EW28;F8WDX9	Anion exchange protein;Sodium-driven chloride bicarbonate exchanger	SLC4A10	tr|C9J240|C9J240_HUMAN Anion exchange protein OS=Homo sapiens OX=9606 GN=SLC4A10 PE=1 SV=1;sp|Q6U841-2|S4A10_HUMAN Isoform 2 of Sodium-driven chloride bicarbonate exchanger OS=Homo sapiens OX=9606 GN=SLC4A10;sp|Q6U841-3|S4A10_HUMAN Isoform 3 of Sodium-driv	25.73026717	26.00740066	25.60045355	25.15830667	26.05295429	25.76943614
C9J2Y9;P30876;A0A1W2PPT5;C9J4M6;C9JMN3;C9JZW8	C9J2Y9;P30876;A0A1W2PPT5;C9J4M6	DNA-directed RNA polymerase;DNA-directed RNA polymerase II subunit RPB2	POLR2B	tr|C9J2Y9|C9J2Y9_HUMAN DNA-directed RNA polymerase subunit beta OS=Homo sapiens OX=9606 GN=POLR2B PE=1 SV=2;sp|P30876|RPB2_HUMAN DNA-directed RNA polymerase II subunit RPB2 OS=Homo sapiens OX=9606 GN=POLR2B PE=1 SV=1;tr|A0A1W2PPT5|A0A1W2PPT5_HUMAN DNA-dire	30.78900534	30.87532877	30.81589175	26.97989196	27.6416862	27.31120686
C9J384;Q9BQ75-2;Q9BQ75;H7C515	C9J384;Q9BQ75-2;Q9BQ75	Protein CMSS1	CMSS1	tr|C9J384|C9J384_HUMAN Protein CMSS1 (Fragment) OS=Homo sapiens OX=9606 GN=CMSS1 PE=1 SV=1;sp|Q9BQ75-2|CMS1_HUMAN Isoform 2 of Protein CMSS1 OS=Homo sapiens OX=9606 GN=CMSS1;sp|Q9BQ75|CMS1_HUMAN Protein CMSS1 OS=Homo sapiens OX=9606 GN=CMSS1 PE=1 SV=2	27.64278813	27.59177844	27.15441176	24.95393877	25.32969014	25.91401916
C9J3R8;O60513;E7ETS9;C9J5S0;C9J4S5;C9JE00;C9JA31	C9J3R8;O60513;E7ETS9	Beta-1,4-galactosyltransferase 4;N-acetyllactosamine synthase;Lactotriaosylceramide beta-1,4-galactosyltransferase	B4GALT4	tr|C9J3R8|C9J3R8_HUMAN Beta-1,4-galactosyltransferase 4 OS=Homo sapiens OX=9606 GN=B4GALT4 PE=1 SV=1;sp|O60513|B4GT4_HUMAN Beta-1,4-galactosyltransferase 4 OS=Homo sapiens OX=9606 GN=B4GALT4 PE=1 SV=1;tr|E7ETS9|E7ETS9_HUMAN Beta-1,4-galactosyltransferase 4	27.29342464	27.2521435	27.23908817	25.45665396	24.81176119	24.85062404
C9J494;Q9H000;Q9H000-2	C9J494;Q9H000;Q9H000-2	Probable E3 ubiquitin-protein ligase makorin-2	MKRN2	tr|C9J494|C9J494_HUMAN Probable E3 ubiquitin-protein ligase makorin-2 OS=Homo sapiens OX=9606 GN=MKRN2 PE=1 SV=1;sp|Q9H000|MKRN2_HUMAN Probable E3 ubiquitin-protein ligase makorin-2 OS=Homo sapiens OX=9606 GN=MKRN2 PE=1 SV=2;sp|Q9H000-2|MKRN2_HUMAN Isoform	25.8381225	26.25947146	25.82106645	24.8712139	26.01914215	25.46636452
C9J5X1;P08069;H0YNR0;H0YMJ5;H3BSZ8	C9J5X1;P08069	Tyrosine-protein kinase receptor;Insulin-like growth factor 1 receptor;Insulin-like growth factor 1 receptor alpha chain;Insulin-like growth factor 1 receptor beta chain	IGF1R	tr|C9J5X1|C9J5X1_HUMAN Tyrosine-protein kinase receptor OS=Homo sapiens OX=9606 GN=IGF1R PE=1 SV=1;sp|P08069|IGF1R_HUMAN Insulin-like growth factor 1 receptor OS=Homo sapiens OX=9606 GN=IGF1R PE=1 SV=1	28.75193903	28.35556685	28.60621988	29.39474551	29.18439955	29.65965914
J9JIC8;C9J6Q8;Q9Y2Y6;C9J3Y0;J3QS57	J9JIC8;C9J6Q8;Q9Y2Y6;C9J3Y0;J3QS57	Transmembrane protein 98	TMEM98	tr|J9JIC8|J9JIC8_HUMAN Transmembrane protein 98 (Fragment) OS=Homo sapiens OX=9606 GN=TMEM98 PE=1 SV=1;tr|C9J6Q8|C9J6Q8_HUMAN Transmembrane protein 98 (Fragment) OS=Homo sapiens OX=9606 GN=TMEM98 PE=1 SV=1;sp|Q9Y2Y6|TMM98_HUMAN Transmembrane protein 98 OS=	26.01456914	26.28880385	25.85374263	26.31153602	26.20732062	26.428437
Q9UKU0-1;Q9UKU0-9;Q9UKU0;C9J8C7;A0A494C0J9;Q9UKU0-8;Q9UKU0-6;Q9UKU0-3;Q9UKU0-5;A0A494C0B6;A0A499FJL5;A0A494BZW8;E7ERD7;Q9UKU0-2;Q9UKU0-7;A0A494C116;A0A494C046;A0A494C0A5;A0A494C005;A0A494C1I9;C9J3Z0;C9JPA5;C9JK59;C9J4I1;C9JT10	Q9UKU0-1;Q9UKU0-9;Q9UKU0;C9J8C7;A0A494C0J9;Q9UKU0-8;Q9UKU0-6;Q9UKU0-3;Q9UKU0-5;A0A494C0B6;A0A499FJL5;A0A494BZW8;E7ERD7;Q9UKU0-2;Q9UKU0-7;A0A494C116;A0A494C046	Long-chain-fatty-acid--CoA ligase 6	ACSL6	sp|Q9UKU0-1|ACSL6_HUMAN Isoform 1 of Long-chain-fatty-acid--CoA ligase 6 OS=Homo sapiens OX=9606 GN=ACSL6;sp|Q9UKU0-9|ACSL6_HUMAN Isoform 9 of Long-chain-fatty-acid--CoA ligase 6 OS=Homo sapiens OX=9606 GN=ACSL6;sp|Q9UKU0|ACSL6_HUMAN Long-chain-fatty-acid-	26.28342654	26.00088406	25.66549228	25.40817093	26.49260443	25.54937044
C9J9K3;P08865;A0A0C4DG17;F8WD59	C9J9K3;P08865;A0A0C4DG17;F8WD59	40S ribosomal protein SA	RPSA	tr|C9J9K3|C9J9K3_HUMAN 40S ribosomal protein SA (Fragment) OS=Homo sapiens OX=9606 GN=RPSA PE=1 SV=8;sp|P08865|RSSA_HUMAN 40S ribosomal protein SA OS=Homo sapiens OX=9606 GN=RPSA PE=1 SV=4;tr|A0A0C4DG17|A0A0C4DG17_HUMAN 40S ribosomal protein SA OS=Homo sap	33.21549613	33.24274923	33.11444395	30.66974529	30.4270239	30.75445802
Q969M7-2;Q969M7;C9J9P8;Q969M7-6;Q969M7-7;Q969M7-3;C9IZ93;C9JSK8;C9JF62;C9JFD2;Q969M7-4;F8WD80;F8WDQ9;H3BSR4;F8WB39;H3BUI7;Q969M7-5;F8WFB7;G5E9R6;F2Z363	Q969M7-2;Q969M7;C9J9P8;Q969M7-6;Q969M7-7;Q969M7-3;C9IZ93;C9JSK8;C9JF62;C9JFD2;Q969M7-4;F8WD80	NEDD8-conjugating enzyme UBE2F	UBE2F	sp|Q969M7-2|UBE2F_HUMAN Isoform 2 of NEDD8-conjugating enzyme UBE2F OS=Homo sapiens OX=9606 GN=UBE2F;sp|Q969M7|UBE2F_HUMAN NEDD8-conjugating enzyme UBE2F OS=Homo sapiens OX=9606 GN=UBE2F PE=1 SV=1;tr|C9J9P8|C9J9P8_HUMAN NEDD8-conjugating enzyme UBE2F (Frag	25.40553829	26.11393289	25.55602811	26.59946069	26.4736873	26.38940907
C9JA08;Q96D46;C9J0B9;C9IZW9;C9K0C2;C9IY70	C9JA08;Q96D46	60S ribosomal export protein NMD3	NMD3	tr|C9JA08|C9JA08_HUMAN 60S ribosomal export protein NMD3 OS=Homo sapiens OX=9606 GN=NMD3 PE=1 SV=1;sp|Q96D46|NMD3_HUMAN 60S ribosomal export protein NMD3 OS=Homo sapiens OX=9606 GN=NMD3 PE=1 SV=1	28.66522796	28.74634327	28.73586096	26.33452945	26.19377619	25.64619875
C9JA28;Q9UNL2;Q9UNL2-2	C9JA28;Q9UNL2;Q9UNL2-2	Translocon-associated protein subunit gamma	SSR3	tr|C9JA28|C9JA28_HUMAN Translocon-associated protein subunit gamma OS=Homo sapiens OX=9606 GN=SSR3 PE=1 SV=1;sp|Q9UNL2|SSRG_HUMAN Translocon-associated protein subunit gamma OS=Homo sapiens OX=9606 GN=SSR3 PE=1 SV=1;sp|Q9UNL2-2|SSRG_HUMAN Isoform 2 of Tran	28.26494758	27.99760393	28.12287459	25.53468237	26.50979136	24.54791442
C9JEU5;C9JC84;P02679-2;P02679;C9JPQ9;C9JU00	C9JEU5;C9JC84;P02679-2;P02679	Fibrinogen gamma chain	FGG	tr|C9JEU5|C9JEU5_HUMAN Fibrinogen gamma chain OS=Homo sapiens OX=9606 GN=FGG PE=1 SV=1;tr|C9JC84|C9JC84_HUMAN Fibrinogen gamma chain OS=Homo sapiens OX=9606 GN=FGG PE=1 SV=1;sp|P02679-2|FIBG_HUMAN Isoform Gamma-A of Fibrinogen gamma chain OS=Homo sapiens O	24.57500162	26.03228941	25.32563703	29.19175893	29.55032112	28.41502161
C9JCC6;Q14919;Q14919-2;E9PQX9;E9PNC7;E9PMW2	C9JCC6;Q14919;Q14919-2;E9PQX9;E9PNC7	Dr1-associated corepressor	DRAP1	tr|C9JCC6|C9JCC6_HUMAN Dr1-associated corepressor OS=Homo sapiens OX=9606 GN=DRAP1 PE=1 SV=1;sp|Q14919|NC2A_HUMAN Dr1-associated corepressor OS=Homo sapiens OX=9606 GN=DRAP1 PE=1 SV=3;sp|Q14919-2|NC2A_HUMAN Isoform 2 of Dr1-associated corepressor OS=Homo s	28.36828011	28.2291727	28.5420398	24.49347945	25.33253607	25.43346334
C9JE82;Q9NY47-4;Q9NY47-2;Q9NY47-3	C9JE82;Q9NY47-4;Q9NY47-2;Q9NY47-3	Voltage-dependent calcium channel subunit alpha-2/delta-2;Voltage-dependent calcium channel subunit alpha-2-2;Voltage-dependent calcium channel subunit delta-2	CACNA2D2	tr|C9JE82|C9JE82_HUMAN Voltage-dependent calcium channel subunit alpha-2/delta-2 OS=Homo sapiens OX=9606 GN=CACNA2D2 PE=1 SV=1;sp|Q9NY47-4|CA2D2_HUMAN Isoform 4 of Voltage-dependent calcium channel subunit alpha-2/delta-2 OS=Homo sapiens OX=9606 GN=CACNA2D	28.49830763	28.20741372	27.99544896	28.37852778	29.19980644	28.1639895
C9JEJ2;P49585;C9J050;H7C1T3;C9J2E1;C9JPY0;H7BZN1;C9JVS0;F8WAZ5;F8WBU2	C9JEJ2;P49585;C9J050;H7C1T3;C9J2E1	Choline-phosphate cytidylyltransferase A	PCYT1A	tr|C9JEJ2|C9JEJ2_HUMAN Choline-phosphate cytidylyltransferase A OS=Homo sapiens OX=9606 GN=PCYT1A PE=1 SV=1;sp|P49585|PCY1A_HUMAN Choline-phosphate cytidylyltransferase A OS=Homo sapiens OX=9606 GN=PCYT1A PE=1 SV=2;tr|C9J050|C9J050_HUMAN Choline-phosphate	27.52230531	27.58720662	27.76433203	25.5350867	25.75031212	25.92790728
C9JFE4;Q13098-7;Q13098;Q13098-5;A8K070;A0A096LPJ3;A0A096LP07;Q13098-6;J3KSA5;J3QLT0;J3QS88;J3KTB0;J3QL53;J3QS84;J3KRE8;J3QLE8;J3QQX0	C9JFE4;Q13098-7;Q13098;Q13098-5;A8K070;A0A096LPJ3;A0A096LP07;Q13098-6	COP9 signalosome complex subunit 1	GPS1	tr|C9JFE4|C9JFE4_HUMAN COP9 signalosome complex subunit 1 OS=Homo sapiens OX=9606 GN=GPS1 PE=1 SV=2;sp|Q13098-7|CSN1_HUMAN Isoform 2 of COP9 signalosome complex subunit 1 OS=Homo sapiens OX=9606 GN=GPS1;sp|Q13098|CSN1_HUMAN COP9 signalosome complex subunit	30.55618128	30.50464765	30.72354539	31.17581346	30.86186239	31.11383876
C9JFR7;P99999;CON__P62894	C9JFR7;P99999	Cytochrome c	CYCS	tr|C9JFR7|C9JFR7_HUMAN Cytochrome c (Fragment) OS=Homo sapiens OX=9606 GN=CYCS PE=1 SV=1;sp|P99999|CYC_HUMAN Cytochrome c OS=Homo sapiens OX=9606 GN=CYCS PE=1 SV=2	30.73368099	30.73028336	30.44312358	30.19401582	30.91925893	29.808776
C9JFZ1;O43426-4;O43426-2;J3KPK1;J3KQV8;O43426;A0A0D9SGJ6;C9JW66;O43426-5;C9J1Z6;H7BZC2;H7BZ56	C9JFZ1;O43426-4;O43426-2;J3KPK1;J3KQV8;O43426;A0A0D9SGJ6;C9JW66	Synaptojanin-1	SYNJ1	tr|C9JFZ1|C9JFZ1_HUMAN Synaptojanin-1 OS=Homo sapiens OX=9606 GN=SYNJ1 PE=1 SV=1;sp|O43426-4|SYNJ1_HUMAN Isoform 3 of Synaptojanin-1 OS=Homo sapiens OX=9606 GN=SYNJ1;sp|O43426-2|SYNJ1_HUMAN Isoform 2 of Synaptojanin-1 OS=Homo sapiens OX=9606 GN=SYNJ1;tr|J3	29.05413776	29.67085976	29.21597628	30.96760478	30.97814694	31.08271199
C9JG97;C9JEH3;Q13685;C9JTS3;H7C0R2	C9JG97;C9JEH3;Q13685;C9JTS3	Angio-associated migratory cell protein	AAMP	tr|C9JG97|C9JG97_HUMAN Angio-associated migratory cell protein OS=Homo sapiens OX=9606 GN=AAMP PE=1 SV=1;tr|C9JEH3|C9JEH3_HUMAN Angio-associated migratory cell protein OS=Homo sapiens OX=9606 GN=AAMP PE=1 SV=1;sp|Q13685|AAMP_HUMAN Angio-associated migrator	27.90747384	26.88808993	28.02416716	28.704345	24.17222515	28.55819022
C9JIF9;P13798;H7C393;H7C1U0;C9JLK2;F8WEH5;H0YFE5	C9JIF9;P13798	Acylamino-acid-releasing enzyme	APEH	tr|C9JIF9|C9JIF9_HUMAN Acylamino-acid-releasing enzyme OS=Homo sapiens OX=9606 GN=APEH PE=1 SV=1;sp|P13798|ACPH_HUMAN Acylamino-acid-releasing enzyme OS=Homo sapiens OX=9606 GN=APEH PE=1 SV=4	30.39089772	30.42552406	30.43101587	31.14223991	30.97432233	30.82767388
C9JJ19;P82930	C9JJ19;P82930	28S ribosomal protein S34, mitochondrial	MRPS34	tr|C9JJ19|C9JJ19_HUMAN 28S ribosomal protein S34, mitochondrial OS=Homo sapiens OX=9606 GN=MRPS34 PE=1 SV=2;sp|P82930|RT34_HUMAN 28S ribosomal protein S34, mitochondrial OS=Homo sapiens OX=9606 GN=MRPS34 PE=1 SV=2	28.85655917	28.94064136	28.78069214	25.45699099	24.90682398	24.96896213
C9JJN9;Q8N3P4;Q8N3P4-3;Q8N3P4-2;H7C058;H7C322;C9JP71;C9JG07;H7C1G7;C9JPI1	C9JJN9;Q8N3P4;Q8N3P4-3;Q8N3P4-2	Vacuolar protein sorting-associated protein 8 homolog	VPS8	tr|C9JJN9|C9JJN9_HUMAN Vacuolar protein sorting-associated protein 8 homolog OS=Homo sapiens OX=9606 GN=VPS8 PE=1 SV=1;sp|Q8N3P4|VPS8_HUMAN Vacuolar protein sorting-associated protein 8 homolog OS=Homo sapiens OX=9606 GN=VPS8 PE=1 SV=3;sp|Q8N3P4-3|VPS8_HUM	27.31665442	28.2279342	27.5528146	28.07800996	28.42722376	29.05796331
Q96HP4;C9JLB7;U3KQU8	Q96HP4;C9JLB7;U3KQU8	Oxidoreductase NAD-binding domain-containing protein 1	OXNAD1	sp|Q96HP4|OXND1_HUMAN Oxidoreductase NAD-binding domain-containing protein 1 OS=Homo sapiens OX=9606 GN=OXNAD1 PE=1 SV=1;tr|C9JLB7|C9JLB7_HUMAN Oxidoreductase NAD-binding domain-containing protein 1 OS=Homo sapiens OX=9606 GN=OXNAD1 PE=1 SV=2;tr|U3KQU8|U3K	27.06270529	26.40049395	26.47012225	26.06700309	24.62123923	24.09405113
C9JLU1;P52434;P52434-3;P52434-4;P52434-2;P52434-5	C9JLU1;P52434;P52434-3;P52434-4	DNA-directed RNA polymerases I, II, and III subunit RPABC3	POLR2H	tr|C9JLU1|C9JLU1_HUMAN DNA-directed RNA polymerases I, II, and III subunit RPABC3 (Fragment) OS=Homo sapiens OX=9606 GN=POLR2H PE=1 SV=8;sp|P52434|RPAB3_HUMAN DNA-directed RNA polymerases I, II, and III subunit RPABC3 OS=Homo sapiens OX=9606 GN=POLR2H PE=1	28.86944257	28.61684299	28.75493581	27.80316583	27.35304436	27.14647048
I3L2L5;I3L4Q0;C9JLW8;I3L317;I3L3A7	I3L2L5;I3L4Q0;C9JLW8;I3L317	Protein FAM195B	FAM195B	tr|I3L2L5|I3L2L5_HUMAN Mapk-regulated corepressor-interacting protein 1 OS=Homo sapiens OX=9606 GN=MCRIP1 PE=1 SV=1;tr|I3L4Q0|I3L4Q0_HUMAN HCG1818442, isoform CRA_a OS=Homo sapiens OX=9606 GN=MCRIP1 PE=1 SV=1;sp|C9JLW8|MCRI1_HUMAN Mapk-regulated corepresso	27.53934272	27.66132525	27.42566411	26.04197358	27.174933	27.16384558
C9JNU6;C9JAW5;Q9Y241;Q9Y241-2;A8MV81	C9JNU6;C9JAW5;Q9Y241;Q9Y241-2	HIG1 domain family member 1A, mitochondrial	HIGD1A	tr|C9JNU6|C9JNU6_HUMAN HIG1 domain family member 1A, mitochondrial OS=Homo sapiens OX=9606 GN=HIGD1A PE=4 SV=1;tr|C9JAW5|C9JAW5_HUMAN HIG1 domain-containing protein OS=Homo sapiens OX=9606 PE=4 SV=1;sp|Q9Y241|HIG1A_HUMAN HIG1 domain family member 1A, mitoc	28.1231707	28.15542548	27.93893229	26.88657907	27.10978523	26.21833306
C9JXB8;C9JNW5;P83731	C9JXB8;C9JNW5;P83731	60S ribosomal protein L24	RPL24	tr|C9JXB8|C9JXB8_HUMAN 60S ribosomal protein L24 OS=Homo sapiens OX=9606 GN=RPL24 PE=1 SV=1;tr|C9JNW5|C9JNW5_HUMAN 60S ribosomal protein L24 OS=Homo sapiens OX=9606 GN=RPL24 PE=1 SV=1;sp|P83731|RL24_HUMAN 60S ribosomal protein L24 OS=Homo sapiens OX=9606 G	32.7379168	32.70006307	32.49788429	28.33112422	28.16173315	28.00383518
C9JRY4;C9JNZ0;Q96IW7;C9JDJ8;C9JZ27;F8WAU7;C9JR77;C9J463	C9JRY4;C9JNZ0;Q96IW7;C9JDJ8;C9JZ27	Vesicle-trafficking protein SEC22a	SEC22A	tr|C9JRY4|C9JRY4_HUMAN Vesicle-trafficking protein SEC22a (Fragment) OS=Homo sapiens OX=9606 GN=SEC22A PE=1 SV=1;tr|C9JNZ0|C9JNZ0_HUMAN Vesicle-trafficking protein SEC22a (Fragment) OS=Homo sapiens OX=9606 GN=SEC22A PE=1 SV=9;sp|Q96IW7|SC22A_HUMAN Vesicle-	26.17945812	25.67645621	26.31665442	25.85220702	24.85059853	24.93567845
C9JQV0;Q9BRJ6;H7C0T1;H7C2R9	C9JQV0;Q9BRJ6;H7C0T1;H7C2R9	Uncharacterized protein C7orf50	C7orf50	tr|C9JQV0|C9JQV0_HUMAN Uncharacterized protein C7orf50 (Fragment) OS=Homo sapiens OX=9606 GN=C7orf50 PE=1 SV=1;sp|Q9BRJ6|CG050_HUMAN Uncharacterized protein C7orf50 OS=Homo sapiens OX=9606 GN=C7orf50 PE=1 SV=1;tr|H7C0T1|H7C0T1_HUMAN Uncharacterized protein	28.27599764	27.97989196	28.39750223	24.37113459	24.33525642	25.82625368
C9JRZ6;Q9NX63;F8WAR4;A0A286YEX5	C9JRZ6;Q9NX63;F8WAR4	MICOS complex subunit MIC19	CHCHD3	tr|C9JRZ6|C9JRZ6_HUMAN MICOS complex subunit OS=Homo sapiens OX=9606 GN=CHCHD3 PE=1 SV=2;sp|Q9NX63|MIC19_HUMAN MICOS complex subunit MIC19 OS=Homo sapiens OX=9606 GN=CHCHD3 PE=1 SV=1;tr|F8WAR4|F8WAR4_HUMAN MICOS complex subunit OS=Homo sapiens OX=9606 GN=C	30.8207683	30.93389135	30.8459537	30.57677665	30.26382895	31.02366498
C9JW74;Q5EB52-2;Q5EB52;Q5EB52-3;C9JWU9;R4GN52;C9JUD2;C9JRA9;C9JCM6;C9JG66	C9JW74;Q5EB52-2;Q5EB52;Q5EB52-3;C9JWU9	Mesoderm-specific transcript homolog protein	MEST	tr|C9JW74|C9JW74_HUMAN Mesoderm-specific transcript homolog protein OS=Homo sapiens OX=9606 GN=MEST PE=1 SV=2;sp|Q5EB52-2|MEST_HUMAN Isoform 2 of Mesoderm-specific transcript homolog protein OS=Homo sapiens OX=9606 GN=MEST;sp|Q5EB52|MEST_HUMAN Mesoderm-spe	27.92036685	27.84415856	28.19084106	24.64951617	25.29349948	25.22731943
C9JYM0;O75817	C9JYM0;O75817	Ribonuclease P protein subunit p20	POP7	tr|C9JYM0|C9JYM0_HUMAN Ribonuclease P protein subunit p20 (Fragment) OS=Homo sapiens OX=9606 GN=POP7 PE=1 SV=1;sp|O75817|POP7_HUMAN Ribonuclease P protein subunit p20 OS=Homo sapiens OX=9606 GN=POP7 PE=1 SV=2	27.235258	27.09244843	27.25853728	24.4786028	24.85766287	25.07424685
C9JYY6;Q92823-3;Q92823-6;Q92823-2;Q92823;Q92823-5;Q92823-4;F8W775;A0A087X2B3;C9JH43;C9JF43;C9J8B6;C9JUR7	C9JYY6;Q92823-3;Q92823-6;Q92823-2;Q92823;Q92823-5;Q92823-4;F8W775;A0A087X2B3	Neuronal cell adhesion molecule	NRCAM	tr|C9JYY6|C9JYY6_HUMAN Neuronal cell adhesion molecule OS=Homo sapiens OX=9606 GN=NRCAM PE=1 SV=3;sp|Q92823-3|NRCAM_HUMAN Isoform 3 of Neuronal cell adhesion molecule OS=Homo sapiens OX=9606 GN=NRCAM;sp|Q92823-6|NRCAM_HUMAN Isoform 6 of Neuronal cell adhes	30.70791935	30.61649248	30.71432112	32.3206352	32.44721913	32.48495787
C9K0J5;Q70E73-9;Q70E73-6;Q70E73-7;Q70E73-3;Q7Z5R6	C9K0J5;Q70E73-9;Q70E73-6;Q70E73-7;Q70E73-3	Ras-associated and pleckstrin homology domains-containing protein 1	RAPH1	tr|C9K0J5|C9K0J5_HUMAN Ras association (RalGDS/AF-6) and pleckstrin homology domains 1, isoform CRA_b OS=Homo sapiens OX=9606 GN=RAPH1 PE=1 SV=1;sp|Q70E73-9|RAPH1_HUMAN Isoform RMO1abc of Ras-associated and pleckstrin homology domains-containing protein 1	29.06732915	29.28162375	29.34659198	31.0319681	31.19201771	30.88721848
D3DPN2;O75056	D3DPN2;O75056	Syndecan;Syndecan-3	SDC3	tr|D3DPN2|D3DPN2_HUMAN Syndecan (Fragment) OS=Homo sapiens OX=9606 GN=SDC3 PE=1 SV=1;sp|O75056|SDC3_HUMAN Syndecan-3 OS=Homo sapiens OX=9606 GN=SDC3 PE=1 SV=2	27.85340951	27.71613799	27.93584523	28.89322083	29.42866194	29.64173787
F6U1T9;D3YTA9;P63098;H7BYZ3;A0A1B0GUC7	F6U1T9;D3YTA9;P63098;H7BYZ3	Calcineurin subunit B type 1	PPP3R1	tr|F6U1T9|F6U1T9_HUMAN Calcineurin subunit B type 1 OS=Homo sapiens OX=9606 GN=PPP3R1 PE=1 SV=1;tr|D3YTA9|D3YTA9_HUMAN Calcineurin subunit B type 1 OS=Homo sapiens OX=9606 GN=PPP3R1 PE=1 SV=1;sp|P63098|CANB1_HUMAN Calcineurin subunit B type 1 OS=Homo sapie	29.15129373	29.16175717	29.32186652	30.11209938	30.05206567	30.21233934
D3YTB1;F8W727;P62910;D3YTI8	D3YTB1;F8W727;P62910	60S ribosomal protein L32	RPL32	tr|D3YTB1|D3YTB1_HUMAN 60S ribosomal protein L32 (Fragment) OS=Homo sapiens OX=9606 GN=RPL32 PE=1 SV=1;tr|F8W727|F8W727_HUMAN 60S ribosomal protein L32 OS=Homo sapiens OX=9606 GN=RPL32 PE=1 SV=1;sp|P62910|RL32_HUMAN 60S ribosomal protein L32 OS=Homo sapien	32.91918788	33.27628058	32.8417803	28.77209475	28.71813226	27.96306302
D6RCD0;Q8NBQ5	D6RCD0;Q8NBQ5	Estradiol 17-beta-dehydrogenase 11	HSD17B11	tr|D6RCD0|D6RCD0_HUMAN Estradiol 17-beta-dehydrogenase 11 OS=Homo sapiens OX=9606 GN=HSD17B11 PE=1 SV=2;sp|Q8NBQ5|DHB11_HUMAN Estradiol 17-beta-dehydrogenase 11 OS=Homo sapiens OX=9606 GN=HSD17B11 PE=1 SV=3	26.28455656	26.40796646	26.45011944	25.43235075	26.59780616	24.34368709
Q9UPQ0;Q9UPQ0-4;Q9UPQ0-2;Q9UPQ0-10;D6RD46;Q9UPQ0-3;Q9UPQ0-8;G5EA03;H0Y8P3;E9PDJ9;Q9UPQ0-6;E7EPK0;Q9UPQ0-5;Q9UPQ0-9;D6RJ93;Q6NVB9;Q9UPQ0-7;D6R8Y0	Q9UPQ0;Q9UPQ0-4;Q9UPQ0-2;Q9UPQ0-10;D6RD46;Q9UPQ0-3;Q9UPQ0-8;G5EA03;H0Y8P3;E9PDJ9;Q9UPQ0-6;E7EPK0;Q9UPQ0-5;Q9UPQ0-9	LIM and calponin homology domains-containing protein 1	LIMCH1	sp|Q9UPQ0|LIMC1_HUMAN LIM and calponin homology domains-containing protein 1 OS=Homo sapiens OX=9606 GN=LIMCH1 PE=1 SV=4;sp|Q9UPQ0-4|LIMC1_HUMAN Isoform 4 of LIM and calponin homology domains-containing protein 1 OS=Homo sapiens OX=9606 GN=LIMCH1;sp|Q9UPQ0	26.81653273	27.20275144	27.22149523	27.01030648	26.5048219	26.6800298
D6RIZ4;D6RE79;Q14728;D6RA47;D6R9N3;D6RHV1	D6RIZ4;D6RE79;Q14728;D6RA47;D6R9N3	Major facilitator superfamily domain-containing protein 10	MFSD10	tr|D6RIZ4|D6RIZ4_HUMAN Major facilitator superfamily domain-containing protein 10 OS=Homo sapiens OX=9606 GN=MFSD10 PE=1 SV=1;tr|D6RE79|D6RE79_HUMAN Major facilitator superfamily domain-containing protein 10 OS=Homo sapiens OX=9606 GN=MFSD10 PE=1 SV=1;sp|Q	26.42584016	26.05949069	26.01979499	24.62982403	24.68358134	24.95178395
D6REL8;P02675	D6REL8;P02675	Fibrinogen beta chain;Fibrinopeptide B;Fibrinogen beta chain	FGB	tr|D6REL8|D6REL8_HUMAN Fibrinogen beta chain OS=Homo sapiens OX=9606 GN=FGB PE=1 SV=1;sp|P02675|FIBB_HUMAN Fibrinogen beta chain OS=Homo sapiens OX=9606 GN=FGB PE=1 SV=2	24.77607203	25.21706459	24.6170216	29.09242323	29.71004	28.62777109
D6RER2;D6RIH8;Q13634-2;Q13634;H0YAK3	D6RER2;D6RIH8;Q13634-2;Q13634;H0YAK3	Cadherin-18	CDH18	tr|D6RER2|D6RER2_HUMAN Cadherin-18 OS=Homo sapiens OX=9606 GN=CDH18 PE=1 SV=1;tr|D6RIH8|D6RIH8_HUMAN Cadherin-18 OS=Homo sapiens OX=9606 GN=CDH18 PE=1 SV=1;sp|Q13634-2|CAD18_HUMAN Isoform 2 of Cadherin-18 OS=Homo sapiens OX=9606 GN=CDH18;sp|Q13634|CAD18_HU	25.85661248	25.39729492	25.23260444	25.80960722	25.47013777	24.39040987
D6RGI3;D6RER5;Q9NVA2;Q9NVA2-2;D6RDU5;H0Y961;D6RDP1;D6R9Y6;H0Y9G8	D6RGI3;D6RER5;Q9NVA2;Q9NVA2-2;D6RDU5	Septin-11	Sep 11	tr|D6RGI3|D6RGI3_HUMAN Septin 11, isoform CRA_b OS=Homo sapiens OX=9606 GN=SEPTIN11 PE=1 SV=1;tr|D6RER5|D6RER5_HUMAN Septin-11 OS=Homo sapiens OX=9606 GN=SEPTIN11 PE=1 SV=1;sp|Q9NVA2|SEP11_HUMAN Septin-11 OS=Homo sapiens OX=9606 GN=SEPTIN11 PE=1 SV=3;sp|Q9	31.92899507	31.99863313	31.75938759	32.95639658	33.15826674	33.1245086
D6REX3;O94979;O94979-4;O94979-8;O94979-2;O94979-9;O94979-3;O94979-10;O94979-6;D6RHZ5;H7BXG7;O94979-7;O94979-5;H0YAB3;H0Y8V7;H0Y9K1;H0Y8W8;H0Y9T9;H0YAF5;D6RE64;D6RCQ9;H0Y9V3;D6RHE8;D6RBT0	D6REX3;O94979;O94979-4;O94979-8;O94979-2;O94979-9;O94979-3;O94979-10;O94979-6;D6RHZ5;H7BXG7;O94979-7;O94979-5	Protein transport protein Sec31A	SEC31A	tr|D6REX3|D6REX3_HUMAN Protein transport protein Sec31A OS=Homo sapiens OX=9606 GN=SEC31A PE=1 SV=1;sp|O94979|SC31A_HUMAN Protein transport protein Sec31A OS=Homo sapiens OX=9606 GN=SEC31A PE=1 SV=3;sp|O94979-4|SC31A_HUMAN Isoform 4 of Protein transport pr	32.39493967	32.2782485	32.2841638	31.33559247	31.37414927	31.42927074
Q9P2W9;D6RF48;D6RC71	Q9P2W9;D6RF48	Syntaxin-18	STX18	sp|Q9P2W9|STX18_HUMAN Syntaxin-18 OS=Homo sapiens OX=9606 GN=STX18 PE=1 SV=1;tr|D6RF48|D6RF48_HUMAN Syntaxin-18 OS=Homo sapiens OX=9606 GN=STX18 PE=1 SV=1	27.56398221	27.65389797	27.73330926	25.97743225	26.50541265	27.08486725
P27707;D6RFG8;D6RCP9	P27707;D6RFG8;D6RCP9	Deoxycytidine kinase	DCK	sp|P27707|DCK_HUMAN Deoxycytidine kinase OS=Homo sapiens OX=9606 GN=DCK PE=1 SV=1;tr|D6RFG8|D6RFG8_HUMAN Deoxycytidine kinase OS=Homo sapiens OX=9606 GN=DCK PE=1 SV=1;tr|D6RCP9|D6RCP9_HUMAN Deoxycytidine kinase OS=Homo sapiens OX=9606 GN=DCK PE=1 SV=1	27.75550895	27.54730854	27.60851293	25.7929394	25.32088747	25.75983375
D6RFI3;E7EQR8;Q9GZM5;D6RGY8;H0Y9A1;D6RBQ1;D6RA04;D6RAY4	D6RFI3;E7EQR8;Q9GZM5;D6RGY8	Protein YIPF3;Protein YIPF3, 36 kDa form III	YIPF3	tr|D6RFI3|D6RFI3_HUMAN Protein YIPF3 (Fragment) OS=Homo sapiens OX=9606 GN=YIPF3 PE=1 SV=1;tr|E7EQR8|E7EQR8_HUMAN Protein YIPF3 OS=Homo sapiens OX=9606 GN=YIPF3 PE=1 SV=1;sp|Q9GZM5|YIPF3_HUMAN Protein YIPF3 OS=Homo sapiens OX=9606 GN=YIPF3 PE=1 SV=1;tr|D6R	26.36669707	26.24430634	26.40568008	24.486928	24.66999304	24.65082343
D6RJ07;Q9UL40;Q9UL40-3;Q9UL40-2;B7Z6B6;B7Z6Q2;B7Z4J8;B7Z4N4	D6RJ07;Q9UL40;Q9UL40-3;Q9UL40-2;B7Z6B6;B7Z6Q2	Zinc finger protein 346	ZNF346	tr|D6RJ07|D6RJ07_HUMAN Zinc finger protein 346 OS=Homo sapiens OX=9606 GN=ZNF346 PE=1 SV=1;sp|Q9UL40|ZN346_HUMAN Zinc finger protein 346 OS=Homo sapiens OX=9606 GN=ZNF346 PE=1 SV=1;sp|Q9UL40-3|ZN346_HUMAN Isoform 3 of Zinc finger protein 346 OS=Homo sapien	27.24943337	26.84457763	27.61687803	25.87035955	25.89562259	25.9561108
E5RGX5;Q93045;Q93045-2	E5RGX5;Q93045;Q93045-2	Stathmin;Stathmin-2	STMN2	tr|E5RGX5|E5RGX5_HUMAN Stathmin OS=Homo sapiens OX=9606 GN=STMN2 PE=1 SV=1;sp|Q93045|STMN2_HUMAN Stathmin-2 OS=Homo sapiens OX=9606 GN=STMN2 PE=1 SV=3;sp|Q93045-2|STMN2_HUMAN Isoform 2 of Stathmin-2 OS=Homo sapiens OX=9606 GN=STMN2	32.45493449	31.92616951	32.6864352	33.11983286	32.75465712	33.00428738
E5RHG5;E7EW39;Q7Z2H8-4;Q7Z2H8-3;Q7Z2H8;E5RG64;E5RI40	E5RHG5;E7EW39;Q7Z2H8-4;Q7Z2H8-3;Q7Z2H8;E5RG64;E5RI40	Proton-coupled amino acid transporter 1	SLC36A1	tr|E5RHG5|E5RHG5_HUMAN Proton-coupled amino acid transporter 1 (Fragment) OS=Homo sapiens OX=9606 GN=SLC36A1 PE=1 SV=1;tr|E7EW39|E7EW39_HUMAN Proton-coupled amino acid transporter 1 OS=Homo sapiens OX=9606 GN=SLC36A1 PE=1 SV=1;sp|Q7Z2H8-4|S36A1_HUMAN Isofo	26.5731435	26.58935147	26.55180306	25.16277055	25.22526907	25.14704774
E5RHG8;Q15369;Q15369-2;R4GMY8	E5RHG8;Q15369;Q15369-2;R4GMY8	Transcription elongation factor B polypeptide 1	TCEB1	tr|E5RHG8|E5RHG8_HUMAN Elongin-C (Fragment) OS=Homo sapiens OX=9606 GN=ELOC PE=1 SV=1;sp|Q15369|ELOC_HUMAN Elongin-C OS=Homo sapiens OX=9606 GN=ELOC PE=1 SV=1;sp|Q15369-2|ELOC_HUMAN Isoform 2 of Elongin-C OS=Homo sapiens OX=9606 GN=ELOC;tr|R4GMY8|R4GMY8_HU	31.77301498	31.5682385	31.55242986	31.77709782	31.95667352	31.71423923
E5RJB8;E5RHU3;E7ESK6;E9PBI9;P34741	E5RJB8;E5RHU3;E7ESK6;E9PBI9;P34741	Syndecan;Syndecan-2	SDC2	tr|E5RJB8|E5RJB8_HUMAN Syndecan-2 (Fragment) OS=Homo sapiens OX=9606 GN=SDC2 PE=1 SV=1;tr|E5RHU3|E5RHU3_HUMAN Syndecan-2 (Fragment) OS=Homo sapiens OX=9606 GN=SDC2 PE=1 SV=2;tr|E7ESK6|E7ESK6_HUMAN Syndecan OS=Homo sapiens OX=9606 GN=SDC2 PE=1 SV=1;tr|E9PBI	27.82759817	27.52469821	27.5466464	27.68130394	27.31224608	27.51020543
E5RHW4;O94905;E5RJ09;O94905-2;O94905-3	E5RHW4;O94905;E5RJ09	Erlin-2	ERLIN2	tr|E5RHW4|E5RHW4_HUMAN Erlin-2 (Fragment) OS=Homo sapiens OX=9606 GN=ERLIN2 PE=1 SV=1;sp|O94905|ERLN2_HUMAN Erlin-2 OS=Homo sapiens OX=9606 GN=ERLIN2 PE=1 SV=1;tr|E5RJ09|E5RJ09_HUMAN Erlin-2 (Fragment) OS=Homo sapiens OX=9606 GN=ERLIN2 PE=1 SV=1	31.60156085	31.80628102	31.69129034	29.69054126	28.99706549	29.39521555
E5RIA4;E7ETB3;Q9ULA0;E7EMB6;C9JBE1;F8WAN0;C9J1E2	E5RIA4;E7ETB3;Q9ULA0;E7EMB6	Aspartyl aminopeptidase	DNPEP	tr|E5RIA4|E5RIA4_HUMAN Aspartyl aminopeptidase OS=Homo sapiens OX=9606 GN=DNPEP PE=1 SV=1;tr|E7ETB3|E7ETB3_HUMAN Aspartyl aminopeptidase OS=Homo sapiens OX=9606 GN=DNPEP PE=1 SV=2;sp|Q9ULA0|DNPEP_HUMAN Aspartyl aminopeptidase OS=Homo sapiens OX=9606 GN=DNP	27.36703048	27.74124025	27.99819598	27.59754396	27.39116412	24.97225834
E5RIR6;E7EVN3;Q9H169-3;Q9H169;Q9H169-4;Q9H169-2	E5RIR6;E7EVN3;Q9H169-3;Q9H169;Q9H169-4;Q9H169-2	Stathmin-4	STMN4	tr|E5RIR6|E5RIR6_HUMAN Stathmin-4 OS=Homo sapiens OX=9606 GN=STMN4 PE=1 SV=1;tr|E7EVN3|E7EVN3_HUMAN Stathmin-4 OS=Homo sapiens OX=9606 GN=STMN4 PE=1 SV=1;sp|Q9H169-3|STMN4_HUMAN Isoform 3 of Stathmin-4 OS=Homo sapiens OX=9606 GN=STMN4;sp|Q9H169|STMN4_HUMAN	27.07663458	27.0581698	26.96971938	26.57974637	26.57758718	24.6862165
E5RIW3;E5RJD8;O75347;E5RHG6;O75347-2;E5RIX8;A0A494C144	E5RIW3;E5RJD8;O75347;E5RHG6;O75347-2;E5RIX8	Tubulin-specific chaperone A	TBCA	tr|E5RIW3|E5RIW3_HUMAN Tubulin-specific chaperone A OS=Homo sapiens OX=9606 GN=TBCA PE=1 SV=1;tr|E5RJD8|E5RJD8_HUMAN Tubulin-specific chaperone A OS=Homo sapiens OX=9606 GN=TBCA PE=1 SV=1;sp|O75347|TBCA_HUMAN Tubulin-specific chaperone A OS=Homo sapiens OX	30.83469725	30.68168932	30.75930822	32.69842871	32.75601026	32.70853614
Q7L5N1;E7EM64;H7C3T0	Q7L5N1;E7EM64	COP9 signalosome complex subunit 6	COPS6	sp|Q7L5N1|CSN6_HUMAN COP9 signalosome complex subunit 6 OS=Homo sapiens OX=9606 GN=COPS6 PE=1 SV=1;tr|E7EM64|E7EM64_HUMAN COP9 signalosome complex subunit 6 OS=Homo sapiens OX=9606 GN=COPS6 PE=1 SV=1	30.46353479	30.55059635	30.6041707	30.34826056	30.32420799	30.99341226
E7EM72;E7EWQ4;O75912;A0A087WV00;E9PFX6	E7EM72;E7EWQ4;O75912;A0A087WV00;E9PFX6	Diacylglycerol kinase;Diacylglycerol kinase iota	DGKI	tr|E7EM72|E7EM72_HUMAN Diacylglycerol kinase OS=Homo sapiens OX=9606 GN=DGKI PE=1 SV=1;tr|E7EWQ4|E7EWQ4_HUMAN Diacylglycerol kinase OS=Homo sapiens OX=9606 GN=DGKI PE=1 SV=2;sp|O75912|DGKI_HUMAN Diacylglycerol kinase iota OS=Homo sapiens OX=9606 GN=DGKI PE	27.7318861	27.43690378	27.68137097	28.01627068	27.17073745	27.60109146
E7EMN6;P41236;E7EUI7;Q6NXS1	E7EMN6;P41236;E7EUI7;Q6NXS1	Protein phosphatase inhibitor 2;Protein phosphatase inhibitor 2-like protein 3	PPP1R2;PPP1R2P3	tr|E7EMN6|E7EMN6_HUMAN Protein phosphatase inhibitor 2 (Fragment) OS=Homo sapiens OX=9606 GN=PPP1R2 PE=1 SV=1;sp|P41236|IPP2_HUMAN Protein phosphatase inhibitor 2 OS=Homo sapiens OX=9606 GN=PPP1R2 PE=1 SV=2;tr|E7EUI7|E7EUI7_HUMAN Protein phosphatase inhibi	28.40019261	28.08126489	28.57094546	30.46781579	30.0503799	30.51493345
E7EMZ9;E9PBC6;O95359-3;O95359;Q4VXL4;O95359-2;H0Y911	E7EMZ9;E9PBC6;O95359-3;O95359;Q4VXL4;O95359-2	Transforming acidic coiled-coil-containing protein 2	TACC2	tr|E7EMZ9|E7EMZ9_HUMAN Transforming acidic coiled-coil-containing protein 2 OS=Homo sapiens OX=9606 GN=TACC2 PE=1 SV=1;tr|E9PBC6|E9PBC6_HUMAN Transforming acidic coiled-coil-containing protein 2 OS=Homo sapiens OX=9606 GN=TACC2 PE=1 SV=1;sp|O95359-3|TACC2_	27.82596195	27.86218765	27.94536578	28.69743478	28.86339934	28.64474885
E9PGW7;Q5T8T7;E7EN96;Q5T8T8;Q15528-2;Q15528	E9PGW7;Q5T8T7;E7EN96;Q5T8T8;Q15528-2;Q15528	Mediator of RNA polymerase II transcription subunit 22	MED22	tr|E9PGW7|E9PGW7_HUMAN Mediator of RNA polymerase II transcription subunit 22 (Fragment) OS=Homo sapiens OX=9606 GN=MED22 PE=1 SV=1;tr|Q5T8T7|Q5T8T7_HUMAN Mediator complex subunit 22 OS=Homo sapiens OX=9606 GN=MED22 PE=1 SV=1;tr|E7EN96|E7EN96_HUMAN Mediato	26.23161906	26.62310273	26.54767627	24.92193	24.90050143	25.14075924
E7ENR5;H0Y714;Q96G21;B9A008;B8ZZ47	E7ENR5;H0Y714;Q96G21;B9A008;B8ZZ47	U3 small nucleolar ribonucleoprotein protein IMP4	IMP4	tr|E7ENR5|E7ENR5_HUMAN U3 small nucleolar ribonucleoprotein protein IMP4 (Fragment) OS=Homo sapiens OX=9606 GN=IMP4 PE=1 SV=1;tr|H0Y714|H0Y714_HUMAN U3 small nucleolar ribonucleoprotein protein IMP4 (Fragment) OS=Homo sapiens OX=9606 GN=IMP4 PE=1 SV=1;sp|Q	28.76837638	28.76014938	28.62898795	25.7791099	26.1251681	25.03412401
E7EPB3;P50914	E7EPB3;P50914	60S ribosomal protein L14	RPL14	tr|E7EPB3|E7EPB3_HUMAN 60S ribosomal protein L14 OS=Homo sapiens OX=9606 GN=RPL14 PE=1 SV=1;sp|P50914|RL14_HUMAN 60S ribosomal protein L14 OS=Homo sapiens OX=9606 GN=RPL14 PE=1 SV=4	33.19850148	33.02351628	33.02630607	29.63016907	29.57072836	29.21932711
E7EPM6;P33121;P33121-2;P33121-3;B7Z3Z9;D6RER0;H0Y9U7;H0Y9Z9;D6RG07	E7EPM6;P33121;P33121-2;P33121-3;B7Z3Z9;D6RER0	Long-chain-fatty-acid--CoA ligase 1	ACSL1	tr|E7EPM6|E7EPM6_HUMAN Long-chain-fatty-acid--CoA ligase 1 OS=Homo sapiens OX=9606 GN=ACSL1 PE=1 SV=1;sp|P33121|ACSL1_HUMAN Long-chain-fatty-acid--CoA ligase 1 OS=Homo sapiens OX=9606 GN=ACSL1 PE=1 SV=1;sp|P33121-2|ACSL1_HUMAN Isoform 2 of Long-chain-fatty	28.45865455	28.0870446	28.46742713	28.30168925	28.08517127	29.21627702
E7EPN9;Q9Y520-4;Q9Y520-5;Q9Y520;Q9Y520-7;Q9Y520-6;Q9Y520-3;Q9Y520-2;H7C5N8;A0A2R8YET2;A0A2R8Y7F4;A0A0A0MS30;A0A2R8Y424	E7EPN9;Q9Y520-4;Q9Y520-5;Q9Y520;Q9Y520-7;Q9Y520-6;Q9Y520-3;Q9Y520-2	Protein PRRC2C	PRRC2C	tr|E7EPN9|E7EPN9_HUMAN Protein PRRC2C OS=Homo sapiens OX=9606 GN=PRRC2C PE=1 SV=1;sp|Q9Y520-4|PRC2C_HUMAN Isoform 4 of Protein PRRC2C OS=Homo sapiens OX=9606 GN=PRRC2C;sp|Q9Y520-5|PRC2C_HUMAN Isoform 5 of Protein PRRC2C OS=Homo sapiens OX=9606 GN=PRRC2C;sp	29.3801392	29.24855148	29.60833667	25.72051524	25.91542864	26.10565535
E7EPT4;P19404	E7EPT4;P19404	NADH dehydrogenase [ubiquinone] flavoprotein 2, mitochondrial	NDUFV2	tr|E7EPT4|E7EPT4_HUMAN NADH dehydrogenase [ubiquinone] flavoprotein 2, mitochondrial OS=Homo sapiens OX=9606 GN=NDUFV2 PE=1 SV=1;sp|P19404|NDUV2_HUMAN NADH dehydrogenase [ubiquinone] flavoprotein 2, mitochondrial OS=Homo sapiens OX=9606 GN=NDUFV2 PE=1 SV=2	29.76622923	29.58876195	29.74874411	29.62693608	29.15911232	29.66363421
E7EPV7;P37840-2;P37840;H6UYS7;P37840-3;D6RA31	E7EPV7;P37840-2;P37840;H6UYS7;P37840-3;D6RA31	Alpha-synuclein	SNCA	tr|E7EPV7|E7EPV7_HUMAN Alpha-synuclein OS=Homo sapiens OX=9606 GN=SNCA PE=1 SV=1;sp|P37840-2|SYUA_HUMAN Isoform 2-4 of Alpha-synuclein OS=Homo sapiens OX=9606 GN=SNCA;sp|P37840|SYUA_HUMAN Alpha-synuclein OS=Homo sapiens OX=9606 GN=SNCA PE=1 SV=1;tr|H6UYS7|	29.7573542	29.82652272	30.22469531	32.01777115	31.81734119	32.27364324
E7EQ34;I3NI02;A0A1W2PQM3;A0A1W2PPP5;A0A1W2PS81;A0A1W2PPG1;A0A1W2PPG5;O14653-2;O14653;I3L4Z6;A0A1W2PRC2;O14653-3;A0A1W2PQP2;A0A1W2PRV0;A0A1W2PPJ0;A0A1W2PRL0;A0A1W2PR23;A0A1W2PR02;I3L0K1;A0A1W2PS12;A0A1W2PRP7;A0A1X7SBU8;A0A1W2PPW8;A0A1W2PRE6;A0A1W2PNV3;A0A1W2PQ77;I3L1K7;A0A1W2PQE0;A0A1W2PQ06;A0A1W2PQ38;A0A1W2PRD0;A0A1W2PQS3;A0A1W2PQQ4;A0A1W2PP28;A0A1W2PQ12	E7EQ34;I3NI02;A0A1W2PQM3;A0A1W2PPP5;A0A1W2PS81;A0A1W2PPG1;A0A1W2PPG5;O14653-2;O14653;I3L4Z6;A0A1W2PRC2;O14653-3;A0A1W2PQP2;A0A1W2PRV0;A0A1W2PPJ0;A0A1W2PRL0;A0A1W2PR23;A0A1W2PR02;I3L0K1;A0A1W2PS12;A0A1W2PRP7;A0A1X7SBU8;A0A1W2PPW8;A0A1W2PRE6;A0A1W2PNV3;A0A1W2PQ77;I3L1K7;A0A1W2PQE0;A0A1W2PQ06	Golgi SNAP receptor complex member 2	GOSR2	tr|E7EQ34|E7EQ34_HUMAN Uncharacterized protein OS=Homo sapiens OX=9606 PE=3 SV=2;tr|I3NI02|I3NI02_HUMAN Golgi SNAP receptor complex member 2 OS=Homo sapiens OX=9606 GN=GOSR2 PE=4 SV=2;tr|A0A1W2PQM3|A0A1W2PQM3_HUMAN Golgi SNAP receptor complex member 2 OS=H	28.2753761	28.39623684	28.38071721	27.82862744	27.61442274	28.10554546
E7EQ69;Q9GZZ1;C9J5D1;A0A087WWJ2;Q9GZZ1-2;B0AZT5;C9JZU6;C9J5J3;A0A0D9SF32;F8WCK0	E7EQ69;Q9GZZ1;C9J5D1;A0A087WWJ2;Q9GZZ1-2	N-alpha-acetyltransferase 50	NAA50	tr|E7EQ69|E7EQ69_HUMAN N-alpha-acetyltransferase 50 OS=Homo sapiens OX=9606 GN=NAA50 PE=1 SV=1;sp|Q9GZZ1|NAA50_HUMAN N-alpha-acetyltransferase 50 OS=Homo sapiens OX=9606 GN=NAA50 PE=1 SV=1;tr|C9J5D1|C9J5D1_HUMAN N-alpha-acetyltransferase 50 OS=Homo sapiens	29.52768377	29.88779951	29.68205784	26.39244216	26.13821179	27.87197027
E7EQM8;P43146;H0Y2Q5;J3QQJ6;J3QLT8;J3QRM6	E7EQM8;P43146;H0Y2Q5	Netrin receptor DCC	DCC	tr|E7EQM8|E7EQM8_HUMAN Netrin receptor DCC OS=Homo sapiens OX=9606 GN=DCC PE=1 SV=2;sp|P43146|DCC_HUMAN Netrin receptor DCC OS=Homo sapiens OX=9606 GN=DCC PE=1 SV=2;tr|H0Y2Q5|H0Y2Q5_HUMAN Netrin receptor DCC (Fragment) OS=Homo sapiens OX=9606 GN=DCC PE=1 S	26.4705257	26.94010924	27.07979091	29.23137186	29.3321065	29.308063
E7EQR4;P15311	E7EQR4;P15311	Ezrin	EZR	tr|E7EQR4|E7EQR4_HUMAN Ezrin OS=Homo sapiens OX=9606 GN=EZR PE=1 SV=3;sp|P15311|EZRI_HUMAN Ezrin OS=Homo sapiens OX=9606 GN=EZR PE=1 SV=4	32.23477852	32.49838372	32.224034	31.88296258	31.85050632	31.90023536
E9PES6;E7ES08;E7EQU1;O15347	E9PES6;E7ES08;E7EQU1;O15347	High mobility group protein B3	HMGB3	tr|E9PES6|E9PES6_HUMAN High mobility group protein B3 (Fragment) OS=Homo sapiens OX=9606 GN=HMGB3 PE=1 SV=1;tr|E7ES08|E7ES08_HUMAN High mobility group protein B3 (Fragment) OS=Homo sapiens OX=9606 GN=HMGB3 PE=1 SV=1;tr|E7EQU1|E7EQU1_HUMAN High mobility gro	30.95053372	31.13662868	30.73448877	25.32925567	25.90660255	25.59328706
E7ERI8;E7EW49;O75122-3	E7ERI8;E7EW49;O75122-3	CLIP-associating protein 2	CLASP2	tr|E7ERI8|E7ERI8_HUMAN CLIP-associating protein 2 OS=Homo sapiens OX=9606 GN=CLASP2 PE=1 SV=1;tr|E7EW49|E7EW49_HUMAN CLIP-associating protein 2 OS=Homo sapiens OX=9606 GN=CLASP2 PE=1 SV=1;sp|O75122-3|CLAP2_HUMAN Isoform 3 of CLIP-associating protein 2 OS=H	31.12201059	31.25726754	31.21974254	32.93389135	32.76143002	32.81802727
E7ERS3;Q86VM9;Q86VM9-2;H3BP01;H3BRN6;H3BRH3;H3BPD0	E7ERS3;Q86VM9;Q86VM9-2	Zinc finger CCCH domain-containing protein 18	ZC3H18	tr|E7ERS3|E7ERS3_HUMAN Zinc finger CCCH domain-containing protein 18 OS=Homo sapiens OX=9606 GN=ZC3H18 PE=1 SV=1;sp|Q86VM9|ZCH18_HUMAN Zinc finger CCCH domain-containing protein 18 OS=Homo sapiens OX=9606 GN=ZC3H18 PE=1 SV=2;sp|Q86VM9-2|ZCH18_HUMAN Isoform	27.80248806	28.48362281	29.66297246	25.57072793	24.88134388	25.87682147
E7ESL0;Q9NWU5;J3KQY1;Q9NWU5-2;Q9NWU5-3	E7ESL0;Q9NWU5;J3KQY1;Q9NWU5-2;Q9NWU5-3	39S ribosomal protein L22, mitochondrial	MRPL22	tr|E7ESL0|E7ESL0_HUMAN 39S ribosomal protein L22, mitochondrial OS=Homo sapiens OX=9606 GN=MRPL22 PE=1 SV=1;sp|Q9NWU5|RM22_HUMAN 39S ribosomal protein L22, mitochondrial OS=Homo sapiens OX=9606 GN=MRPL22 PE=1 SV=1;tr|J3KQY1|J3KQY1_HUMAN 39S ribosomal prote	28.91256494	28.86020538	28.88864158	26.21474261	25.59864643	25.57615228
E7ESP9;P07197;P07197-2	E7ESP9;P07197;P07197-2	Neurofilament medium polypeptide	NEFM	tr|E7ESP9|E7ESP9_HUMAN Neurofilament medium polypeptide OS=Homo sapiens OX=9606 GN=NEFM PE=1 SV=1;sp|P07197|NFM_HUMAN Neurofilament medium polypeptide OS=Homo sapiens OX=9606 GN=NEFM PE=1 SV=3;sp|P07197-2|NFM_HUMAN Isoform 2 of Neurofilament medium polypep	36.87222628	36.74785227	36.7413367	38.51533449	38.70093509	38.38394657
E9PBG4;E7EW95;E7EVD6;E7ETE3;E7EUW2;Q9HAR2;Q9HAR2-4;Q9HAR2-3;H0Y9K5	E9PBG4;E7EW95;E7EVD6;E7ETE3;E7EUW2;Q9HAR2;Q9HAR2-4;Q9HAR2-3	Latrophilin-3	ADGRL3;LPHN3	tr|E9PBG4|E9PBG4_HUMAN Adhesion G protein-coupled receptor L3 OS=Homo sapiens OX=9606 GN=ADGRL3 PE=1 SV=1;tr|E7EW95|E7EW95_HUMAN Adhesion G protein-coupled receptor L3 OS=Homo sapiens OX=9606 GN=ADGRL3 PE=1 SV=1;tr|E7EVD6|E7EVD6_HUMAN Adhesion G protein-co	28.9560711	29.08638668	29.00886498	29.16137276	28.83809845	29.44911986
G3XAM2;E7ETH0;P05156	G3XAM2;E7ETH0;P05156	Complement factor I;Complement factor I heavy chain;Complement factor I light chain	CFI	tr|G3XAM2|G3XAM2_HUMAN Complement factor I OS=Homo sapiens OX=9606 GN=CFI PE=1 SV=1;tr|E7ETH0|E7ETH0_HUMAN Complement factor I OS=Homo sapiens OX=9606 GN=CFI PE=1 SV=1;sp|P05156|CFAI_HUMAN Complement factor I OS=Homo sapiens OX=9606 GN=CFI PE=1 SV=2	28.61143568	26.18120353	27.27435441	29.3174741	28.8008848	29.15612502
H0Y9G6;E7ETU7;P09001;E9PF06;D6RC14;D6RBQ5	H0Y9G6;E7ETU7;P09001;E9PF06;D6RC14	39S ribosomal protein L3, mitochondrial	MRPL3	tr|H0Y9G6|H0Y9G6_HUMAN 39S ribosomal protein L3, mitochondrial (Fragment) OS=Homo sapiens OX=9606 GN=MRPL3 PE=1 SV=1;tr|E7ETU7|E7ETU7_HUMAN 39S ribosomal protein L3, mitochondrial OS=Homo sapiens OX=9606 GN=MRPL3 PE=1 SV=1;sp|P09001|RM03_HUMAN 39S ribosoma	29.15051922	29.36507055	29.67636878	24.91009264	25.30370445	27.44340027
E7ETZ4;Q9Y6E2;B5MCH7;Q75MG1;B5MCE7;E9PFD4;E7EMS9;Q9Y6E2-2;E9PFE3;C9JF98;F8WDX8	E7ETZ4;Q9Y6E2;B5MCH7;Q75MG1;B5MCE7	Basic leucine zipper and W2 domain-containing protein 2	BZW2	tr|E7ETZ4|E7ETZ4_HUMAN Basic leucine zipper and W2 domain-containing protein 2 (Fragment) OS=Homo sapiens OX=9606 GN=BZW2 PE=1 SV=1;sp|Q9Y6E2|BZW2_HUMAN Basic leucine zipper and W2 domain-containing protein 2 OS=Homo sapiens OX=9606 GN=BZW2 PE=1 SV=1;tr|B5	31.21210738	30.97213228	31.14211816	31.06168862	31.12250437	31.11377668
E9PLT1;E7EU05;P16671-4;P16671;P16671-3;P16671-2	E9PLT1;E7EU05;P16671-4;P16671;P16671-3	Platelet glycoprotein 4	CD36	tr|E9PLT1|E9PLT1_HUMAN Platelet glycoprotein 4 OS=Homo sapiens OX=9606 GN=CD36 PE=1 SV=1;tr|E7EU05|E7EU05_HUMAN Platelet glycoprotein 4 (Fragment) OS=Homo sapiens OX=9606 GN=CD36 PE=1 SV=2;sp|P16671-4|CD36_HUMAN Isoform 4 of Platelet glycoprotein 4 OS=Homo	25.64226726	25.14696104	24.88723493	27.40795026	27.31561838	26.86005734
E7EV01;O15484;A0A3B3IRX8;E9PS73	E7EV01;O15484;A0A3B3IRX8	Calpain-5	CAPN5	tr|E7EV01|E7EV01_HUMAN Calpain-5 OS=Homo sapiens OX=9606 GN=CAPN5 PE=1 SV=2;sp|O15484|CAN5_HUMAN Calpain-5 OS=Homo sapiens OX=9606 GN=CAPN5 PE=1 SV=2;tr|A0A3B3IRX8|A0A3B3IRX8_HUMAN Calpain-5 (Fragment) OS=Homo sapiens OX=9606 GN=CAPN5 PE=1 SV=1	30.08271199	30.00034685	30.28669939	30.55480994	31.17931811	30.79985098
E7EV10;E7EQY4;Q9BTC8;Q9BTC8-2;F6RRE2;E9PCS8;E9PF88;H0YIT0	E7EV10;E7EQY4;Q9BTC8;Q9BTC8-2;F6RRE2;E9PCS8	Metastasis-associated protein MTA3	MTA3	tr|E7EV10|E7EV10_HUMAN Metastasis-associated protein MTA3 OS=Homo sapiens OX=9606 GN=MTA3 PE=1 SV=1;tr|E7EQY4|E7EQY4_HUMAN Metastasis-associated protein MTA3 OS=Homo sapiens OX=9606 GN=MTA3 PE=1 SV=1;sp|Q9BTC8|MTA3_HUMAN Metastasis-associated protein MTA3	28.22522414	28.30999349	27.90351441	25.10787428	24.86946383	23.5188562
E7EVA0;P27816;P27816-6;P27816-2;P27816-4;B5MEG9;H7C456;A0A0J9YVV8;A0A0J9YW37	E7EVA0;P27816;P27816-6;P27816-2	Microtubule-associated protein;Microtubule-associated protein 4	MAP4	tr|E7EVA0|E7EVA0_HUMAN Microtubule-associated protein OS=Homo sapiens OX=9606 GN=MAP4 PE=1 SV=1;sp|P27816|MAP4_HUMAN Microtubule-associated protein 4 OS=Homo sapiens OX=9606 GN=MAP4 PE=1 SV=3;sp|P27816-6|MAP4_HUMAN Isoform 6 of Microtubule-associated prote	32.04648212	31.96320086	31.92422372	34.24218135	34.2998704	34.15058579
E7EVC7;Q676U5-2;Q676U5;Q676U5-3;Q676U5-5;Q676U5-4;C9J1B2;C9J8C6;C9JAY7;C9JK97	E7EVC7;Q676U5-2;Q676U5;Q676U5-3;Q676U5-5	Autophagy-related protein 16-1	ATG16L1	tr|E7EVC7|E7EVC7_HUMAN Autophagy-related protein 16-1 OS=Homo sapiens OX=9606 GN=ATG16L1 PE=1 SV=1;sp|Q676U5-2|A16L1_HUMAN Isoform 2 of Autophagy-related protein 16-1 OS=Homo sapiens OX=9606 GN=ATG16L1;sp|Q676U5|A16L1_HUMAN Autophagy-related protein 16-1 O	26.58806494	27.07602288	26.50545808	24.07515393	27.24245396	25.55750157
E7EVJ3;P52848;P52848-2;E5RG24;E5RGN9;E5RG58;O95803-2;O95803-3;Q9H3R1;O95803	E7EVJ3;P52848;P52848-2	Bifunctional heparan sulfate N-deacetylase/N-sulfotransferase 1;Heparan sulfate N-deacetylase 1;Heparan sulfate N-sulfotransferase 1	NDST1	tr|E7EVJ3|E7EVJ3_HUMAN Bifunctional heparan sulfate N-deacetylase/N-sulfotransferase 1 OS=Homo sapiens OX=9606 GN=NDST1 PE=1 SV=1;sp|P52848|NDST1_HUMAN Bifunctional heparan sulfate N-deacetylase/N-sulfotransferase 1 OS=Homo sapiens OX=9606 GN=NDST1 PE=1 SV	25.05283269	25.23564148	25.80279618	26.37885631	25.46834979	24.8683583
P40145;E7EVL1;E5RFR2	P40145;E7EVL1	Adenylate cyclase type 8	ADCY8	sp|P40145|ADCY8_HUMAN Adenylate cyclase type 8 OS=Homo sapiens OX=9606 GN=ADCY8 PE=1 SV=1;tr|E7EVL1|E7EVL1_HUMAN Adenylate cyclase type 8 OS=Homo sapiens OX=9606 GN=ADCY8 PE=1 SV=1	29.09151557	29.61410675	29.58810069	30.70355316	30.51962729	31.08467721
E7EVQ6;Q14534;H0YBN7;E5RJH9	E7EVQ6;Q14534;H0YBN7	Squalene monooxygenase	SQLE	tr|E7EVQ6|E7EVQ6_HUMAN Squalene monooxygenase OS=Homo sapiens OX=9606 GN=SQLE PE=1 SV=1;sp|Q14534|ERG1_HUMAN Squalene monooxygenase OS=Homo sapiens OX=9606 GN=SQLE PE=1 SV=3;tr|H0YBN7|H0YBN7_HUMAN Squalene monooxygenase (Fragment) OS=Homo sapiens OX=9606 G	29.46480095	29.45499331	29.60006358	28.66898494	27.44371643	28.32654565
E7EX17;P23588;P23588-2;F8VX11;F8VP89;F8VSC7;F8W0K0;F8VYE9;F8VRU1	E7EX17;P23588;P23588-2;F8VX11	Eukaryotic translation initiation factor 4B	EIF4B	tr|E7EX17|E7EX17_HUMAN Eukaryotic translation initiation factor 4B OS=Homo sapiens OX=9606 GN=EIF4B PE=1 SV=1;sp|P23588|IF4B_HUMAN Eukaryotic translation initiation factor 4B OS=Homo sapiens OX=9606 GN=EIF4B PE=1 SV=2;sp|P23588-2|IF4B_HUMAN Isoform 2 of Eu	30.90791788	30.79079273	30.83936057	31.808776	31.67265629	31.88285328
E7EX90;Q14203-3;Q14203-4;Q14203-5;Q6AWB1;E7EWF7;C9JJD0;C9JZA4;C9JTE5;C9JJN7;C9JKG6;E9PCY0;C9J1B7;C9JUI8	E7EX90;Q14203-3;Q14203-4;Q14203-5;Q6AWB1	Dynactin subunit 1	DCTN1;DKFZp686E0752	tr|E7EX90|E7EX90_HUMAN Dynactin subunit 1 OS=Homo sapiens OX=9606 GN=DCTN1 PE=1 SV=1;sp|Q14203-3|DCTN1_HUMAN Isoform 3 of Dynactin subunit 1 OS=Homo sapiens OX=9606 GN=DCTN1;sp|Q14203-4|DCTN1_HUMAN Isoform 4 of Dynactin subunit 1 OS=Homo sapiens OX=9606 GN	28.13138812	28.15310736	27.64251272	24.56427305	24.57415506	24.90292592
E7EXA6;Q8WVB6;Q8WVB6-2;A0A0D9SF58;Q8WVB6-3;F8WCC1;H0Y7D3	E7EXA6;Q8WVB6;Q8WVB6-2;A0A0D9SF58;Q8WVB6-3	Chromosome transmission fidelity protein 18 homolog	CHTF18	tr|E7EXA6|E7EXA6_HUMAN Chromosome transmission fidelity protein 18 homolog OS=Homo sapiens OX=9606 GN=CHTF18 PE=1 SV=2;sp|Q8WVB6|CTF18_HUMAN Chromosome transmission fidelity protein 18 homolog OS=Homo sapiens OX=9606 GN=CHTF18 PE=1 SV=1;sp|Q8WVB6-2|CTF18_H	28.67128168	28.00142108	28.32949985	25.3084761	25.1668113	24.73519534
E9PAV3-2;E9PAV3;F8VZJ2;H0YHX9;Q13765;F8W0W4;F8W1N5;F8VNW4;F8VZ58;Q9BZK3	E9PAV3-2;E9PAV3;F8VZJ2;H0YHX9;Q13765;F8W0W4;F8W1N5;F8VNW4	Nascent polypeptide-associated complex subunit alpha, muscle-specific form;Nascent polypeptide-associated complex subunit alpha	NACA	sp|E9PAV3-2|NACAM_HUMAN Isoform skNAC-2 of Nascent polypeptide-associated complex subunit alpha, muscle-specific form OS=Homo sapiens OX=9606 GN=NACA;sp|E9PAV3|NACAM_HUMAN Nascent polypeptide-associated complex subunit alpha, muscle-specific form OS=Homo s	31.70684962	31.61205996	31.64491212	30.4256241	30.79807478	30.28769037
F6PQP6;E9PBC1;O95208-2;O95208;I3L2B2;O95208-3;O95208-5;I3L356;I3L2H1;J3KSF8;J3KTF6;J3KSA6;J3KSC7;J3QLN2	F6PQP6;E9PBC1;O95208-2;O95208;I3L2B2;O95208-3	Epsin-2	EPN2	tr|F6PQP6|F6PQP6_HUMAN Epsin-2 (Fragment) OS=Homo sapiens OX=9606 GN=EPN2 PE=1 SV=8;tr|E9PBC1|E9PBC1_HUMAN Epsin-2 OS=Homo sapiens OX=9606 GN=EPN2 PE=1 SV=1;sp|O95208-2|EPN2_HUMAN Isoform 2 of Epsin-2 OS=Homo sapiens OX=9606 GN=EPN2;sp|O95208|EPN2_HUMAN Ep	25.06897062	26.09547723	26.44638518	27.65321465	27.74361749	27.96488144
E9PC69;Q7KZI7;Q7KZI7-8;Q7KZI7-14;Q7KZI7-11;Q7KZI7-16;Q7KZI7-9;Q7KZI7-6;Q7KZI7-15;Q7KZI7-3;Q7KZI7-4;Q7KZI7-12;Q7KZI7-5;Q7KZI7-13;Q7KZI7-2;Q7KZI7-7;E7ETY4;Q7KZI7-10;F5H4F6;F5H6N2	E9PC69;Q7KZI7;Q7KZI7-8;Q7KZI7-14;Q7KZI7-11;Q7KZI7-16;Q7KZI7-9;Q7KZI7-6;Q7KZI7-15;Q7KZI7-3;Q7KZI7-4;Q7KZI7-12;Q7KZI7-5;Q7KZI7-13;Q7KZI7-2;Q7KZI7-7;E7ETY4;Q7KZI7-10	Serine/threonine-protein kinase MARK2	MARK2	tr|E9PC69|E9PC69_HUMAN Non-specific serine/threonine protein kinase OS=Homo sapiens OX=9606 GN=MARK2 PE=1 SV=3;sp|Q7KZI7|MARK2_HUMAN Serine/threonine-protein kinase MARK2 OS=Homo sapiens OX=9606 GN=MARK2 PE=1 SV=2;sp|Q7KZI7-8|MARK2_HUMAN Isoform 8 of Serin	27.54811741	26.97486932	27.53400763	28.40847675	28.26843213	28.08410694
E9PCW1;O95249;B4DQA8;G5E9T8;K7EJC8;O95249-2;F6RU00	E9PCW1;O95249;B4DQA8;G5E9T8;K7EJC8;O95249-2	Golgi SNAP receptor complex member 1	GOSR1	tr|E9PCW1|E9PCW1_HUMAN Golgi SNAP receptor complex member 1 OS=Homo sapiens OX=9606 GN=GOSR1 PE=1 SV=1;sp|O95249|GOSR1_HUMAN Golgi SNAP receptor complex member 1 OS=Homo sapiens OX=9606 GN=GOSR1 PE=1 SV=1;tr|B4DQA8|B4DQA8_HUMAN Golgi SNAP receptor complex	27.72461908	27.61827918	27.8013783	25.04075164	24.39812703	25.77305279
E9PDG8;O60641;O60641-4;O60641-3;E5RGY9;E5RFC6;E5RK51;E5RIJ5;E5RFU0;E5RHK9;E5RJY3;H0YBT2;E5RK53;E5RGP8	E9PDG8;O60641;O60641-4;O60641-3;E5RGY9	Clathrin coat assembly protein AP180	SNAP91	tr|E9PDG8|E9PDG8_HUMAN Clathrin coat assembly protein AP180 OS=Homo sapiens OX=9606 GN=SNAP91 PE=1 SV=1;sp|O60641|AP180_HUMAN Clathrin coat assembly protein AP180 OS=Homo sapiens OX=9606 GN=SNAP91 PE=1 SV=2;sp|O60641-4|AP180_HUMAN Isoform 4 of Clathrin coa	30.5929904	30.58055523	30.90806109	33.4165173	33.29406038	33.34968471
E9PDR0;P05166;C9JQS9;E7EX59;P05166-2;E7ETT1;E7ETT4;E7EUY3;E9PEC3;F8WBI9;E7ENC1;H7C5C9;C9JVW9;C9JVY9;C9JAW3	E9PDR0;P05166;C9JQS9;E7EX59;P05166-2;E7ETT1;E7ETT4;E7EUY3;E9PEC3;F8WBI9	Propionyl-CoA carboxylase beta chain, mitochondrial	PCCB	tr|E9PDR0|E9PDR0_HUMAN Propionyl-CoA carboxylase beta chain, mitochondrial OS=Homo sapiens OX=9606 GN=PCCB PE=1 SV=1;sp|P05166|PCCB_HUMAN Propionyl-CoA carboxylase beta chain, mitochondrial OS=Homo sapiens OX=9606 GN=PCCB PE=1 SV=3;tr|C9JQS9|C9JQS9_HUMAN P	30.47769133	30.50047472	30.53973097	29.56764936	29.61584381	29.59852039
E9PEN0;Q8WYH8-2;Q8WYH8;A0A1B0GW41	E9PEN0;Q8WYH8-2;Q8WYH8;A0A1B0GW41	Inhibitor of growth protein 5	ING5	tr|E9PEN0|E9PEN0_HUMAN Inhibitor of growth protein 5 OS=Homo sapiens OX=9606 GN=ING5 PE=1 SV=1;sp|Q8WYH8-2|ING5_HUMAN Isoform 2 of Inhibitor of growth protein 5 OS=Homo sapiens OX=9606 GN=ING5;sp|Q8WYH8|ING5_HUMAN Inhibitor of growth protein 5 OS=Homo sapi	26.84349978	26.6443019	26.41231839	25.46805694	24.41243314	25.76232112
E9PF18;Q16836;Q16836-3;Q16836-2;A0A0A0MSE2;A0A1W2PQV5;A0A1W2PP40	E9PF18;Q16836;Q16836-3;Q16836-2;A0A0A0MSE2;A0A1W2PQV5	Hydroxyacyl-coenzyme A dehydrogenase, mitochondrial	HADH	tr|E9PF18|E9PF18_HUMAN Hydroxyacyl-coenzyme A dehydrogenase, mitochondrial OS=Homo sapiens OX=9606 GN=HADH PE=1 SV=2;sp|Q16836|HCDH_HUMAN Hydroxyacyl-coenzyme A dehydrogenase, mitochondrial OS=Homo sapiens OX=9606 GN=HADH PE=1 SV=3;sp|Q16836-3|HCDH_HUMAN I	31.2174909	31.47614669	31.26091645	29.90684336	30.49999976	29.7947327
E9PF19;Q9Y4P3;Q96E41;A0A087WXC6;F8WDI9;F8WCR3	E9PF19;Q9Y4P3;Q96E41	Transducin beta-like protein 2	TBL2	tr|E9PF19|E9PF19_HUMAN Transducin beta-like protein 2 OS=Homo sapiens OX=9606 GN=TBL2 PE=1 SV=1;sp|Q9Y4P3|TBL2_HUMAN Transducin beta-like protein 2 OS=Homo sapiens OX=9606 GN=TBL2 PE=1 SV=1;tr|Q96E41|Q96E41_HUMAN TBL2 protein OS=Homo sapiens OX=9606 GN=TBL	29.81604439	29.58876195	30.00477291	27.02939002	26.92320379	27.44150189
E9PF59;P42658-2;P42658;E9PDL2;A0A087WTG7;Q8IYG9	E9PF59;P42658-2;P42658;E9PDL2	Dipeptidyl aminopeptidase-like protein 6	DPP6	tr|E9PF59|E9PF59_HUMAN Dipeptidyl aminopeptidase-like protein 6 OS=Homo sapiens OX=9606 GN=DPP6 PE=3 SV=1;sp|P42658-2|DPP6_HUMAN Isoform DPPX-S of Dipeptidyl aminopeptidase-like protein 6 OS=Homo sapiens OX=9606 GN=DPP6;sp|P42658|DPP6_HUMAN Dipeptidyl amin	29.45181401	29.51919609	29.69240493	29.62121718	29.67247927	29.42638416
E9PFK9;Q9UJ41;Q9UJ41-4;Q9UJ41-3;Q3HKR1;A0A0A0MSJ3;V9GYI8	E9PFK9;Q9UJ41;Q9UJ41-4;Q9UJ41-3;Q3HKR1;A0A0A0MSJ3	Rab5 GDP/GTP exchange factor	RABGEF1	tr|E9PFK9|E9PFK9_HUMAN Rab5 GDP/GTP exchange factor OS=Homo sapiens OX=9606 GN=RABGEF1 PE=1 SV=1;sp|Q9UJ41|RABX5_HUMAN Rab5 GDP/GTP exchange factor OS=Homo sapiens OX=9606 GN=RABGEF1 PE=1 SV=3;sp|Q9UJ41-4|RABX5_HUMAN Isoform 3 of Rab5 GDP/GTP exchange fact	26.56598759	26.83508894	26.6345031	26.57405355	27.25673908	25.79187377
E9PG22;Q8IW35;Q8IW35-2;F8WF91;H7C4Y5	E9PG22;Q8IW35;Q8IW35-2	Centrosomal protein of 97 kDa	CEP97	tr|E9PG22|E9PG22_HUMAN Centrosomal protein of 97 kDa OS=Homo sapiens OX=9606 GN=CEP97 PE=1 SV=1;sp|Q8IW35|CEP97_HUMAN Centrosomal protein of 97 kDa OS=Homo sapiens OX=9606 GN=CEP97 PE=1 SV=1;sp|Q8IW35-2|CEP97_HUMAN Isoform 2 of Centrosomal protein of 97 kD	27.96184946	27.90029295	27.98451694	27.981526	28.07244945	28.0857791
E9PGC8;P78559;P78559-2	E9PGC8;P78559;P78559-2	Microtubule-associated protein 1A;MAP1A heavy chain;MAP1 light chain LC2	MAP1A	tr|E9PGC8|E9PGC8_HUMAN Microtubule-associated protein 1A OS=Homo sapiens OX=9606 GN=MAP1A PE=1 SV=1;sp|P78559|MAP1A_HUMAN Microtubule-associated protein 1A OS=Homo sapiens OX=9606 GN=MAP1A PE=1 SV=6;sp|P78559-2|MAP1A_HUMAN Isoform 2 of Microtubule-associat	32.08626012	31.88794473	31.8195507	33.59923455	33.5367008	33.74845222
E9PGT3;Q15418-4;Q15418;Q15418-2;Q15418-3;E9PAN7;E9PMM7;Q5SVM6;Q5SVM7	E9PGT3;Q15418-4;Q15418;Q15418-2;Q15418-3	Ribosomal protein S6 kinase;Ribosomal protein S6 kinase alpha-1	RPS6KA1	tr|E9PGT3|E9PGT3_HUMAN Ribosomal protein S6 kinase OS=Homo sapiens OX=9606 GN=RPS6KA1 PE=1 SV=1;sp|Q15418-4|KS6A1_HUMAN Isoform 4 of Ribosomal protein S6 kinase alpha-1 OS=Homo sapiens OX=9606 GN=RPS6KA1;sp|Q15418|KS6A1_HUMAN Ribosomal protein S6 kinase al	28.44110607	28.3519078	28.79150707	27.42245955	27.53058875	27.74586263
E9PH99;Q9Y4E5-2;Q9Y4E5;D6RIA1	E9PH99;Q9Y4E5-2;Q9Y4E5	Zinc finger protein 451	ZNF451	tr|E9PH99|E9PH99_HUMAN E3 SUMO-protein ligase ZNF451 OS=Homo sapiens OX=9606 GN=ZNF451 PE=1 SV=1;sp|Q9Y4E5-2|ZN451_HUMAN Isoform 2 of E3 SUMO-protein ligase ZNF451 OS=Homo sapiens OX=9606 GN=ZNF451;sp|Q9Y4E5|ZN451_HUMAN E3 SUMO-protein ligase ZNF451 OS=Hom	26.96102146	26.67209143	26.96422046	25.85066284	24.74782568	25.26431075
E9PHB5;D6RHE9	E9PHB5		CTNND2	tr|E9PHB5|E9PHB5_HUMAN Catenin delta-2 OS=Homo sapiens OX=9606 GN=CTNND2 PE=1 SV=1	25.6040915	25.09775582	25.44555926	26.65116274	26.22284059	26.77793652
O94901-9;O94901-8;E9PHI4;O94901-5;O94901;O94901-6;H0Y742;H0Y6N5;H7C2K3;O94901-3;O94901-7;O94901-2;C9JK55;H7C019;C9K051;C9JS54;C9JJU6;O94901-4;H7C3X3;C9JR15	O94901-9;O94901-8;E9PHI4;O94901-5;O94901;O94901-6;H0Y742;H0Y6N5;H7C2K3	SUN domain-containing protein 1	SUN1	sp|O94901-9|SUN1_HUMAN Isoform 9 of SUN domain-containing protein 1 OS=Homo sapiens OX=9606 GN=SUN1;sp|O94901-8|SUN1_HUMAN Isoform 8 of SUN domain-containing protein 1 OS=Homo sapiens OX=9606 GN=SUN1;tr|E9PHI4|E9PHI4_HUMAN SUN domain-containing protein 1 O	28.71378053	28.8186673	29.06609757	24.93441413	25.97371984	25.19234565
E9PHY5;O43491;O43491-4;E9PK52;O43491-3;O43491-2;E9PII3;A0A2R8Y5B3;E9PQD2;Q6R5J7;E9PRG1;E9PIG0;E9PQN0;E9PJP4;E9PMV8;E9PPC9;E9PN54	E9PHY5;O43491;O43491-4;E9PK52;O43491-3;O43491-2;E9PII3;A0A2R8Y5B3	Band 4.1-like protein 2	EPB41L2	tr|E9PHY5|E9PHY5_HUMAN Band 4.1-like protein 2 OS=Homo sapiens OX=9606 GN=EPB41L2 PE=1 SV=1;sp|O43491|E41L2_HUMAN Band 4.1-like protein 2 OS=Homo sapiens OX=9606 GN=EPB41L2 PE=1 SV=1;sp|O43491-4|E41L2_HUMAN Isoform 4 of Band 4.1-like protein 2 OS=Homo sapi	30.20046141	30.08258511	29.94726238	27.94167702	26.85982044	27.4171564
E9PHY8;Q8NDA8;Q8NDA8-2;Q8NDA8-3;Q8NDA8-7;Q8NDA8-4;Q8NDA8-5	E9PHY8;Q8NDA8;Q8NDA8-2	Maestro heat-like repeat-containing protein family member 1	MROH1	tr|E9PHY8|E9PHY8_HUMAN Maestro heat-like repeat-containing protein family member 1 OS=Homo sapiens OX=9606 GN=MROH1 PE=1 SV=1;sp|Q8NDA8|MROH1_HUMAN Maestro heat-like repeat-containing protein family member 1 OS=Homo sapiens OX=9606 GN=MROH1 PE=2 SV=3;sp|Q8	27.18697488	27.47506445	27.67296814	28.79761107	27.21734066	28.28140266
E9PKN9;E9PS55;E9PMW4;E9PQ46;E9PIN5;E9PIK4;U3KQ32;E9PKZ4;E9PPM1;O14683;E9PN66;E9PNB3;E9PMY0	E9PKN9;E9PS55;E9PMW4;E9PQ46;E9PIN5;E9PIK4;U3KQ32;E9PKZ4;E9PPM1;O14683;E9PN66;E9PNB3;E9PMY0	Tumor protein p53-inducible protein 11	TP53I11	tr|E9PKN9|E9PKN9_HUMAN Tumor protein p53-inducible protein 11 (Fragment) OS=Homo sapiens OX=9606 GN=TP53I11 PE=1 SV=1;tr|E9PS55|E9PS55_HUMAN Tumor protein p53-inducible protein 11 (Fragment) OS=Homo sapiens OX=9606 GN=TP53I11 PE=1 SV=1;tr|E9PMW4|E9PMW4_HUM	27.89792982	28.30639071	28.41944879	28.30282248	28.7179689	27.86100453
E9PIM6;E9PNQ8;P04216;J3QRJ3	E9PIM6;E9PNQ8;P04216;J3QRJ3	Thy-1 membrane glycoprotein	THY1	tr|E9PIM6|E9PIM6_HUMAN Thy-1 membrane glycoprotein (Fragment) OS=Homo sapiens OX=9606 GN=THY1 PE=1 SV=8;tr|E9PNQ8|E9PNQ8_HUMAN Thy-1 membrane glycoprotein (Fragment) OS=Homo sapiens OX=9606 GN=THY1 PE=1 SV=1;sp|P04216|THY1_HUMAN Thy-1 membrane glycoprotein	30.84490681	31.23123451	31.2642765	31.73093115	31.77940892	32.10917497
E9PJD7;Q6ZMK1-2;Q6ZMK1;E9PQ42	E9PJD7;Q6ZMK1-2;Q6ZMK1;E9PQ42	Cysteine and histidine-rich protein 1	CYHR1	tr|E9PJD7|E9PJD7_HUMAN Cysteine and histidine-rich protein 1 OS=Homo sapiens OX=9606 GN=CYHR1 PE=1 SV=1;sp|Q6ZMK1-2|CYHR1_HUMAN Isoform 2 of Cysteine and histidine-rich protein 1 OS=Homo sapiens OX=9606 GN=CYHR1;sp|Q6ZMK1|CYHR1_HUMAN Cysteine and histidine	25.64193421	25.64099707	25.81819187	26.94707126	25.26838456	25.46056548
E9PJP2;Q5TF21;H3BRB8;H3BSE6	E9PJP2;Q5TF21	Protein SOGA3	SOGA3	tr|E9PJP2|E9PJP2_HUMAN Protein SOGA3 OS=Homo sapiens OX=9606 GN=SOGA3 PE=1 SV=1;sp|Q5TF21|SOGA3_HUMAN Protein SOGA3 OS=Homo sapiens OX=9606 GN=SOGA3 PE=3 SV=1	31.04693741	30.9510203	30.89742499	32.32894907	32.02759185	32.42457336
E9PS17;E9PK59;Q96KG9-3;Q96KG9-4;Q96KG9-2;Q96KG9;Q96KG9-5;Q96KG9-6;E9PPN3;A0A0A0MQX4;H0YCI6;H0YDH0	E9PS17;E9PK59;Q96KG9-3;Q96KG9-4;Q96KG9-2;Q96KG9;Q96KG9-5;Q96KG9-6;E9PPN3	N-terminal kinase-like protein	SCYL1	tr|E9PS17|E9PS17_HUMAN N-terminal kinase-like protein OS=Homo sapiens OX=9606 GN=SCYL1 PE=1 SV=1;tr|E9PK59|E9PK59_HUMAN N-terminal kinase-like protein OS=Homo sapiens OX=9606 GN=SCYL1 PE=1 SV=1;sp|Q96KG9-3|SCYL1_HUMAN Isoform 3 of N-terminal kinase-like pr	29.3186381	29.20398841	29.1111045	28.83617309	28.58598979	28.57506404
Q5H9R7-5;Q5H9R7;Q5H9R7-2;Q5H9R7-6;E9PKF6;H7BXH2;Q5H9R7-4;Q5H9R7-3;E9PQP7;H0YEN2;E9PK08;E9PNN8;H0YDW1;H0YEV0;E9PKG4;E9PJD8;H0YDK9	Q5H9R7-5;Q5H9R7;Q5H9R7-2;Q5H9R7-6;E9PKF6;H7BXH2;Q5H9R7-4;Q5H9R7-3;E9PQP7;H0YEN2	Serine/threonine-protein phosphatase 6 regulatory subunit 3	PPP6R3	sp|Q5H9R7-5|PP6R3_HUMAN Isoform 5 of Serine/threonine-protein phosphatase 6 regulatory subunit 3 OS=Homo sapiens OX=9606 GN=PPP6R3;sp|Q5H9R7|PP6R3_HUMAN Serine/threonine-protein phosphatase 6 regulatory subunit 3 OS=Homo sapiens OX=9606 GN=PPP6R3 PE=1 SV=2	29.72841936	30.01757207	29.58495109	29.65459804	29.44027451	30.01118668
E9PL17;Q92989;Q92989-2;E9PJM4;E9PKV5	E9PL17;Q92989;Q92989-2	Polyribonucleotide 5-hydroxyl-kinase Clp1	CLP1	tr|E9PL17|E9PL17_HUMAN Polyribonucleotide 5-hydroxyl-kinase Clp1 OS=Homo sapiens OX=9606 GN=CLP1 PE=1 SV=1;sp|Q92989|CLP1_HUMAN Polyribonucleotide 5-hydroxyl-kinase Clp1 OS=Homo sapiens OX=9606 GN=CLP1 PE=1 SV=1;sp|Q92989-2|CLP1_HUMAN Isoform 2 of Polyri	26.82250159	26.95460209	26.45335743	26.3181124	25.29920388	25.79341716
E9PLK3;P55786;P55786-2;H0YDG0;E9PP11;H0YCQ5;E9PJY4;E9PJ74;E9PPD4;E9PRQ5;E9PJF9;E9PPZ2;E9PI82	E9PLK3;P55786;P55786-2	Puromycin-sensitive aminopeptidase	NPEPPS	tr|E9PLK3|E9PLK3_HUMAN Aminopeptidase OS=Homo sapiens OX=9606 GN=NPEPPS PE=1 SV=1;sp|P55786|PSA_HUMAN Puromycin-sensitive aminopeptidase OS=Homo sapiens OX=9606 GN=NPEPPS PE=1 SV=2;sp|P55786-2|PSA_HUMAN Isoform 2 of Puromycin-sensitive aminopeptidase OS=Ho	32.81894152	32.75282436	32.81774144	33.91803284	33.38007209	34.041644
E9PPJ5;E9PLM6;P21741;P21741-2	E9PPJ5;E9PLM6;P21741	Midkine	MDK	tr|E9PPJ5|E9PPJ5_HUMAN Midkine (Fragment) OS=Homo sapiens OX=9606 GN=MDK PE=1 SV=1;tr|E9PLM6|E9PLM6_HUMAN Midkine OS=Homo sapiens OX=9606 GN=MDK PE=1 SV=1;sp|P21741|MK_HUMAN Midkine OS=Homo sapiens OX=9606 GN=MDK PE=1 SV=1	31.22900075	31.62003745	31.62025599	30.5967268	30.85065535	30.45953421
E9PM92;O00193;E9PRZ9;E9PQA1	E9PM92;O00193;E9PRZ9	Small acidic protein	C11orf58;SMAP	tr|E9PM92|E9PM92_HUMAN Chromosome 11 open reading frame 58 OS=Homo sapiens OX=9606 GN=C11orf58 PE=1 SV=2;sp|O00193|SMAP_HUMAN Small acidic protein OS=Homo sapiens OX=9606 GN=SMAP PE=1 SV=1;tr|E9PRZ9|E9PRZ9_HUMAN Chromosome 11 open reading frame 58 (Fragmen	27.56884552	27.21817253	27.89602496	24.5813349	26.34322096	25.70700171
E9PMI6;J3KN38;P54105;E9PJF4;E9PQ83	E9PMI6;J3KN38;P54105;E9PJF4	Methylosome subunit pICln	CLNS1A	tr|E9PMI6|E9PMI6_HUMAN Methylosome subunit pICln OS=Homo sapiens OX=9606 GN=CLNS1A PE=1 SV=1;tr|J3KN38|J3KN38_HUMAN Methylosome subunit pICln OS=Homo sapiens OX=9606 GN=CLNS1A PE=1 SV=1;sp|P54105|ICLN_HUMAN Methylosome subunit pICln OS=Homo sapiens OX=9606	28.57783925	28.54237196	28.83083485	26.98717639	27.39550158	27.06177874
E9PMJ2;J3KP39;Q9BPY3;E9PMW3	E9PMJ2;J3KP39;Q9BPY3	Protein FAM118B	FAM118B	tr|E9PMJ2|E9PMJ2_HUMAN Protein FAM118B (Fragment) OS=Homo sapiens OX=9606 GN=FAM118B PE=1 SV=8;tr|J3KP39|J3KP39_HUMAN Protein FAM118B OS=Homo sapiens OX=9606 GN=FAM118B PE=1 SV=1;sp|Q9BPY3|F118B_HUMAN Protein FAM118B OS=Homo sapiens OX=9606 GN=FAM118B PE=1	28.06162425	28.31289521	28.42997902	24.91230453	24.89172169	25.12047198
E9PMR6;Q9NZN5-2;Q9NZN5	E9PMR6;Q9NZN5-2;Q9NZN5	Rho guanine nucleotide exchange factor 12	ARHGEF12	tr|E9PMR6|E9PMR6_HUMAN Rho guanine nucleotide exchange factor 12 OS=Homo sapiens OX=9606 GN=ARHGEF12 PE=1 SV=1;sp|Q9NZN5-2|ARHGC_HUMAN Isoform 2 of Rho guanine nucleotide exchange factor 12 OS=Homo sapiens OX=9606 GN=ARHGEF12;sp|Q9NZN5|ARHGC_HUMAN Rho guan	26.44026659	27.07907879	27.07152914	27.93348338	28.57221119	28.27101777
E9PPW7;O00217;E9PKH6;E9PN51;F8W9K7;H0YDT4;E9PJY7	E9PPW7;O00217;E9PKH6;E9PN51;F8W9K7	NADH dehydrogenase [ubiquinone] iron-sulfur protein 8, mitochondrial	NDUFS8	tr|E9PPW7|E9PPW7_HUMAN NADH dehydrogenase [ubiquinone] iron-sulfur protein 8, mitochondrial (Fragment) OS=Homo sapiens OX=9606 GN=NDUFS8 PE=1 SV=1;sp|O00217|NDUS8_HUMAN NADH dehydrogenase [ubiquinone] iron-sulfur protein 8, mitochondrial OS=Homo sapiens OX	29.55555977	29.63649239	29.58213569	28.41981041	28.28876865	28.97221447
E9PR30;P62861;E9PMS9;J3KN89;E9PM49;P35544	E9PR30;P62861	40S ribosomal protein S30	FAU	tr|E9PR30|E9PR30_HUMAN 40S ribosomal protein S30 OS=Homo sapiens OX=9606 GN=FAU PE=1 SV=1;sp|P62861|RS30_HUMAN 40S ribosomal protein S30 OS=Homo sapiens OX=9606 GN=FAU PE=1 SV=1	30.00758245	30.14503737	29.81332494	24.74141517	25.55722704	25.39406598
E9PRQ7;Q04323;E9PJ81;Q04323-2;A0A087WTZ5;E9PS08	E9PRQ7;Q04323;E9PJ81;Q04323-2;A0A087WTZ5	UBX domain-containing protein 1	UBXN1	tr|E9PRQ7|E9PRQ7_HUMAN UBX domain-containing protein 1 OS=Homo sapiens OX=9606 GN=UBXN1 PE=1 SV=1;sp|Q04323|UBXN1_HUMAN UBX domain-containing protein 1 OS=Homo sapiens OX=9606 GN=UBXN1 PE=1 SV=2;tr|E9PJ81|E9PJ81_HUMAN UBX domain-containing protein 1 (Fragm	29.97418555	30.10649425	30.24070382	30.49676587	30.41104571	30.58763584
P29692-2;E9PRY8;A0A087X1X7;H0YCK7;H0YE72;E9PIZ1;H0YE58;E9PQR8;E9PRL0;E9PN71;E9PN56;E9PJV8;E9PPY1;E9PNC8;E9PKH7;A0A0J9YXU2;E9PQC9;E9PLA1;E9PLT8;E9PL21;E9PM66;E9PLS6;E9PI93;E9PIP5;E9PJ84;E9PLL8	P29692-2;E9PRY8;A0A087X1X7	Elongation factor 1-delta	EEF1D	sp|P29692-2|EF1D_HUMAN Isoform 2 of Elongation factor 1-delta OS=Homo sapiens OX=9606 GN=EEF1D;tr|E9PRY8|E9PRY8_HUMAN Elongation factor 1-delta OS=Homo sapiens OX=9606 GN=EEF1D PE=1 SV=1;tr|A0A087X1X7|A0A087X1X7_HUMAN Elongation factor 1-delta OS=Homo sapi	31.87364316	31.79830658	32.02204493	30.32173753	30.33894257	30.48807462
E9PSD7;Q96BW1;A0A494C0H3;A0A0A0MRR5;Q96BW1-3	E9PSD7;Q96BW1;A0A494C0H3;A0A0A0MRR5;Q96BW1-3	Uracil phosphoribosyltransferase homolog	UPRT	tr|E9PSD7|E9PSD7_HUMAN Uracil phosphoribosyltransferase homolog OS=Homo sapiens OX=9606 GN=UPRT PE=1 SV=1;sp|Q96BW1|UPP_HUMAN Uracil phosphoribosyltransferase homolog OS=Homo sapiens OX=9606 GN=UPRT PE=1 SV=1;tr|A0A494C0H3|A0A494C0H3_HUMAN Uracil phosphori	26.48674052	26.60696111	26.61428231	25.68057574	25.81869381	25.00924318
E9PSI1;E9PQ80;E9PQI5;E9PJC4;E9PQY7;E9PS99;E9PL78;E9PJM1;E9PMQ9;O15321-2;O15321;H0YI89;E9PNW2;G3V1B9	E9PSI1;E9PQ80;E9PQI5		CHMP4A	tr|E9PSI1|E9PSI1_HUMAN Transmembrane 9 superfamily member OS=Homo sapiens OX=9606 PE=3 SV=1;tr|E9PQ80|E9PQ80_HUMAN Charged multivesicular body protein 4a (Fragment) OS=Homo sapiens OX=9606 GN=CHMP4A PE=1 SV=1;tr|E9PQI5|E9PQI5_HUMAN Charged multivesicular b	27.35649066	28.19182951	26.36380979	28.15310736	28.210947	27.63471081
F2Z2U4;Q9Y4A5-2;Q9Y4A5;H0Y4W2;A0A2R8YFJ4;C9K0N1	F2Z2U4;Q9Y4A5-2;Q9Y4A5;H0Y4W2	Transformation/transcription domain-associated protein	TRRAP	tr|F2Z2U4|F2Z2U4_HUMAN Transformation/transcription domain-associated protein OS=Homo sapiens OX=9606 GN=TRRAP PE=1 SV=3;sp|Q9Y4A5-2|TRRAP_HUMAN Isoform 2 of Transformation/transcription domain-associated protein OS=Homo sapiens OX=9606 GN=TRRAP;sp|Q9Y4A5|	29.67515759	29.88513938	29.69158987	25.22114706	25.06300009	25.89320484
Q4TT34;F2Z2X0;O00746;A0A087WVT9;H0Y6J0;O00746-2;A2IDC9;F2Z297	Q4TT34;F2Z2X0;O00746;A0A087WVT9;H0Y6J0	Nucleoside diphosphate kinase;Nucleoside diphosphate kinase, mitochondrial	NME4	tr|Q4TT34|Q4TT34_HUMAN Nucleoside diphosphate kinase OS=Homo sapiens OX=9606 GN=NME4 PE=1 SV=1;tr|F2Z2X0|F2Z2X0_HUMAN Nucleoside diphosphate kinase OS=Homo sapiens OX=9606 GN=NME4 PE=1 SV=1;sp|O00746|NDKM_HUMAN Nucleoside diphosphate kinase, mitochondrial	27.98798953	27.98277751	27.74733611	25.04921624	25.07828077	25.97391531
F2Z2X4;Q9C0E2	F2Z2X4;Q9C0E2	Exportin-4	XPO4	tr|F2Z2X4|F2Z2X4_HUMAN Exportin-4 OS=Homo sapiens OX=9606 GN=XPO4 PE=1 SV=1;sp|Q9C0E2|XPO4_HUMAN Exportin-4 OS=Homo sapiens OX=9606 GN=XPO4 PE=1 SV=2	29.00833073	28.59718873	28.90670003	26.40018447	27.75283234	27.88721848
F5GWN5;O00750	F5GWN5;O00750	Phosphatidylinositol 4-phosphate 3-kinase C2 domain-containing subunit beta	PIK3C2B	tr|F5GWN5|F5GWN5_HUMAN Phosphatidylinositol 4-phosphate 3-kinase C2 domain-containing subunit beta OS=Homo sapiens OX=9606 GN=PIK3C2B PE=1 SV=1;sp|O00750|P3C2B_HUMAN Phosphatidylinositol 4-phosphate 3-kinase C2 domain-containing subunit beta OS=Homo sapien	26.4172208	25.82070135	26.46915973	23.98132537	26.10110838	26.3521015
F5GWT4;Q9H4A3-2;Q9H4A3;Q9H4A3-5;Q9H4A3-6;Q9H4A3-7;Q9H4A3-4;F6UYG0;Q96J92-3;Q96J92;K7ENT7;Q96J92-2	F5GWT4;Q9H4A3-2;Q9H4A3;Q9H4A3-5;Q9H4A3-6;Q9H4A3-7;Q9H4A3-4	Serine/threonine-protein kinase WNK1	WNK1	tr|F5GWT4|F5GWT4_HUMAN Serine/threonine-protein kinase WNK1 OS=Homo sapiens OX=9606 GN=WNK1 PE=1 SV=1;sp|Q9H4A3-2|WNK1_HUMAN Isoform 2 of Serine/threonine-protein kinase WNK1 OS=Homo sapiens OX=9606 GN=WNK1;sp|Q9H4A3|WNK1_HUMAN Serine/threonine-protein kin	26.83557089	27.6896585	26.95249297	29.12536495	28.0143563	28.936407
F5GXX5;P61803;F5H895;A0A0B4J239	F5GXX5;P61803;F5H895;A0A0B4J239	Dolichyl-diphosphooligosaccharide--protein glycosyltransferase subunit DAD1	DAD1	tr|F5GXX5|F5GXX5_HUMAN Dolichyl-diphosphooligosaccharide--protein glycosyltransferase subunit DAD1 OS=Homo sapiens OX=9606 GN=DAD1 PE=1 SV=1;sp|P61803|DAD1_HUMAN Dolichyl-diphosphooligosaccharide--protein glycosyltransferase subunit DAD1 OS=Homo sapiens OX	27.78898979	27.9712005	27.20022752	27.67485463	25.39824468	25.56313854
F5GYJ5;Q9NX18;F8W679;M0QYN2;F5GXW4;M0R060;F5H5T6	F5GYJ5;Q9NX18	Succinate dehydrogenase assembly factor 2, mitochondrial	SDHAF2	tr|F5GYJ5|F5GYJ5_HUMAN Succinate dehydrogenase assembly factor 2, mitochondrial OS=Homo sapiens OX=9606 GN=SDHAF2 PE=3 SV=1;sp|Q9NX18|SDHF2_HUMAN Succinate dehydrogenase assembly factor 2, mitochondrial OS=Homo sapiens OX=9606 GN=SDHAF2 PE=1 SV=1	26.84326015	26.94503083	26.75824416	25.35974061	26.18950321	24.66845623
F5GZ97;Q9Y3C0;F5GWI9;F5GXZ7;H0YGN0;F5H0A7;F5GXZ4;F5H2P1	F5GZ97;Q9Y3C0;F5GWI9;F5GXZ7;H0YGN0	WASH complex subunit CCDC53	CCDC53	tr|F5GZ97|F5GZ97_HUMAN WASH complex subunit 3 OS=Homo sapiens OX=9606 GN=WASHC3 PE=1 SV=1;sp|Q9Y3C0|WASC3_HUMAN WASH complex subunit 3 OS=Homo sapiens OX=9606 GN=WASHC3 PE=1 SV=1;tr|F5GWI9|F5GWI9_HUMAN WASH complex subunit 3 OS=Homo sapiens OX=9606 GN=WASH	26.56716336	26.91479022	26.87806551	24.7794844	26.42309153	25.05253633
F5GZS6;J3KPF3;P08195-3;P08195;P08195-4;F5GZI0;H0YFS2;H0YFX4	F5GZS6;J3KPF3;P08195-3;P08195;P08195-4	4F2 cell-surface antigen heavy chain	SLC3A2	tr|F5GZS6|F5GZS6_HUMAN 4F2 cell-surface antigen heavy chain OS=Homo sapiens OX=9606 GN=SLC3A2 PE=1 SV=1;tr|J3KPF3|J3KPF3_HUMAN 4F2 cell-surface antigen heavy chain OS=Homo sapiens OX=9606 GN=SLC3A2 PE=1 SV=1;sp|P08195-3|4F2_HUMAN Isoform 3 of 4F2 cell-surf	32.34154283	32.35455313	32.39884295	33.05295639	33.11625799	33.24558527
F5GZY7;Q9H0R8;Q9H0R8-2;F5GX12;F5H007;G3V1T7	F5GZY7;Q9H0R8;Q9H0R8-2	Gamma-aminobutyric acid receptor-associated protein-like 1	GABARAPL1	tr|F5GZY7|F5GZY7_HUMAN Gamma-aminobutyric acid receptor-associated protein-like 1 (Fragment) OS=Homo sapiens OX=9606 GN=GABARAPL1 PE=1 SV=1;sp|Q9H0R8|GBRL1_HUMAN Gamma-aminobutyric acid receptor-associated protein-like 1 OS=Homo sapiens OX=9606 GN=GABARAPL	27.78762054	27.92524293	27.75372509	28.85314176	28.24907163	28.23123451
F5H0R1;Q9H6E5;H3BRB1;C9JBX0;F8WA97;J3KN81	F5H0R1;Q9H6E5;H3BRB1	Speckle targeted PIP5K1A-regulated poly(A) polymerase	TUT1	tr|F5H0R1|F5H0R1_HUMAN Speckle targeted PIP5K1A-regulated poly(A) polymerase OS=Homo sapiens OX=9606 GN=TUT1 PE=1 SV=1;sp|Q9H6E5|STPAP_HUMAN Speckle targeted PIP5K1A-regulated poly(A) polymerase OS=Homo sapiens OX=9606 GN=TUT1 PE=1 SV=2;tr|H3BRB1|H3BRB1_HU	26.07887527	25.95615421	25.93283038	25.50136904	25.47129698	25.2071205
Q9Y485;F5H269;E7EMZ0	Q9Y485;F5H269	DmX-like protein 1	DMXL1	sp|Q9Y485|DMXL1_HUMAN DmX-like protein 1 OS=Homo sapiens OX=9606 GN=DMXL1 PE=1 SV=3;tr|F5H269|F5H269_HUMAN DmX-like protein 1 OS=Homo sapiens OX=9606 GN=DMXL1 PE=1 SV=1	26.94848826	27.25997423	27.40713989	27.54524755	26.01586674	27.34341848
F5H283;Q92563	F5H283;Q92563	Testican-2	SPOCK2	tr|F5H283|F5H283_HUMAN Testican-2 OS=Homo sapiens OX=9606 GN=SPOCK2 PE=1 SV=2;sp|Q92563|TICN2_HUMAN Testican-2 OS=Homo sapiens OX=9606 GN=SPOCK2 PE=1 SV=1	26.81494501	26.53405217	27.10908777	24.84091656	25.01117587	25.24636765
F5H433;E7EW59;H0YFS7;F5H1G6;A0A087X1T9;Q9Y467-3	F5H433;E7EW59;H0YFS7		SALL2	tr|F5H433|F5H433_HUMAN Sal-like protein 2 OS=Homo sapiens OX=9606 GN=SALL2 PE=1 SV=3;tr|E7EW59|E7EW59_HUMAN Sal-like protein 2 OS=Homo sapiens OX=9606 GN=SALL2 PE=1 SV=2;tr|H0YFS7|H0YFS7_HUMAN Sal-like protein 2 (Fragment) OS=Homo sapiens OX=9606 GN=SALL2	31.43086637	31.22469531	31.22256655	30.20244786	32.261477	33.10608859
F5H442;Q99816;Q99816-2;J3QKS4;J3QRU6	F5H442;Q99816;Q99816-2	Tumor susceptibility gene 101 protein	TSG101	tr|F5H442|F5H442_HUMAN Tumor susceptibility gene 101 protein OS=Homo sapiens OX=9606 GN=TSG101 PE=1 SV=1;sp|Q99816|TS101_HUMAN Tumor susceptibility gene 101 protein OS=Homo sapiens OX=9606 GN=TSG101 PE=1 SV=2;sp|Q99816-2|TS101_HUMAN Isoform 2 of Tumor susc	29.22232471	29.16748706	29.07933316	29.53205763	28.92198459	28.76676631
F5H4R6;H0YIV4;P55209-2;P55209;F8VY35;F8W0J6;F8VUX1;F8W020;F8VXI6;H0YH88;H0YHC3;F8VVB5;B7Z4K9	F5H4R6;H0YIV4;P55209-2;P55209;F8VY35;F8W0J6;F8VUX1;F8W020;F8VXI6;H0YH88;H0YHC3	Nucleosome assembly protein 1-like 1	NAP1L1	tr|F5H4R6|F5H4R6_HUMAN Nucleosome assembly protein 1-like 1 OS=Homo sapiens OX=9606 GN=NAP1L1 PE=1 SV=1;tr|H0YIV4|H0YIV4_HUMAN Nucleosome assembly protein 1-like 1 (Fragment) OS=Homo sapiens OX=9606 GN=NAP1L1 PE=1 SV=1;sp|P55209-2|NP1L1_HUMAN Isoform 2 of	31.72036845	31.45782326	31.79517411	31.21847281	31.27558701	31.64581409
J3KNB8;F5H538;Q9Y6R4-2;Q9Y6R4;F5H4R1;F5H1X6	J3KNB8;F5H538;Q9Y6R4-2;Q9Y6R4;F5H4R1	Mitogen-activated protein kinase kinase kinase 4	MAP3K4	tr|J3KNB8|J3KNB8_HUMAN Mitogen-activated protein kinase kinase kinase 4 OS=Homo sapiens OX=9606 GN=MAP3K4 PE=1 SV=1;tr|F5H538|F5H538_HUMAN Mitogen-activated protein kinase kinase kinase 4 OS=Homo sapiens OX=9606 GN=MAP3K4 PE=1 SV=1;sp|Q9Y6R4-2|M3K4_HUMAN I	26.33859834	26.02688119	26.26198355	25.73380409	25.77630402	25.59007152
F5H5G1;H3BLU2;Q13449;C9J5G3	F5H5G1;H3BLU2;Q13449	Limbic system-associated membrane protein	LSAMP	tr|F5H5G1|F5H5G1_HUMAN Limbic system-associated membrane protein OS=Homo sapiens OX=9606 GN=LSAMP PE=1 SV=2;tr|H3BLU2|H3BLU2_HUMAN Limbic system-associated membrane protein (Fragment) OS=Homo sapiens OX=9606 GN=LSAMP PE=1 SV=1;sp|Q13449|LSAMP_HUMAN Limbic	30.56955187	30.36118453	30.62914433	32.24524524	32.53271257	32.47757071
F5H5P2;P12694;P12694-2;F5GXU9;H0YH31	F5H5P2;P12694;P12694-2;F5GXU9	2-oxoisovalerate dehydrogenase subunit alpha, mitochondrial	BCKDHA	tr|F5H5P2|F5H5P2_HUMAN 2-oxoisovalerate dehydrogenase subunit alpha OS=Homo sapiens OX=9606 PE=3 SV=1;sp|P12694|ODBA_HUMAN 2-oxoisovalerate dehydrogenase subunit alpha, mitochondrial OS=Homo sapiens OX=9606 GN=BCKDHA PE=1 SV=2;sp|P12694-2|ODBA_HUMAN Isofor	29.83531487	30.07507934	29.87456682	27.11356557	28.30942979	28.65690074
F5H619;Q86XA9;Q86XA9-2;H7C5W6;H0YIW3;Q86XA9-3	F5H619;Q86XA9;Q86XA9-2	HEAT repeat-containing protein 5A	HEATR5A	tr|F5H619|F5H619_HUMAN HEAT repeat-containing protein 5A OS=Homo sapiens OX=9606 GN=HEATR5A PE=1 SV=1;sp|Q86XA9|HTR5A_HUMAN HEAT repeat-containing protein 5A OS=Homo sapiens OX=9606 GN=HEATR5A PE=1 SV=2;sp|Q86XA9-2|HTR5A_HUMAN Isoform 2 of HEAT repeat-cont	26.07005541	25.82980111	25.62792412	25.46785074	25.93231316	25.10990794
F5H6U7;Q9Y3E0;G3V1U5;F5GWD8;F5GXH6	F5H6U7;Q9Y3E0;G3V1U5	Vesicle transport protein GOT1B	GOLT1B	tr|F5H6U7|F5H6U7_HUMAN Vesicle transport protein GOT1B OS=Homo sapiens OX=9606 GN=GOLT1B PE=1 SV=1;sp|Q9Y3E0|GOT1B_HUMAN Vesicle transport protein GOT1B OS=Homo sapiens OX=9606 GN=GOLT1B PE=1 SV=1;tr|G3V1U5|G3V1U5_HUMAN Golgi transport 1 homolog B (S. cere	25.34343542	25.5835387	25.64784617	26.57274365	24.92791484	26.07415442
F5H702;Q96GC5-3;Q96GC5;F5H8D0	F5H702;Q96GC5-3;Q96GC5	39S ribosomal protein L48, mitochondrial	MRPL48	tr|F5H702|F5H702_HUMAN 39S ribosomal protein L48, mitochondrial OS=Homo sapiens OX=9606 GN=MRPL48 PE=1 SV=1;sp|Q96GC5-3|RM48_HUMAN Isoform 2 of 39S ribosomal protein L48, mitochondrial OS=Homo sapiens OX=9606 GN=MRPL48;sp|Q96GC5|RM48_HUMAN 39S ribosomal pr	27.32945708	27.44379546	27.24036264	25.09349165	25.93179397	25.47269587
F5H7S1;Q2M1K9-2;Q2M1K9	F5H7S1;Q2M1K9-2;Q2M1K9	Zinc finger protein 423	ZNF423	tr|F5H7S1|F5H7S1_HUMAN Zinc finger protein 423 OS=Homo sapiens OX=9606 GN=ZNF423 PE=1 SV=1;sp|Q2M1K9-2|ZN423_HUMAN Isoform 2 of Zinc finger protein 423 OS=Homo sapiens OX=9606 GN=ZNF423;sp|Q2M1K9|ZN423_HUMAN Zinc finger protein 423 OS=Homo sapiens OX=9606	27.83900007	27.59306166	26.60667878	24.62182451	25.16224152	25.16621142
F5H8H2;Q03426;A0A1B0GWC2;F5H092;F5GXC0;A0A0B4J236;F5H163;F5H368;A0A1W2PS16;A0A1B0GWF3	F5H8H2;Q03426;A0A1B0GWC2	Mevalonate kinase	MVK	tr|F5H8H2|F5H8H2_HUMAN Mevalonate kinase OS=Homo sapiens OX=9606 GN=MVK PE=1 SV=1;sp|Q03426|KIME_HUMAN Mevalonate kinase OS=Homo sapiens OX=9606 GN=MVK PE=1 SV=1;tr|A0A1B0GWC2|A0A1B0GWC2_HUMAN Mevalonate kinase (Fragment) OS=Homo sapiens OX=9606 GN=MVK PE=	29.10392107	28.68825831	28.82826425	29.84667113	29.82523414	30.5134282
F6SYF8;Q9UBP4;E9PKW6;E9PHY3;E9PKK9	F6SYF8;Q9UBP4;E9PKW6	Dickkopf-related protein 3	DKK3	tr|F6SYF8|F6SYF8_HUMAN Dickkopf-related protein 3 OS=Homo sapiens OX=9606 GN=DKK3 PE=1 SV=1;sp|Q9UBP4|DKK3_HUMAN Dickkopf-related protein 3 OS=Homo sapiens OX=9606 GN=DKK3 PE=1 SV=2;tr|E9PKW6|E9PKW6_HUMAN Dickkopf-related protein 3 (Fragment) OS=Homo sapie	27.44268867	27.4511262	26.89446457	25.89416606	27.62254431	25.4195422
Q5SZR4;F6TB26;Q9Y2W6;Q9Y2W6-3;E9PKN8;B7ZAG4;E9PQX4	Q5SZR4;F6TB26;Q9Y2W6;Q9Y2W6-3	Tudor and KH domain-containing protein	TDRKH	tr|Q5SZR4|Q5SZR4_HUMAN Tudor and KH domain containing, isoform CRA_a OS=Homo sapiens OX=9606 GN=TDRKH PE=1 SV=1;tr|F6TB26|F6TB26_HUMAN Tudor and KH domain-containing protein OS=Homo sapiens OX=9606 GN=TDRKH PE=1 SV=1;sp|Q9Y2W6|TDRKH_HUMAN Tudor and KH doma	27.64718743	27.76376238	27.56601663	27.20041463	27.33798619	27.29622854
J3KPG5;F8VU39;Q9UIF9-2;Q9UIF9-3;Q9UIF9;A0A0C4DGI9;H0YHL2;H0YII3;F8VWQ3;H0YHQ7	J3KPG5;F8VU39;Q9UIF9-2;Q9UIF9-3;Q9UIF9;A0A0C4DGI9	Bromodomain adjacent to zinc finger domain protein 2A	BAZ2A	tr|J3KPG5|J3KPG5_HUMAN Bromodomain adjacent to zinc finger domain protein 2A OS=Homo sapiens OX=9606 GN=BAZ2A PE=1 SV=1;tr|F8VU39|F8VU39_HUMAN Bromodomain adjacent to zinc finger domain protein 2A OS=Homo sapiens OX=9606 GN=BAZ2A PE=1 SV=1;sp|Q9UIF9-2|BAZ2	28.90638465	28.61189293	28.55515747	25.00260388	24.92205477	25.70243992
F8VU90;Q9NYL4-2;Q9NYL4;E9PAR0	F8VU90;Q9NYL4-2;Q9NYL4	Peptidyl-prolyl cis-trans isomerase;Peptidyl-prolyl cis-trans isomerase FKBP11	FKBP11	tr|F8VU90|F8VU90_HUMAN Peptidylprolyl isomerase OS=Homo sapiens OX=9606 GN=FKBP11 PE=1 SV=1;sp|Q9NYL4-2|FKB11_HUMAN Isoform 2 of Peptidyl-prolyl cis-trans isomerase FKBP11 OS=Homo sapiens OX=9606 GN=FKBP11;sp|Q9NYL4|FKB11_HUMAN Peptidyl-prolyl cis-trans is	26.28540349	26.65061507	26.11574967	24.54169209	24.24346548	24.00746599
F8VUA2;Q9HD42;F8VVT7;F5H875	F8VUA2;Q9HD42;F8VVT7	Charged multivesicular body protein 1a	CHMP1A	tr|F8VUA2|F8VUA2_HUMAN Charged multivesicular body protein 1a OS=Homo sapiens OX=9606 GN=CHMP1A PE=1 SV=1;sp|Q9HD42|CHM1A_HUMAN Charged multivesicular body protein 1a OS=Homo sapiens OX=9606 GN=CHMP1A PE=1 SV=1;tr|F8VVT7|F8VVT7_HUMAN Charged multivesicular	28.37823836	28.57004069	28.51882103	29.18978125	29.2374935	29.43589102
F8VV56;F8W022;F8VWK8;P08962-3;P08962-2;P08962;F8VNT9	F8VV56;F8W022;F8VWK8;P08962-3;P08962-2;P08962;F8VNT9	Tetraspanin;CD63 antigen	CD63	tr|F8VV56|F8VV56_HUMAN CD63 antigen OS=Homo sapiens OX=9606 GN=CD63 PE=1 SV=1;tr|F8W022|F8W022_HUMAN Tetraspanin (Fragment) OS=Homo sapiens OX=9606 GN=CD63 PE=1 SV=1;tr|F8VWK8|F8VWK8_HUMAN Tetraspanin (Fragment) OS=Homo sapiens OX=9606 GN=CD63 PE=1 SV=1;sp	28.2966224	28.36869641	28.56329131	27.89394407	24.96229292	25.3698687
F8VVA7;P61923;P61923-4;F8VYZ4;P61923-5;F8VXB1;F8W156;F8W651;F8VXR1;P61923-3;F8VUC5;F8VYK5;F8VYE0;P61923-2	F8VVA7;P61923;P61923-4;F8VYZ4;P61923-5;F8VXB1;F8W156;F8W651;F8VXR1;P61923-3	Coatomer subunit zeta-1	COPZ1	tr|F8VVA7|F8VVA7_HUMAN Coatomer subunit zeta OS=Homo sapiens OX=9606 GN=COPZ1 PE=1 SV=1;sp|P61923|COPZ1_HUMAN Coatomer subunit zeta-1 OS=Homo sapiens OX=9606 GN=COPZ1 PE=1 SV=1;sp|P61923-4|COPZ1_HUMAN Isoform 4 of Coatomer subunit zeta-1 OS=Homo sapiens OX	30.20827459	29.94503083	30.296141	29.01339816	28.64082474	29.11272083
F8VVS7;P55211;Q5JRU8;Q5JRU2;P55211-2;P55211-4;H0Y3S8;P55211-3;F8VWA5;A0A087WX72;H0Y6Y2	F8VVS7;P55211;Q5JRU8;Q5JRU2;P55211-2;P55211-4;H0Y3S8;P55211-3	Caspase;Caspase-9;Caspase-9 subunit p35;Caspase-9 subunit p10	CASP9	tr|F8VVS7|F8VVS7_HUMAN Caspase-9 OS=Homo sapiens OX=9606 GN=CASP9 PE=1 SV=1;sp|P55211|CASP9_HUMAN Caspase-9 OS=Homo sapiens OX=9606 GN=CASP9 PE=1 SV=3;tr|Q5JRU8|Q5JRU8_HUMAN Caspase-9 (Fragment) OS=Homo sapiens OX=9606 GN=CASP9 PE=1 SV=1;tr|Q5JRU2|Q5JRU2_H	26.51331147	25.78606299	25.62044828	27.08060433	26.06136674	25.26989642
F8VW41;Q86VP3-4;Q86VP3;Q86VP3-3;Q86VP3-2	F8VW41;Q86VP3-4;Q86VP3;Q86VP3-3;Q86VP3-2	Phosphofurin acidic cluster sorting protein 2	PACS2	tr|F8VW41|F8VW41_HUMAN Phosphofurin acidic cluster sorting protein 2 OS=Homo sapiens OX=9606 GN=PACS2 PE=1 SV=1;sp|Q86VP3-4|PACS2_HUMAN Isoform 4 of Phosphofurin acidic cluster sorting protein 2 OS=Homo sapiens OX=9606 GN=PACS2;sp|Q86VP3|PACS2_HUMAN Phosph	24.52376833	24.83784687	24.52822999	27.98277751	27.77234649	27.96140792
F8VWL3;B7Z493;E9PJX4;Q96M96;F8W1R0;Q96M96-2;E9PNX0;E9PQT1;Q96M96-3;H0YDQ0;J3KSS3;F8VVF1	F8VWL3;B7Z493;E9PJX4;Q96M96;F8W1R0	FYVE, RhoGEF and PH domain-containing protein 4	FGD4	tr|F8VWL3|F8VWL3_HUMAN FYVE, RhoGEF and PH domain-containing protein 4 OS=Homo sapiens OX=9606 GN=FGD4 PE=1 SV=1;tr|B7Z493|B7Z493_HUMAN FYVE, RhoGEF and PH domain-containing protein 4 OS=Homo sapiens OX=9606 GN=FGD4 PE=1 SV=1;tr|E9PJX4|E9PJX4_HUMAN FYVE, R	29.12871153	28.86620301	28.80608892	29.35672152	29.26927966	29.735748
Q9H2H9;F8VX04;F8VX12	Q9H2H9;F8VX04	Sodium-coupled neutral amino acid transporter 1	SLC38A1	sp|Q9H2H9|S38A1_HUMAN Sodium-coupled neutral amino acid transporter 1 OS=Homo sapiens OX=9606 GN=SLC38A1 PE=1 SV=1;tr|F8VX04|F8VX04_HUMAN Sodium-coupled neutral amino acid transporter 1 OS=Homo sapiens OX=9606 GN=SLC38A1 PE=1 SV=1	26.90690069	26.74432348	27.31501367	27.17216912	27.02654354	26.79004696
F8VXC8;Q8TAQ2-2;Q8TAQ2-3;F8VZW6	F8VXC8;Q8TAQ2-2;Q8TAQ2-3	SWI/SNF complex subunit SMARCC2	SMARCC2	tr|F8VXC8|F8VXC8_HUMAN SWI/SNF complex subunit SMARCC2 OS=Homo sapiens OX=9606 GN=SMARCC2 PE=1 SV=1;sp|Q8TAQ2-2|SMRC2_HUMAN Isoform 2 of SWI/SNF complex subunit SMARCC2 OS=Homo sapiens OX=9606 GN=SMARCC2;sp|Q8TAQ2-3|SMRC2_HUMAN Isoform 3 of SWI/SNF complex	30.6114005	30.65386381	30.62130453	25.13689451	25.17229066	26.42510383
F8W059;Q9UPW8;F8W0P6;F8VZH8	F8W059;Q9UPW8;F8W0P6;F8VZH8	Protein unc-13 homolog A	UNC13A	tr|F8W059|F8W059_HUMAN Protein unc-13 homolog A OS=Homo sapiens OX=9606 GN=UNC13A PE=1 SV=1;sp|Q9UPW8|UN13A_HUMAN Protein unc-13 homolog A OS=Homo sapiens OX=9606 GN=UNC13A PE=2 SV=4;tr|F8W0P6|F8W0P6_HUMAN Protein unc-13 homolog A OS=Homo sapiens OX=9606 G	27.2665122	27.10988484	26.89562058	28.59291914	28.50903516	28.87660266
F8W1A4;P54819-2;P54819;P54819-6;F8VY04;A0A5K1VW67;P54819-5;P54819-4;F8VZG5;A0A5F9ZHP2;G3V213;F8VPP1	F8W1A4;P54819-2;P54819;P54819-6;F8VY04;A0A5K1VW67;P54819-5;P54819-4;F8VZG5;A0A5F9ZHP2	Adenylate kinase 2, mitochondrial;Adenylate kinase 2, mitochondrial;Adenylate kinase 2, mitochondrial, N-terminally processed	AK2	tr|F8W1A4|F8W1A4_HUMAN Adenylate kinase 2, mitochondrial OS=Homo sapiens OX=9606 GN=AK2 PE=1 SV=1;sp|P54819-2|KAD2_HUMAN Isoform 2 of Adenylate kinase 2, mitochondrial OS=Homo sapiens OX=9606 GN=AK2;sp|P54819|KAD2_HUMAN Adenylate kinase 2, mitochondrial OS	30.28471539	30.35919569	30.24649163	29.98969562	30.25349666	30.35730899
F8W1I9;Q6JQN1-2;Q6JQN1;Q6JQN1-5;Q6JQN1-4;D6RFF6;F8W179;Q6JQN1-3;F8VXK4;F8W0Q4	F8W1I9;Q6JQN1-2;Q6JQN1;Q6JQN1-5;Q6JQN1-4	Acyl-CoA dehydrogenase family member 10	ACAD10	tr|F8W1I9|F8W1I9_HUMAN Acyl-CoA dehydrogenase family member 10 OS=Homo sapiens OX=9606 GN=ACAD10 PE=1 SV=1;sp|Q6JQN1-2|ACD10_HUMAN Isoform 2 of Acyl-CoA dehydrogenase family member 10 OS=Homo sapiens OX=9606 GN=ACAD10;sp|Q6JQN1|ACD10_HUMAN Acyl-CoA dehydro	26.33326729	26.1393248	25.76167175	26.66185229	25.34004448	24.0519808
F8W689;P48382-2;P48382;F6UE82;A0A0A0MSQ2;H0Y4B4;F6S3S0;A0A0A0MT34;A0A0A0MSM9;F6X9D6;F6R6G4	F8W689;P48382-2;P48382;F6UE82;A0A0A0MSQ2;H0Y4B4	DNA-binding protein RFX5	RFX5	tr|F8W689|F8W689_HUMAN DNA-binding protein RFX5 (Fragment) OS=Homo sapiens OX=9606 GN=RFX5 PE=1 SV=1;sp|P48382-2|RFX5_HUMAN Isoform 2 of DNA-binding protein RFX5 OS=Homo sapiens OX=9606 GN=RFX5;sp|P48382|RFX5_HUMAN DNA-binding protein RFX5 OS=Homo sapiens	29.09790743	28.85483662	29.61845423	25.02563595	24.46556823	24.13911056
F8W6G1	F8W6G1		NRBP1	tr|F8W6G1|F8W6G1_HUMAN Nuclear receptor-binding protein OS=Homo sapiens OX=9606 GN=NRBP1 PE=1 SV=1	29.85697465	29.81379892	29.66693843	30.49333383	30.28493597	30.2807392
F8W6M3;Q9NYG2;Q9NYG2-2;H0Y6A5	F8W6M3;Q9NYG2;Q9NYG2-2;H0Y6A5	Palmitoyltransferase;Palmitoyltransferase ZDHHC3	ZDHHC3	tr|F8W6M3|F8W6M3_HUMAN Palmitoyltransferase OS=Homo sapiens OX=9606 GN=ZDHHC3 PE=1 SV=1;sp|Q9NYG2|ZDHC3_HUMAN Palmitoyltransferase ZDHHC3 OS=Homo sapiens OX=9606 GN=ZDHHC3 PE=1 SV=2;sp|Q9NYG2-2|ZDHC3_HUMAN Isoform 2 of Palmitoyltransferase ZDHHC3 OS=Homo s	26.66370207	27.04239114	27.32508774	25.13840818	26.22802809	25.12418495
Q96A26;F8W7Q4;E9PH05	Q96A26;F8W7Q4;E9PH05	Protein FAM162A	FAM162A	sp|Q96A26|F162A_HUMAN Protein FAM162A OS=Homo sapiens OX=9606 GN=FAM162A PE=1 SV=2;tr|F8W7Q4|F8W7Q4_HUMAN Protein FAM162A OS=Homo sapiens OX=9606 GN=FAM162A PE=1 SV=1;tr|E9PH05|E9PH05_HUMAN Protein FAM162A OS=Homo sapiens OX=9606 GN=FAM162A PE=1 SV=1	29.44827321	29.67369271	29.64687854	29.03273012	28.77599189	28.96355918
F8W7U8;P49959;P49959-2;P49959-3;F5GXT0;F5H742;F5H256	F8W7U8;P49959;P49959-2;P49959-3	Double-strand break repair protein MRE11A	MRE11A	tr|F8W7U8|F8W7U8_HUMAN Double-strand break repair protein OS=Homo sapiens OX=9606 GN=MRE11 PE=1 SV=1;sp|P49959|MRE11_HUMAN Double-strand break repair protein MRE11 OS=Homo sapiens OX=9606 GN=MRE11 PE=1 SV=3;sp|P49959-2|MRE11_HUMAN Isoform 2 of Double-stran	29.86577543	30.15218874	30.05749858	24.97726165	25.92016231	25.57199048
F8W8C1;Q6ZTA4;Q6ZTA4-2	F8W8C1;Q6ZTA4;Q6ZTA4-2	Tripartite motif-containing protein 67	TRIM67	tr|F8W8C1|F8W8C1_HUMAN Tripartite motif-containing protein 67 OS=Homo sapiens OX=9606 GN=TRIM67 PE=1 SV=1;sp|Q6ZTA4|TRI67_HUMAN Tripartite motif-containing protein 67 OS=Homo sapiens OX=9606 GN=TRIM67 PE=2 SV=3;sp|Q6ZTA4-2|TRI67_HUMAN Isoform 2 of Triparti	26.73608684	25.85295598	26.91888944	28.32251134	27.68137097	28.82019007
F8W8I6;P31483;P31483-3;E5RGV5;E5RG67;F8WE16	F8W8I6;P31483;P31483-3;E5RGV5;E5RG67	Nucleolysin TIA-1 isoform p40	TIA1	tr|F8W8I6|F8W8I6_HUMAN Nucleolysin TIA-1 isoform p40 OS=Homo sapiens OX=9606 GN=TIA1 PE=1 SV=1;sp|P31483|TIA1_HUMAN Nucleolysin TIA-1 isoform p40 OS=Homo sapiens OX=9606 GN=TIA1 PE=1 SV=3;sp|P31483-3|TIA1_HUMAN Isoform 3 of Nucleolysin TIA-1 isoform p40 OS	29.36667623	29.54787848	29.47931142	24.75021717	26.95537836	29.12023159
F8W930;Q9Y6M1;Q9Y6M1-1;Q9Y6M1-6;Q9Y6M1-3;Q9Y6M1-4;Q9Y6M1-5	F8W930;Q9Y6M1;Q9Y6M1-1;Q9Y6M1-6;Q9Y6M1-3;Q9Y6M1-4;Q9Y6M1-5	Insulin-like growth factor 2 mRNA-binding protein 2	IGF2BP2	tr|F8W930|F8W930_HUMAN Insulin-like growth factor 2 mRNA-binding protein 2 OS=Homo sapiens OX=9606 GN=IGF2BP2 PE=1 SV=1;sp|Q9Y6M1|IF2B2_HUMAN Insulin-like growth factor 2 mRNA-binding protein 2 OS=Homo sapiens OX=9606 GN=IGF2BP2 PE=1 SV=2;sp|Q9Y6M1-1|IF2B2	32.38079461	32.43435066	32.39112826	28.68572118	28.49480298	27.63478004
F8W9F9;H0Y7T5;Q9Y3S1-2;Q9Y3S1-4;Q9Y3S1;H0Y7R3;H0Y493;A6PVV2;Q9Y3S1-3;E9PCD1	F8W9F9;H0Y7T5;Q9Y3S1-2;Q9Y3S1-4;Q9Y3S1;H0Y7R3;H0Y493	Serine/threonine-protein kinase WNK2	WNK2	tr|F8W9F9|F8W9F9_HUMAN Serine/threonine-protein kinase WNK2 OS=Homo sapiens OX=9606 GN=WNK2 PE=1 SV=1;tr|H0Y7T5|H0Y7T5_HUMAN Serine/threonine-protein kinase WNK2 (Fragment) OS=Homo sapiens OX=9606 GN=WNK2 PE=1 SV=1;sp|Q9Y3S1-2|WNK2_HUMAN Isoform 2 of Serin	26.5920637	28.13462286	26.94424897	29.51487703	29.66073043	28.74730409
F8W9U4;P27816-3	F8W9U4;P27816-3	Microtubule-associated protein;Microtubule-associated protein 4	MAP4	tr|F8W9U4|F8W9U4_HUMAN Microtubule-associated protein OS=Homo sapiens OX=9606 GN=MAP4 PE=1 SV=1;sp|P27816-3|MAP4_HUMAN Isoform 3 of Microtubule-associated protein 4 OS=Homo sapiens OX=9606 GN=MAP4	26.68765782	26.642375	28.07270499	29.38767652	30.0768639	30.48692461
Q567U6;F8W9X7;H7C050	Q567U6;F8W9X7	Coiled-coil domain-containing protein 93	CCDC93	sp|Q567U6|CCD93_HUMAN Coiled-coil domain-containing protein 93 OS=Homo sapiens OX=9606 GN=CCDC93 PE=1 SV=2;tr|F8W9X7|F8W9X7_HUMAN Coiled-coil domain-containing protein 93 OS=Homo sapiens OX=9606 GN=CCDC93 PE=1 SV=1	25.94420428	25.90774888	26.06578951	24.71889358	24.00897022	26.50474518
F8WA11;Q7Z460-2;Q7Z460-4;Q7Z460-5;Q7Z460-3;H0Y5T1	F8WA11;Q7Z460-2;Q7Z460-4;Q7Z460-5;Q7Z460-3;H0Y5T1	CLIP-associating protein 1	CLASP1	tr|F8WA11|F8WA11_HUMAN CLIP-associating protein 1 OS=Homo sapiens OX=9606 GN=CLASP1 PE=1 SV=2;sp|Q7Z460-2|CLAP1_HUMAN Isoform 2 of CLIP-associating protein 1 OS=Homo sapiens OX=9606 GN=CLASP1;sp|Q7Z460-4|CLAP1_HUMAN Isoform 4 of CLIP-associating protein 1	30.9847478	31.01544674	31.01557967	31.34572525	31.40085425	31.36859235
F8WA39;Q13613;Q13613-2;Q8NEC6;H0YDX3;E9PIH9;E9PPP8;F8W764;F8W8S8;H7BZJ1;H7C406	F8WA39;Q13613;Q13613-2;Q8NEC6;H0YDX3	Myotubularin-related protein 1	MTMR1	tr|F8WA39|F8WA39_HUMAN Myotubularin-related protein 1 OS=Homo sapiens OX=9606 GN=MTMR1 PE=1 SV=1;sp|Q13613|MTMR1_HUMAN Myotubularin-related protein 1 OS=Homo sapiens OX=9606 GN=MTMR1 PE=1 SV=4;sp|Q13613-2|MTMR1_HUMAN Isoform 1A of Myotubularin-related prot	27.57665053	27.40178003	27.37964357	28.08096005	28.42342167	28.12119549
F8WAD8;Q9P0K1-4;Q9P0K1-3;Q9P0K1-5;Q9P0K1-2;Q9P0K1;H7C0Q9;E7EPF1;H7C3I4	F8WAD8;Q9P0K1-4;Q9P0K1-3;Q9P0K1-5;Q9P0K1-2;Q9P0K1	Disintegrin and metalloproteinase domain-containing protein 22	ADAM22	tr|F8WAD8|F8WAD8_HUMAN Disintegrin and metalloproteinase domain-containing protein 22 (Fragment) OS=Homo sapiens OX=9606 GN=ADAM22 PE=1 SV=1;sp|Q9P0K1-4|ADA22_HUMAN Isoform 4 of Disintegrin and metalloproteinase domain-containing protein 22 OS=Homo sapiens	26.15589831	25.44862375	26.1616632	27.24227223	27.05486229	27.82893002
F8WAJ0;Q9H8H2;Q9H8H2-4;Q9H8H2-2;Q9H8H2-3	F8WAJ0;Q9H8H2;Q9H8H2-4;Q9H8H2-2	Probable ATP-dependent RNA helicase DDX31	DDX31	tr|F8WAJ0|F8WAJ0_HUMAN RNA helicase OS=Homo sapiens OX=9606 GN=DDX31 PE=1 SV=2;sp|Q9H8H2|DDX31_HUMAN Probable ATP-dependent RNA helicase DDX31 OS=Homo sapiens OX=9606 GN=DDX31 PE=1 SV=2;sp|Q9H8H2-4|DDX31_HUMAN Isoform 4 of Probable ATP-dependent RNA helica	26.58290734	25.92691741	26.49361251	24.07702586	25.92635801	25.28465319
F8WCF6;P59998;P59998-3;H7C0A3;R4GN08;F8WDD7;A0A0A6YYG9;P59998-4;P59998-2;F8WE39;F8WDW3	F8WCF6;P59998;P59998-3;H7C0A3;R4GN08;F8WDD7;A0A0A6YYG9;P59998-4;P59998-2	Actin-related protein 2/3 complex subunit 4	ARPC4-TTLL3;ARPC4	tr|F8WCF6|F8WCF6_HUMAN Actin-related protein 2/3 complex subunit 4 OS=Homo sapiens OX=9606 GN=ARPC4-TTLL3 PE=3 SV=1;sp|P59998|ARPC4_HUMAN Actin-related protein 2/3 complex subunit 4 OS=Homo sapiens OX=9606 GN=ARPC4 PE=1 SV=3;sp|P59998-3|ARPC4_HUMAN Isoform	31.93684223	31.86993523	31.95753862	31.84254851	31.48634926	31.71673492
G3V0I5;P49821-2;P49821;B4DE93;E9PMX3;E9PQP1;H0YE81;E9PLC6;E9PPR0;E9PPS5;E9PJL9;H0YD04;E9PPD6	G3V0I5;P49821-2;P49821;B4DE93	NADH dehydrogenase [ubiquinone] flavoprotein 1, mitochondrial	NDUFV1	tr|G3V0I5|G3V0I5_HUMAN NADH dehydrogenase [ubiquinone] flavoprotein 1, mitochondrial OS=Homo sapiens OX=9606 GN=NDUFV1 PE=1 SV=1;sp|P49821-2|NDUV1_HUMAN Isoform 2 of NADH dehydrogenase [ubiquinone] flavoprotein 1, mitochondrial OS=Homo sapiens OX=9606 GN=N	31.05070424	31.11768281	31.23060483	30.46138952	30.40750461	30.2898901
G3V164;P48058;P48058-2;E9PQY1;A0A087WYJ6;P42263-2;P42263	G3V164;P48058;P48058-2	Glutamate receptor 4	GRIA4	tr|G3V164|G3V164_HUMAN Glutamate receptor 4 OS=Homo sapiens OX=9606 GN=GRIA4 PE=1 SV=1;sp|P48058|GRIA4_HUMAN Glutamate receptor 4 OS=Homo sapiens OX=9606 GN=GRIA4 PE=1 SV=2;sp|P48058-2|GRIA4_HUMAN Isoform 2 of Glutamate receptor 4 OS=Homo sapiens OX=9606 G	27.06855968	26.65758232	27.0464561	25.46936805	26.53807002	27.42157704
G3V167;Q9UGN5-2;Q9UGN5;H0YH02	G3V167;Q9UGN5-2;Q9UGN5;H0YH02	Poly [ADP-ribose] polymerase 2	PARP2	tr|G3V167|G3V167_HUMAN Poly [ADP-ribose] polymerase OS=Homo sapiens OX=9606 GN=PARP2 PE=1 SV=1;sp|Q9UGN5-2|PARP2_HUMAN Isoform 2 of Poly [ADP-ribose] polymerase 2 OS=Homo sapiens OX=9606 GN=PARP2;sp|Q9UGN5|PARP2_HUMAN Poly [ADP-ribose] polymerase 2 OS=Homo	27.23343054	26.93708084	27.15769171	25.55357146	25.3514624	25.53466311
G3V1P3;Q969J3;Q969J3-2	G3V1P3;Q969J3;Q969J3-2	Loss of heterozygosity 12 chromosomal region 1 protein	LOH12CR1	tr|G3V1P3|G3V1P3_HUMAN BLOC-1-related complex subunit 5 OS=Homo sapiens OX=9606 GN=BORCS5 PE=1 SV=1;sp|Q969J3|BORC5_HUMAN BLOC-1-related complex subunit 5 OS=Homo sapiens OX=9606 GN=BORCS5 PE=1 SV=1;sp|Q969J3-2|BORC5_HUMAN Isoform 2 of BLOC-1-related compl	25.25447015	24.97443175	25.98811173	26.01459042	25.71452748	25.96325048
G3V5S9;G3V1S4;Q9Y324;G3V2M5	G3V5S9;G3V1S4;Q9Y324	rRNA-processing protein FCF1 homolog	FCF1	tr|G3V5S9|G3V5S9_HUMAN rRNA-processing protein FCF1 homolog OS=Homo sapiens OX=9606 GN=FCF1 PE=1 SV=1;tr|G3V1S4|G3V1S4_HUMAN Chromosome 14 open reading frame 111, isoform CRA_a OS=Homo sapiens OX=9606 GN=FCF1 PE=1 SV=1;sp|Q9Y324|FCF1_HUMAN rRNA-processing	27.45771565	27.18791881	26.91615792	25.09436546	24.62142367	25.0977309
O75334;O75334-3;G3V200;O75334-4;O75334-2;O75334-5;O75334-6;H0YHK3;O75334-7;O75334-8;F8VYK7;F8W1Y8;H0YHJ4;F8VWR9;F8VU88;H0YIJ4;F8VWG6	O75334;O75334-3;G3V200;O75334-4;O75334-2;O75334-5;O75334-6;H0YHK3;O75334-7	Liprin-alpha-2	PPFIA2	sp|O75334|LIPA2_HUMAN Liprin-alpha-2 OS=Homo sapiens OX=9606 GN=PPFIA2 PE=1 SV=2;sp|O75334-3|LIPA2_HUMAN Isoform 3 of Liprin-alpha-2 OS=Homo sapiens OX=9606 GN=PPFIA2;tr|G3V200|G3V200_HUMAN Liprin-alpha-2 OS=Homo sapiens OX=9606 GN=PPFIA2 PE=1 SV=2;sp|O753	29.55482823	29.5967268	29.23008943	31.0692642	31.69332755	31.305793
G3V325;O75127;C9JJT5;C9JU26;C9JGL8;P56134-4;P56134-2;C9JQN9	G3V325;O75127	Pentatricopeptide repeat-containing protein 1, mitochondrial	ATP5J2-PTCD1;PTCD1	tr|G3V325|G3V325_HUMAN ATP5MF-PTCD1 readthrough OS=Homo sapiens OX=9606 GN=ATP5MF-PTCD1 PE=4 SV=1;sp|O75127|PTCD1_HUMAN Pentatricopeptide repeat-containing protein 1, mitochondrial OS=Homo sapiens OX=9606 GN=PTCD1 PE=1 SV=2	31.10024069	31.02630607	30.97780587	30.43440037	29.9913186	29.73984099
G3V4K3;Q9H9C1;Q9H9C1-2;G3V549	G3V4K3;Q9H9C1;Q9H9C1-2	Spermatogenesis-defective protein 39 homolog	VIPAS39	tr|G3V4K3|G3V4K3_HUMAN Spermatogenesis-defective protein 39 homolog OS=Homo sapiens OX=9606 GN=VIPAS39 PE=1 SV=1;sp|Q9H9C1|SPE39_HUMAN Spermatogenesis-defective protein 39 homolog OS=Homo sapiens OX=9606 GN=VIPAS39 PE=1 SV=1;sp|Q9H9C1-2|SPE39_HUMAN Isoform	27.8248701	28.22490226	27.80667283	27.88500843	28.04406021	27.96229087
G3V529;Q9GZR7;Q9GZR7-2;F5GYL3;A0A1W2PRR2;A0A087WXU8	G3V529;Q9GZR7;Q9GZR7-2;F5GYL3;A0A1W2PRR2;A0A087WXU8	ATP-dependent RNA helicase DDX24	DDX24	tr|G3V529|G3V529_HUMAN ATP-dependent RNA helicase DDX24 OS=Homo sapiens OX=9606 GN=DDX24 PE=1 SV=1;sp|Q9GZR7|DDX24_HUMAN ATP-dependent RNA helicase DDX24 OS=Homo sapiens OX=9606 GN=DDX24 PE=1 SV=1;sp|Q9GZR7-2|DDX24_HUMAN Isoform 2 of ATP-dependent RNA heli	29.77300712	29.86096014	29.65751417	25.00619058	25.25766165	25.88260337
Q96PC5;Q96PC5-5;Q96PC5-8;Q96PC5-10;Q96PC5-9;G3V599;Q96PC5-14;Q96PC5-7;Q96PC5-12;Q96PC5-6;Q96PC5-11;Q96PC5-13;A4FU28;A0A5F9ZHA4;A0A2R8YE69;G3V5K6;Q86UF2;A4D2H0;Q8IX94;P0CG41;G3V3C4	Q96PC5;Q96PC5-5;Q96PC5-8;Q96PC5-10;Q96PC5-9;G3V599;Q96PC5-14;Q96PC5-7;Q96PC5-12;Q96PC5-6;Q96PC5-11;Q96PC5-13	Melanoma inhibitory activity protein 2	MIA2	sp|Q96PC5|MIA2_HUMAN Melanoma inhibitory activity protein 2 OS=Homo sapiens OX=9606 GN=MIA2 PE=1 SV=4;sp|Q96PC5-5|MIA2_HUMAN Isoform 4 of Melanoma inhibitory activity protein 2 OS=Homo sapiens OX=9606 GN=MIA2;sp|Q96PC5-8|MIA2_HUMAN Isoform 7 of Melanoma in	28.46380759	28.26006399	28.4669606	25.17093036	24.4223724	25.52631876
G3V5N8;Q9HBF4;Q9HBF4-3;Q9HBF4-2	G3V5N8;Q9HBF4;Q9HBF4-3	Zinc finger FYVE domain-containing protein 1	ZFYVE1	tr|G3V5N8|G3V5N8_HUMAN Zinc finger FYVE domain-containing protein 1 OS=Homo sapiens OX=9606 GN=ZFYVE1 PE=1 SV=1;sp|Q9HBF4|ZFYV1_HUMAN Zinc finger FYVE domain-containing protein 1 OS=Homo sapiens OX=9606 GN=ZFYVE1 PE=1 SV=1;sp|Q9HBF4-3|ZFYV1_HUMAN Isoform 3	27.15961762	27.08415764	27.19535418	27.50407933	27.11098009	27.02854721
G3V5T9;P24941;P24941-2;E7ESI2;G3V317;K7EJ83	G3V5T9;P24941;P24941-2;E7ESI2	Cyclin-dependent kinase 2	CDK2	tr|G3V5T9|G3V5T9_HUMAN Cyclin-dependent kinase 2 OS=Homo sapiens OX=9606 GN=CDK2 PE=1 SV=1;sp|P24941|CDK2_HUMAN Cyclin-dependent kinase 2 OS=Homo sapiens OX=9606 GN=CDK2 PE=1 SV=2;sp|P24941-2|CDK2_HUMAN Isoform 2 of Cyclin-dependent kinase 2 OS=Homo sapien	27.25520885	27.47483244	27.26338125	23.58318151	24.19946318	25.37107358
G3XAG1;Q96ME7-3;Q96ME7;Q96ME7-2	G3XAG1;Q96ME7-3;Q96ME7;Q96ME7-2	Zinc finger protein 512	ZNF512	tr|G3XAG1|G3XAG1_HUMAN Zinc finger protein 512 OS=Homo sapiens OX=9606 GN=ZNF512 PE=1 SV=1;sp|Q96ME7-3|ZN512_HUMAN Isoform 3 of Zinc finger protein 512 OS=Homo sapiens OX=9606 GN=ZNF512;sp|Q96ME7|ZN512_HUMAN Zinc finger protein 512 OS=Homo sapiens OX=9606	31.41810195	31.32522716	31.30601038	25.89550289	23.60508943	25.67813178
G3XAG5;P51793-2;P51793	G3XAG5;P51793-2;P51793	Chloride channel protein;H(+)/Cl(-) exchange transporter 4	CLCN4	tr|G3XAG5|G3XAG5_HUMAN Chloride channel protein OS=Homo sapiens OX=9606 GN=CLCN4 PE=1 SV=1;sp|P51793-2|CLCN4_HUMAN Isoform 2 of H(+)/Cl(-) exchange transporter 4 OS=Homo sapiens OX=9606 GN=CLCN4;sp|P51793|CLCN4_HUMAN H(+)/Cl(-) exchange transporter 4 OS=Ho	27.5724642	27.20927442	27.10259521	26.92467679	26.99075077	27.30756369
G5E9A6;P51784;Q5JXD3;C9JBP8	G5E9A6;P51784	Ubiquitin carboxyl-terminal hydrolase;Ubiquitin carboxyl-terminal hydrolase 11	USP11	tr|G5E9A6|G5E9A6_HUMAN Ubiquitin carboxyl-terminal hydrolase OS=Homo sapiens OX=9606 GN=USP11 PE=1 SV=1;sp|P51784|UBP11_HUMAN Ubiquitin carboxyl-terminal hydrolase 11 OS=Homo sapiens OX=9606 GN=USP11 PE=1 SV=3	30.32119991	29.97103601	30.32066209	26.42348578	25.91467619	25.83108259
G5E9C8;Q07889;Q07889-2	G5E9C8;Q07889	Son of sevenless homolog 1	SOS1	tr|G5E9C8|G5E9C8_HUMAN Son of sevenless homolog 1 OS=Homo sapiens OX=9606 GN=SOS1 PE=1 SV=1;sp|Q07889|SOS1_HUMAN Son of sevenless homolog 1 OS=Homo sapiens OX=9606 GN=SOS1 PE=1 SV=1	24.17265011	25.74696467	26.88925106	28.69932267	28.53233636	28.78618765
G5E9E7;Q07157-2;G3V1L9;Q07157;H0YKB1	G5E9E7;Q07157-2;G3V1L9;Q07157	Tight junction protein ZO-1	TJP1	tr|G5E9E7|G5E9E7_HUMAN Tight junction protein 1 (Zona occludens 1), isoform CRA_e OS=Homo sapiens OX=9606 GN=TJP1 PE=1 SV=1;sp|Q07157-2|ZO1_HUMAN Isoform Short of Tight junction protein ZO-1 OS=Homo sapiens OX=9606 GN=TJP1;tr|G3V1L9|G3V1L9_HUMAN Tight junc	28.11157715	28.93786659	28.73924549	28.48922372	28.33116694	29.52127589
G5E9G7;Q9P2S2;Q9P2S2-2;H7BZC7;H7C3D6;H7C3J4	G5E9G7;Q9P2S2;Q9P2S2-2	Neurexin-2	NRXN2	tr|G5E9G7|G5E9G7_HUMAN Neurexin 2, isoform CRA_a OS=Homo sapiens OX=9606 GN=NRXN2 PE=1 SV=1;sp|Q9P2S2|NRX2A_HUMAN Neurexin-2 OS=Homo sapiens OX=9606 GN=NRXN2 PE=2 SV=1;sp|Q9P2S2-2|NRX2A_HUMAN Isoform 2a of Neurexin-2 OS=Homo sapiens OX=9606 GN=NRXN2	29.41786059	30.04596162	29.93199117	29.71369861	29.50049372	29.50144316
G5E9Q6;P35080-2;C9J0J7;C9JQ45;C9J5V8;F2Z3G0	G5E9Q6;P35080-2;C9J0J7;C9JQ45	Profilin;Profilin-2	PFN2	tr|G5E9Q6|G5E9Q6_HUMAN Profilin OS=Homo sapiens OX=9606 GN=PFN2 PE=1 SV=1;sp|P35080-2|PROF2_HUMAN Isoform IIb of Profilin-2 OS=Homo sapiens OX=9606 GN=PFN2;tr|C9J0J7|C9J0J7_HUMAN Profilin OS=Homo sapiens OX=9606 GN=PFN2 PE=1 SV=1;tr|C9JQ45|C9JQ45_HUMAN Pro	29.84171658	29.61108386	29.87832867	30.54259337	31.75318313	30.37875514
G5E9W7;G5E9V5;P82650;H7C5H3;H7C5F2;P82650-2;H7C5L9;C9J5D8	G5E9W7;G5E9V5;P82650;H7C5H3	28S ribosomal protein S22, mitochondrial	MRPS22	tr|G5E9W7|G5E9W7_HUMAN 28S ribosomal protein S22, mitochondrial OS=Homo sapiens OX=9606 GN=MRPS22 PE=1 SV=1;tr|G5E9V5|G5E9V5_HUMAN 28S ribosomal protein S22, mitochondrial OS=Homo sapiens OX=9606 GN=MRPS22 PE=1 SV=1;sp|P82650|RT22_HUMAN 28S ribosomal prote	29.9726801	30.00303093	30.03669137	27.72273146	28.10339587	26.46993601
G5EA30;Q92879-4;Q92879-2;Q92879-3;Q92879-6;Q92879;Q92879-5;E9PKU1;E9PSH0;F5H0D8;E9PQK4;F5H4Y5;E9PKA1;F5H3J7	G5EA30;Q92879-4;Q92879-2;Q92879-3;Q92879-6;Q92879;Q92879-5;E9PKU1	CUGBP Elav-like family member 1	CELF1	tr|G5EA30|G5EA30_HUMAN CUG triplet repeat, RNA binding protein 1, isoform CRA_c OS=Homo sapiens OX=9606 GN=CELF1 PE=1 SV=1;sp|Q92879-4|CELF1_HUMAN Isoform 4 of CUGBP Elav-like family member 1 OS=Homo sapiens OX=9606 GN=CELF1;sp|Q92879-2|CELF1_HUMAN Isoform	31.21540934	30.91242218	31.0319681	25.34438038	25.5972956	25.30184129
G8JLB3;Q9Y606-2;Q9Y606;F5H1S9;F5GY32;F5GXL3;F5H168;F8W9U5;F5H1B2	G8JLB3;Q9Y606-2;Q9Y606;F5H1S9	tRNA pseudouridine synthase;tRNA pseudouridine synthase A, mitochondrial	PUS1	tr|G8JLB3|G8JLB3_HUMAN tRNA pseudouridine synthase A (Fragment) OS=Homo sapiens OX=9606 GN=PUS1 PE=1 SV=1;sp|Q9Y606-2|TRUA_HUMAN Isoform 2 of tRNA pseudouridine synthase A OS=Homo sapiens OX=9606 GN=PUS1;sp|Q9Y606|TRUA_HUMAN tRNA pseudouridine synthase A O	29.28709586	29.48859183	29.14133871	25.6509279	24.61360699	24.23465407
P31943;G8JLB6;E9PCY7;D6RBM0;H0YB39;D6RIU0;D6RFM3;E5RGV0;D6RIT2;H0YBD7;D6R9T0;D6RDU3;D6RJ04;D6RIH9;D6RAM1;E7EN40;E5RGH4;D6RDL0;H0YBG7;H0YAQ2;D6RF17	P31943;G8JLB6;E9PCY7;D6RBM0;H0YB39;D6RIU0	Heterogeneous nuclear ribonucleoprotein H;Heterogeneous nuclear ribonucleoprotein H, N-terminally processed	HNRNPH1	sp|P31943|HNRH1_HUMAN Heterogeneous nuclear ribonucleoprotein H OS=Homo sapiens OX=9606 GN=HNRNPH1 PE=1 SV=4;tr|G8JLB6|G8JLB6_HUMAN Heterogeneous nuclear ribonucleoprotein H OS=Homo sapiens OX=9606 GN=HNRNPH1 PE=1 SV=1;tr|E9PCY7|E9PCY7_HUMAN Heterogeneous	33.27655791	32.94823759	33.35494715	28.16858727	28.0880562	28.10744242
H0UI06;P14406;D6R9C3;D6RIE3;D6RGV5	H0UI06;P14406;D6R9C3;D6RIE3;D6RGV5	Cytochrome c oxidase subunit 7A2, mitochondrial	COX7A2	tr|H0UI06|H0UI06_HUMAN Cytochrome c oxidase subunit 7A2, mitochondrial OS=Homo sapiens OX=9606 GN=COX7A2 PE=1 SV=1;sp|P14406|CX7A2_HUMAN Cytochrome c oxidase subunit 7A2, mitochondrial OS=Homo sapiens OX=9606 GN=COX7A2 PE=1 SV=1;tr|D6R9C3|D6R9C3_HUMAN Cyto	29.50593503	30.20326502	30.04700244	29.47942708	29.33809248	29.40438124
X6RLT1;H0UI80;Q8IXH7-4;Q8IXH7;Q8IXH7-3	X6RLT1;H0UI80;Q8IXH7-4;Q8IXH7	Negative elongation factor C/D	NELFCD;TH1L	tr|X6RLT1|X6RLT1_HUMAN Negative elongation factor C/D (Fragment) OS=Homo sapiens OX=9606 GN=NELFCD PE=1 SV=1;tr|H0UI80|H0UI80_HUMAN Negative elongation factor C/D OS=Homo sapiens OX=9606 GN=NELFCD PE=1 SV=1;sp|Q8IXH7-4|NELFD_HUMAN Isoform NELF-D of Negativ	29.10199442	28.98869387	28.95499027	25.94510204	24.94483016	24.95515526
Q5QPK2;H0Y368;O60762;Q5QPJ9	Q5QPK2;H0Y368;O60762;Q5QPJ9	Dolichol-phosphate mannosyltransferase subunit 1	DPM1	tr|Q5QPK2|Q5QPK2_HUMAN Dolichol-phosphate mannosyltransferase subunit 1 OS=Homo sapiens OX=9606 GN=DPM1 PE=1 SV=1;tr|H0Y368|H0Y368_HUMAN Dolichol-phosphate mannosyltransferase subunit 1 (Fragment) OS=Homo sapiens OX=9606 GN=DPM1 PE=1 SV=1;sp|O60762|DPM1_HU	30.21315092	30.15351813	29.88518303	28.98302224	28.86935432	28.42302086
H0Y3H2;Q99758;Q99758-2	H0Y3H2;Q99758	ATP-binding cassette sub-family A member 3	ABCA3	tr|H0Y3H2|H0Y3H2_HUMAN ATP-binding cassette sub-family A member 3 OS=Homo sapiens OX=9606 GN=ABCA3 PE=1 SV=1;sp|Q99758|ABCA3_HUMAN ATP-binding cassette sub-family A member 3 OS=Homo sapiens OX=9606 GN=ABCA3 PE=1 SV=2	29.21708638	29.86493466	28.84155163	27.07653265	26.78019151	27.17949608
H0Y5K5;Q9Y282;Q9Y282-3;H0Y621;Q9Y282-2;A0A1W2PPS8;H0Y802;H0Y6Z0;A6PVJ2;A0A0C4DH46	H0Y5K5;Q9Y282;Q9Y282-3;H0Y621;Q9Y282-2;A0A1W2PPS8	Endoplasmic reticulum-Golgi intermediate compartment protein 3	ERGIC3	tr|H0Y5K5|H0Y5K5_HUMAN Endoplasmic reticulum-Golgi intermediate compartment protein 3 (Fragment) OS=Homo sapiens OX=9606 GN=ERGIC3 PE=1 SV=1;sp|Q9Y282|ERGI3_HUMAN Endoplasmic reticulum-Golgi intermediate compartment protein 3 OS=Homo sapiens OX=9606 GN=ERG	28.1199596	28.52775833	28.4432817	24.88007803	25.43247892	25.30620439
H0Y886;O43674;E7EWP0;O43674-2;H7C568;A0A087WYD0	H0Y886;O43674;E7EWP0;O43674-2	NADH dehydrogenase [ubiquinone] 1 beta subcomplex subunit 5, mitochondrial	NDUFB5	tr|H0Y886|H0Y886_HUMAN NADH dehydrogenase [ubiquinone] 1 beta subcomplex subunit 5, mitochondrial (Fragment) OS=Homo sapiens OX=9606 GN=NDUFB5 PE=1 SV=1;sp|O43674|NDUB5_HUMAN NADH dehydrogenase [ubiquinone] 1 beta subcomplex subunit 5, mitochondrial OS=Hom	28.74711198	28.67549413	29.2302727	28.83137862	28.49480298	28.22857652
H0Y993;P35659;A0A494C028;B4DFG0;P35659-2;H0Y8X0;A0A494C198;D6R9L5	H0Y993;P35659;A0A494C028;B4DFG0;P35659-2;H0Y8X0;A0A494C198	Protein DEK	DEK	tr|H0Y993|H0Y993_HUMAN DEK oncogene (DNA binding), isoform CRA_b OS=Homo sapiens OX=9606 GN=DEK PE=1 SV=2;sp|P35659|DEK_HUMAN Protein DEK OS=Homo sapiens OX=9606 GN=DEK PE=1 SV=1;tr|A0A494C028|A0A494C028_HUMAN Protein DEK OS=Homo sapiens OX=9606 GN=DEK PE=	31.33266141	31.10929954	31.36781163	25.01703001	24.74690694	28.92965122
H0Y997;Q96J42;Q96J42-2;H0Y928;D6RBD9;D6RB48	H0Y997;Q96J42;Q96J42-2	Thioredoxin domain-containing protein 15	TXNDC15	tr|H0Y997|H0Y997_HUMAN Thioredoxin domain-containing protein 15 (Fragment) OS=Homo sapiens OX=9606 GN=TXNDC15 PE=1 SV=1;sp|Q96J42|TXD15_HUMAN Thioredoxin domain-containing protein 15 OS=Homo sapiens OX=9606 GN=TXNDC15 PE=1 SV=1;sp|Q96J42-2|TXD15_HUMAN Isof	27.35716215	27.50005677	27.30007503	26.38358736	26.46456449	25.78698562
H0Y9X1;Q96EY4;D6RA57;D6RE67;D6RC31	H0Y9X1;Q96EY4;D6RA57	Translation machinery-associated protein 16	TMA16	tr|H0Y9X1|H0Y9X1_HUMAN Translation machinery-associated protein 16 (Fragment) OS=Homo sapiens OX=9606 GN=TMA16 PE=1 SV=1;sp|Q96EY4|TMA16_HUMAN Translation machinery-associated protein 16 OS=Homo sapiens OX=9606 GN=TMA16 PE=1 SV=2;tr|D6RA57|D6RA57_HUMAN Tra	28.13833876	28.10629456	28.04635202	25.061192	24.61798673	25.12382057
H0YA52;Q9H0N5	H0YA52;Q9H0N5	Pterin-4-alpha-carbinolamine dehydratase 2	PCBD2	tr|H0YA52|H0YA52_HUMAN Pterin-4-alpha-carbinolamine dehydratase 2 (Fragment) OS=Homo sapiens OX=9606 GN=PCBD2 PE=1 SV=1;sp|Q9H0N5|PHS2_HUMAN Pterin-4-alpha-carbinolamine dehydratase 2 OS=Homo sapiens OX=9606 GN=PCBD2 PE=1 SV=4	25.33300661	25.87102324	24.92179373	26.98391925	26.98130823	26.83869959
H0YAN8;O15013-7;O15013-4;O15013-5;O15013-6;O15013;E9PB39	H0YAN8;O15013-7;O15013-4;O15013-5;O15013-6;O15013	Rho guanine nucleotide exchange factor 10	ARHGEF10	tr|H0YAN8|H0YAN8_HUMAN Rho guanine nucleotide exchange factor 10 (Fragment) OS=Homo sapiens OX=9606 GN=ARHGEF10 PE=1 SV=1;sp|O15013-7|ARHGA_HUMAN Isoform 3 of Rho guanine nucleotide exchange factor 10 OS=Homo sapiens OX=9606 GN=ARHGEF10;sp|O15013-4|ARHGA_H	27.49708959	27.65396628	28.08456317	27.05019824	27.50142418	24.85513443
H0YFD6;P40939;A0A2R8Y4F5;A0A2R8YG21;A0A2R8Y688;P40939-2	H0YFD6;P40939;A0A2R8Y4F5;A0A2R8YG21	Trifunctional enzyme subunit alpha, mitochondrial;Long-chain enoyl-CoA hydratase;Long chain 3-hydroxyacyl-CoA dehydrogenase	HADHA	tr|H0YFD6|H0YFD6_HUMAN Trifunctional enzyme subunit alpha, mitochondrial OS=Homo sapiens OX=9606 GN=HADHA PE=1 SV=2;sp|P40939|ECHA_HUMAN Trifunctional enzyme subunit alpha, mitochondrial OS=Homo sapiens OX=9606 GN=HADHA PE=1 SV=2;tr|A0A2R8Y4F5|A0A2R8Y4F5_H	32.8391916	32.80437809	32.9284304	31.64172926	31.59588251	31.3451965
Q9H8H3;H0YI09;F8VQX6	Q9H8H3;H0YI09;F8VQX6	Methyltransferase-like protein 7A	METTL7A	sp|Q9H8H3|MET7A_HUMAN Methyltransferase-like protein 7A OS=Homo sapiens OX=9606 GN=METTL7A PE=1 SV=1;tr|H0YI09|H0YI09_HUMAN Methyltransferase-like protein 7A (Fragment) OS=Homo sapiens OX=9606 GN=METTL7A PE=1 SV=1;tr|F8VQX6|F8VQX6_HUMAN Methyltransferase-l	25.79258101	27.12030576	26.70292598	26.55954055	25.85451953	24.71286421
H0YIV9;O43716;F8VRU3;J3KMY1	H0YIV9;O43716	Glutamyl-tRNA(Gln) amidotransferase subunit C, mitochondrial	GATC	tr|H0YIV9|H0YIV9_HUMAN Uncharacterized protein (Fragment) OS=Homo sapiens OX=9606 PE=3 SV=1;sp|O43716|GATC_HUMAN Glutamyl-tRNA(Gln) amidotransferase subunit C, mitochondrial OS=Homo sapiens OX=9606 GN=GATC PE=1 SV=1	29.18276691	29.13994926	28.76081561	27.906442	27.92422372	27.93077938
H0YJH6;P42226;A0A494C0T4;A0A1W2PNW1;P42226-3;P42226-2;G3V5I8;G3V568;G3V370;G3V5K5;Q5FBW6;G3V2L2;G3V2M3;G3V2H4;H0YIY2	H0YJH6;P42226;A0A494C0T4;A0A1W2PNW1;P42226-3;P42226-2	Signal transducer and activator of transcription 6	STAT6	tr|H0YJH6|H0YJH6_HUMAN Signal transducer and activator of transcription OS=Homo sapiens OX=9606 GN=STAT6 PE=1 SV=2;sp|P42226|STAT6_HUMAN Signal transducer and activator of transcription 6 OS=Homo sapiens OX=9606 GN=STAT6 PE=1 SV=1;tr|A0A494C0T4|A0A494C0T4_	26.34812123	26.33895531	26.68992505	26.6477364	27.34731034	26.38822689
H0YKR4;H0YNR6;H0YN04;Q9HA82;H0YLY3;H0YKC9;H0YMY6	H0YKR4;H0YNR6;H0YN04;Q9HA82;H0YLY3;H0YKC9;H0YMY6	Ceramide synthase 4	CERS4	tr|H0YKR4|H0YKR4_HUMAN Ceramide synthase 4 (Fragment) OS=Homo sapiens OX=9606 GN=CERS4 PE=1 SV=1;tr|H0YNR6|H0YNR6_HUMAN Ceramide synthase 4 (Fragment) OS=Homo sapiens OX=9606 GN=CERS4 PE=1 SV=1;tr|H0YN04|H0YN04_HUMAN Ceramide synthase 4 OS=Homo sapiens OX=	28.06512182	28.37550668	28.72305709	25.37705598	27.98506008	27.94273991
H0YLF3;F5H6I0;P61769	H0YLF3;F5H6I0;P61769	Beta-2-microglobulin;Beta-2-microglobulin form pI 5.3	B2M	tr|H0YLF3|H0YLF3_HUMAN Beta-2-microglobulin (Fragment) OS=Homo sapiens OX=9606 GN=B2M PE=1 SV=1;tr|F5H6I0|F5H6I0_HUMAN Beta-2-microglobulin OS=Homo sapiens OX=9606 GN=B2M PE=1 SV=2;sp|P61769|B2MG_HUMAN Beta-2-microglobulin OS=Homo sapiens OX=9606 GN=B2M PE	28.62905746	29.3267385	28.79125864	29.04957522	29.67303556	29.56940701
H0YLW6;H0YLM1;H0YLD8;H0YKA8;Q7M4L6-2;Q7M4L6	H0YLW6;H0YLM1;H0YLD8		SHF	tr|H0YLW6|H0YLW6_HUMAN SH2 domain-containing adapter protein F OS=Homo sapiens OX=9606 GN=SHF PE=1 SV=1;tr|H0YLM1|H0YLM1_HUMAN SH2 domain-containing adapter protein F OS=Homo sapiens OX=9606 GN=SHF PE=1 SV=1;tr|H0YLD8|H0YLD8_HUMAN SH2 domain-containing ada	24.21102158	24.92171669	26.67017006	26.74162601	26.55024772	26.74995901
H0YN26;P39687;H7BZ09;O95626;O43423	H0YN26;P39687	Acidic leucine-rich nuclear phosphoprotein 32 family member A	ANP32A	tr|H0YN26|H0YN26_HUMAN Acidic leucine-rich nuclear phosphoprotein 32 family member A OS=Homo sapiens OX=9606 GN=ANP32A PE=1 SV=1;sp|P39687|AN32A_HUMAN Acidic leucine-rich nuclear phosphoprotein 32 family member A OS=Homo sapiens OX=9606 GN=ANP32A PE=1 SV=1	31.70594384	31.36306617	31.9132072	27.97508806	28.41776002	24.84547988
H0YNA7;Q8TCT8	H0YNA7;Q8TCT8	Signal peptide peptidase-like 2A	SPPL2A	tr|H0YNA7|H0YNA7_HUMAN Signal peptide peptidase-like 2A (Fragment) OS=Homo sapiens OX=9606 GN=SPPL2A PE=1 SV=8;sp|Q8TCT8|SPP2A_HUMAN Signal peptide peptidase-like 2A OS=Homo sapiens OX=9606 GN=SPPL2A PE=1 SV=2	26.06566627	26.66857925	26.2281361	25.90613669	25.3701331	24.66260708
H0YNH8;Q9BZF9-2;Q9BZF9;F5H2B9;H0YN48;H0YMI1	H0YNH8;Q9BZF9-2;Q9BZF9;F5H2B9	Uveal autoantigen with coiled-coil domains and ankyrin repeats	UACA	tr|H0YNH8|H0YNH8_HUMAN Uveal autoantigen with coiled-coil domains and ankyrin repeats OS=Homo sapiens OX=9606 GN=UACA PE=1 SV=1;sp|Q9BZF9-2|UACA_HUMAN Isoform 2 of Uveal autoantigen with coiled-coil domains and ankyrin repeats OS=Homo sapiens OX=9606 GN=UA	26.89977455	27.08050267	26.39262231	25.66006204	25.63482917	26.19142443
H0YNK8;Q5J8M3-2;Q5J8M3;S4R329;H0YK61;H0YNK0;H0YLP8;Q5J8M3-3;H0YMH5;H0YN63	H0YNK8;Q5J8M3-2;Q5J8M3;S4R329;H0YK61;H0YNK0;H0YLP8;Q5J8M3-3	ER membrane protein complex subunit 4	EMC4	tr|H0YNK8|H0YNK8_HUMAN ER membrane protein complex subunit 4 OS=Homo sapiens OX=9606 GN=EMC4 PE=1 SV=1;sp|Q5J8M3-2|EMC4_HUMAN Isoform 2 of ER membrane protein complex subunit 4 OS=Homo sapiens OX=9606 GN=EMC4;sp|Q5J8M3|EMC4_HUMAN ER membrane protein comple	27.63436461	27.46076484	28.19549499	24.24216807	24.23105148	25.27356313
H3BLW6;Q5T3F8;Q5T3F8-3;Q5T3F8-2;H0YCP6;E9PNG1;H0YDJ6	H3BLW6;Q5T3F8;Q5T3F8-3;Q5T3F8-2;H0YCP6	CSC1-like protein 2	TMEM63B	tr|H3BLW6|H3BLW6_HUMAN CSC1-like protein 2 (Fragment) OS=Homo sapiens OX=9606 GN=TMEM63B PE=1 SV=1;sp|Q5T3F8|CSCL2_HUMAN CSC1-like protein 2 OS=Homo sapiens OX=9606 GN=TMEM63B PE=1 SV=1;sp|Q5T3F8-3|CSCL2_HUMAN Isoform 3 of CSC1-like protein 2 OS=Homo sapie	28.99104823	29.32498048	28.64705015	27.67902311	27.57974637	26.94380201
H3BMD8;P56211;P56211-2;H3BTD3;H3BQ52	H3BMD8;P56211;P56211-2;H3BTD3;H3BQ52	cAMP-regulated phosphoprotein 19	ARPP19	tr|H3BMD8|H3BMD8_HUMAN cAMP-regulated phosphoprotein 19 OS=Homo sapiens OX=9606 GN=ARPP19 PE=1 SV=1;sp|P56211|ARP19_HUMAN cAMP-regulated phosphoprotein 19 OS=Homo sapiens OX=9606 GN=ARPP19 PE=1 SV=2;sp|P56211-2|ARP19_HUMAN Isoform ARPP-16 of cAMP-regulated	27.71220675	27.47150281	28.17845165	29.10514578	30.18328766	30.00637903
H3BMF4;Q9H2V7-3;Q9H2V7-2;Q9H2V7;Q9H2V7-4;H3BR82;H3BPT8;H3BT44;H3BPQ9;Q9H2V7-5	H3BMF4;Q9H2V7-3;Q9H2V7-2;Q9H2V7;Q9H2V7-4;H3BR82	Protein spinster homolog 1	SPNS1	tr|H3BMF4|H3BMF4_HUMAN Protein spinster homolog 1 OS=Homo sapiens OX=9606 GN=SPNS1 PE=1 SV=1;sp|Q9H2V7-3|SPNS1_HUMAN Isoform 3 of Protein spinster homolog 1 OS=Homo sapiens OX=9606 GN=SPNS1;sp|Q9H2V7-2|SPNS1_HUMAN Isoform 2 of Protein spinster homolog 1 OS	27.04624792	26.90884849	27.24390701	24.73229421	27.1641334	25.37538814
Q15287;H3BTC0;H3BMM9;H3BV80;Q15287-2;Q15287-3;H3BPG5;H3BMS0;H3BNU7;H3BUL0;H3BRK4;H3BTV0;H3BUG0;H3BTR6;H3BP82;H3BNI3;H3BTY0	Q15287;H3BTC0;H3BMM9;H3BV80;Q15287-2;Q15287-3;H3BPG5;H3BMS0	RNA-binding protein with serine-rich domain 1	RNPS1	sp|Q15287|RNPS1_HUMAN RNA-binding protein with serine-rich domain 1 OS=Homo sapiens OX=9606 GN=RNPS1 PE=1 SV=1;tr|H3BTC0|H3BTC0_HUMAN RNA-binding protein with serine-rich domain 1 (Fragment) OS=Homo sapiens OX=9606 GN=RNPS1 PE=1 SV=1;tr|H3BMM9|H3BMM9_HUMAN	31.06984037	30.80493578	30.89062868	24.70491126	25.55748103	24.66713224
H3BN64;H3BRF9;Q96K21-2;Q96K21;Q96K21-4;H3BRM1;Q96K21-3;H3BUW6	H3BN64;H3BRF9;Q96K21-2;Q96K21;Q96K21-4;H3BRM1;Q96K21-3;H3BUW6	Abscission/NoCut checkpoint regulator	ZFYVE19	tr|H3BN64|H3BN64_HUMAN Abscission/NoCut checkpoint regulator (Fragment) OS=Homo sapiens OX=9606 GN=ZFYVE19 PE=1 SV=1;tr|H3BRF9|H3BRF9_HUMAN Abscission/NoCut checkpoint regulator OS=Homo sapiens OX=9606 GN=ZFYVE19 PE=1 SV=1;sp|Q96K21-2|ANCHR_HUMAN Isoform 2	25.33617857	25.28500272	27.19807404	27.76881804	27.29806565	27.84487688
H3BRH9;H3BN78;Q9BSW7;H3BQZ6;H3BSU5	H3BRH9;H3BN78;Q9BSW7;H3BQZ6	Synaptotagmin-17	SYT17	tr|H3BRH9|H3BRH9_HUMAN Synaptotagmin XVII, isoform CRA_a OS=Homo sapiens OX=9606 GN=SYT17 PE=1 SV=1;tr|H3BN78|H3BN78_HUMAN Synaptotagmin-17 OS=Homo sapiens OX=9606 GN=SYT17 PE=1 SV=1;sp|Q9BSW7|SYT17_HUMAN Synaptotagmin-17 OS=Homo sapiens OX=9606 GN=SYT17 P	26.85507434	25.39200648	26.76584999	27.53304225	27.70140641	27.48807462
H3BN98;H3BPJ2;Q15041;Q15041-2;H3BTX6;H3BS91;Q15041-3	H3BN98			tr|H3BN98|H3BN98_HUMAN Uncharacterized protein (Fragment) OS=Homo sapiens OX=9606 PE=4 SV=2	29.21315092	29.38082041	29.16739135	30.0510285	29.5125808	29.65182993
H3BNC9;P08708;H0YN88;A0A075B716;H0YN73;A0A0J9YYC4	H3BNC9;P08708;H0YN88;A0A075B716;H0YN73	40S ribosomal protein S17	RPS17	tr|H3BNC9|H3BNC9_HUMAN Uncharacterized protein OS=Homo sapiens OX=9606 PE=3 SV=2;sp|P08708|RS17_HUMAN 40S ribosomal protein S17 OS=Homo sapiens OX=9606 GN=RPS17 PE=1 SV=2;tr|H0YN88|H0YN88_HUMAN 40S ribosomal protein S17 OS=Homo sapiens OX=9606 GN=RPS17 PE=	32.40164272	32.28217631	32.13571173	28.11232313	28.88089922	27.43348535
H3BNQ7;H3BRN4;P80404;H3BRJ1;H3BMJ9;H3BRT1;H3BPW8	H3BNQ7;H3BRN4;P80404	4-aminobutyrate aminotransferase, mitochondrial	ABAT	tr|H3BNQ7|H3BNQ7_HUMAN 4-aminobutyrate aminotransferase, mitochondrial OS=Homo sapiens OX=9606 GN=ABAT PE=1 SV=1;tr|H3BRN4|H3BRN4_HUMAN 4-aminobutyrate aminotransferase, mitochondrial OS=Homo sapiens OX=9606 GN=ABAT PE=1 SV=1;sp|P80404|GABT_HUMAN 4-aminobu	28.53032828	28.58988718	28.66302338	26.61400141	25.95586608	25.39880215
H3BPK2;H3BQX6;P25713	H3BPK2;H3BQX6;P25713	Metallothionein;Metallothionein-3	MT3	tr|H3BPK2|H3BPK2_HUMAN Metallothionein-3 OS=Homo sapiens OX=9606 GN=MT3 PE=1 SV=1;tr|H3BQX6|H3BQX6_HUMAN Metallothionein OS=Homo sapiens OX=9606 GN=MT3 PE=1 SV=1;sp|P25713|MT3_HUMAN Metallothionein-3 OS=Homo sapiens OX=9606 GN=MT3 PE=1 SV=1	25.29813349	25.30772335	24.27026614	25.79280439	25.61520889	24.42252371
H3BQK9;H3BPE1;E9PNZ4;A0A5F9ZGX0;H0Y314;H0Y4F5;H0Y6T5;H0Y7I1;E9PS75;B4DQX9	H3BQK9;H3BPE1		MACF1	tr|H3BQK9|H3BQK9_HUMAN Microtubule-actin cross-linking factor 1, isoforms 1/2/3/5 OS=Homo sapiens OX=9606 GN=MACF1 PE=1 SV=1;tr|H3BPE1|H3BPE1_HUMAN Microtubule-actin cross-linking factor 1, isoforms 1/2/3/5 OS=Homo sapiens OX=9606 GN=MACF1 PE=1 SV=1	32.61478252	32.59479309	32.5219217	32.58962381	32.7108365	32.86300787
H3BQM0;Q8NDF8-5;Q8NDF8;Q8NDF8-3;Q8NDF8-2;E9PC61;Q8NDF8-4	H3BQM0;Q8NDF8-5;Q8NDF8;Q8NDF8-3;Q8NDF8-2	Non-canonical poly(A) RNA polymerase PAPD5	PAPD5	tr|H3BQM0|H3BQM0_HUMAN Terminal nucleotidyltransferase 4B OS=Homo sapiens OX=9606 GN=TENT4B PE=1 SV=1;sp|Q8NDF8-5|PAPD5_HUMAN Isoform 5 of Terminal nucleotidyltransferase 4B OS=Homo sapiens OX=9606 GN=TENT4B;sp|Q8NDF8|PAPD5_HUMAN Terminal nucleotidyltransf	26.02991654	25.76724005	25.64765407	24.89371299	24.95158212	26.6425199
O14562;H3BRL3;H3BUM8	O14562;H3BRL3;H3BUM8	Ubiquitin domain-containing protein UBFD1	UBFD1	sp|O14562|UBFD1_HUMAN Ubiquitin domain-containing protein UBFD1 OS=Homo sapiens OX=9606 GN=UBFD1 PE=1 SV=2;tr|H3BRL3|H3BRL3_HUMAN Ubiquitin domain-containing protein UBFD1 OS=Homo sapiens OX=9606 GN=UBFD1 PE=1 SV=1;tr|H3BUM8|H3BUM8_HUMAN Ubiquitin domain-c	29.92096307	29.55491969	29.57455888	30.85934653	30.95449116	31.01298543
H3BS42;Q9H5H4	H3BS42;Q9H5H4	Zinc finger protein 768	ZNF768	tr|H3BS42|H3BS42_HUMAN Zinc finger protein 768 OS=Homo sapiens OX=9606 GN=ZNF768 PE=1 SV=2;sp|Q9H5H4|ZN768_HUMAN Zinc finger protein 768 OS=Homo sapiens OX=9606 GN=ZNF768 PE=1 SV=2	26.66912014	26.11094028	26.71489425	26.51827939	25.03128039	25.55265731
H3BSM7;Q96GQ5;H3BR29;Q96GQ5-2;I3L2V0;H3BTA0;H3BS97	H3BSM7;Q96GQ5;H3BR29;Q96GQ5-2	RUS1 family protein C16orf58	C16orf58	tr|H3BSM7|H3BSM7_HUMAN RUS1 family protein C16orf58 OS=Homo sapiens OX=9606 GN=C16orf58 PE=1 SV=1;sp|Q96GQ5|RUS1_HUMAN RUS1 family protein C16orf58 OS=Homo sapiens OX=9606 GN=C16orf58 PE=1 SV=2;tr|H3BR29|H3BR29_HUMAN RUS1 family protein C16orf58 OS=Homo sa	27.69590942	27.82590131	27.55222829	27.68056642	27.32199551	27.71109096
H3BU86;O14662-2;O14662-4;O14662-5;O14662;Q96NX8;O14662-6;F8W9Z6;B7ZBM8;B7ZBM4;B7ZBM5;O14662-3;E9PND6;H0YEW0	H3BU86;O14662-2;O14662-4;O14662-5;O14662;Q96NX8;O14662-6;F8W9Z6;B7ZBM8	Syntaxin-16	STX16-NPEPL1;STX16	tr|H3BU86|H3BU86_HUMAN STX16-NPEPL1 readthrough (NMD candidate) OS=Homo sapiens OX=9606 GN=STX16-NPEPL1 PE=3 SV=1;sp|O14662-2|STX16_HUMAN Isoform A of Syntaxin-16 OS=Homo sapiens OX=9606 GN=STX16;sp|O14662-4|STX16_HUMAN Isoform D of Syntaxin-16 OS=Homo sap	29.0958973	29.07905336	28.57992615	28.06799582	27.82031182	28.35581886
H7BXD5;P28676;H7C2Z6;C9JIZ3;C9JWQ8;C9JV47	H7BXD5;P28676;H7C2Z6	Grancalcin	GCA	tr|H7BXD5|H7BXD5_HUMAN Grancalcin OS=Homo sapiens OX=9606 GN=GCA PE=1 SV=1;sp|P28676|GRAN_HUMAN Grancalcin OS=Homo sapiens OX=9606 GN=GCA PE=1 SV=2;tr|H7C2Z6|H7C2Z6_HUMAN Grancalcin (Fragment) OS=Homo sapiens OX=9606 GN=GCA PE=1 SV=1	27.93134313	28.11282023	27.89046923	28.3561548	28.23301904	28.10554546
H7BY57;O94856-4;O94856-12;O94856-9;H7C0L6	H7BY57;O94856-4;O94856-12;O94856-9	Neurofascin	NFASC	tr|H7BY57|H7BY57_HUMAN Neurofascin (Fragment) OS=Homo sapiens OX=9606 GN=NFASC PE=1 SV=1;sp|O94856-4|NFASC_HUMAN Isoform 4 of Neurofascin OS=Homo sapiens OX=9606 GN=NFASC;sp|O94856-12|NFASC_HUMAN Isoform 12 of Neurofascin OS=Homo sapiens OX=9606 GN=NFASC;s	29.2247643	29.20317166	29.39909261	30.65650869	31.119601	30.69187269
Q5JRG1;H7BYF2;Q9BVL2-2;Q9BVL2-3;Q9BVL2	Q5JRG1;H7BYF2;Q9BVL2-2;Q9BVL2-3;Q9BVL2	Nucleoporin p58/p45	NUPL1	tr|Q5JRG1|Q5JRG1_HUMAN Nucleoporin p58/p45 (Fragment) OS=Homo sapiens OX=9606 GN=NUP58 PE=1 SV=1;tr|H7BYF2|H7BYF2_HUMAN Nucleoporin p58/p45 (Fragment) OS=Homo sapiens OX=9606 GN=NUP58 PE=1 SV=1;sp|Q9BVL2-2|NUP58_HUMAN Isoform 2 of Nucleoporin p58/p45 OS=Ho	28.1195639	28.08846064	27.91222228	24.38702557	26.39386633	25.74471133
H7BZJ3	H7BZJ3		PDIA3	tr|H7BZJ3|H7BZJ3_HUMAN Protein disulfide-isomerase A3 (Fragment) OS=Homo sapiens OX=9606 GN=PDIA3 PE=1 SV=1	30.22963114	30.90741654	31.05413776	24.86046689	26.02466811	25.20068551
H7C1U8;Q9BUR5;Q9BUR5-2;A0A0J9YWW6;A0A0J9YXS4;G3V1B6	H7C1U8;Q9BUR5;Q9BUR5-2	Apolipoprotein O	APOO	tr|H7C1U8|H7C1U8_HUMAN MICOS complex subunit (Fragment) OS=Homo sapiens OX=9606 GN=APOO PE=1 SV=1;sp|Q9BUR5|MIC26_HUMAN MICOS complex subunit MIC26 OS=Homo sapiens OX=9606 GN=APOO PE=1 SV=1;sp|Q9BUR5-2|MIC26_HUMAN Isoform 2 of MICOS complex subunit MIC26 O	28.6697284	28.48492907	28.51679404	27.88628834	28.07755165	28.11649349
H7C2Q8;Q99848	H7C2Q8;Q99848	Probable rRNA-processing protein EBP2	EBNA1BP2	tr|H7C2Q8|H7C2Q8_HUMAN EBNA1 binding protein 2, isoform CRA_d OS=Homo sapiens OX=9606 GN=EBNA1BP2 PE=1 SV=1;sp|Q99848|EBP2_HUMAN Probable rRNA-processing protein EBP2 OS=Homo sapiens OX=9606 GN=EBNA1BP2 PE=1 SV=2	29.31818555	29.05426717	29.03663897	24.6155166	25.71109453	25.33593314
H7C4T6	H7C4T6		CADPS	tr|H7C4T6|H7C4T6_HUMAN Calcium-dependent secretion activator 1 (Fragment) OS=Homo sapiens OX=9606 GN=CADPS PE=1 SV=1	25.99209158	25.86439546	26.1626169	26.53808483	27.81671582	27.77931499
H9KV31;O15394;O15394-2	H9KV31;O15394;O15394-2	Neural cell adhesion molecule 2	NCAM2	tr|H9KV31|H9KV31_HUMAN Neural cell adhesion molecule 2 OS=Homo sapiens OX=9606 GN=NCAM2 PE=1 SV=2;sp|O15394|NCAM2_HUMAN Neural cell adhesion molecule 2 OS=Homo sapiens OX=9606 GN=NCAM2 PE=1 SV=2;sp|O15394-2|NCAM2_HUMAN Isoform 2 of Neural cell adhesion mol	33.1104668	32.68866684	32.67324621	33.75573178	34.50740323	33.58676385
H9KV50;Q9NZV5-2;Q9NZV5	H9KV50;Q9NZV5-2;Q9NZV5	Selenoprotein N	SEPN1	tr|H9KV50|H9KV50_HUMAN Selenoprotein N OS=Homo sapiens OX=9606 GN=SELENON PE=1 SV=1;sp|Q9NZV5-2|SELN_HUMAN Isoform 2 of Selenoprotein N OS=Homo sapiens OX=9606 GN=SELENON;sp|Q9NZV5|SELN_HUMAN Selenoprotein N OS=Homo sapiens OX=9606 GN=SELENON PE=1 SV=5	26.41617399	25.84441001	25.77170445	25.22648073	24.55396188	23.6451298
Q9Y2R5;I3L0E3;E9PE17	Q9Y2R5;I3L0E3;E9PE17	28S ribosomal protein S17, mitochondrial	MRPS17;hCG_1984214	sp|Q9Y2R5|RT17_HUMAN 28S ribosomal protein S17, mitochondrial OS=Homo sapiens OX=9606 GN=MRPS17 PE=1 SV=1;tr|I3L0E3|I3L0E3_HUMAN HCG1984214, isoform CRA_a OS=Homo sapiens OX=9606 GN=hCG_1984214 PE=4 SV=1;tr|E9PE17|E9PE17_HUMAN 28S ribosomal protein S17, mi	28.71102529	28.5639095	28.5590295	24.80294337	26.07462987	26.04087502
I3L112;P52429	I3L112;P52429	Diacylglycerol kinase;Diacylglycerol kinase epsilon	DGKE	tr|I3L112|I3L112_HUMAN Diacylglycerol kinase (Fragment) OS=Homo sapiens OX=9606 GN=DGKE PE=1 SV=1;sp|P52429|DGKE_HUMAN Diacylglycerol kinase epsilon OS=Homo sapiens OX=9606 GN=DGKE PE=1 SV=1	25.71350525	26.27783408	25.48342292	25.50509458	26.35733724	24.45316657
I3L1J3;Q96SZ4;Q96SZ4-3;Q96SZ4-2;I3L0Q3;I3NI43	I3L1J3;Q96SZ4;Q96SZ4-3;Q96SZ4-2	Zinc finger and SCAN domain-containing protein 10	ZSCAN10	tr|I3L1J3|I3L1J3_HUMAN Zinc finger and SCAN domain-containing protein 10 OS=Homo sapiens OX=9606 GN=ZSCAN10 PE=1 SV=2;sp|Q96SZ4|ZSC10_HUMAN Zinc finger and SCAN domain-containing protein 10 OS=Homo sapiens OX=9606 GN=ZSCAN10 PE=1 SV=1;sp|Q96SZ4-3|ZSC10_HUM	26.85780525	26.69431601	25.92671386	24.05728518	24.53092457	25.89669884
J3QS48;I3L295;J3KT75;J3QW43;J3QRD5;O75352-2;O75352;I3L1D2;J3KSI4;I3L4E0;J3KTK8;J3QQZ4;I3L405;I3L261	J3QS48;I3L295;J3KT75;J3QW43;J3QRD5;O75352-2;O75352;I3L1D2;J3KSI4;I3L4E0;J3KTK8;J3QQZ4;I3L405;I3L261	Mannose-P-dolichol utilization defect 1 protein	MPDU1	tr|J3QS48|J3QS48_HUMAN Mannose-P-dolichol utilization defect 1 protein OS=Homo sapiens OX=9606 GN=MPDU1 PE=1 SV=1;tr|I3L295|I3L295_HUMAN Mannose-P-dolichol utilization defect 1 isoform 2 OS=Homo sapiens OX=9606 GN=MPDU1 PE=1 SV=1;tr|J3KT75|J3KT75_HUMAN Man	29.23212705	28.89446457	29.0071012	28.2071344	27.84457763	27.90006257
I3L448;Q5TC12;A8MRA7;Q5TC12-2;H0YEW4;H0YD21;H0YCA6	I3L448;Q5TC12;A8MRA7;Q5TC12-2;H0YEW4;H0YD21	ATP synthase mitochondrial F1 complex assembly factor 1	ATPAF1	tr|I3L448|I3L448_HUMAN ATP synthase mitochondrial F1 complex assembly factor 1 OS=Homo sapiens OX=9606 GN=ATPAF1 PE=1 SV=1;sp|Q5TC12|ATPF1_HUMAN ATP synthase mitochondrial F1 complex assembly factor 1 OS=Homo sapiens OX=9606 GN=ATPAF1 PE=1 SV=1;tr|A8MRA7|A	27.36076606	27.49891627	27.59284787	26.16909405	26.39060667	27.251331
I3L4X2;P33527;P33527-9;P33527-4;A0A0A0MS99;P33527-2;P33527-3;P33527-6;P33527-7;P33527-5;P33527-8	I3L4X2;P33527;P33527-9;P33527-4;A0A0A0MS99;P33527-2;P33527-3;P33527-6;P33527-7;P33527-5;P33527-8	Multidrug resistance-associated protein 1	ABCC1	tr|I3L4X2|I3L4X2_HUMAN Multidrug resistance-associated protein 1 (Fragment) OS=Homo sapiens OX=9606 GN=ABCC1 PE=1 SV=1;sp|P33527|MRP1_HUMAN Multidrug resistance-associated protein 1 OS=Homo sapiens OX=9606 GN=ABCC1 PE=1 SV=3;sp|P33527-9|MRP1_HUMAN Isoform	28.59938975	28.48385341	28.37289435	28.51690672	28.31984422	28.14457555
J3KMZ7;Q9H0H0;A0A2R8Y4Z6;A0A2R8Y7F8;J3KRH0	J3KMZ7;Q9H0H0	Integrator complex subunit 2	INTS2	tr|J3KMZ7|J3KMZ7_HUMAN Integrator complex subunit 2 OS=Homo sapiens OX=9606 GN=INTS2 PE=1 SV=1;sp|Q9H0H0|INT2_HUMAN Integrator complex subunit 2 OS=Homo sapiens OX=9606 GN=INTS2 PE=1 SV=2	27.45159787	27.88401863	27.53133267	24.83993414	25.08777805	25.74582939
J3KMZ8;Q92785;Q92785-2;E9PN04;A0A3B3ISU5;Q92784	J3KMZ8;Q92785;Q92785-2	Zinc finger protein ubi-d4	DPF2	tr|J3KMZ8|J3KMZ8_HUMAN Zinc finger protein ubi-d4 OS=Homo sapiens OX=9606 GN=DPF2 PE=1 SV=1;sp|Q92785|REQU_HUMAN Zinc finger protein ubi-d4 OS=Homo sapiens OX=9606 GN=DPF2 PE=1 SV=2;sp|Q92785-2|REQU_HUMAN Isoform 2 of Zinc finger protein ubi-d4 OS=Homo sap	27.36694714	28.10434608	28.09958876	26.16395351	25.99893272	26.13134338
J3KMZ9;P01130-3;P01130-6;P01130-4;P01130;P01130-2;P01130-5;H0YMD1;H0YM92;H0YMQ3	J3KMZ9;P01130-3;P01130-6;P01130-4;P01130;P01130-2;P01130-5;H0YMD1	Low-density lipoprotein receptor	LDLR	tr|J3KMZ9|J3KMZ9_HUMAN Low-density lipoprotein receptor (Fragment) OS=Homo sapiens OX=9606 GN=LDLR PE=1 SV=1;sp|P01130-3|LDLR_HUMAN Isoform 3 of Low-density lipoprotein receptor OS=Homo sapiens OX=9606 GN=LDLR;sp|P01130-6|LDLR_HUMAN Isoform 6 of Low-densit	32.16494858	31.89861466	32.33231461	32.50512109	32.91038626	32.56488171
J3KNF4;O14618;E9PP76;E9PK03	J3KNF4;O14618;E9PP76	Copper chaperone for superoxide dismutase;Superoxide dismutase [Cu-Zn]	CCS	tr|J3KNF4|J3KNF4_HUMAN Copper chaperone for superoxide dismutase OS=Homo sapiens OX=9606 GN=CCS PE=1 SV=1;sp|O14618|CCS_HUMAN Copper chaperone for superoxide dismutase OS=Homo sapiens OX=9606 GN=CCS PE=1 SV=1;tr|E9PP76|E9PP76_HUMAN Copper chaperone for sup	30.7612913	30.19905755	30.66923843	30.85214473	32.38953933	31.95708883
J3KNS1;Q9UPW5;Q9UPW5-2;Q9UPW5-3;A0A1B0GVQ2	J3KNS1;Q9UPW5;Q9UPW5-2;Q9UPW5-3	Cytosolic carboxypeptidase 1	AGTPBP1	tr|J3KNS1|J3KNS1_HUMAN Cytosolic carboxypeptidase 1 OS=Homo sapiens OX=9606 GN=AGTPBP1 PE=1 SV=1;sp|Q9UPW5|CBPC1_HUMAN Cytosolic carboxypeptidase 1 OS=Homo sapiens OX=9606 GN=AGTPBP1 PE=1 SV=3;sp|Q9UPW5-2|CBPC1_HUMAN Isoform 2 of Cytosolic carboxypeptidase	28.69597577	29.13787479	28.87317377	29.81427275	29.46830146	30.14150925
J3KP15;Q01130;J3QL05;Q01130-2	J3KP15;Q01130;J3QL05;Q01130-2	Serine/arginine-rich splicing factor 2	SRSF2	tr|J3KP15|J3KP15_HUMAN Serine/arginine-rich-splicing factor 2 (Fragment) OS=Homo sapiens OX=9606 GN=SRSF2 PE=1 SV=8;sp|Q01130|SRSF2_HUMAN Serine/arginine-rich splicing factor 2 OS=Homo sapiens OX=9606 GN=SRSF2 PE=1 SV=4;tr|J3QL05|J3QL05_HUMAN Serine/argini	32.00179016	31.49080224	31.57009499	26.61104867	26.34962383	25.02298432
J3KP26;Q86W74-2;Q86W74;E5RHV2;E5RI20;E5RFM7;E5RI04	J3KP26;Q86W74-2;Q86W74;E5RHV2;E5RI20;E5RFM7;E5RI04	Ankyrin repeat domain-containing protein 46	ANKRD46	tr|J3KP26|J3KP26_HUMAN Ankyrin repeat domain-containing protein 46 (Fragment) OS=Homo sapiens OX=9606 GN=ANKRD46 PE=1 SV=1;sp|Q86W74-2|ANR46_HUMAN Isoform 2 of Ankyrin repeat domain-containing protein 46 OS=Homo sapiens OX=9606 GN=ANKRD46;sp|Q86W74|ANR46_H	26.28001347	26.40425129	26.90035054	27.07510485	26.25833959	26.61175225
J3KPC5;F2Z357;P47736;P47736-3;P47736-4;A0A0A0MQY8;X6R8W7;P47736-2;Q5T3T1	J3KPC5;F2Z357;P47736;P47736-3;P47736-4;A0A0A0MQY8;X6R8W7;P47736-2	Rap1 GTPase-activating protein 1	RAP1GAP	tr|J3KPC5|J3KPC5_HUMAN RAP1, GTPase activating protein 1, isoform CRA_e OS=Homo sapiens OX=9606 GN=RAP1GAP PE=1 SV=1;tr|F2Z357|F2Z357_HUMAN Rap1 GTPase-activating protein 1 OS=Homo sapiens OX=9606 GN=RAP1GAP PE=1 SV=1;sp|P47736|RPGP1_HUMAN Rap1 GTPase-acti	27.04603971	26.69099076	27.10938672	27.9564312	27.42726373	27.92829626
J3KPD3;Q9Y580;F5GXV8;I3L521;F5GY08;F5H606;G3V1T9;F5H674	J3KPD3;Q9Y580;F5GXV8;I3L521;F5GY08;F5H606	RNA-binding protein 7	RBM7	tr|J3KPD3|J3KPD3_HUMAN RNA binding motif protein 7, isoform CRA_c OS=Homo sapiens OX=9606 GN=RBM7 PE=1 SV=1;sp|Q9Y580|RBM7_HUMAN RNA-binding protein 7 OS=Homo sapiens OX=9606 GN=RBM7 PE=1 SV=1;tr|F5GXV8|F5GXV8_HUMAN RNA-binding protein 7 OS=Homo sapiens OX	27.36310796	27.67202397	27.69975289	24.47147926	24.25182229	26.23974415
J3KPF0;F8VWT9;Q9Y4D8-4;Q9Y4D8;Q9Y4D8-2;A0A494C150;Q9Y4D8-5;Q9Y4D8-3;V9GYT9;F8VU57	J3KPF0;F8VWT9;Q9Y4D8-4;Q9Y4D8;Q9Y4D8-2	Probable E3 ubiquitin-protein ligase HECTD4	HECTD4	tr|J3KPF0|J3KPF0_HUMAN Probable E3 ubiquitin-protein ligase HECTD4 OS=Homo sapiens OX=9606 GN=HECTD4 PE=1 SV=3;tr|F8VWT9|F8VWT9_HUMAN Probable E3 ubiquitin-protein ligase HECTD4 OS=Homo sapiens OX=9606 GN=HECTD4 PE=1 SV=2;sp|Q9Y4D8-4|HECD4_HUMAN Isoform 4	30.07342026	30.0462219	29.9511593	31.02307007	30.67808289	31.09093538
J3KPL8;O00213-2;O00213;A0A075B7G8;A0A087X0V7;A0A087WYH9;O00213-4;O00213-6;O00213-3;O00213-5;V9GYR7;V9GY97	J3KPL8;O00213-2;O00213;A0A075B7G8;A0A087X0V7;A0A087WYH9;O00213-4;O00213-6;O00213-3;O00213-5	Amyloid beta A4 precursor protein-binding family B member 1	APBB1	tr|J3KPL8|J3KPL8_HUMAN Amyloid-beta A4 precursor protein-binding family B member 1 OS=Homo sapiens OX=9606 GN=APBB1 PE=1 SV=1;sp|O00213-2|APBB1_HUMAN Isoform 2 of Amyloid-beta A4 precursor protein-binding family B member 1 OS=Homo sapiens OX=9606 GN=APBB1;	28.90078239	28.77133924	28.99477487	29.39662474	28.96033108	28.78503408
J3KPP4;O95232;D6RDI2;C9JL41;O95232-2;H7C5U7;E7EN55;H0YBV7;H0YAR4	J3KPP4;O95232	Luc7-like protein 3	LUC7L3	tr|J3KPP4|J3KPP4_HUMAN Cisplatin resistance-associated overexpressed protein, isoform CRA_b OS=Homo sapiens OX=9606 GN=LUC7L3 PE=1 SV=1;sp|O95232|LC7L3_HUMAN Luc7-like protein 3 OS=Homo sapiens OX=9606 GN=LUC7L3 PE=1 SV=2	30.12250437	30.03943948	30.12139313	29.11825234	24.58401473	29.09785721
J3KPT4;Q9H4I3;Q9H4I3-2	J3KPT4;Q9H4I3;Q9H4I3-2	TraB domain-containing protein	TRABD	tr|J3KPT4|J3KPT4_HUMAN TraB domain-containing protein OS=Homo sapiens OX=9606 GN=TRABD PE=1 SV=1;sp|Q9H4I3|TRABD_HUMAN TraB domain-containing protein OS=Homo sapiens OX=9606 GN=TRABD PE=1 SV=1;sp|Q9H4I3-2|TRABD_HUMAN Isoform 2 of TraB domain-containing pro	26.86973672	26.21905933	26.460593	25.14484529	24.83048285	25.47506163
J3KQ12;Q96G97-4;Q96G97;E9PIU3;H7BXM1;Q96G97-3;E9PJK0;E9PSB5;F8W7Q8;E9PR78;H7C2D5;E9PPN5;E9PJS9;F8WER0;H0YF20;H7BYY0	J3KQ12;Q96G97-4;Q96G97;E9PIU3;H7BXM1	Seipin	BSCL2	tr|J3KQ12|J3KQ12_HUMAN HCG2020143, isoform CRA_b OS=Homo sapiens OX=9606 GN=BSCL2 PE=1 SV=1;sp|Q96G97-4|BSCL2_HUMAN Isoform 3 of Seipin OS=Homo sapiens OX=9606 GN=BSCL2;sp|Q96G97|BSCL2_HUMAN Seipin OS=Homo sapiens OX=9606 GN=BSCL2 PE=1 SV=3;tr|E9PIU3|E9PIU	27.79730184	28.41413454	28.56960619	28.33150867	28.61677289	28.31855191
J3KQ32;Q9NTK5;Q9NTK5-2;Q9NTK5-3;C9JTK6;C9JCJ9	J3KQ32;Q9NTK5;Q9NTK5-2;Q9NTK5-3	Obg-like ATPase 1	OLA1	tr|J3KQ32|J3KQ32_HUMAN Obg-like ATPase 1 OS=Homo sapiens OX=9606 GN=OLA1 PE=1 SV=1;sp|Q9NTK5|OLA1_HUMAN Obg-like ATPase 1 OS=Homo sapiens OX=9606 GN=OLA1 PE=1 SV=2;sp|Q9NTK5-2|OLA1_HUMAN Isoform 2 of Obg-like ATPase 1 OS=Homo sapiens OX=9606 GN=OLA1;sp|Q9N	31.98864648	32.10377728	32.15091863	32.83465958	32.78797464	32.47662956
J3KQ48;Q9Y3E5	J3KQ48;Q9Y3E5	Peptidyl-tRNA hydrolase 2, mitochondrial	PTRH2	tr|J3KQ48|J3KQ48_HUMAN Peptidyl-tRNA hydrolase 2, mitochondrial OS=Homo sapiens OX=9606 GN=PTRH2 PE=1 SV=1;sp|Q9Y3E5|PTH2_HUMAN Peptidyl-tRNA hydrolase 2, mitochondrial OS=Homo sapiens OX=9606 GN=PTRH2 PE=1 SV=1	29.10036602	28.62170626	28.90400276	28.06989157	28.08567781	27.94536578
J3KQJ1;Q8NBJ7;A8MXB9;C9J660;A0A494C1B1;C9JL30;Q8NBJ7-3;Q8NBJ7-2;F8WA42;H7C3B2;E9PBT8;J3QT17;Q8NBJ7-5;E9PG02;F8WEX5;F8WES7;Q8NBJ7-4;F8WEV7	J3KQJ1;Q8NBJ7;A8MXB9;C9J660;A0A494C1B1;C9JL30;Q8NBJ7-3;Q8NBJ7-2;F8WA42;H7C3B2;E9PBT8;J3QT17;Q8NBJ7-5	Sulfatase-modifying factor 2	SUMF2	tr|J3KQJ1|J3KQJ1_HUMAN Inactive C-alpha-formylglycine-generating enzyme 2 OS=Homo sapiens OX=9606 GN=SUMF2 PE=1 SV=1;sp|Q8NBJ7|SUMF2_HUMAN Inactive C-alpha-formylglycine-generating enzyme 2 OS=Homo sapiens OX=9606 GN=SUMF2 PE=1 SV=2;tr|A8MXB9|A8MXB9_HUMAN	29.19945545	29.37135791	29.29552808	27.75563629	28.29430144	28.3243153
J3KQR7;Q9Y4F5-2;Q9Y4F5;Q9Y4F5-3	J3KQR7;Q9Y4F5-2;Q9Y4F5;Q9Y4F5-3	Centrosomal protein of 170 kDa protein B	CEP170B	tr|J3KQR7|J3KQR7_HUMAN Centrosomal protein of 170 kDa protein B OS=Homo sapiens OX=9606 GN=CEP170B PE=1 SV=1;sp|Q9Y4F5-2|C170B_HUMAN Isoform 2 of Centrosomal protein of 170 kDa protein B OS=Homo sapiens OX=9606 GN=CEP170B;sp|Q9Y4F5|C170B_HUMAN Centrosomal	26.04147234	26.61526502	26.01282297	28.9054381	28.65737788	27.5831226
J3KR44;Q96FW1;F5GYN4;F5H6Q1;F5GYJ8;F5H3F0;Q96FW1-2	J3KR44;Q96FW1;F5GYN4;F5H6Q1;F5GYJ8;F5H3F0;Q96FW1-2	Ubiquitin thioesterase OTUB1	OTUB1	tr|J3KR44|J3KR44_HUMAN Ubiquitin thioesterase OS=Homo sapiens OX=9606 GN=OTUB1 PE=1 SV=2;sp|Q96FW1|OTUB1_HUMAN Ubiquitin thioesterase OTUB1 OS=Homo sapiens OX=9606 GN=OTUB1 PE=1 SV=2;tr|F5GYN4|F5GYN4_HUMAN Ubiquitin thioesterase OTUB1 OS=Homo sapiens OX=96	31.19507253	31.49433569	31.47198725	32.43128991	32.54687635	32.35202886
J3KR72;P49848-4;P49848;P49848-3;P49848-2;C9JTY6;C9JFL8;C9JIS2;E5RHA1;C9J088;E5RKA5;F8WEJ7;C9J7C4;C9JHQ8	J3KR72;P49848-4;P49848;P49848-3;P49848-2	Transcription initiation factor TFIID subunit 6	TAF6	tr|J3KR72|J3KR72_HUMAN Transcription initiation factor TFIID subunit 6 OS=Homo sapiens OX=9606 GN=TAF6 PE=1 SV=1;sp|P49848-4|TAF6_HUMAN Isoform 4 of Transcription initiation factor TFIID subunit 6 OS=Homo sapiens OX=9606 GN=TAF6;sp|P49848|TAF6_HUMAN Transc	26.57614593	27.22177177	27.01828866	25.69905665	23.17378172	25.64158335
Q9BTW9;J3KR97;Q9BTW9-4;Q9BTW9-5;A0A0J9YVR1;A0A0J9YWI5;I3L439;I3L163;I3L500;I3L143;I3L0V3;I3L131;I3L3H4;I3L1S3;I3L4D2;A0A0J9YVU1;A0A0J9YXU4;I3L120;Q9BTW9-3;A0A0J9YYG2;Q9BTW9-2;A0A0J9YY08	Q9BTW9;J3KR97;Q9BTW9-4;Q9BTW9-5	Tubulin-specific chaperone D	TBCD	sp|Q9BTW9|TBCD_HUMAN Tubulin-specific chaperone D OS=Homo sapiens OX=9606 GN=TBCD PE=1 SV=2;tr|J3KR97|J3KR97_HUMAN Tubulin-specific chaperone D OS=Homo sapiens OX=9606 GN=TBCD PE=1 SV=1;sp|Q9BTW9-4|TBCD_HUMAN Isoform 4 of Tubulin-specific chaperone D OS=Ho	30.61981888	30.95926727	30.68461814	31.1723599	30.99671539	31.08543722
J3KRA9;Q96Q15-2;Q96Q15;Q96Q15-3;Q96Q15-4;H3BQN7;I3L400;I3L0W2;I3L144;A0A087WXM7;E9PNP6;H3BPS6	J3KRA9;Q96Q15-2;Q96Q15;Q96Q15-3;Q96Q15-4	Serine/threonine-protein kinase SMG1	SMG1	tr|J3KRA9|J3KRA9_HUMAN Serine/threonine-protein kinase SMG1 (Fragment) OS=Homo sapiens OX=9606 GN=SMG1 PE=1 SV=1;sp|Q96Q15-2|SMG1_HUMAN Isoform 2 of Serine/threonine-protein kinase SMG1 OS=Homo sapiens OX=9606 GN=SMG1;sp|Q96Q15|SMG1_HUMAN Serine/threonine-	28.93373662	28.98755591	28.64732469	28.30508628	28.28643502	28.8543908
Q14197;J3KS15;J3QRF8	Q14197;J3KS15	Peptidyl-tRNA hydrolase ICT1, mitochondrial	ICT1	sp|Q14197|ICT1_HUMAN Peptidyl-tRNA hydrolase ICT1, mitochondrial OS=Homo sapiens OX=9606 GN=MRPL58 PE=1 SV=1;tr|J3KS15|J3KS15_HUMAN Peptidyl-tRNA hydrolase ICT1, mitochondrial (Fragment) OS=Homo sapiens OX=9606 GN=MRPL58 PE=1 SV=1	27.82195446	28.36456972	28.01062661	25.11144422	25.25196891	24.35031661
J3KTA4;P17844;P17844-2;J3QSF1;J3KRZ1;J3QRQ7;J3KRX8;J3KTQ4;J3QR02;X6RLV5;J3QKN9;J3QRN5;J3QLG9;J3QR62	J3KTA4;P17844;P17844-2	Probable ATP-dependent RNA helicase DDX5	DDX5	tr|J3KTA4|J3KTA4_HUMAN Probable ATP-dependent RNA helicase DDX5 OS=Homo sapiens OX=9606 GN=DDX5 PE=1 SV=1;sp|P17844|DDX5_HUMAN Probable ATP-dependent RNA helicase DDX5 OS=Homo sapiens OX=9606 GN=DDX5 PE=1 SV=1;sp|P17844-2|DDX5_HUMAN Isoform 2 of Probable A	34.34241738	34.38933418	34.28278389	29.40557865	29.8739951	29.00822386
J3KTL2;Q07955;Q07955-2;J3KSR8;J3QQV5;J3KSW7	J3KTL2;Q07955;Q07955-2;J3KSR8	Serine/arginine-rich splicing factor 1	SRSF1	tr|J3KTL2|J3KTL2_HUMAN Serine/arginine-rich-splicing factor 1 OS=Homo sapiens OX=9606 GN=SRSF1 PE=1 SV=1;sp|Q07955|SRSF1_HUMAN Serine/arginine-rich splicing factor 1 OS=Homo sapiens OX=9606 GN=SRSF1 PE=1 SV=2;sp|Q07955-2|SRSF1_HUMAN Isoform ASF-2 of Serine	33.56490441	33.73902412	33.72334195	25.87370769	25.73577705	25.93740508
J3QL71;Q96FV2-2;Q96FV2;J3QRJ1;J3QQM9;J3QR84;J3KT79;J3KS57	J3QL71;Q96FV2-2;Q96FV2;J3QRJ1	Secernin-2	SCRN2	tr|J3QL71|J3QL71_HUMAN Secernin-2 OS=Homo sapiens OX=9606 GN=SCRN2 PE=1 SV=1;sp|Q96FV2-2|SCRN2_HUMAN Isoform 2 of Secernin-2 OS=Homo sapiens OX=9606 GN=SCRN2;sp|Q96FV2|SCRN2_HUMAN Secernin-2 OS=Homo sapiens OX=9606 GN=SCRN2 PE=1 SV=3;tr|J3QRJ1|J3QRJ1_HUMAN	26.96455099	25.76073497	25.15263517	27.48439134	27.29342464	27.70536714
J3QLS3;Q9Y2R9;J3QQS1;J3KSI8;J3QKW2	J3QLS3;Q9Y2R9;J3QQS1;J3KSI8;J3QKW2	28S ribosomal protein S7, mitochondrial	MRPS7	tr|J3QLS3|J3QLS3_HUMAN 28S ribosomal protein S7, mitochondrial OS=Homo sapiens OX=9606 GN=MRPS7 PE=1 SV=1;sp|Q9Y2R9|RT07_HUMAN 28S ribosomal protein S7, mitochondrial OS=Homo sapiens OX=9606 GN=MRPS7 PE=1 SV=2;tr|J3QQS1|J3QQS1_HUMAN 28S ribosomal protein S	29.68935858	29.47208412	29.42846228	24.60786529	25.56924169	24.85487352
J3QQ67;Q07020;H0YHA7;Q07020-2;G3V203;F8VYV2;F8VUA6;F8VXR6	J3QQ67;Q07020;H0YHA7;Q07020-2;G3V203;F8VYV2;F8VUA6	60S ribosomal protein L18	RPL18	tr|J3QQ67|J3QQ67_HUMAN 60S ribosomal protein L18 (Fragment) OS=Homo sapiens OX=9606 GN=RPL18 PE=1 SV=1;sp|Q07020|RL18_HUMAN 60S ribosomal protein L18 OS=Homo sapiens OX=9606 GN=RPL18 PE=1 SV=2;tr|H0YHA7|H0YHA7_HUMAN 60S ribosomal protein L18 (Fragment) OS=	33.5182911	33.48915193	33.64795936	30.00918544	30.0899258	29.8819495
J3QQJ0;Q9UHR5-2;Q9UHR5;X6R3T8;J3QLH3;J3QLM2;J3KRR6;F5H478;J3KRU5;J3KS14	J3QQJ0;Q9UHR5-2;Q9UHR5;X6R3T8;J3QLH3	SAP30-binding protein	SAP30BP	tr|J3QQJ0|J3QQJ0_HUMAN SAP30-binding protein (Fragment) OS=Homo sapiens OX=9606 GN=SAP30BP PE=1 SV=1;sp|Q9UHR5-2|S30BP_HUMAN Isoform 2 of SAP30-binding protein OS=Homo sapiens OX=9606 GN=SAP30BP;sp|Q9UHR5|S30BP_HUMAN SAP30-binding protein OS=Homo sapiens O	27.96052442	27.82480942	27.66878211	25.0846681	25.67036662	24.43929163
J3QQM5;Q9BT23;J3QL69;J3KRR0	J3QQM5;Q9BT23;J3QL69;J3KRR0	LIM domain-containing protein 2	LIMD2	tr|J3QQM5|J3QQM5_HUMAN LIM domain-containing protein 2 (Fragment) OS=Homo sapiens OX=9606 GN=LIMD2 PE=1 SV=1;sp|Q9BT23|LIMD2_HUMAN LIM domain-containing protein 2 OS=Homo sapiens OX=9606 GN=LIMD2 PE=1 SV=1;tr|J3QL69|J3QL69_HUMAN LIM domain-containing prote	26.20815829	26.31428769	26.62128706	27.51555391	27.11555125	28.02791477
J3QQW9;Q15022	J3QQW9;Q15022	Polycomb protein SUZ12	SUZ12	tr|J3QQW9|J3QQW9_HUMAN Polycomb protein SUZ12 OS=Homo sapiens OX=9606 GN=SUZ12 PE=1 SV=1;sp|Q15022|SUZ12_HUMAN Polycomb protein SUZ12 OS=Homo sapiens OX=9606 GN=SUZ12 PE=1 SV=3	25.71973223	27.46552119	27.27870268	25.40252664	24.69361969	25.81172971
J3QR07;Q96MU7;Q96MU7-2;J3KS01;J3KRG5	J3QR07;Q96MU7;Q96MU7-2	YTH domain-containing protein 1	YTHDC1	tr|J3QR07|J3QR07_HUMAN YTH domain-containing protein 1 OS=Homo sapiens OX=9606 GN=YTHDC1 PE=1 SV=1;sp|Q96MU7|YTDC1_HUMAN YTH domain-containing protein 1 OS=Homo sapiens OX=9606 GN=YTHDC1 PE=1 SV=3;sp|Q96MU7-2|YTDC1_HUMAN Isoform 2 of YTH domain-containing	30.07813725	29.7761645	30.14515887	24.17009023	25.1933006	24.69152906
J3QRU1;P07947	J3QRU1;P07947	Non-specific protein-tyrosine kinase;Tyrosine-protein kinase Yes	YES1	tr|J3QRU1|J3QRU1_HUMAN Tyrosine-protein kinase OS=Homo sapiens OX=9606 GN=YES1 PE=1 SV=1;sp|P07947|YES_HUMAN Tyrosine-protein kinase Yes OS=Homo sapiens OX=9606 GN=YES1 PE=1 SV=3	29.38833366	29.21252488	29.08207747	29.45059538	29.22071139	29.01733312
J3QRU4;L7N2F9;P63027;F8WCA0;K7ENK9;K7EKX0	J3QRU4;L7N2F9;P63027;F8WCA0	Vesicle-associated membrane protein 2	VAMP2	tr|J3QRU4|J3QRU4_HUMAN Vesicle-associated membrane protein 2 OS=Homo sapiens OX=9606 GN=VAMP2 PE=4 SV=2;tr|L7N2F9|L7N2F9_HUMAN V-SNARE coiled-coil homology domain-containing protein (Fragment) OS=Homo sapiens OX=9606 PE=4 SV=1;sp|P63027|VAMP2_HUMAN Vesicle	30.61990631	30.56828381	30.71734796	32.11405604	30.77792084	32.53482399
J3QRV5;Q6P1M3;Q6P1M3-2;Q6P1M3-3;J3QL58;J3QSA6;J3QLV4;J3QRZ8;J3QLD8;J3KRE1;J3QS20;C9JUZ7	J3QRV5;Q6P1M3;Q6P1M3-2	Lethal(2) giant larvae protein homolog 2	LLGL2	tr|J3QRV5|J3QRV5_HUMAN LLGL scribble cell polarity complex component 2 OS=Homo sapiens OX=9606 GN=LLGL2 PE=1 SV=1;sp|Q6P1M3|L2GL2_HUMAN LLGL scribble cell polarity complex component 2 OS=Homo sapiens OX=9606 GN=LLGL2 PE=1 SV=2;sp|Q6P1M3-2|L2GL2_HUMAN Isofo	27.94910081	27.18640823	27.84170158	24.49773288	26.91752432	26.58104033
Q14119;J3QSH4;J9JIC7	Q14119;J3QSH4;J9JIC7	Vascular endothelial zinc finger 1	VEZF1	sp|Q14119|VEZF1_HUMAN Vascular endothelial zinc finger 1 OS=Homo sapiens OX=9606 GN=VEZF1 PE=1 SV=2;tr|J3QSH4|J3QSH4_HUMAN Vascular endothelial zinc finger 1 OS=Homo sapiens OX=9606 GN=VEZF1 PE=1 SV=1;tr|J9JIC7|J9JIC7_HUMAN Vascular endothelial zinc finger	25.49838372	25.48603463	25.86886588	25.02786341	25.60969787	25.74015024
J3QTA2;Q99933-4;Q99933-3;Q99933;Q99933-2;C9JYK5;A0A0U1RR89;A0A0U1RQD7;F1LLU6	J3QTA2;Q99933-4;Q99933-3;Q99933;Q99933-2	BAG family molecular chaperone regulator 1	BAG1	tr|J3QTA2|J3QTA2_HUMAN BAG family molecular chaperone regulator 1 OS=Homo sapiens OX=9606 GN=BAG1 PE=1 SV=1;sp|Q99933-4|BAG1_HUMAN Isoform 4 of BAG family molecular chaperone regulator 1 OS=Homo sapiens OX=9606 GN=BAG1;sp|Q99933-3|BAG1_HUMAN Isoform 3 of B	27.01807637	26.44020614	26.48156111	27.24354388	27.24717103	26.77089835
J9JIC5;Q9HAS0;J3KRR1;K7EII1;K7ERX0;K7EIQ2;J3QKQ1;J3KT97	J9JIC5;Q9HAS0;J3KRR1	Protein Njmu-R1	C17orf75	tr|J9JIC5|J9JIC5_HUMAN Protein Njmu-R1 OS=Homo sapiens OX=9606 GN=C17orf75 PE=1 SV=1;sp|Q9HAS0|NJMU_HUMAN Protein Njmu-R1 OS=Homo sapiens OX=9606 GN=C17orf75 PE=1 SV=2;tr|J3KRR1|J3KRR1_HUMAN Protein Njmu-R1 (Fragment) OS=Homo sapiens OX=9606 GN=C17orf75 PE	26.63630223	26.51738742	26.62909221	24.92505792	24.81109376	24.74052632
K4DI93;Q13620-1;Q13620;Q13620-3;A6NE76	K4DI93;Q13620-1;Q13620;Q13620-3	Cullin-4B	CUL4B	tr|K4DI93|K4DI93_HUMAN Cullin 4B, isoform CRA_e OS=Homo sapiens OX=9606 GN=CUL4B PE=1 SV=1;sp|Q13620-1|CUL4B_HUMAN Isoform 2 of Cullin-4B OS=Homo sapiens OX=9606 GN=CUL4B;sp|Q13620|CUL4B_HUMAN Cullin-4B OS=Homo sapiens OX=9606 GN=CUL4B PE=1 SV=4;sp|Q13620-	30.02088663	30.34127771	30.38699854	30.27230885	30.45149962	30.68603856
K7EIN2;Q9BRJ7;K7ENA3;W4VSQ8;Q9BRJ7-2	K7EIN2;Q9BRJ7;K7ENA3;W4VSQ8;Q9BRJ7-2	Protein syndesmos	NUDT16L1	tr|K7EIN2|K7EIN2_HUMAN Tudor-interacting repair regulator protein (Fragment) OS=Homo sapiens OX=9606 GN=NUDT16L1 PE=1 SV=1;sp|Q9BRJ7|TIRR_HUMAN Tudor-interacting repair regulator protein OS=Homo sapiens OX=9606 GN=NUDT16L1 PE=1 SV=1;tr|K7ENA3|K7ENA3_HUMAN	28.35346508	28.54115364	28.93946484	26.03214085	24.39704527	24.63292456
O95897;K7EIS8;K7EKW2	O95897;K7EIS8;K7EKW2	Noelin-2	OLFM2	sp|O95897|NOE2_HUMAN Noelin-2 OS=Homo sapiens OX=9606 GN=OLFM2 PE=1 SV=2;tr|K7EIS8|K7EIS8_HUMAN Noelin-2 OS=Homo sapiens OX=9606 GN=OLFM2 PE=1 SV=1;tr|K7EKW2|K7EKW2_HUMAN Noelin-2 (Fragment) OS=Homo sapiens OX=9606 GN=OLFM2 PE=1 SV=8	26.16313538	26.34484107	26.0097087	25.58018891	25.63885037	26.83871152
K7EIU8;Q13485;K7ES96;K7EIJ2;K7ENG8;K7EL18;K7EL15;K7ENG1;A0A087WUF3;K7ELK2	K7EIU8;Q13485;K7ES96	Mothers against decapentaplegic homolog;Mothers against decapentaplegic homolog 4	SMAD4	tr|K7EIU8|K7EIU8_HUMAN Mothers against decapentaplegic homolog OS=Homo sapiens OX=9606 GN=SMAD4 PE=1 SV=1;sp|Q13485|SMAD4_HUMAN Mothers against decapentaplegic homolog 4 OS=Homo sapiens OX=9606 GN=SMAD4 PE=1 SV=1;tr|K7ES96|K7ES96_HUMAN Mothers against deca	28.03112678	28.64271928	28.3880462	28.40523374	28.53875091	27.58928002
K7EJH8	K7EJH8		ACTN4	tr|K7EJH8|K7EJH8_HUMAN Alpha-actinin-4 (Fragment) OS=Homo sapiens OX=9606 GN=ACTN4 PE=1 SV=1	29.82711356	29.7503744	30.00691401	29.31202963	29.82398995	29.78526799
K7EQ55;K7EK33;Q96EP5;Q96EP5-2;K7EQ02	K7EQ55;K7EK33;Q96EP5;Q96EP5-2;K7EQ02	DAZ-associated protein 1	DAZAP1	tr|K7EQ55|K7EQ55_HUMAN DAZ-associated protein 1 OS=Homo sapiens OX=9606 GN=DAZAP1 PE=1 SV=2;tr|K7EK33|K7EK33_HUMAN DAZ-associated protein 1 OS=Homo sapiens OX=9606 GN=DAZAP1 PE=1 SV=2;sp|Q96EP5|DAZP1_HUMAN DAZ-associated protein 1 OS=Homo sapiens OX=9606 G	31.44608539	31.41970997	31.5125808	25.28799852	27.10079209	26.26239584
K7EKE6;P36776-2;P36776;K7EJE8;P36776-3;K7ER27;K7ERR6;K7EQF8;K7ER56	K7EKE6;P36776-2;P36776;K7EJE8;P36776-3	Lon protease homolog, mitochondrial	LONP1	tr|K7EKE6|K7EKE6_HUMAN Lon protease homolog, mitochondrial OS=Homo sapiens OX=9606 GN=LONP1 PE=1 SV=1;sp|P36776-2|LONM_HUMAN Isoform 2 of Lon protease homolog, mitochondrial OS=Homo sapiens OX=9606 GN=LONP1;sp|P36776|LONM_HUMAN Lon protease homolog, mitoch	32.33931432	32.48514987	32.24167007	30.96175289	30.84498161	30.90016337
K7ELL7;P14314-2;P14314;K7EPW7;K7EKX1;K7EJ70;A0A0C4DGP4;K7EIP3;K7EL27	K7ELL7;P14314-2;P14314;K7EPW7	Glucosidase 2 subunit beta	PRKCSH	tr|K7ELL7|K7ELL7_HUMAN Glucosidase 2 subunit beta OS=Homo sapiens OX=9606 GN=PRKCSH PE=1 SV=1;sp|P14314-2|GLU2B_HUMAN Isoform 2 of Glucosidase 2 subunit beta OS=Homo sapiens OX=9606 GN=PRKCSH;sp|P14314|GLU2B_HUMAN Glucosidase 2 subunit beta OS=Homo sapiens	32.1935753	32.41139935	32.34292066	31.16212946	31.25355302	31.09867305
P41567;K7EM18;K7EQP2	P41567;K7EM18	Eukaryotic translation initiation factor 1	EIF1	sp|P41567|EIF1_HUMAN Eukaryotic translation initiation factor 1 OS=Homo sapiens OX=9606 GN=EIF1 PE=1 SV=1;tr|K7EM18|K7EM18_HUMAN Eukaryotic translation initiation factor 1 OS=Homo sapiens OX=9606 GN=EIF1 PE=1 SV=1	24.84260666	27.85471775	24.51746197	26.87232262	26.80156332	27.09657603
K7EMC9;Q969T9;K7ENL2;A6NG10;Q969T9-2;K7EIJ0;K7EIN1;K7ESN4;K7EIK1	K7EMC9;Q969T9;K7ENL2;A6NG10;Q969T9-2;K7EIJ0	WW domain-binding protein 2	WBP2	tr|K7EMC9|K7EMC9_HUMAN WW domain-binding protein 2 OS=Homo sapiens OX=9606 GN=WBP2 PE=1 SV=1;sp|Q969T9|WBP2_HUMAN WW domain-binding protein 2 OS=Homo sapiens OX=9606 GN=WBP2 PE=1 SV=1;tr|K7ENL2|K7ENL2_HUMAN WW domain-binding protein 2 OS=Homo sapiens OX=96	28.68618888	28.79918709	28.63446848	29.75608187	29.71164896	29.85397458
K7ENL9;Q96DM3;A0A087WZD4;K7EIS6;K7EL80;K7EQJ3;K7EQ65	K7ENL9;Q96DM3;A0A087WZD4	Uncharacterized protein C18orf8	C18orf8	tr|K7ENL9|K7ENL9_HUMAN Regulator of MON1-CCZ1 complex OS=Homo sapiens OX=9606 GN=RMC1 PE=1 SV=1;sp|Q96DM3|RMC1_HUMAN Regulator of MON1-CCZ1 complex OS=Homo sapiens OX=9606 GN=RMC1 PE=1 SV=2;tr|A0A087WZD4|A0A087WZD4_HUMAN Regulator of MON1-CCZ1 complex OS=H	26.86135957	27.25367699	26.65403459	27.05268761	28.31717217	26.6646517
K7EP90;Q9BTD8-4;Q9BTD8-2;Q9BTD8-3;Q9BTD8;K7EQ03;K7ER08;K7EML2	K7EP90;Q9BTD8-4;Q9BTD8-2;Q9BTD8-3;Q9BTD8;K7EQ03;K7ER08	RNA-binding protein 42	RBM42	tr|K7EP90|K7EP90_HUMAN RNA-binding protein 42 OS=Homo sapiens OX=9606 GN=RBM42 PE=1 SV=1;sp|Q9BTD8-4|RBM42_HUMAN Isoform 4 of RNA-binding protein 42 OS=Homo sapiens OX=9606 GN=RBM42;sp|Q9BTD8-2|RBM42_HUMAN Isoform 2 of RNA-binding protein 42 OS=Homo sapien	26.76445858	26.61231487	26.35181515	24.58586373	24.84749115	25.07026599
K7EPJ5;O60291;O60291-2;O60291-4;O60291-3;B4DR12;K7EIM7;K7ERA1;K7EJN3	K7EPJ5;O60291;O60291-2;O60291-4;O60291-3;B4DR12;K7EIM7	E3 ubiquitin-protein ligase MGRN1	MGRN1	tr|K7EPJ5|K7EPJ5_HUMAN E3 ubiquitin-protein ligase MGRN1 (Fragment) OS=Homo sapiens OX=9606 GN=MGRN1 PE=1 SV=1;sp|O60291|MGRN1_HUMAN E3 ubiquitin-protein ligase MGRN1 OS=Homo sapiens OX=9606 GN=MGRN1 PE=1 SV=2;sp|O60291-2|MGRN1_HUMAN Isoform 2 of E3 ubiqui	27.29649113	27.08111248	27.02833642	26.59306166	26.50657829	26.68404957
K7ERC8;Q06136;K7EQS7;Q06136-2	K7ERC8;Q06136;K7EQS7;Q06136-2	3-ketodihydrosphingosine reductase	KDSR	tr|K7ERC8|K7ERC8_HUMAN 3-ketodihydrosphingosine reductase OS=Homo sapiens OX=9606 GN=KDSR PE=1 SV=2;sp|Q06136|KDSR_HUMAN 3-ketodihydrosphingosine reductase OS=Homo sapiens OX=9606 GN=KDSR PE=1 SV=1;tr|K7EQS7|K7EQS7_HUMAN 3-ketodihydrosphingosine reductase	27.89075912	28.30177645	27.56768562	25.84922138	27.24535859	27.52805653
K7ERI9;P02654;K7EKP1;K7EJI9;K7ELM9;K7EPF9	K7ERI9;P02654;K7EKP1;K7EJI9;K7ELM9;K7EPF9	Apolipoprotein C-I;Truncated apolipoprotein C-I	APOC1	tr|K7ERI9|K7ERI9_HUMAN Apolipoprotein C-I (Fragment) OS=Homo sapiens OX=9606 GN=APOC1 PE=1 SV=1;sp|P02654|APOC1_HUMAN Apolipoprotein C-I OS=Homo sapiens OX=9606 GN=APOC1 PE=1 SV=1;tr|K7EKP1|K7EKP1_HUMAN Apolipoprotein C-I (Fragment) OS=Homo sapiens OX=9606	28.04739255	28.14690742	28.01557967	25.51042315	26.72337127	23.86524354
K7ESP4;Q8WVC6;Q8WVC6-2	K7ESP4;Q8WVC6	Dephospho-CoA kinase domain-containing protein	DCAKD	tr|K7ESP4|K7ESP4_HUMAN Dephospho-CoA kinase domain-containing protein (Fragment) OS=Homo sapiens OX=9606 GN=DCAKD PE=1 SV=1;sp|Q8WVC6|DCAKD_HUMAN Dephospho-CoA kinase domain-containing protein OS=Homo sapiens OX=9606 GN=DCAKD PE=1 SV=1	30.02392931	30.0089184	29.84228624	29.17505201	28.42282042	28.96113188
L0R6Q1	L0R6Q1		SLC35A4	sp|L0R6Q1|S35U4_HUMAN SLC35A4 upstream open reading frame protein OS=Homo sapiens OX=9606 GN=SLC35A4 PE=3 SV=1	27.02949534	26.98912715	26.63131452	26.47286657	25.08490388	25.06188233
M0QX90;Q9BS31	M0QX90;Q9BS31	Zinc finger protein 649	ZNF649	tr|M0QX90|M0QX90_HUMAN Zinc finger protein 649 OS=Homo sapiens OX=9606 GN=ZNF649 PE=1 SV=1;sp|Q9BS31|ZN649_HUMAN Zinc finger protein 649 OS=Homo sapiens OX=9606 GN=ZNF649 PE=1 SV=1	27.12534031	26.9433549	27.19432117	25.97592898	26.35667271	24.56075039
M0QXA7;O95785-3;B9EGQ5;O95785-4;A0A2R8YFV2;O95785;O95785-2	M0QXA7;O95785-3;B9EGQ5;O95785-4;A0A2R8YFV2;O95785;O95785-2	Protein Wiz	WIZ	tr|M0QXA7|M0QXA7_HUMAN Protein Wiz OS=Homo sapiens OX=9606 GN=WIZ PE=1 SV=1;sp|O95785-3|WIZ_HUMAN Isoform 3 of Protein Wiz OS=Homo sapiens OX=9606 GN=WIZ;tr|B9EGQ5|B9EGQ5_HUMAN Protein Wiz OS=Homo sapiens OX=9606 GN=WIZ PE=1 SV=1;sp|O95785-4|WIZ_HUMAN Isof	25.89300669	27.28639095	26.36753046	24.96430478	24.7683271	25.83823165
M0QXZ5;Q96B54	M0QXZ5;Q96B54	Zinc finger protein 428	ZNF428	tr|M0QXZ5|M0QXZ5_HUMAN Zinc finger protein 428 (Fragment) OS=Homo sapiens OX=9606 GN=ZNF428 PE=1 SV=1;sp|Q96B54|ZN428_HUMAN Zinc finger protein 428 OS=Homo sapiens OX=9606 GN=ZNF428 PE=1 SV=2	28.06429963	25.54288471	28.09677707	27.70938277	28.1088386	28.31510007
M0QY97;Q9UPT8	M0QY97;Q9UPT8	Zinc finger CCCH domain-containing protein 4	ZC3H4	tr|M0QY97|M0QY97_HUMAN Zinc finger CCCH domain-containing protein 4 (Fragment) OS=Homo sapiens OX=9606 GN=ZC3H4 PE=1 SV=1;sp|Q9UPT8|ZC3H4_HUMAN Zinc finger CCCH domain-containing protein 4 OS=Homo sapiens OX=9606 GN=ZC3H4 PE=1 SV=3	27.3046077	26.28852226	26.59149313	25.02217326	24.2376408	25.18526571
M0R0N4;M0QYZ2;P53680;X6R390;P53680-2;M0QZ21;M0R1S0	M0R0N4;M0QYZ2;P53680;X6R390;P53680-2;M0QZ21	AP-2 complex subunit sigma	AP2S1	tr|M0R0N4|M0R0N4_HUMAN AP complex subunit sigma OS=Homo sapiens OX=9606 GN=AP2S1 PE=1 SV=1;tr|M0QYZ2|M0QYZ2_HUMAN AP complex subunit sigma OS=Homo sapiens OX=9606 GN=AP2S1 PE=1 SV=1;sp|P53680|AP2S1_HUMAN AP-2 complex subunit sigma OS=Homo sapiens OX=9606 G	28.89922714	28.75795816	29.28155742	30.58915499	30.38535362	30.24739742
M0QZR4;Q92888;Q92888-3;Q92888-2;Q92888-4;M0QYC1;M0R2C7;M0QYS3;M0QZH8;M0R3H5	M0QZR4;Q92888;Q92888-3;Q92888-2;Q92888-4;M0QYC1	Rho guanine nucleotide exchange factor 1	ARHGEF1	tr|M0QZR4|M0QZR4_HUMAN Rho guanine nucleotide exchange factor 1 OS=Homo sapiens OX=9606 GN=ARHGEF1 PE=1 SV=1;sp|Q92888|ARHG1_HUMAN Rho guanine nucleotide exchange factor 1 OS=Homo sapiens OX=9606 GN=ARHGEF1 PE=1 SV=2;sp|Q92888-3|ARHG1_HUMAN Isoform 3 of Rh	25.645924	26.10381604	26.11398279	24.75643783	25.10226911	25.14616918
M0R0F0;P46782;M0R0R2;M0QZN2	M0R0F0;P46782;M0R0R2;M0QZN2	40S ribosomal protein S5;40S ribosomal protein S5, N-terminally processed	RPS5	tr|M0R0F0|M0R0F0_HUMAN 40S ribosomal protein S5 (Fragment) OS=Homo sapiens OX=9606 GN=RPS5 PE=1 SV=1;sp|P46782|RS5_HUMAN 40S ribosomal protein S5 OS=Homo sapiens OX=9606 GN=RPS5 PE=1 SV=4;tr|M0R0R2|M0R0R2_HUMAN 40S ribosomal protein S5 OS=Homo sapiens OX=9	32.94804609	32.7936247	33.0123861	29.2499758	28.43105573	28.82671969
M0R0P8;Q13459;M0R300;Q13459-2;M0R2J3;M0QXP0;M0R332;M0QZY4;M0R240	M0R0P8;Q13459;M0R300;Q13459-2	Unconventional myosin-IXb	MYO9B	tr|M0R0P8|M0R0P8_HUMAN Unconventional myosin-IXb OS=Homo sapiens OX=9606 GN=MYO9B PE=1 SV=1;sp|Q13459|MYO9B_HUMAN Unconventional myosin-IXb OS=Homo sapiens OX=9606 GN=MYO9B PE=1 SV=3;tr|M0R300|M0R300_HUMAN Unconventional myosin-IXb (Fragment) OS=Homo sapie	28.23603398	28.17678849	27.9680719	24.71043691	25.32112376	26.77537778
M0R117;Q02543;M0R3D6;M0R1A7;M0R0P7	M0R117;Q02543;M0R3D6;M0R1A7;M0R0P7	60S ribosomal protein L18a	RPL18A	tr|M0R117|M0R117_HUMAN 60S ribosomal protein L18a OS=Homo sapiens OX=9606 GN=RPL18A PE=1 SV=1;sp|Q02543|RL18A_HUMAN 60S ribosomal protein L18a OS=Homo sapiens OX=9606 GN=RPL18A PE=1 SV=2;tr|M0R3D6|M0R3D6_HUMAN 60S ribosomal protein L18a (Fragment) OS=Homo	32.8510837	32.89616214	32.76921621	29.87778768	29.85930209	29.6567303
M0R2A0;Q5UCC4-2;Q5UCC4	M0R2A0;Q5UCC4-2;Q5UCC4	ER membrane protein complex subunit 10	EMC10	tr|M0R2A0|M0R2A0_HUMAN ER membrane protein complex subunit 10 OS=Homo sapiens OX=9606 GN=EMC10 PE=1 SV=1;sp|Q5UCC4-2|EMC10_HUMAN Isoform 2 of ER membrane protein complex subunit 10 OS=Homo sapiens OX=9606 GN=EMC10;sp|Q5UCC4|EMC10_HUMAN ER membrane protein	28.12346675	28.25957023	28.06635424	27.07561494	25.85860332	24.1818616
M0R2Z9;Q8IX01;Q8IX01-4;Q8IX01-3;M0R3F6;M0R065;M0R216;M0R2Y3	M0R2Z9;Q8IX01;Q8IX01-4;Q8IX01-3;M0R3F6	SURP and G-patch domain-containing protein 2	SUGP2	tr|M0R2Z9|M0R2Z9_HUMAN SURP and G-patch domain-containing protein 2 OS=Homo sapiens OX=9606 GN=SUGP2 PE=1 SV=1;sp|Q8IX01|SUGP2_HUMAN SURP and G-patch domain-containing protein 2 OS=Homo sapiens OX=9606 GN=SUGP2 PE=1 SV=2;sp|Q8IX01-4|SUGP2_HUMAN Isoform 4 o	31.26455615	31.24456494	31.22118405	25.475174	26.05588245	24.40092187
Q9UI14;M0R3D4;M0R1H9	Q9UI14;M0R3D4;M0R1H9	Prenylated Rab acceptor protein 1	RABAC1	sp|Q9UI14|PRAF1_HUMAN Prenylated Rab acceptor protein 1 OS=Homo sapiens OX=9606 GN=RABAC1 PE=1 SV=1;tr|M0R3D4|M0R3D4_HUMAN PRA1 family protein OS=Homo sapiens OX=9606 GN=RABAC1 PE=1 SV=1;tr|M0R1H9|M0R1H9_HUMAN PRA1 family protein (Fragment) OS=Homo sapiens	26.89052721	26.42687999	26.8878576	25.15418346	24.50577513	26.38345229
O00116;A0A1B0GWA2;A0A2R8YEL0;B8ZZ81	O00116;A0A1B0GWA2;A0A2R8YEL0	Alkyldihydroxyacetonephosphate synthase, peroxisomal	AGPS	sp|O00116|ADAS_HUMAN Alkyldihydroxyacetonephosphate synthase, peroxisomal OS=Homo sapiens OX=9606 GN=AGPS PE=1 SV=1;tr|A0A1B0GWA2|A0A1B0GWA2_HUMAN Alkylglycerone-phosphate synthase (Fragment) OS=Homo sapiens OX=9606 GN=AGPS PE=1 SV=1;tr|A0A2R8YEL0|A0A2R8YE	30.81344728	30.60372869	30.84475719	30.25146645	29.95449116	30.18482515
O00139-4;O00139-1;O00139-5;O00139	O00139-4;O00139-1;O00139-5;O00139	Kinesin-like protein KIF2A	KIF2A	sp|O00139-4|KIF2A_HUMAN Isoform 4 of Kinesin-like protein KIF2A OS=Homo sapiens OX=9606 GN=KIF2A;sp|O00139-1|KIF2A_HUMAN Isoform 1 of Kinesin-like protein KIF2A OS=Homo sapiens OX=9606 GN=KIF2A;sp|O00139-5|KIF2A_HUMAN Isoform 5 of Kinesin-like protein KIF2	30.89142565	30.70972785	31.01398377	32.10898811	31.46392449	31.66868913
O00148;O00148-2;O00148-3;K7EPJ3;K7EN69;K7EIL8;K7ENP6;K7EL56;F6SXL5	O00148;O00148-2;O00148-3	ATP-dependent RNA helicase DDX39A	DDX39A	sp|O00148|DX39A_HUMAN ATP-dependent RNA helicase DDX39A OS=Homo sapiens OX=9606 GN=DDX39A PE=1 SV=2;sp|O00148-2|DX39A_HUMAN Isoform 2 of ATP-dependent RNA helicase DDX39A OS=Homo sapiens OX=9606 GN=DDX39A;sp|O00148-3|DX39A_HUMAN Isoform 3 of ATP-dependent	30.14625196	30.04557113	29.97527943	25.99629249	24.08193711	25.35622507
O00151	O00151	PDZ and LIM domain protein 1	PDLIM1	sp|O00151|PDLI1_HUMAN PDZ and LIM domain protein 1 OS=Homo sapiens OX=9606 GN=PDLIM1 PE=1 SV=4	30.79722452	31.0674702	31.44391399	33.01266915	33.31270591	33.39713497
O00154-4;O00154-2;O00154-3	O00154-4;O00154-2;O00154-3	Cytosolic acyl coenzyme A thioester hydrolase	ACOT7	sp|O00154-4|BACH_HUMAN Isoform 4 of Cytosolic acyl coenzyme A thioester hydrolase OS=Homo sapiens OX=9606 GN=ACOT7;sp|O00154-2|BACH_HUMAN Isoform 2 of Cytosolic acyl coenzyme A thioester hydrolase OS=Homo sapiens OX=9606 GN=ACOT7;sp|O00154-3|BACH_HUMAN Iso	32.95445649	32.5551529	33.0310972	34.68023315	34.31142072	34.81736025
O00159;F5H6E2;O00159-3;O00159-2;I3L501;I3L3Y6;I3L3F5	O00159;F5H6E2;O00159-3;O00159-2	Unconventional myosin-Ic	MYO1C	sp|O00159|MYO1C_HUMAN Unconventional myosin-Ic OS=Homo sapiens OX=9606 GN=MYO1C PE=1 SV=4;tr|F5H6E2|F5H6E2_HUMAN Unconventional myosin-Ic OS=Homo sapiens OX=9606 GN=MYO1C PE=1 SV=1;sp|O00159-3|MYO1C_HUMAN Isoform 3 of Unconventional myosin-Ic OS=Homo sapie	30.71481239	30.83778274	30.577227	30.47053346	30.50729689	30.13919304
O00165;O00165-5;O00165-3;O00165-2;E9PIQ7;Q5VYD6;O00165-4	O00165;O00165-5;O00165-3;O00165-2;E9PIQ7	HCLS1-associated protein X-1	HAX1	sp|O00165|HAX1_HUMAN HCLS1-associated protein X-1 OS=Homo sapiens OX=9606 GN=HAX1 PE=1 SV=2;sp|O00165-5|HAX1_HUMAN Isoform 5 of HCLS1-associated protein X-1 OS=Homo sapiens OX=9606 GN=HAX1;sp|O00165-3|HAX1_HUMAN Isoform 3 of HCLS1-associated protein X-1 OS	25.93696856	26.13473056	26.2788976	24.94935581	26.43606185	26.1332658
O00170;E9PMH2;V9GYQ3	O00170;E9PMH2	AH receptor-interacting protein	AIP	sp|O00170|AIP_HUMAN AH receptor-interacting protein OS=Homo sapiens OX=9606 GN=AIP PE=1 SV=2;tr|E9PMH2|E9PMH2_HUMAN Peptidylprolyl isomerase (Fragment) OS=Homo sapiens OX=9606 GN=AIP PE=1 SV=2	29.41846391	29.37108782	29.63647511	30.58575704	30.12989082	30.39631851
O00178;B0QY59;F5H716;F5H257;F8WAZ4	O00178	GTP-binding protein 1	GTPBP1	sp|O00178|GTPB1_HUMAN GTP-binding protein 1 OS=Homo sapiens OX=9606 GN=GTPBP1 PE=1 SV=3	30.3273169	30.36411047	30.44381521	29.68038198	29.52896938	29.64049725
O00186	O00186	Syntaxin-binding protein 3	STXBP3	sp|O00186|STXB3_HUMAN Syntaxin-binding protein 3 OS=Homo sapiens OX=9606 GN=STXBP3 PE=1 SV=2	28.82914179	28.73873026	28.55954012	27.80076139	27.93213201	28.66999866
O00192-2;O00192;C9JJX6;E9PDC3	O00192-2;O00192;C9JJX6;E9PDC3	Armadillo repeat protein deleted in velo-cardio-facial syndrome	ARVCF	sp|O00192-2|ARVC_HUMAN Isoform Short of Armadillo repeat protein deleted in velo-cardio-facial syndrome OS=Homo sapiens OX=9606 GN=ARVCF;sp|O00192|ARVC_HUMAN Armadillo repeat protein deleted in velo-cardio-facial syndrome OS=Homo sapiens OX=9606 GN=ARVCF P	28.80359698	29.08035018	28.82402031	29.77369888	29.91484723	29.85500006
O00203;O00203-3;H0YBD0	O00203;O00203-3	AP-3 complex subunit beta-1	AP3B1	sp|O00203|AP3B1_HUMAN AP-3 complex subunit beta-1 OS=Homo sapiens OX=9606 GN=AP3B1 PE=1 SV=3;sp|O00203-3|AP3B1_HUMAN Isoform 2 of AP-3 complex subunit beta-1 OS=Homo sapiens OX=9606 GN=AP3B1	30.75644778	30.72427754	30.53426743	30.55554148	30.67058967	30.6343473
O00214;O00214-2;H7BXD8;E9PN19;F6V2D4;B1ANM0;Q5T3P9;E9PJ77;E9PRN3	O00214;O00214-2;H7BXD8;E9PN19;F6V2D4;B1ANM0;Q5T3P9	Galectin-8;Galectin	LGALS8	sp|O00214|LEG8_HUMAN Galectin-8 OS=Homo sapiens OX=9606 GN=LGALS8 PE=1 SV=4;sp|O00214-2|LEG8_HUMAN Isoform 2 of Galectin-8 OS=Homo sapiens OX=9606 GN=LGALS8;tr|H7BXD8|H7BXD8_HUMAN Galectin (Fragment) OS=Homo sapiens OX=9606 GN=LGALS8 PE=1 SV=1;tr|E9PN19|E9	25.39545546	25.15554433	27.85442053	28.0838027	28.35636472	28.37956094
O00231;O00231-2;J3QRY4;J3QS13;J3KSW3	O00231;O00231-2	26S proteasome non-ATPase regulatory subunit 11	PSMD11	sp|O00231|PSD11_HUMAN 26S proteasome non-ATPase regulatory subunit 11 OS=Homo sapiens OX=9606 GN=PSMD11 PE=1 SV=3;sp|O00231-2|PSD11_HUMAN Isoform 2 of 26S proteasome non-ATPase regulatory subunit 11 OS=Homo sapiens OX=9606 GN=PSMD11	32.92760064	32.9672612	32.99432306	32.28328081	32.19034069	32.02330146
O00232;O00232-2;J3KTJ5;J3KSK1	O00232;O00232-2	26S proteasome non-ATPase regulatory subunit 12	PSMD12	sp|O00232|PSD12_HUMAN 26S proteasome non-ATPase regulatory subunit 12 OS=Homo sapiens OX=9606 GN=PSMD12 PE=1 SV=3;sp|O00232-2|PSD12_HUMAN Isoform 2 of 26S proteasome non-ATPase regulatory subunit 12 OS=Homo sapiens OX=9606 GN=PSMD12	32.48209893	32.42544903	32.44383991	31.41865491	31.49156697	31.30067512
O00233;J3KN29;F5H5V4;F5GX23;O00233-2;F5H7X1;F5H169;O00233-3	O00233;J3KN29;F5H5V4;F5GX23;O00233-2	26S proteasome non-ATPase regulatory subunit 9	PSMD9	sp|O00233|PSMD9_HUMAN 26S proteasome non-ATPase regulatory subunit 9 OS=Homo sapiens OX=9606 GN=PSMD9 PE=1 SV=3;tr|J3KN29|J3KN29_HUMAN 26S proteasome non-ATPase regulatory subunit 9 OS=Homo sapiens OX=9606 GN=PSMD9 PE=1 SV=1;tr|F5H5V4|F5H5V4_HUMAN 26S prot	28.57679467	28.30360651	28.76588159	30.12976802	30.3146248	29.78861649
O00244;E5RIM7;E5RGN3	O00244;E5RIM7;E5RGN3	Copper transport protein ATOX1	ATOX1	sp|O00244|ATOX1_HUMAN Copper transport protein ATOX1 OS=Homo sapiens OX=9606 GN=ATOX1 PE=1 SV=1;tr|E5RIM7|E5RIM7_HUMAN Copper transport protein ATOX1 OS=Homo sapiens OX=9606 GN=ATOX1 PE=1 SV=1;tr|E5RGN3|E5RGN3_HUMAN Copper transport protein ATOX1 OS=Homo s	28.6810358	28.63840989	28.7462792	30.02960065	30.25067615	31.04452928
O00264;O00264-2	O00264;O00264-2	Membrane-associated progesterone receptor component 1	PGRMC1	sp|O00264|PGRC1_HUMAN Membrane-associated progesterone receptor component 1 OS=Homo sapiens OX=9606 GN=PGRMC1 PE=1 SV=3;sp|O00264-2|PGRC1_HUMAN Isoform 2 of Membrane-associated progesterone receptor component 1 OS=Homo sapiens OX=9606 GN=PGRMC1	33.09760609	33.04236179	32.83522451	32.66925956	32.37321596	32.91022541
O00267;O00267-2;M0QYL9	O00267;O00267-2	Transcription elongation factor SPT5	SUPT5H	sp|O00267|SPT5H_HUMAN Transcription elongation factor SPT5 OS=Homo sapiens OX=9606 GN=SUPT5H PE=1 SV=1;sp|O00267-2|SPT5H_HUMAN Isoform 2 of Transcription elongation factor SPT5 OS=Homo sapiens OX=9606 GN=SUPT5H	30.03865484	30.3729566	30.20092905	25.97046503	24.96418823	27.56637962
O00273;K7ERT1	O00273	DNA fragmentation factor subunit alpha	DFFA	sp|O00273|DFFA_HUMAN DNA fragmentation factor subunit alpha OS=Homo sapiens OX=9606 GN=DFFA PE=1 SV=1	28.95601569	28.71973223	28.8512066	29.53003055	29.50239198	29.93438358
O00291-4;O00291;O00291-3;C9JMG5	O00291-4;O00291;O00291-3	Huntingtin-interacting protein 1	HIP1	sp|O00291-4|HIP1_HUMAN Isoform 4 of Huntingtin-interacting protein 1 OS=Homo sapiens OX=9606 GN=HIP1;sp|O00291|HIP1_HUMAN Huntingtin-interacting protein 1 OS=Homo sapiens OX=9606 GN=HIP1 PE=1 SV=5;sp|O00291-3|HIP1_HUMAN Isoform 3 of Huntingtin-interacting	30.09973923	29.9744591	30.1472229	30.59619362	30.45797	30.76501214
O00299	O00299	Chloride intracellular channel protein 1	CLIC1	sp|O00299|CLIC1_HUMAN Chloride intracellular channel protein 1 OS=Homo sapiens OX=9606 GN=CLIC1 PE=1 SV=4	32.92082113	32.81802727	32.84918307	33.57913942	33.63514776	33.86138175
O00303;H0YDT6;E9PQV8;A0A1W2PP79	O00303	Eukaryotic translation initiation factor 3 subunit F	EIF3F	sp|O00303|EIF3F_HUMAN Eukaryotic translation initiation factor 3 subunit F OS=Homo sapiens OX=9606 GN=EIF3F PE=1 SV=1	31.90426122	32.24138595	31.93185032	29.57383692	29.43479803	28.38463338
O00330-3;O00330;O00330-2;E9PLU0;H0YD97;E9PRI6	O00330-3;O00330;O00330-2	Pyruvate dehydrogenase protein X component, mitochondrial	PDHX	sp|O00330-3|ODPX_HUMAN Isoform 3 of Pyruvate dehydrogenase protein X component, mitochondrial OS=Homo sapiens OX=9606 GN=PDHX;sp|O00330|ODPX_HUMAN Pyruvate dehydrogenase protein X component, mitochondrial OS=Homo sapiens OX=9606 GN=PDHX PE=1 SV=3;sp|O00330	30.38112994	30.40557865	30.37606586	28.81689888	28.74842423	28.66891733
O00399;E5RK00;E5RIK5;E5RGW9;E5RFU3	O00399;E5RK00	Dynactin subunit 6	DCTN6	sp|O00399|DCTN6_HUMAN Dynactin subunit 6 OS=Homo sapiens OX=9606 GN=DCTN6 PE=1 SV=1;tr|E5RK00|E5RK00_HUMAN Dynactin subunit 6 OS=Homo sapiens OX=9606 GN=DCTN6 PE=1 SV=1	28.76433203	28.43451968	28.44280729	28.60487764	29.38201691	29.42163723
O00401	O00401	Neural Wiskott-Aldrich syndrome protein	WASL	sp|O00401|WASL_HUMAN Neural Wiskott-Aldrich syndrome protein OS=Homo sapiens OX=9606 GN=WASL PE=1 SV=2	27.63401834	27.40324378	27.71489425	28.41968988	28.57556902	28.04832838
O00410;H0Y8C6;E7ETV3;E7EV12;E7EQT5;E7EWK4;E7EX05;C9JQT6;C9JZD8;E7ETV8;E7ESZ1;C9J875;C9JXE0;C9J583;C9JZ53;F8WF30	O00410;H0Y8C6	Importin-5	IPO5	sp|O00410|IPO5_HUMAN Importin-5 OS=Homo sapiens OX=9606 GN=IPO5 PE=1 SV=4;tr|H0Y8C6|H0Y8C6_HUMAN Importin-5 (Fragment) OS=Homo sapiens OX=9606 GN=IPO5 PE=1 SV=1	32.84432695	32.91886812	32.97071039	32.79865422	32.74695187	32.83633489
O00411;K7EMH3;K7ESD1	O00411	DNA-directed RNA polymerase, mitochondrial	POLRMT	sp|O00411|RPOM_HUMAN DNA-directed RNA polymerase, mitochondrial OS=Homo sapiens OX=9606 GN=POLRMT PE=1 SV=2	27.66864687	27.83508894	27.9788561	24.64212707	24.7702431	25.80907116
O00422-2;O00422;H7BZW6;U3KPY7;U3KQ12	O00422-2;O00422;H7BZW6	Histone deacetylase complex subunit SAP18	SAP18	sp|O00422-2|SAP18_HUMAN Isoform 2 of Histone deacetylase complex subunit SAP18 OS=Homo sapiens OX=9606 GN=SAP18;sp|O00422|SAP18_HUMAN Histone deacetylase complex subunit SAP18 OS=Homo sapiens OX=9606 GN=SAP18 PE=1 SV=1;tr|H7BZW6|H7BZW6_HUMAN Histone deacet	29.71299386	30.01730657	29.93789465	28.54539486	24.29313955	24.66990892
O00425;O00425-2;F8WD15	O00425	Insulin-like growth factor 2 mRNA-binding protein 3	IGF2BP3	sp|O00425|IF2B3_HUMAN Insulin-like growth factor 2 mRNA-binding protein 3 OS=Homo sapiens OX=9606 GN=IGF2BP3 PE=1 SV=2	33.09407005	32.92641696	33.07009637	29.27903492	29.8606494	28.78808747
O00442;O00442-2;A6NIC1	O00442;O00442-2	RNA 3-terminal phosphate cyclase	RTCA	sp|O00442|RTCA_HUMAN RNA 3-terminal phosphate cyclase OS=Homo sapiens OX=9606 GN=RTCA PE=1 SV=1;sp|O00442-2|RTCA_HUMAN Isoform 2 of RNA 3-terminal phosphate cyclase OS=Homo sapiens OX=9606 GN=RTCA	30.14090008	29.84741808	30.06162425	29.87516762	29.78302092	29.58080678
O00443;A0A0C4DGF9;O00443-2;E9PPP3	O00443	Phosphatidylinositol 4-phosphate 3-kinase C2 domain-containing subunit alpha	PIK3C2A	sp|O00443|P3C2A_HUMAN Phosphatidylinositol 4-phosphate 3-kinase C2 domain-containing subunit alpha OS=Homo sapiens OX=9606 GN=PIK3C2A PE=1 SV=2	28.46099912	28.5758575	28.14374878	25.21034797	26.68498591	25.54339333
O00445;O00445-2;K7EJS7;K7EJC4;K7EQ59	O00445;O00445-2	Synaptotagmin-5	SYT5	sp|O00445|SYT5_HUMAN Synaptotagmin-5 OS=Homo sapiens OX=9606 GN=SYT5 PE=1 SV=2;sp|O00445-2|SYT5_HUMAN Isoform 2 of Synaptotagmin-5 OS=Homo sapiens OX=9606 GN=SYT5	28.46107721	27.85572785	28.00303093	29.03309784	28.80008249	29.17340875
O00451-3;O00451;O00451-2;E5RGR6	O00451-3;O00451;O00451-2;E5RGR6	GDNF family receptor alpha-2	GFRA2	sp|O00451-3|GFRA2_HUMAN Isoform 3 of GDNF family receptor alpha-2 OS=Homo sapiens OX=9606 GN=GFRA2;sp|O00451|GFRA2_HUMAN GDNF family receptor alpha-2 OS=Homo sapiens OX=9606 GN=GFRA2 PE=1 SV=2;sp|O00451-2|GFRA2_HUMAN Isoform 2 of GDNF family receptor alpha	27.11862366	27.49396365	26.90046571	28.31941358	28.48657942	28.04588353
O00461;F8W785	O00461;F8W785	Golgi integral membrane protein 4	GOLIM4	sp|O00461|GOLI4_HUMAN Golgi integral membrane protein 4 OS=Homo sapiens OX=9606 GN=GOLIM4 PE=1 SV=1;tr|F8W785|F8W785_HUMAN Golgi integral membrane protein 4 OS=Homo sapiens OX=9606 GN=GOLIM4 PE=1 SV=1	27.93696856	27.50801512	27.90896299	25.44188527	24.47803024	26.11092806
O00462;A0A2R8Y524;A0A2R8YEC9;E9PFW2;A0A2R8Y4U7;A0A2R8YCE9;A0A2R8YE79;A0A2R8Y211;A0A2R8Y7A0;A0A2R8Y7A7;A0A2R8Y7N1	O00462;A0A2R8Y524;A0A2R8YEC9;E9PFW2;A0A2R8Y4U7;A0A2R8YCE9;A0A2R8YE79	Beta-mannosidase	MANBA	sp|O00462|MANBA_HUMAN Beta-mannosidase OS=Homo sapiens OX=9606 GN=MANBA PE=1 SV=3;tr|A0A2R8Y524|A0A2R8Y524_HUMAN Beta-mannosidase OS=Homo sapiens OX=9606 GN=MANBA PE=1 SV=1;tr|A0A2R8YEC9|A0A2R8YEC9_HUMAN Beta-mannosidase OS=Homo sapiens OX=9606 GN=MANBA PE	28.37198098	28.36398519	28.70852792	25.69563241	23.74617692	26.26220212
O00468-6;O00468-7;A0A494C0G5	O00468-6;O00468-7;A0A494C0G5	Agrin;Agrin N-terminal 110 kDa subunit;Agrin C-terminal 110 kDa subunit;Agrin C-terminal 90 kDa fragment;Agrin C-terminal 22 kDa fragment	AGRN	sp|O00468-6|AGRIN_HUMAN Isoform 6 of Agrin OS=Homo sapiens OX=9606 GN=AGRN;sp|O00468-7|AGRIN_HUMAN Isoform 7 of Agrin OS=Homo sapiens OX=9606 GN=AGRN;tr|A0A494C0G5|A0A494C0G5_HUMAN Agrin OS=Homo sapiens OX=9606 GN=AGRN PE=1 SV=1	29.70577909	29.57231963	29.63431268	30.36337954	30.35888141	29.97322772
O00471;A0A0A0MSI8;G3V4Z7	O00471;A0A0A0MSI8	Exocyst complex component 5	EXOC5	sp|O00471|EXOC5_HUMAN Exocyst complex component 5 OS=Homo sapiens OX=9606 GN=EXOC5 PE=1 SV=1;tr|A0A0A0MSI8|A0A0A0MSI8_HUMAN Exocyst complex component 5 OS=Homo sapiens OX=9606 GN=EXOC5 PE=1 SV=1	30.08017226	30.15761944	30.26416463	30.28736012	30.22928732	30.23031852
O00483	O00483	Cytochrome c oxidase subunit NDUFA4	NDUFA4	sp|O00483|NDUA4_HUMAN Cytochrome c oxidase subunit NDUFA4 OS=Homo sapiens OX=9606 GN=NDUFA4 PE=1 SV=1	29.62547364	29.21410104	29.99374966	29.07612485	26.17506759	27.92121852
O00487;C9JW37	O00487	26S proteasome non-ATPase regulatory subunit 14	PSMD14	sp|O00487|PSDE_HUMAN 26S proteasome non-ATPase regulatory subunit 14 OS=Homo sapiens OX=9606 GN=PSMD14 PE=1 SV=1	31.89872276	32.02604218	32.0644217	30.88540125	30.59236673	31.14071728
O00499;O00499-3;O00499-5;O00499-6;O00499-11;O00499-2;O00499-9;O00499-10;O00499-7;O00499-8;O00499-4	O00499;O00499-3;O00499-5;O00499-6;O00499-11;O00499-2;O00499-9;O00499-10;O00499-7;O00499-8;O00499-4	Myc box-dependent-interacting protein 1	BIN1	sp|O00499|BIN1_HUMAN Myc box-dependent-interacting protein 1 OS=Homo sapiens OX=9606 GN=BIN1 PE=1 SV=1;sp|O00499-3|BIN1_HUMAN Isoform IIC1 of Myc box-dependent-interacting protein 1 OS=Homo sapiens OX=9606 GN=BIN1;sp|O00499-5|BIN1_HUMAN Isoform IID of Myc	29.61347458	29.81515884	29.82709841	31.93705277	32.04270424	32.01434965
O00505;H0Y4S9	O00505	Importin subunit alpha-4	KPNA3	sp|O00505|IMA4_HUMAN Importin subunit alpha-4 OS=Homo sapiens OX=9606 GN=KPNA3 PE=1 SV=2	30.57208466	30.59690449	30.72256862	30.90318397	30.87356983	31.00604457
O00519	O00519	Fatty-acid amide hydrolase 1	FAAH	sp|O00519|FAAH1_HUMAN Fatty-acid amide hydrolase 1 OS=Homo sapiens OX=9606 GN=FAAH PE=1 SV=2	26.00127074	26.37595404	26.54111671	27.02019782	25.19011926	26.70859369
O00534;O00534-3;O00534-2;B4DHS6;O00534-4	O00534;O00534-3;O00534-2	von Willebrand factor A domain-containing protein 5A	VWA5A	sp|O00534|VMA5A_HUMAN von Willebrand factor A domain-containing protein 5A OS=Homo sapiens OX=9606 GN=VWA5A PE=2 SV=2;sp|O00534-3|VMA5A_HUMAN Isoform 3 of von Willebrand factor A domain-containing protein 5A OS=Homo sapiens OX=9606 GN=VWA5A;sp|O00534-2|VMA	30.77643123	30.77650966	31.06913613	32.65710525	32.647552	32.61225774
O00541;B5MCF9;O00541-2;B3KXD6;H7BYY8;H7C267	O00541;B5MCF9;O00541-2;B3KXD6	Pescadillo homolog	PES1	sp|O00541|PESC_HUMAN Pescadillo homolog OS=Homo sapiens OX=9606 GN=PES1 PE=1 SV=1;tr|B5MCF9|B5MCF9_HUMAN Pescadillo homolog OS=Homo sapiens OX=9606 GN=PES1 PE=1 SV=1;sp|O00541-2|PESC_HUMAN Isoform 2 of Pescadillo homolog OS=Homo sapiens OX=9606 GN=PES1;tr|	30.40486844	30.36546693	30.09760609	24.81508736	26.01471952	25.06154612
O00560;O00560-3;B4DHN5;E9PBU7	O00560;O00560-3;B4DHN5;E9PBU7	Syntenin-1	SDCBP	sp|O00560|SDCB1_HUMAN Syntenin-1 OS=Homo sapiens OX=9606 GN=SDCBP PE=1 SV=1;sp|O00560-3|SDCB1_HUMAN Isoform 3 of Syntenin-1 OS=Homo sapiens OX=9606 GN=SDCBP;tr|B4DHN5|B4DHN5_HUMAN Syntenin-1 OS=Homo sapiens OX=9606 GN=SDCBP PE=1 SV=1;tr|E9PBU7|E9PBU7_HUMAN	30.87789005	31.09917488	30.93642104	31.16806119	30.76872341	30.97739647
O00562;O00562-2;E9PMZ6;E9PMS0;E9PSD1;E9PNU6	O00562;O00562-2	Membrane-associated phosphatidylinositol transfer protein 1	PITPNM1	sp|O00562|PITM1_HUMAN Membrane-associated phosphatidylinositol transfer protein 1 OS=Homo sapiens OX=9606 GN=PITPNM1 PE=1 SV=4;sp|O00562-2|PITM1_HUMAN Isoform 2 of Membrane-associated phosphatidylinositol transfer protein 1 OS=Homo sapiens OX=9606 GN=PITPN	28.01717381	27.99156189	28.49144273	28.06614891	28.35586085	29.48329605
O00566;U3KQ48	O00566	U3 small nucleolar ribonucleoprotein protein MPP10	MPHOSPH10	sp|O00566|MPP10_HUMAN U3 small nucleolar ribonucleoprotein protein MPP10 OS=Homo sapiens OX=9606 GN=MPHOSPH10 PE=1 SV=2	28.44778075	28.13657979	28.33419696	25.95267042	24.54386873	26.09695
O00567;A0A494C128;Q5JXT2;H0YDU4;H0Y653	O00567;A0A494C128	Nucleolar protein 56	NOP56	sp|O00567|NOP56_HUMAN Nucleolar protein 56 OS=Homo sapiens OX=9606 GN=NOP56 PE=1 SV=4;tr|A0A494C128|A0A494C128_HUMAN Nucleolar protein 56 OS=Homo sapiens OX=9606 GN=NOP56 PE=1 SV=1	33.1847956	33.25940187	32.84307291	25.89247408	26.68658965	25.50467038
O00592;O00592-2;G3V0E6	O00592;O00592-2	Podocalyxin	PODXL	sp|O00592|PODXL_HUMAN Podocalyxin OS=Homo sapiens OX=9606 GN=PODXL PE=1 SV=2;sp|O00592-2|PODXL_HUMAN Isoform 2 of Podocalyxin OS=Homo sapiens OX=9606 GN=PODXL	29.82271431	30.10099255	29.67759575	26.66003333	25.22185985	26.02772945
O00629;H7C4F6	O00629	Importin subunit alpha-3	KPNA4	sp|O00629|IMA3_HUMAN Importin subunit alpha-3 OS=Homo sapiens OX=9606 GN=KPNA4 PE=1 SV=1	30.34635949	30.20419835	30.23580579	30.3141926	30.53222488	30.58495109
O00743;O00743-2;O00743-3;Q5T1S7	O00743;O00743-2;O00743-3	Serine/threonine-protein phosphatase 6 catalytic subunit;Serine/threonine-protein phosphatase 6 catalytic subunit, N-terminally processed	PPP6C	sp|O00743|PPP6_HUMAN Serine/threonine-protein phosphatase 6 catalytic subunit OS=Homo sapiens OX=9606 GN=PPP6C PE=1 SV=1;sp|O00743-2|PPP6_HUMAN Isoform 2 of Serine/threonine-protein phosphatase 6 catalytic subunit OS=Homo sapiens OX=9606 GN=PPP6C;sp|O00743	29.69897509	29.61636978	29.75584318	29.55046792	29.55647366	29.30897434
O00754-2;O00754;M0QZ24;M0R2P5;M0R174;M0QZG6;M0QYZ1	O00754-2;O00754	Lysosomal alpha-mannosidase;Lysosomal alpha-mannosidase A peptide;Lysosomal alpha-mannosidase B peptide;Lysosomal alpha-mannosidase C peptide;Lysosomal alpha-mannosidase D peptide;Lysosomal alpha-mannosidase E peptide	MAN2B1	sp|O00754-2|MA2B1_HUMAN Isoform 2 of Lysosomal alpha-mannosidase OS=Homo sapiens OX=9606 GN=MAN2B1;sp|O00754|MA2B1_HUMAN Lysosomal alpha-mannosidase OS=Homo sapiens OX=9606 GN=MAN2B1 PE=1 SV=3	29.45183365	29.67030263	29.50888409	26.56875856	24.18844602	26.57175163
O00762;O00762-3;O00762-2;O00762-4;A0A0A0MSE8;A0A087WVK1;K4DI81	O00762;O00762-3;O00762-2;O00762-4	Ubiquitin-conjugating enzyme E2 C	UBE2C	sp|O00762|UBE2C_HUMAN Ubiquitin-conjugating enzyme E2 C OS=Homo sapiens OX=9606 GN=UBE2C PE=1 SV=1;sp|O00762-3|UBE2C_HUMAN Isoform 3 of Ubiquitin-conjugating enzyme E2 C OS=Homo sapiens OX=9606 GN=UBE2C;sp|O00762-2|UBE2C_HUMAN Isoform 2 of Ubiquitin-conjug	27.50650263	27.51080907	27.91655659	25.64585838	25.76952467	25.40005339
O00764;F2Z2Y4;O00764-3;O00764-2;A8MV33	O00764;F2Z2Y4;O00764-3;O00764-2	Pyridoxal kinase	PDXK	sp|O00764|PDXK_HUMAN Pyridoxal kinase OS=Homo sapiens OX=9606 GN=PDXK PE=1 SV=1;tr|F2Z2Y4|F2Z2Y4_HUMAN Pyridoxal kinase OS=Homo sapiens OX=9606 GN=PDXK PE=1 SV=1;sp|O00764-3|PDXK_HUMAN Isoform 3 of Pyridoxal kinase OS=Homo sapiens OX=9606 GN=PDXK;sp|O00764	30.52785152	30.45953421	30.6397903	31.73723184	31.38571361	31.94241133
O00767	O00767	Acyl-CoA desaturase	SCD	sp|O00767|ACOD_HUMAN Acyl-CoA desaturase OS=Homo sapiens OX=9606 GN=SCD PE=1 SV=2	28.52462349	28.72948943	28.74461219	25.60834372	25.79714102	25.57004724
O14497;O14497-2;H0Y488;A0A1B0GTU5;O14497-3;A0A087WUV6;H0YEW5;H0YCU6	O14497;O14497-2;H0Y488;A0A1B0GTU5;O14497-3	AT-rich interactive domain-containing protein 1A	ARID1A	sp|O14497|ARI1A_HUMAN AT-rich interactive domain-containing protein 1A OS=Homo sapiens OX=9606 GN=ARID1A PE=1 SV=3;sp|O14497-2|ARI1A_HUMAN Isoform 2 of AT-rich interactive domain-containing protein 1A OS=Homo sapiens OX=9606 GN=ARID1A;tr|H0Y488|H0Y488_HUMA	29.76502796	30.02854721	29.85531201	24.90607316	27.54863191	25.17982923
O14523;O14523-2;E9PK05	O14523;O14523-2;E9PK05	C2 domain-containing protein 2-like	C2CD2L	sp|O14523|C2C2L_HUMAN Phospholipid transfer protein C2CD2L OS=Homo sapiens OX=9606 GN=C2CD2L PE=1 SV=3;sp|O14523-2|C2C2L_HUMAN Isoform 2 of Phospholipid transfer protein C2CD2L OS=Homo sapiens OX=9606 GN=C2CD2L;tr|E9PK05|E9PK05_HUMAN Phospholipid transfer	27.18262485	26.54797038	26.89296038	27.19788663	26.84134167	24.08062888
O14525-2;O14525;B1AJS1;O14525-3	O14525-2;O14525;B1AJS1;O14525-3	Astrotactin-1	ASTN1	sp|O14525-2|ASTN1_HUMAN Isoform 1 of Astrotactin-1 OS=Homo sapiens OX=9606 GN=ASTN1;sp|O14525|ASTN1_HUMAN Astrotactin-1 OS=Homo sapiens OX=9606 GN=ASTN1 PE=2 SV=3;tr|B1AJS1|B1AJS1_HUMAN Astrotactin-1 OS=Homo sapiens OX=9606 GN=ASTN1 PE=1 SV=1;sp|O14525-3|A	27.99453213	27.7948876	27.98212468	28.76414217	29.23226432	29.00632552
O14530;O14530-2;B8ZZX4;F8WCJ3;F8WBV5;G3XAJ4	O14530;O14530-2;B8ZZX4;F8WCJ3	Thioredoxin domain-containing protein 9	TXNDC9	sp|O14530|TXND9_HUMAN Thioredoxin domain-containing protein 9 OS=Homo sapiens OX=9606 GN=TXNDC9 PE=1 SV=2;sp|O14530-2|TXND9_HUMAN Isoform 2 of Thioredoxin domain-containing protein 9 OS=Homo sapiens OX=9606 GN=TXNDC9;tr|B8ZZX4|B8ZZX4_HUMAN Thioredoxin doma	28.83930049	29.06363125	28.73995362	28.68361464	28.55336405	28.64739332
O14531;Q5T0Q6	O14531;Q5T0Q6	Dihydropyrimidinase-related protein 4	DPYSL4	sp|O14531|DPYL4_HUMAN Dihydropyrimidinase-related protein 4 OS=Homo sapiens OX=9606 GN=DPYSL4 PE=1 SV=2;tr|Q5T0Q6|Q5T0Q6_HUMAN Dihydropyrimidinase-related protein 4 OS=Homo sapiens OX=9606 GN=DPYSL4 PE=1 SV=1	32.8603645	32.93882365	33.07295729	34.6122028	34.44628262	34.67208721
O14545;F8VNX8;F8VVF3;O14545-2;F8VWK2;S4R2Z9	O14545;F8VNX8	TRAF-type zinc finger domain-containing protein 1	TRAFD1	sp|O14545|TRAD1_HUMAN TRAF-type zinc finger domain-containing protein 1 OS=Homo sapiens OX=9606 GN=TRAFD1 PE=1 SV=1;tr|F8VNX8|F8VNX8_HUMAN TRAF-type zinc finger domain-containing protein 1 (Fragment) OS=Homo sapiens OX=9606 GN=TRAFD1 PE=1 SV=1	28.96532192	29.27104004	29.35707823	29.36442361	29.68289504	29.85848718
O14548;E5RJZ1;H0YBD2;E5RFH8	O14548;E5RJZ1;H0YBD2	Cytochrome c oxidase subunit 7A-related protein, mitochondrial	COX7A2L	sp|O14548|COX7R_HUMAN Cytochrome c oxidase subunit 7A-related protein, mitochondrial OS=Homo sapiens OX=9606 GN=COX7A2L PE=1 SV=2;tr|E5RJZ1|E5RJZ1_HUMAN Cytochrome c oxidase subunit 7A-related protein, mitochondrial OS=Homo sapiens OX=9606 GN=COX7A2L PE=1	28.21155051	27.439601	27.93337081	27.02780934	26.64636358	26.60385246
O14561;I3L505;H3BNK3	O14561;I3L505;H3BNK3	Acyl carrier protein, mitochondrial;Acyl carrier protein	NDUFAB1	sp|O14561|ACPM_HUMAN Acyl carrier protein, mitochondrial OS=Homo sapiens OX=9606 GN=NDUFAB1 PE=1 SV=3;tr|I3L505|I3L505_HUMAN Acyl carrier protein, mitochondrial (Fragment) OS=Homo sapiens OX=9606 GN=NDUFAB1 PE=1 SV=1;tr|H3BNK3|H3BNK3_HUMAN Acyl carrier pro	30.27519846	29.93044102	30.22020398	27.70543306	28.02944268	28.94024929
O14576-2;O14576;O14576-3;O14576-5;O14576-4;A0A0A0MTG2;C9J3E7;E5RJ75;E5RFE1	O14576-2;O14576;O14576-3;O14576-5;O14576-4;A0A0A0MTG2	Cytoplasmic dynein 1 intermediate chain 1	DYNC1I1	sp|O14576-2|DC1I1_HUMAN Isoform 2 of Cytoplasmic dynein 1 intermediate chain 1 OS=Homo sapiens OX=9606 GN=DYNC1I1;sp|O14576|DC1I1_HUMAN Cytoplasmic dynein 1 intermediate chain 1 OS=Homo sapiens OX=9606 GN=DYNC1I1 PE=1 SV=2;sp|O14576-3|DC1I1_HUMAN Isoform 3	29.44675588	29.72890586	29.60625519	31.00985283	31.07080014	30.75405974
O14578-4;O14578;H7BYJ3;O14578-3;O14578-2;F5H4K4	O14578-4;O14578;H7BYJ3;O14578-3	Citron Rho-interacting kinase	CIT	sp|O14578-4|CTRO_HUMAN Isoform 4 of Citron Rho-interacting kinase OS=Homo sapiens OX=9606 GN=CIT;sp|O14578|CTRO_HUMAN Citron Rho-interacting kinase OS=Homo sapiens OX=9606 GN=CIT PE=1 SV=2;tr|H7BYJ3|H7BYJ3_HUMAN Citron Rho-interacting kinase (Fragment) OS=	25.61896525	26.51240749	24.62019655	26.8915739	25.38892269	24.92354627
O14579;M0QXB4;O14579-2;O14579-3;M0R061	O14579;M0QXB4;O14579-2;O14579-3	Coatomer subunit epsilon	COPE	sp|O14579|COPE_HUMAN Coatomer subunit epsilon OS=Homo sapiens OX=9606 GN=COPE PE=1 SV=3;tr|M0QXB4|M0QXB4_HUMAN Coatomer protein complex, subunit epsilon, isoform CRA_g OS=Homo sapiens OX=9606 GN=COPE PE=1 SV=1;sp|O14579-2|COPE_HUMAN Isoform 2 of Coatomer s	31.2831704	31.03872024	31.4662119	29.48573529	29.7284518	30.31893973
O14594	O14594	Neurocan core protein	NCAN	sp|O14594|NCAN_HUMAN Neurocan core protein OS=Homo sapiens OX=9606 GN=NCAN PE=1 SV=3	27.16326977	26.64058343	26.56723591	26.38465808	26.04349711	25.02308666
O14617-5;O14617;O14617-4;O14617-2;O14617-3;A0A2R8Y611;A0A2R8Y4J3;A0A087WYN6;K7ELX8;A0A2R8YCY8;K7ERW8	O14617-5;O14617;O14617-4;O14617-2;O14617-3;A0A2R8Y611	AP-3 complex subunit delta-1	AP3D1	sp|O14617-5|AP3D1_HUMAN Isoform 5 of AP-3 complex subunit delta-1 OS=Homo sapiens OX=9606 GN=AP3D1;sp|O14617|AP3D1_HUMAN AP-3 complex subunit delta-1 OS=Homo sapiens OX=9606 GN=AP3D1 PE=1 SV=1;sp|O14617-4|AP3D1_HUMAN Isoform 4 of AP-3 complex subunit delta	31.63096751	31.63685536	31.85797576	31.77273976	31.87679291	32.01873303
O14639-6;O14639-2;F8W8M4;A0A0A0MRL6;O14639;A0A3B3IS55;A0A494C1G0;A0A494C1P1	O14639-6;O14639-2;F8W8M4;A0A0A0MRL6;O14639;A0A3B3IS55;A0A494C1G0;A0A494C1P1	Actin-binding LIM protein 1	ABLIM1	sp|O14639-6|ABLM1_HUMAN Isoform 6 of Actin-binding LIM protein 1 OS=Homo sapiens OX=9606 GN=ABLIM1;sp|O14639-2|ABLM1_HUMAN Isoform 2 of Actin-binding LIM protein 1 OS=Homo sapiens OX=9606 GN=ABLIM1;tr|F8W8M4|F8W8M4_HUMAN Actin-binding LIM protein 1 OS=Homo	30.44588812	30.49390641	30.5760558	32.39501631	32.29808204	32.64920216
O14640-2;O14640;P54792-2;P54792;A0A0J9YWZ5;A0A087WWA7;A0A0J9YYK1	O14640-2;O14640;P54792-2;P54792;A0A0J9YWZ5	Segment polarity protein dishevelled homolog DVL-1;Putative segment polarity protein dishevelled homolog DVL1P1	DVL1;DVL1P1	sp|O14640-2|DVL1_HUMAN Isoform 2 of Segment polarity protein dishevelled homolog DVL-1 OS=Homo sapiens OX=9606 GN=DVL1;sp|O14640|DVL1_HUMAN Segment polarity protein dishevelled homolog DVL-1 OS=Homo sapiens OX=9606 GN=DVL1 PE=1 SV=2;sp|P54792-2|DVLP1_HUMAN	25.77467307	25.65455365	25.57100334	24.92469173	23.928724	23.96709449
O14641;I3L2N2;I3L2W9;I3L0M7;I3L0Z8	O14641;I3L2N2;I3L2W9;I3L0M7	Segment polarity protein dishevelled homolog DVL-2	DVL2	sp|O14641|DVL2_HUMAN Segment polarity protein dishevelled homolog DVL-2 OS=Homo sapiens OX=9606 GN=DVL2 PE=1 SV=1;tr|I3L2N2|I3L2N2_HUMAN Segment polarity protein dishevelled homolog DVL-2 OS=Homo sapiens OX=9606 GN=DVL2 PE=1 SV=1;tr|I3L2W9|I3L2W9_HUMAN Seg	27.99248062	27.95925345	28.12405866	24.6545734	26.20110672	26.87958531
O14646;O14646-2;H0Y8V4	O14646;O14646-2	Chromodomain-helicase-DNA-binding protein 1	CHD1	sp|O14646|CHD1_HUMAN Chromodomain-helicase-DNA-binding protein 1 OS=Homo sapiens OX=9606 GN=CHD1 PE=1 SV=2;sp|O14646-2|CHD1_HUMAN Isoform 2 of Chromodomain-helicase-DNA-binding protein 1 OS=Homo sapiens OX=9606 GN=CHD1	29.1846833	29.45816561	28.73029956	25.48562426	25.11154544	25.58488764
O14647;O14647-2;A0A1B0GTU9;A0A0D9SGK0;B7Z3I4;O14647-3;A0A0D9SFV8;A0A0D9SFA3;A0A0D9SEP7;A0A1B0GTM9;A0A0D9SF92;A0A0D9SFI3;A0A1B0GU59	O14647;O14647-2;A0A1B0GTU9	Chromodomain-helicase-DNA-binding protein 2	CHD2	sp|O14647|CHD2_HUMAN Chromodomain-helicase-DNA-binding protein 2 OS=Homo sapiens OX=9606 GN=CHD2 PE=1 SV=2;sp|O14647-2|CHD2_HUMAN Isoform 2 of Chromodomain-helicase-DNA-binding protein 2 OS=Homo sapiens OX=9606 GN=CHD2;tr|A0A1B0GTU9|A0A1B0GTU9_HUMAN Chromo	27.59548241	27.55347391	27.29649113	25.1178968	25.38268165	25.34615712
O14656;A0A494BZT7;O14656-2	O14656;A0A494BZT7	Torsin-1A	TOR1A	sp|O14656|TOR1A_HUMAN Torsin-1A OS=Homo sapiens OX=9606 GN=TOR1A PE=1 SV=1;tr|A0A494BZT7|A0A494BZT7_HUMAN Torsin-1A OS=Homo sapiens OX=9606 GN=TOR1A PE=1 SV=1	28.85789422	28.86676309	28.57188582	24.41409698	27.19281729	27.1635577
O14657;H0Y7C8	O14657	Torsin-1B	TOR1B	sp|O14657|TOR1B_HUMAN Torsin-1B OS=Homo sapiens OX=9606 GN=TOR1B PE=1 SV=2	28.00356715	27.90942088	27.43372411	24.23499967	24.96801127	27.31656811
O14672;O14672-2;H0YNC5;H3BS53;H0YK87	O14672;O14672-2	Disintegrin and metalloproteinase domain-containing protein 10	ADAM10	sp|O14672|ADA10_HUMAN Disintegrin and metalloproteinase domain-containing protein 10 OS=Homo sapiens OX=9606 GN=ADAM10 PE=1 SV=1;sp|O14672-2|ADA10_HUMAN Isoform 2 of Disintegrin and metalloproteinase domain-containing protein 10 OS=Homo sapiens OX=9606 GN=	29.21407788	29.24174961	28.76319251	27.78693542	27.87841637	27.92614829
O14727-4;O14727;C9JLV4;O14727-5;O14727-3;O14727-2;O14727-6;F8VNZ0	O14727-4;O14727;C9JLV4;O14727-5;O14727-3;O14727-2	Apoptotic protease-activating factor 1	APAF1	sp|O14727-4|APAF_HUMAN Isoform 4 of Apoptotic protease-activating factor 1 OS=Homo sapiens OX=9606 GN=APAF1;sp|O14727|APAF_HUMAN Apoptotic protease-activating factor 1 OS=Homo sapiens OX=9606 GN=APAF1 PE=1 SV=2;tr|C9JLV4|C9JLV4_HUMAN Apoptotic protease-act	27.60837192	27.45935832	27.27293172	26.73647398	26.72702384	26.96960961
O14733;O14733-3;O14733-4;O14733-2	O14733;O14733-3;O14733-4;O14733-2	Dual specificity mitogen-activated protein kinase kinase 7	MAP2K7	sp|O14733|MP2K7_HUMAN Dual specificity mitogen-activated protein kinase kinase 7 OS=Homo sapiens OX=9606 GN=MAP2K7 PE=1 SV=2;sp|O14733-3|MP2K7_HUMAN Isoform 3 of Dual specificity mitogen-activated protein kinase kinase 7 OS=Homo sapiens OX=9606 GN=MAP2K7;s	27.17778662	27.21909627	26.91877573	28.01658949	27.60999265	27.67209143
O14734;E9PJN0;H7C5A7;Q9BR14;E9PMC4;E9PIS4;H0Y698;A0A494C0N6;E9PRD4;F6VBM3	O14734;E9PJN0;H7C5A7;Q9BR14;E9PMC4;E9PIS4	Acyl-coenzyme A thioesterase 8	ACOT8	sp|O14734|ACOT8_HUMAN Acyl-coenzyme A thioesterase 8 OS=Homo sapiens OX=9606 GN=ACOT8 PE=1 SV=1;tr|E9PJN0|E9PJN0_HUMAN Acyl-coenzyme A thioesterase 8 OS=Homo sapiens OX=9606 GN=ACOT8 PE=1 SV=1;tr|H7C5A7|H7C5A7_HUMAN Acyl-coenzyme A thioesterase 8 (Fragment	27.5187085	27.48899398	27.362272	26.19698671	25.82125903	26.61540536
O14737;O14737-2;K7ESJ4;Q3HM38;X6R2P6;K7EQA1	O14737;O14737-2;K7ESJ4;Q3HM38;X6R2P6;K7EQA1	Programmed cell death protein 5	PDCD5	sp|O14737|PDCD5_HUMAN Programmed cell death protein 5 OS=Homo sapiens OX=9606 GN=PDCD5 PE=1 SV=3;sp|O14737-2|PDCD5_HUMAN Isoform 2 of Programmed cell death protein 5 OS=Homo sapiens OX=9606 GN=PDCD5;tr|K7ESJ4|K7ESJ4_HUMAN Programmed cell death protein 5 OS	29.23260742	29.0986856	29.75549303	30.52990027	30.67657054	30.837106
[truncated: 4,563 more rows]
