# Supplementary material for: Neuromuscular dysfunction in patient-derived FUSR244RR–ALS iPSC model via axonal downregulation of neuromuscular junction proteins
Source: NAR Mol Med. 2025 Mar 12;2(2):ugaf005. doi: 10.1093/narmme/ugaf005 (PMC12429959; doi:10.1093/narmme/ugaf005)
Supplement: ugaf005_Supplemental_Files [file ugaf005_Supplemental_Files.zip › Table_S3_Axon_vs_Soma_Deseq.RNA.csv]

gene_id	gene_name	baseMean	log2FoldChange	lfcSE	stat	pvalue	padj
ENSG00000121410	A1BG	6.288215829	-1.713107067	1.037104214	-1.651817671	0.098571725	0.180478581
ENSG00000268895	A1BG-AS1	24.71129689	-0.813629374	0.473578994	-1.718043632	0.085788657	0.1614719
ENSG00000148584	A1CF	1.344121125	-2.6864818	2.440293998	-1.100884484	0.270946936	NA
ENSG00000175899	A2M	6902.875532	-1.877552418	0.083928326	-22.37090277	7.55915392634747e-111	4.06942908464487e-109
ENSG00000245105	A2M-AS1	23.27177279	-0.469059897	0.471547613	-0.994724359	0.319870344	0.448433438
ENSG00000166535	A2ML1	2.960794231	-2.655363439	1.829498475	-1.451416044	0.146664045	0.245650077
ENSG00000256661	A2ML1-AS1	0.133932898	0.62491507	4.044820558	0.1544976	0.877217403	NA
ENSG00000256904	A2ML1-AS2	0.161677906	0.38798534	4.024233915	0.096412224	0.923193184	NA
ENSG00000256069	A2MP1	1.824923701	-1.81280555	1.879622724	-0.964451816	0.334819455	0.463581511
ENSG00000184389	A3GALT2	1.138350595	-2.449816267	2.051614101	-1.194092137	0.232441929	NA
ENSG00000128274	A4GALT	47.75285728	0.317298948	0.333522836	0.951355991	0.341423693	0.470225306
ENSG00000118017	A4GNT	0.308658272	-0.55904055	3.905145868	-0.143154845	0.886167891	NA
ENSG00000094914	AAAS	163.6486197	-0.190232751	0.172278694	-1.104215194	0.2694998	0.39390447
ENSG00000081760	AACS	185.4407116	-0.637190001	0.166972927	-3.816127636	0.000135562	0.00048307
ENSG00000250420	AACSP1	3.111247157	-0.857247378	1.292659874	-0.663165459	0.507224591	0.628271098
ENSG00000114771	AADAC	0.309483309	-0.562692654	3.901928885	-0.144208844	0.885335557	NA
ENSG00000197953	AADACL2	0.443416207	-1.086182533	3.395569441	-0.319882291	0.749057563	NA
ENSG00000242908	AADACL2-AS1	0.334832245	-0.690377181	3.962853964	-0.174212118	0.861698763	NA
ENSG00000188984	AADACL3	0.565872673	-1.435033186	3.91720051	-0.366341519	0.714110252	NA
ENSG00000109576	AADAT	152.1291527	-0.286698239	0.184228716	-1.556208198	0.119658593	0.209849256
ENSG00000103591	AAGAB	672.5537408	0.492364691	0.121266872	4.060174727	4.90360064082348e-05	0.000184834
ENSG00000115977	AAK1	1153.660192	-0.475469058	0.090342575	-5.26295669	1.41756980916202e-07	7.01612502831653e-07
ENSG00000087884	AAMDC	10.07260098	-0.233033265	0.7050459	-0.330522119	0.741005483	0.821238702
ENSG00000127837	AAMP	373.3694861	-0.41548762	0.156178052	-2.660345764	0.007806047	0.02046785
ENSG00000129673	AANAT	2.969419964	0.769807769	1.16700824	0.659642102	0.50948353	0.630215465
ENSG00000131043	AAR2	181.8237757	-0.801185467	0.180970495	-4.427160727	9.54815863505978e-06	3.91492399717292e-05
ENSG00000205002	AARD	6.794562069	-1.047290467	0.895921624	-1.16895322	0.242422479	0.362609059
ENSG00000090861	AARS	868.8781023	-0.595064423	0.091243087	-6.521748056	6.94926750478724e-11	4.43103267713832e-10
ENSG00000124608	AARS2	151.9049956	0.180283708	0.178735663	1.008661089	0.313137199	0.441385518
ENSG00000266967	AARSD1	4.016482398	-3.180309178	1.460303785	-2.17784081	0.02941789	0.066110582
ENSG00000249038	AARSP1	0.147805402	0.502863753	4.033807753	0.1246623	0.900790905	NA
ENSG00000157426	AASDH	176.9336188	-0.238516696	0.179485218	-1.328893257	0.183883189	0.292579017
ENSG00000149313	AASDHPPT	1700.566202	-0.867325272	0.07565167	-11.46472079	1.98398396589713e-30	2.88126675650866e-29
ENSG00000008311	AASS	236.0844592	1.220879434	0.201166757	6.068991966	1.2871558451362e-09	7.52895436493865e-09
ENSG00000215458	AATBC	0.738658703	0.074540245	2.609410526	0.028565933	0.977210783	NA
ENSG00000275700	AATF	200.3048372	0.798762107	0.197749967	4.039252791	5.36217497071668e-05	0.00020099
ENSG00000181409	AATK	43.54405912	-0.433153351	0.379918303	-1.140122355	0.25423533	0.376232641
ENSG00000281376	ABALON	0.293960731	-0.493259841	3.928786065	-0.125550191	0.900087993	NA
ENSG00000183044	ABAT	175.7397105	-0.181192778	0.200436886	-0.903989187	0.366001135	0.495524436
ENSG00000283544	ABBA01000935.2	5.710301531	0.516487945	0.878441325	0.587959525	0.55655946	0.672071801
ENSG00000287889	ABBA01031666.1	0.133932898	0.62491507	4.044820558	0.1544976	0.877217403	NA
ENSG00000165029	ABCA1	851.0756247	-0.160526665	0.099511187	-1.613151938	0.106711502	0.192079108
ENSG00000154263	ABCA10	68.02773979	0.297016544	0.28197399	1.053347313	0.292181842	0.418615376
ENSG00000251595	ABCA11P	7.332938162	0.096550185	0.77750629	0.124179297	0.901173314	0.937684725
ENSG00000144452	ABCA12	8.882867803	-0.48501198	0.91555226	-0.529748001	0.596286662	0.705251265
ENSG00000179869	ABCA13	16.91506904	0.462633511	0.577473074	0.801134341	0.423053877	0.549933476
ENSG00000238098	ABCA17P	5.046142544	-1.282868425	1.187102127	-1.080672333	0.279842894	0.405524474
ENSG00000107331	ABCA2	158.2024527	-0.067901853	0.230858489	-0.294127597	0.768660404	0.843112446
ENSG00000167972	ABCA3	677.1309124	0.158372936	0.114806436	1.37947785	0.167747471	0.272966764
ENSG00000198691	ABCA4	5.319618241	-0.065984614	0.993042304	-0.066446931	0.947022007	0.969095595
ENSG00000154265	ABCA5	484.9403706	-1.066877062	0.150921661	-7.069078455	1.55965956594298e-12	1.09934527811517e-11
ENSG00000154262	ABCA6	43.36037237	0.057699379	0.332112221	0.173734585	0.862074056	0.909936581
ENSG00000064687	ABCA7	86.24188057	-0.157750733	0.238841847	-0.660481967	0.508944587	0.629840192
ENSG00000141338	ABCA8	4.080129351	-1.370201465	1.43436327	-0.955268093	0.339442139	0.46812629
ENSG00000154258	ABCA9	23.39685229	-0.935446015	0.532546129	-1.756553967	0.078993865	0.15104556
ENSG00000231749	ABCA9-AS1	0.52425516	-1.326748127	3.214611315	-0.412724276	0.679808637	NA
ENSG00000085563	ABCB1	9.286542563	0.161243259	0.764214536	0.210992138	0.832893406	0.890757706
ENSG00000135776	ABCB10	168.6916183	-0.484478932	0.182198828	-2.659067223	0.007835733	0.02053573
ENSG00000274099	ABCB10P1	1.535295589	-1.479712183	1.8937314	-0.781373844	0.43458265	0.560284127
ENSG00000261524	ABCB10P3	1.22581228	-1.022711488	2.011137681	-0.508523856	0.611086014	NA
ENSG00000260053	ABCB10P4	1.226637317	-1.023351494	1.97631796	-0.517807112	0.604592856	NA
ENSG00000073734	ABCB11	1.842202312	-3.138063212	2.022937014	-1.551241186	0.120843896	0.211443867
ENSG00000005471	ABCB4	1.757418688	-1.745688923	1.724161149	-1.012485941	0.311305766	0.439691474
ENSG00000004846	ABCB5	1.170141749	-2.480956474	2.274369944	-1.090832422	0.275346627	NA
ENSG00000115657	ABCB6	4.845634472	-2.417808994	1.328561889	-1.8198693	0.068778911	0.134983282
ENSG00000131269	ABCB7	217.8543361	-0.185292809	0.18037112	-1.027286454	0.304285599	0.432276324
ENSG00000197150	ABCB8	165.963651	0.087516716	0.199535945	0.438601257	0.660950486	0.758162974
ENSG00000150967	ABCB9	110.4624748	-0.555018156	0.251166118	-2.209765231	0.02712146	0.061588262
ENSG00000103222	ABCC1	169.8681996	0.870012963	0.209655512	4.149726163	3.32873254117107e-05	0.000128287
ENSG00000124574	ABCC10	101.559962	-0.590108039	0.228863282	-2.578430378	0.00992503	0.025470397
ENSG00000121270	ABCC11	4.061855449	-1.319111834	1.2310707	-1.071515904	0.283937523	0.40968177
ENSG00000140798	ABCC12	1.621365932	-1.640692115	1.843474893	-0.889999708	0.373466043	0.50294291
ENSG00000243064	ABCC13	3.045869282	-3.865233248	1.644363254	-2.350595734	0.018743385	0.044821706
ENSG00000023839	ABCC2	7.607439273	-0.550792835	0.889363751	-0.619311091	0.535711439	0.653157019
ENSG00000108846	ABCC3	3.782052875	-3.074789097	1.539118457	-1.997759876	0.045742699	0.096085223
ENSG00000125257	ABCC4	200.8644317	1.070909285	0.16326782	6.559218377	5.40905418606292e-11	3.47102613155781e-10
ENSG00000114770	ABCC5	647.6545146	-1.917196391	0.151638361	-12.64321495	1.21963082697667e-36	2.09188854029698e-35
ENSG00000091262	ABCC6	2.557710975	-2.409202876	1.789076316	-1.346618282	0.178103203	0.28568694
ENSG00000256340	ABCC6P1	1.608963808	-0.07252062	2.073373834	-0.034977108	0.972097995	0.984339773
ENSG00000006071	ABCC8	77.17101123	-1.215129468	0.271261431	-4.479551193	7.48001494582837e-06	3.10986661465815e-05
ENSG00000069431	ABCC9	6.178343809	-1.585541733	1.032976399	-1.534925419	0.124802149	0.21680456
ENSG00000101986	ABCD1	40.18752288	0.554004439	0.337543891	1.64128119	0.100739059	0.183803527
ENSG00000173208	ABCD2	24.30564089	-1.594277638	0.507043965	-3.144259171	0.001665079	0.005010437
ENSG00000117528	ABCD3	622.5572825	0.719066998	0.102658371	7.004465301	2.47930858108653e-12	1.72783323762717e-11
ENSG00000119688	ABCD4	104.6459594	-0.713223238	0.237821968	-2.998979636	0.002708854	0.007822617
ENSG00000164163	ABCE1	626.569691	-1.081967385	0.119589953	-9.047310078	1.46533460669367e-19	1.47046755527425e-18
ENSG00000204574	ABCF1	323.752954	-0.468866099	0.13574078	-3.454128517	0.000552074	0.001810454
ENSG00000033050	ABCF2	96.77247156	-0.572800965	0.254965481	-2.246582407	0.024666728	0.056949068
ENSG00000242159	ABCF2P1	1.089940038	1.099747417	1.84915512	0.594729671	0.552024185	NA
ENSG00000161204	ABCF3	202.4940677	-1.376868481	0.196430191	-7.009454474	2.3924912327877e-12	1.67023234771695e-11
ENSG00000160179	ABCG1	91.6028394	-1.030096424	0.239856989	-4.29462751	1.74986886026403e-05	6.955540841327e-05
ENSG00000118777	ABCG2	3.315456033	0.266662435	1.360700167	0.195974427	0.844630182	0.898155216
ENSG00000172350	ABCG4	85.41774751	-1.051852712	0.262760072	-4.003091886	6.25200058118327e-05	0.000232066
ENSG00000138075	ABCG5	1.386245798	2.448018292	2.160088635	1.133295297	0.257090266	NA
ENSG00000143921	ABCG8	2.935087245	-1.477612242	1.510673248	-0.978115051	0.328017424	0.456821072
ENSG00000143994	ABHD1	1.128980965	-0.931874714	2.355620762	-0.395596239	0.692402912	NA
ENSG00000144827	ABHD10	217.3699082	-1.865039068	0.183626167	-10.15671733	3.0931584988482e-24	3.64514035829007e-23
ENSG00000106077	ABHD11	57.91779256	0.969234134	0.285988727	3.389064119	0.000701316	0.002249896
ENSG00000225969	ABHD11-AS1	0.161677906	0.38798534	4.024233915	0.096412224	0.923193184	NA
ENSG00000100997	ABHD12	335.6894162	-0.004414257	0.127262363	-0.034686269	0.97232991	0.984339773
ENSG00000131969	ABHD12B	8.228984012	0.269881328	0.758802817	0.355667272	0.722089757	0.806889618
ENSG00000139826	ABHD13	145.1381277	-1.368827631	0.240723505	-5.686306504	1.298163182134e-08	7.01054731033945e-08
ENSG00000248487	ABHD14A	52.19940588	0.332761314	0.328537284	1.01285708	0.311128432	0.439532381
ENSG00000114786	ABHD14A-ACY1	0.414477853	2.409887574	3.548623707	0.679104851	0.497071429	NA
ENSG00000114779	ABHD14B	21.1689313	0.720028111	0.434882231	1.655685286	0.097785569	0.179413555
ENSG00000168792	ABHD15	2.528768138	0.605459861	1.334495585	0.453699411	0.650045191	0.749448686
ENSG00000204427	ABHD16A	5.842416134	-3.760388599	1.36858557	-2.747645949	0.006002479	0.016119144
ENSG00000129968	ABHD17A	147.4634907	0.881206099	0.222314194	3.963786942	7.37700970410946e-05	0.000271355
ENSG00000198658	ABHD17AP1	8.621814278	1.517390657	0.807791196	1.878444164	0.060320429	0.121124065
ENSG00000250536	ABHD17AP3	1.43404982	-0.012637988	1.813753563	-0.006967864	0.994440494	NA
ENSG00000229107	ABHD17AP4	2.517633094	0.6915777	1.389272416	0.497798482	0.618626086	0.72374049
ENSG00000263366	ABHD17AP5	2.151654217	0.23572583	1.408613077	0.167346047	0.867097775	0.91337709
ENSG00000226981	ABHD17AP6	14.15032199	1.674313647	0.580643967	2.883546099	0.003932251	0.010983829
ENSG00000107362	ABHD17B	284.5289076	0.762463233	0.141853704	5.374996993	7.65839600145023e-08	3.87655955782285e-07
ENSG00000136379	ABHD17C	222.6751452	-0.612246113	0.159148227	-3.847018113	0.000119564	0.000429367
ENSG00000164074	ABHD18	238.6345298	0.925777007	0.15928135	5.812212218	6.16526126435127e-09	3.41766521689355e-08
ENSG00000140526	ABHD2	932.165485	-0.635512278	0.099658406	-6.376905884	1.80701428213453e-10	1.12274700968979e-09
ENSG00000158201	ABHD3	16.39871455	-0.222682421	0.65364446	-0.340678204	0.733345849	0.815340718
ENSG00000100439	ABHD4	32.53682077	-0.521685569	0.421397375	-1.237989605	0.215719915	0.331200674
ENSG00000011198	ABHD5	224.1678847	-1.222045559	0.166857719	-7.323877909	2.40905879359259e-13	1.77228953864299e-12
ENSG00000163686	ABHD6	99.02784198	-1.259618622	0.264992004	-4.753421251	2.00003026107042e-06	8.82771977300049e-06
ENSG00000127220	ABHD8	50.7784378	0.214976534	0.3868375	0.555728269	0.578396629	0.690300872
ENSG00000136754	ABI1	251.9954187	-0.289005442	0.154027977	-1.876317841	0.060611649	0.121627644
ENSG00000138443	ABI2	1427.834501	-0.305675944	0.08545518	-3.577032365	0.000347517	0.001172718
ENSG00000154175	ABI3BP	22.04479202	1.179480058	0.537223012	2.195512909	0.028126826	0.063565359
ENSG00000119328	ABITRAM	72.11969054	-0.12859896	0.282211039	-0.455683664	0.648617471	0.748391441
ENSG00000251106	ABITRAMP1	0.161677906	0.38798534	4.024233915	0.096412224	0.923193184	NA
ENSG00000097007	ABL1	430.3598648	0.312894716	0.118466829	2.641201064	0.008261268	0.021533703
ENSG00000143322	ABL2	634.6615269	0.007262528	0.109308003	0.066440958	0.947026762	0.969095595
ENSG00000099204	ABLIM1	3090.03129	-0.006502352	0.077856443	-0.083517204	0.933440298	0.959763602
ENSG00000163995	ABLIM2	195.2296112	0.234425008	0.175411416	1.336429597	0.181408898	0.289561138
ENSG00000173210	ABLIM3	678.5745974	1.004187955	0.095322653	10.53462033	5.9824189536481e-26	7.54512210170796e-25
ENSG00000175164	ABO	3.62300647	-1.892834186	1.408908138	-1.343475941	0.179117911	0.286893864
ENSG00000159842	ABR	697.2849113	0.809380783	0.103686633	7.806028185	5.90183876294214e-15	4.75307389529584e-14
ENSG00000174429	ABRA	0.426243555	-1.032873842	3.448351519	-0.299526842	0.764538094	NA
ENSG00000146386	ABRACL	64.98377379	-1.166759921	0.320479415	-3.640670405	0.000271929	0.000931886
ENSG00000163322	ABRAXAS1	37.13327452	0.217152709	0.339705431	0.639238262	0.522667945	0.642134141
ENSG00000165660	ABRAXAS2	208.2049618	-0.657330941	0.163211152	-4.027487915	5.63759642511385e-05	0.000210853
ENSG00000146109	ABT1	92.17238432	-0.83926785	0.28740675	-2.920139666	0.003498745	0.009870318
ENSG00000114626	ABTB1	18.62474768	0.000209991	0.519788826	0.000403992	0.999677661	0.999926978
ENSG00000166016	ABTB2	25.52392677	0.512776679	0.491137938	1.044058378	0.296458381	0.423305909
ENSG00000260246	AC000032.1	0.362577254	-0.797526478	3.643961222	-0.218862504	0.826757156	NA
ENSG00000225929	AC000036.1	0.618141581	-1.559097949	2.667308611	-0.58452102	0.558869828	NA
ENSG00000223665	AC000058.1	2.31685439	2.333050656	1.712712327	1.362196453	0.173135895	0.279695366
ENSG00000287932	AC000065.2	2.05908592	-2.07495907	1.639723252	-1.265432485	0.205716336	0.31952223
ENSG00000185065	AC000068.1	19.59609189	-0.494080925	0.585093485	-0.844447833	0.398419203	0.527107576
ENSG00000273212	AC000068.2	2.237005483	-0.997721497	1.463988568	-0.681509077	0.495549425	0.617888557
ENSG00000273300	AC000068.3	3.983289127	-1.294388699	1.178632001	-1.098212757	0.272111597	0.396589757
ENSG00000286367	AC000072.1	0.404194766	-0.947011178	3.953770751	-0.239521014	0.810701604	NA
ENSG00000230485	AC000077.1	0.552000168	-1.397351081	3.259012073	-0.428765236	0.66809408	NA
ENSG00000230194	AC000081.1	0.20007431	0.048850993	3.999928564	0.012212966	0.990255705	NA
ENSG00000287652	AC000082.1	0.798743688	0.023100074	2.989391112	0.007727351	0.993834528	NA
ENSG00000287146	AC000085.1	0.376449758	-0.848050462	3.603315236	-0.235352837	0.813934889	NA
ENSG00000235776	AC000089.1	4.97434311	1.095052155	0.943258935	1.160924233	0.245672713	0.366038726
ENSG00000284874	AC000093.1	9.807524204	-1.188999302	0.730716997	-1.627167984	0.103701425	0.187867359
ENSG00000270393	AC000095.1	1.330493432	2.463690559	1.931218776	1.275718002	0.202055223	NA
ENSG00000286025	AC000095.3	1.550998681	0.011678042	1.768472672	0.006603462	0.994731238	0.996992481
ENSG00000236340	AC000099.1	0.646711626	-1.627972343	3.759043161	-0.433081578	0.664955506	NA
ENSG00000234001	AC000111.1	0.227819319	-0.120455428	3.989726045	-0.030191403	0.975914405	NA
ENSG00000287685	AC000113.1	4.837374043	3.678949263	1.068727284	3.442364876	0.000576652	0.001884121
ENSG00000243107	AC000120.1	6.980581732	-3.05360673	1.193509337	-2.558510968	0.01051215	0.026802753
ENSG00000285772	AC000120.2	0.24251686	-0.204025583	3.985105525	-0.051197034	0.959168515	NA
ENSG00000279265	AC000123.2	9.211800833	0.228603993	0.728454285	0.313820644	0.753657264	0.831354958
ENSG00000280347	AC000123.3	32.58324771	-1.920483815	0.454744603	-4.223214088	2.40842843391129e-05	9.42840765147897e-05
ENSG00000224981	AC000367.1	2.653896947	-3.666713822	1.648833097	-2.22382352	0.02616032	0.059807826
ENSG00000241921	AC000372.1	0.146980365	0.510104583	4.034436278	0.126437635	0.899385512	NA
ENSG00000227249	AC000374.1	0.146980365	0.510104583	4.034436278	0.126437635	0.899385512	NA
ENSG00000278727	AC000403.1	2.996708244	0.042433537	1.15849372	0.036628197	0.97078146	0.983491983
ENSG00000274898	AC001226.1	0.961975148	-2.211635892	2.183937582	-1.012682739	0.311211725	NA
ENSG00000283208	AC001226.2	1.13963236	-0.960810465	2.010054848	-0.478002113	0.632648701	NA
ENSG00000272330	AC002044.1	0.132282824	0.640365894	4.046279944	0.158260403	0.874251609	NA
ENSG00000279591	AC002044.2	0.56100149	-1.430978149	2.56007221	-0.558960073	0.57618897	NA
ENSG00000280092	AC002044.3	0.198424237	0.059651594	4.000619941	0.014910588	0.988103513	NA
ENSG00000213683	AC002056.1	3.039375964	0.770633701	1.338081462	0.575924354	0.564666314	0.678795593
ENSG00000287568	AC002057.1	0.161677906	0.38798534	4.024233915	0.096412224	0.923193184	NA
ENSG00000287702	AC002057.2	0.147805402	0.502863753	4.033807753	0.1246623	0.900790905	NA
ENSG00000273216	AC002059.1	0.655712948	-1.650542226	2.448304155	-0.674157344	0.500211286	NA
ENSG00000285697	AC002059.3	0.552000168	-1.397351081	3.259012073	-0.428765236	0.66809408	NA
ENSG00000225498	AC002064.1	0.696216154	0.216458704	2.29586591	0.094281945	0.924885191	NA
ENSG00000234459	AC002064.2	0.376449758	-0.848050462	3.603315236	-0.235352837	0.813934889	NA
ENSG00000237813	AC002066.1	0.794517028	-1.923384824	2.959144097	-0.649980116	0.515705065	NA
ENSG00000233420	AC002069.1	4.32325123	0.099161412	1.163721493	0.085210605	0.93209396	0.958747983
ENSG00000235639	AC002069.2	0.700524649	0.411537018	2.627293533	0.156639147	0.875529248	NA
ENSG00000270812	AC002069.3	0.27926319	-0.424660413	3.974095355	-0.106857127	0.914902326	NA
ENSG00000248636	AC002070.1	4.713111113	2.65679469	1.025542438	2.590623841	0.009580214	0.024653864
ENSG00000286072	AC002072.1	0.227819319	-0.120455428	3.989726045	-0.030191403	0.975914405	NA
ENSG00000285090	AC002074.1	5.094707458	1.552732559	0.878667833	1.767143965	0.077204121	0.148299686
ENSG00000285964	AC002074.2	0.778248452	-1.90196533	2.851565493	-0.666989881	0.504778597	NA
ENSG00000225898	AC002075.1	0.698980534	-1.736378875	2.593698141	-0.669460662	0.503201666	NA
ENSG00000237729	AC002075.2	3.620059542	3.995849905	1.316671777	3.034810933	0.002406865	0.00701366
ENSG00000234695	AC002076.1	0.795236106	0.023046192	2.993301054	0.007699256	0.993856943	NA
ENSG00000279743	AC002090.1	1.379217381	-2.72393851	1.916108807	-1.421599076	0.155142673	NA
ENSG00000277450	AC002094.4	3.118035718	-0.821001256	1.293075098	-0.634921558	0.525479576	0.644524372
ENSG00000261018	AC002101.1	0.133932898	0.62491507	4.044820558	0.1544976	0.877217403	NA
ENSG00000267698	AC002116.2	0.295610805	-0.500872493	3.921809064	-0.127714655	0.898374792	NA
ENSG00000268947	AC002128.1	0.267865796	-0.369649985	3.97668791	-0.092954236	0.925939918	NA
ENSG00000271366	AC002128.2	0.133932898	0.62491507	4.044820558	0.1544976	0.877217403	NA
ENSG00000235560	AC002310.1	18.35093284	-0.52431321	0.521381597	-1.005622776	0.314597063	0.442976228
ENSG00000239791	AC002310.2	1.091565989	1.346227742	2.326208285	0.578721927	0.562776818	NA
ENSG00000260494	AC002310.3	0.78208268	4.309507485	3.354402214	1.284731887	0.198885991	NA
ENSG00000278922	AC002310.5	1.751161411	2.457300076	1.745929569	1.407445134	0.159295436	0.262387088
ENSG00000286712	AC002331.1	0.937451248	-2.167756382	2.161717558	-1.00279353	0.315960491	NA
ENSG00000261433	AC002347.1	0.334832245	-0.690377181	3.962853964	-0.174212118	0.861698763	NA
ENSG00000278993	AC002350.1	0.834457547	-0.119743572	2.452478754	-0.048825529	0.961058337	NA
ENSG00000258240	AC002351.1	0.412371051	-0.98972561	2.948241995	-0.335700262	0.737096908	NA
ENSG00000232392	AC002366.1	1.975399413	1.797063743	1.697057028	1.058929495	0.28963189	0.4158359
ENSG00000226436	AC002367.1	1.408783539	2.385460267	1.923392568	1.240235773	0.214888201	NA
ENSG00000286163	AC002377.1	10.75181091	3.941633195	0.812191196	4.853085352	1.21555343292343e-06	5.49419192521964e-06
ENSG00000225676	AC002378.1	0.161677906	0.38798534	4.024233915	0.096412224	0.923193184	NA
ENSG00000227863	AC002383.1	3.049631113	-2.734594539	1.509669837	-1.811385822	0.070081149	0.136952475
ENSG00000230941	AC002386.1	0.24251686	-0.204025583	3.985105525	-0.051197034	0.959168515	NA
ENSG00000267328	AC002398.2	1.475472954	-1.414134706	1.790933095	-0.78960778	0.429756863	0.55639414
ENSG00000236472	AC002401.1	0.962888604	1.408237317	2.327841085	0.604954233	0.545209407	NA
ENSG00000276851	AC002401.4	0.413196088	-0.992535258	2.889594371	-0.343486016	0.731232859	NA
ENSG00000253927	AC002428.1	0.672060562	-1.685619803	2.966620955	-0.568195205	0.569902427	NA
ENSG00000231153	AC002429.1	1.509560862	-1.524132411	1.825740455	-0.834802343	0.403829006	0.53206441
ENSG00000236197	AC002429.2	0.308658272	-0.55904055	3.905145868	-0.143154845	0.886167891	NA
ENSG00000231170	AC002451.1	1.317947152	-2.653251122	2.188976086	-1.212096897	0.225475291	NA
ENSG00000279525	AC002451.2	1.059082677	-2.338993718	2.244006281	-1.042329399	0.297258987	NA
ENSG00000237819	AC002454.1	1.36607864	2.350558642	1.93335615	1.215791846	0.224064226	NA
ENSG00000223969	AC002456.1	3.943199969	-4.239985984	1.603194779	-2.64471045	0.008176085	0.021339404
ENSG00000286411	AC002458.1	0.808389532	-1.950392143	3.518935202	-0.554256339	0.579403426	NA
ENSG00000287292	AC002460.2	1.090127833	-2.381362285	2.634473694	-0.903923349	0.366036047	NA
ENSG00000223646	AC002463.1	1.264853207	-2.593321683	2.322310797	-1.116698801	0.264123131	NA
ENSG00000260188	AC002464.1	0.214771851	-0.04292387	3.994253242	-0.010746407	0.991425773	NA
ENSG00000241764	AC002467.1	19.72247314	-0.685374736	0.512379026	-1.337632301	0.18101633	0.289164694
ENSG00000272829	AC002470.1	2.822619292	0.081262089	1.273595321	0.063805267	0.949125284	0.970087956
ENSG00000226872	AC002472.1	0.323355813	-0.622783049	3.965523376	-0.157049396	0.875205919	NA
ENSG00000284060	AC002472.2	5.34333016	-0.437035901	0.942396656	-0.463749418	0.642827287	0.743881027
ENSG00000284130	AC002472.3	0.309483309	-0.562692654	3.901928885	-0.144208844	0.885335557	NA
ENSG00000232759	AC002480.1	1.045210173	-2.320702571	2.164138238	-1.072344885	0.283565153	NA
ENSG00000232949	AC002480.2	1.137982287	-0.957691589	1.91524518	-0.500036026	0.61704971	NA
ENSG00000223866	AC002486.1	2.285099792	4.868556527	1.895682139	2.568234635	0.010221794	0.026128878
ENSG00000231525	AC002486.2	0.471161215	-1.168779693	3.412389921	-0.342510592	0.731966674	NA
ENSG00000270425	AC002487.1	0.161677906	0.38798534	4.024233915	0.096412224	0.923193184	NA
ENSG00000214111	AC002504.1	0.889865728	2.369317347	2.243057161	1.056289331	0.290836049	NA
ENSG00000259810	AC002519.1	0.133932898	0.62491507	4.044820558	0.1544976	0.877217403	NA
ENSG00000261457	AC002519.2	0.198424237	0.059651594	4.000619941	0.014910588	0.988103513	NA
ENSG00000233247	AC002524.1	103.0876032	2.056438773	0.249446501	8.244007284	1.66537012768421e-16	1.44000958507341e-15
ENSG00000279314	AC002525.1	0.495685115	-1.251010701	2.740952509	-0.456414585	0.64809188	NA
ENSG00000287827	AC002529.1	1.19738557	3.888672914	2.265364985	1.716576772	0.08605653	NA
ENSG00000279067	AC002540.1	1.885642311	-0.705767316	1.623181624	-0.434804895	0.663704051	0.760650297
ENSG00000287829	AC002542.2	0.404194766	-0.947011178	3.953770751	-0.239521014	0.810701604	NA
ENSG00000235945	AC002543.1	0.605094113	-1.532988746	3.07583304	-0.498397906	0.618203613	NA
ENSG00000276571	AC002550.2	1.751541955	-3.068492574	1.860133022	-1.649609214	0.099022889	0.181194343
ENSG00000261736	AC002551.1	0.494035041	-1.246609239	2.683366117	-0.464569196	0.642239996	NA
ENSG00000227782	AC002553.1	1.25556757	-1.164308544	1.865036684	-0.624281846	0.532442504	NA
ENSG00000275413	AC002553.2	1.202016897	-2.529107856	1.980926055	-1.276730068	0.201697562	NA
ENSG00000239291	AC002558.1	7.969443706	1.703328985	0.795723276	2.1406047	0.032305929	0.071716779
ENSG00000261872	AC002558.2	0.161677906	0.38798534	4.024233915	0.096412224	0.923193184	NA
ENSG00000262265	AC002558.3	8.914165579	-0.986502227	0.754314728	-1.307812496	0.190936915	0.301410779
ENSG00000267005	AC002984.1	0.264565649	-0.353082474	3.977487914	-0.088770219	0.929264526	NA
ENSG00000268533	AC003002.2	1.521326564	-2.872069628	1.862415381	-1.54212087	0.123044224	0.214482884
ENSG00000269533	AC003002.3	3.531152768	-1.08683547	1.261000693	-0.861883325	0.388751726	0.517819193
ENSG00000268266	AC003005.2	1.02811656	-2.307888625	2.135179711	-1.080887296	0.27974725	NA
ENSG00000262011	AC003009.1	0.347879713	-0.742830699	3.102403356	-0.239437176	0.810766606	NA
ENSG00000212663	AC003035.1	0.147805402	0.502863753	4.033807753	0.1246623	0.900790905	NA
ENSG00000233535	AC003035.2	0.161677906	0.38798534	4.024233915	0.096412224	0.923193184	NA
ENSG00000285486	AC003043.2	1.424960078	-2.770533903	2.408232481	-1.150442876	0.249961509	NA
ENSG00000287523	AC003044.1	0.389497225	-0.894320172	3.619218318	-0.247103129	0.804828412	NA
ENSG00000267446	AC003070.2	0.376449758	-0.848050462	3.603315236	-0.235352837	0.813934889	NA
ENSG00000225971	AC003071.1	1.570461446	1.609399597	1.885740097	0.853457801	0.39340548	0.522485207
ENSG00000226573	AC003071.2	0.200899347	0.043476031	3.999586374	0.010870132	0.99132706	NA
ENSG00000250318	AC003072.1	7.504303575	-1.204236864	0.884793746	-1.361036818	0.173502055	0.280080059
ENSG00000287011	AC003077.1	2.163056094	-2.121093439	1.748898226	-1.212816966	0.225199807	0.342359477
ENSG00000234358	AC003080.1	2.189069193	-0.942230921	1.487365436	-0.633489859	0.526413801	0.645385251
ENSG00000234826	AC003084.1	0.537302627	-1.357122869	2.75996548	-0.491717335	0.622919182	NA
ENSG00000287672	AC003086.1	2.557983526	1.735185845	1.437141081	1.207387269	0.227283036	0.344785916
ENSG00000236453	AC003092.1	0.133932898	0.62491507	4.044820558	0.1544976	0.877217403	NA
ENSG00000278546	AC003101.2	0.161677906	0.38798534	4.024233915	0.096412224	0.923193184	NA
ENSG00000260793	AC003102.1	4.249211905	0.581876508	1.062727819	0.547531077	0.584013926	0.695418433
ENSG00000105696	AC003112.1	275.9660179	-0.718936537	0.198267405	-3.626095467	0.000287739	0.000983125
ENSG00000237994	AC003659.1	0.390322262	-0.897227471	3.617002375	-0.248058303	0.804089297	NA
ENSG00000006025	AC003665.1	48.86999663	-0.191960729	0.332505364	-0.577316188	0.56372588	0.677936011
ENSG00000227042	AC003666.1	1.993940621	1.678613288	1.511611045	1.110479639	0.266792397	0.390818302
ENSG00000279159	AC003681.1	8.054056128	-2.103392917	1.208870623	-1.739965284	0.081865114	0.155497837
ENSG00000268392	AC003682.1	1.750795957	-3.073039161	1.777851094	-1.728513244	0.083896249	0.158517535
ENSG00000228543	AC003684.1	0.886007377	-2.083821807	2.315507831	-0.899941593	0.368151334	NA
ENSG00000257807	AC003686.1	0.146980365	0.510104583	4.034436278	0.126437635	0.899385512	NA
ENSG00000264598	AC003687.1	1.255110842	-2.593457463	1.957943146	-1.324582621	0.185309623	NA
ENSG00000285785	AC003950.1	0.132282824	0.640365894	4.046279944	0.158260403	0.874251609	NA
ENSG00000268564	AC003956.1	0.213946815	-0.03758384	3.673777633	-0.010230298	0.991837545	NA
ENSG00000279825	AC003957.1	0.323355813	-0.622783049	3.965523376	-0.157049396	0.875205919	NA
ENSG00000108516	AC003958.1	0.161677906	0.38798534	4.024233915	0.096412224	0.923193184	NA
ENSG00000234859	AC003958.2	0.875355981	-2.063404711	2.89079221	-0.713785205	0.475360009	NA
ENSG00000263280	AC003965.1	1.429467907	-1.411103008	1.926906051	-0.732315417	0.463976072	NA
ENSG00000269504	AC003973.1	0.629618013	-1.597704292	2.568258242	-0.622096433	0.53387846	NA
ENSG00000235139	AC003984.1	0.161677906	0.38798534	4.024233915	0.096412224	0.923193184	NA
ENSG00000229533	AC003986.1	0.456463674	-1.122434017	2.880472563	-0.389670095	0.696780513	NA
ENSG00000232821	AC003986.2	0.63044305	-1.598986616	3.056644635	-0.523118258	0.600891961	NA
ENSG00000236536	AC003986.3	0.265390686	-0.357239735	3.977286322	-0.089819969	0.928430279	NA
ENSG00000234223	AC003988.1	0.376449758	-0.848050462	3.603315236	-0.235352837	0.813934889	NA
ENSG00000228113	AC003991.1	4.346885796	-0.931849981	1.055642774	-0.882732307	0.377380922	0.506683843
ENSG00000254003	AC003991.2	2.271272568	1.147390228	1.508266288	0.760734518	0.446815653	0.571619982
ENSG00000224322	AC004009.1	0.413196088	-0.992535258	2.889594371	-0.343486016	0.731232859	NA
ENSG00000279655	AC004009.3	0.213946815	-0.03758384	3.673777633	-0.010230298	0.991837545	NA
ENSG00000233942	AC004012.1	0.265390686	-0.357239735	3.977286322	-0.089819969	0.928430279	NA
ENSG00000229603	AC004014.1	0.52425516	-1.326748127	3.214611315	-0.412724276	0.679808637	NA
ENSG00000279043	AC004014.2	0.912927348	-2.123480906	2.296395953	-0.924701554	0.355121171	NA
ENSG00000228751	AC004022.1	0.146980365	0.510104583	4.034436278	0.126437635	0.899385512	NA
ENSG00000261462	AC004023.1	3.640489369	-2.005040312	1.428744975	-1.403357735	0.16051019	0.263905248
ENSG00000257624	AC004024.1	0.213946815	-0.03758384	3.673777633	-0.010230298	0.991837545	NA
ENSG00000230612	AC004039.1	0.886464105	-0.393994597	2.454170547	-0.160540838	0.872455055	NA
ENSG00000251170	AC004052.1	0.323355813	-0.622783049	3.965523376	-0.157049396	0.875205919	NA
ENSG00000248242	AC004053.1	0.228644356	-0.125336058	3.989448937	-0.031416885	0.974937076	NA
ENSG00000196656	AC004057.1	146.0350016	1.505697634	0.179836235	8.372604312	5.63585970959856e-17	4.98974716893965e-16
ENSG00000251312	AC004062.1	1.704311688	-0.463350898	1.900089098	-0.243857458	0.807341218	0.872887589
ENSG00000250670	AC004063.1	0.44259117	-1.081653169	2.843368895	-0.380412535	0.703639211	NA
ENSG00000216425	AC004066.1	0.323355813	-0.622783049	3.965523376	-0.157049396	0.875205919	NA
ENSG00000250522	AC004066.2	0.481812611	-1.214000313	2.824204068	-0.429855734	0.667300587	NA
ENSG00000273447	AC004067.1	1.992566818	-3.261683341	1.814629775	-1.797437353	0.072266215	0.140322295
ENSG00000251259	AC004069.1	68.15328922	1.734891225	0.302483872	5.735483398	9.72346170966967e-09	5.30699438833048e-08
ENSG00000251473	AC004069.2	0.308658272	-0.55904055	3.905145868	-0.143154845	0.886167891	NA
ENSG00000268163	AC004076.1	1.485770725	5.249550774	2.279529499	2.302909779	0.02128392	0.050061211
ENSG00000276449	AC004076.2	28.61794928	-1.901536771	0.475469926	-3.99927875	6.35358126220169e-05	0.000235618
ENSG00000253308	AC004080.1	0.24251686	-0.204025583	3.985105525	-0.051197034	0.959168515	NA
ENSG00000270182	AC004080.4	0.161677906	0.38798534	4.024233915	0.096412224	0.923193184	NA
ENSG00000254180	AC004083.1	31.67827546	2.466116372	0.394131184	6.257095286	3.92213798191772e-10	2.38399414995878e-09
ENSG00000089009	AC004086.1	7419.710635	2.539273592	0.129787104	19.56491448	3.07919686080735e-85	1.21671253297977e-83
ENSG00000226851	AC004112.1	0.507907545	-1.282601721	2.710394109	-0.473215949	0.63605912	NA
ENSG00000213798	AC004129.1	0.323355813	-0.622783049	3.965523376	-0.157049396	0.875205919	NA
ENSG00000234406	AC004129.2	0.198424237	0.059651594	4.000619941	0.014910588	0.988103513	NA
ENSG00000271133	AC004130.1	2.548383676	1.450387705	1.371223145	1.057732806	0.290177274	0.416476417
ENSG00000263485	AC004147.1	2.000931661	1.867081	1.703812416	1.095825446	0.273155171	0.397845662
ENSG00000263571	AC004147.2	2.915029569	-1.486630635	1.474422936	-1.008279645	0.313320232	0.441514204
ENSG00000265356	AC004147.4	1.501673847	-2.843267771	1.960355665	-1.450383633	0.146951569	0.24596526
ENSG00000265775	AC004147.5	0.360102143	-0.788203281	3.651472485	-0.215859023	0.829097639	NA
ENSG00000263272	AC004148.2	4.399989943	1.113159149	0.993596012	1.120333753	0.262571564	0.385887511
ENSG00000180448	AC004151.1	5.346809484	0.502994668	1.053279994	0.477550766	0.63296998	0.735870796
ENSG00000070423	AC004156.1	55.21380469	0.91960428	0.394963921	2.328324771	0.019894865	0.047274615
ENSG00000267666	AC004156.2	1.946082549	-0.78861758	2.001263902	-0.394059763	0.693536917	0.784897351
ENSG00000260664	AC004158.1	2.94298154	-3.815681713	1.787172833	-2.135037889	0.032757915	0.0725328
ENSG00000230333	AC004160.1	26.71336017	1.191246282	0.395846429	3.009364726	0.002617946	0.007578282
ENSG00000230435	AC004160.2	0.308658272	-0.55904055	3.905145868	-0.143154845	0.886167891	NA
ENSG00000267778	AC004221.1	5.11323561	2.030490744	0.916552531	2.215356648	0.026735594	0.060867109
ENSG00000243423	AC004223.1	0.133932898	0.62491507	4.044820558	0.1544976	0.877217403	NA
ENSG00000267457	AC004223.2	0.843564828	-2.019078257	2.280917844	-0.885204288	0.37604646	NA
ENSG00000273687	AC004223.4	0.228644356	-0.125336058	3.989448937	-0.031416885	0.974937076	NA
ENSG00000240311	AC004224.1	1.594985345	1.471980515	1.670319047	0.881257098	0.378178681	0.507330348
ENSG00000234477	AC004231.1	1.306231882	3.087709294	2.241286827	1.377650221	0.168311307	NA
ENSG00000262899	AC004232.1	0.404194766	-0.947011178	3.953770751	-0.239521014	0.810701604	NA
ENSG00000279031	AC004232.2	1.227365833	-2.563977133	2.035508342	-1.259624969	0.207804684	NA
ENSG00000262362	AC004233.1	0.20007431	0.048850993	3.999928564	0.012212966	0.990255705	NA
ENSG00000272079	AC004233.2	8.23578951	1.149065319	0.918130122	1.251527743	0.210741998	0.32535417
ENSG00000274367	AC004233.3	4.995857761	2.225507088	1.002795653	2.219302687	0.026466139	0.060385054
ENSG00000257433	AC004241.1	2.964556062	-1.561992186	1.437397112	-1.086681038	0.277177797	0.402559388
ENSG00000276390	AC004241.3	1.704117309	-1.688817464	1.743570435	-0.968597213	0.332746194	0.461326944
ENSG00000277173	AC004241.4	0.404194766	-0.947011178	3.953770751	-0.239521014	0.810701604	NA
ENSG00000280054	AC004241.5	0.510382656	-1.290477462	3.237574911	-0.398593854	0.690192491	NA
ENSG00000263990	AC004253.1	0.228644356	-0.125336058	3.989448937	-0.031416885	0.974937076	NA
ENSG00000269635	AC004257.1	0.389497225	-0.894320172	3.619218318	-0.247103129	0.804828412	NA
ENSG00000275936	AC004263.1	0.161677906	0.38798534	4.024233915	0.096412224	0.923193184	NA
ENSG00000286067	AC004263.2	0.885076381	-0.285075191	2.077216243	-0.137239053	0.890841843	NA
ENSG00000268812	AC004264.1	0.308658272	-0.55904055	3.905145868	-0.143154845	0.886167891	NA
ENSG00000279699	AC004264.2	1.615669713	-1.64446299	1.758905939	-0.934935151	0.34982172	0.479192544
ENSG00000260510	AC004381.1	0.938733013	-0.531798855	2.09946169	-0.253302481	0.800034479	NA
ENSG00000285303	AC004381.3	0.943760587	2.308632297	2.781267413	0.830064842	0.406502123	NA
ENSG00000226107	AC004383.1	2.722039202	-1.396542188	1.438525	-0.970815376	0.331640224	0.460480662
ENSG00000213269	AC004386.1	0.696672882	4.173333084	3.480947298	1.198907288	0.230563998	NA
ENSG00000280177	AC004408.2	0.294785768	-0.495054757	3.282303122	-0.150825423	0.880113431	NA
ENSG00000235979	AC004448.2	0.68510803	-1.708978398	2.530126997	-0.675451627	0.499388874	NA
ENSG00000287196	AC004448.4	0.390322262	-0.897227471	3.617002375	-0.248058303	0.804089297	NA
ENSG00000146677	AC004453.1	62.31086791	4.644440265	0.3713625	12.50648698	6.88002297990391e-36	1.15695928014261e-34
ENSG00000279853	AC004453.2	10.31254539	-1.008366427	0.720031963	-1.400446755	0.161379577	0.265019092
ENSG00000281530	AC004461.2	1.835686011	-3.144589869	1.850528259	-1.699293082	0.089263975	0.166851663
ENSG00000268069	AC004466.1	2.705034009	0.214024918	1.267540372	0.168850573	0.865914178	0.912558412
ENSG00000274737	AC004466.2	1.460135373	-2.811701181	2.02537938	-1.388234327	0.165065703	0.269535256
ENSG00000275194	AC004467.1	0.698980534	-1.736378875	2.593698141	-0.669460662	0.503201666	NA
ENSG00000223461	AC004471.1	0.789277537	-0.112837133	2.48902067	-0.045333948	0.963841129	NA
ENSG00000272682	AC004471.2	0.480987574	-1.211955052	2.759129562	-0.439252679	0.660478458	NA
ENSG00000105705	AC004475.1	138.0667169	0.169033299	0.207447599	0.814824079	0.415173016	0.542668823
ENSG00000263412	AC004477.1	11.48444084	-0.814203565	0.666481196	-1.221645217	0.221841821	0.338323188
ENSG00000266341	AC004477.2	0.323355813	-0.622783049	3.965523376	-0.157049396	0.875205919	NA
ENSG00000278765	AC004477.3	9.229430213	0.450460501	0.740300407	0.608483389	0.54286692	0.659681751
ENSG00000279996	AC004491.1	4.109243736	-0.144963992	1.142954749	-0.126832661	0.899072845	0.936146811
ENSG00000272072	AC004492.1	4.513341982	-0.939051444	1.075548611	-0.873090657	0.382613666	0.511881651
ENSG00000262312	AC004494.1	3.328973342	-2.88061976	1.524940223	-1.889005035	0.058891154	0.118660029
ENSG00000235713	AC004522.1	0.404194766	-0.947011178	3.953770751	-0.239521014	0.810701604	NA
ENSG00000237640	AC004522.2	2.308280427	-0.991251444	1.550571384	-0.639281399	0.522639887	0.642134141
ENSG00000286923	AC004522.4	2.45893945	1.970209911	1.410640757	1.39667729	0.162510636	0.266331476
ENSG00000274177	AC004528.2	0.161677906	0.38798534	4.024233915	0.096412224	0.923193184	NA
ENSG00000214870	AC004540.1	43.8546173	-0.617091708	0.364210051	-1.694329154	0.090202754	0.168110212
ENSG00000225792	AC004540.2	24.7210698	-0.796229399	0.449550937	-1.771166145	0.076533077	0.147217584
ENSG00000237921	AC004543.1	1.321529289	0.529138901	2.13305996	0.248065648	0.804083614	NA
ENSG00000287489	AC004549.1	0.24251686	-0.204025583	3.985105525	-0.051197034	0.959168515	NA
ENSG00000089127	AC004551.1	0.538127664	-1.362288753	3.215254675	-0.423695443	0.671787939	NA
ENSG00000225071	AC004552.1	9.701585204	1.411515343	0.72672743	1.942289895	0.052102016	0.107115156
ENSG00000282840	AC004554.2	0.398498547	-0.942718798	3.516299587	-0.268099681	0.788622591	NA
ENSG00000276345	AC004556.1	92.21600771	1.957795107	0.217992253	8.981030659	2.6824207982465e-19	2.64765275180491e-18
ENSG00000262623	AC004584.2	1.499987415	1.8890005	2.15503124	0.876553651	0.380729124	0.509785535
ENSG00000263120	AC004584.3	0.456463674	-1.122434017	2.880472563	-0.389670095	0.696780513	NA
ENSG00000266088	AC004585.1	0.348704749	-0.745201766	3.738379512	-0.19933818	0.841998215	NA
ENSG00000279775	AC004585.2	0.323355813	-0.622783049	3.965523376	-0.157049396	0.875205919	NA
ENSG00000235669	AC004593.1	0.228644356	-0.125336058	3.989448937	-0.031416885	0.974937076	NA
ENSG00000285081	AC004593.2	2.159755947	-2.117471056	1.666137635	-1.270886037	0.203769194	0.317072601
ENSG00000285162	AC004593.3	0.213946815	-0.03758384	3.673777633	-0.010230298	0.991837545	NA
ENSG00000240499	AC004594.1	8.627495766	-1.112745201	1.057440843	-1.052300191	0.292661844	0.419203251
ENSG00000267394	AC004596.1	0.264565649	-0.353082474	3.977487914	-0.088770219	0.929264526	NA
ENSG00000279488	AC004623.1	0.374799684	-0.842047457	3.608005436	-0.23338309	0.815463943	NA
ENSG00000267285	AC004672.2	0.879486121	-2.084125852	2.294613315	-0.908268874	0.363736183	NA
ENSG00000231216	AC004674.1	0.376449758	-0.848050462	3.603315236	-0.235352837	0.813934889	NA
ENSG00000235592	AC004674.2	0.323355813	-0.622783049	3.965523376	-0.157049396	0.875205919	NA
ENSG00000275468	AC004678.1	1.077693485	1.399433706	2.283442151	0.612861467	0.539967944	NA
ENSG00000279653	AC004678.2	0.411546014	-0.985643011	3.543202064	-0.278178606	0.780875257	NA
ENSG00000265206	AC004687.1	0.428718666	-1.040272995	2.864471067	-0.363164078	0.71648232	NA
ENSG00000285897	AC004687.2	0.480987574	-1.211955052	2.759129562	-0.439252679	0.660478458	NA
ENSG00000286788	AC004687.3	1.93121755	-3.207271968	1.798732064	-1.783073773	0.074574295	0.144060034
ENSG00000225583	AC004690.1	0.147805402	0.502863753	4.033807753	0.1246623	0.900790905	NA
ENSG00000241345	AC004690.2	0.375624721	-0.842369081	3.044353999	-0.276698794	0.782011398	NA
ENSG00000213717	AC004692.1	2.762280879	1.079999601	1.378087719	0.78369438	0.433219461	0.559394758
ENSG00000228680	AC004692.2	0.309483309	-0.562692654	3.901928885	-0.144208844	0.885335557	NA
ENSG00000276578	AC004696.1	0.507907545	-1.282601721	2.710394109	-0.473215949	0.63605912	NA
ENSG00000263494	AC004702.1	1.171579905	1.011671431	2.300019207	0.439853471	0.660043237	NA
ENSG00000249815	AC004704.1	0.227819319	-0.120455428	3.989726045	-0.030191403	0.975914405	NA
ENSG00000261996	AC004706.1	2.234715369	-2.219600698	1.649841543	-1.345341743	0.178514899	0.286194705
ENSG00000282936	AC004706.3	31.47891269	-0.012563968	0.403213429	-0.031159597	0.975142261	0.985872101
ENSG00000234203	AC004771.2	1.285330961	-2.624485099	1.959376821	-1.339448885	0.180424584	NA
ENSG00000262227	AC004771.3	4.178662511	-0.814988359	1.114749285	-0.731095655	0.464720728	0.588259288
ENSG00000262429	AC004771.4	1.526453625	3.379539462	2.153783332	1.56911766	0.116620525	0.205689797
ENSG00000262678	AC004771.5	0.375624721	-0.842369081	3.044353999	-0.276698794	0.782011398	NA
ENSG00000272203	AC004775.1	0.214771851	-0.04292387	3.994253242	-0.010746407	0.991425773	NA
ENSG00000279370	AC004777.1	0.360102143	-0.788203281	3.651472485	-0.215859023	0.829097639	NA
ENSG00000282943	AC004784.1	0.859833404	-2.038252173	2.827374849	-0.720899167	0.470971555	NA
ENSG00000177369	AC004797.1	1.151854791	-0.979044063	1.925530337	-0.508454239	0.611134823	NA
ENSG00000226138	AC004801.1	0.901055688	2.263511581	2.476105278	0.914141899	0.360642289	NA
ENSG00000240399	AC004801.2	3.46913654	-1.048350804	1.210747744	-0.86587054	0.38656116	0.515773109
ENSG00000257955	AC004801.3	0.200899347	0.043476031	3.999586374	0.010870132	0.99132706	NA
ENSG00000257985	AC004801.4	0.457288711	-1.127876819	3.380888375	-0.333603685	0.738678638	NA
ENSG00000258203	AC004801.5	0.389497225	-0.894320172	3.619218318	-0.247103129	0.804828412	NA
ENSG00000276814	AC004801.6	1.478804976	-2.828505398	1.984156104	-1.425545798	0.153999491	0.255518344
ENSG00000279840	AC004801.7	0.510382656	-1.290477462	3.237574911	-0.398593854	0.690192491	NA
ENSG00000250132	AC004803.1	51.0466254	-0.556425144	0.466531169	-1.192685893	0.232992413	0.351405773
ENSG00000280958	AC004808.1	0.20007431	0.048850993	3.999928564	0.012212966	0.990255705	NA
ENSG00000255575	AC004812.1	0.309483309	-0.562692654	3.901928885	-0.144208844	0.885335557	NA
ENSG00000277283	AC004812.2	30.96310032	-1.053217103	0.45299765	-2.324994631	0.020072247	0.047658467
ENSG00000259153	AC004816.1	90.36341342	-1.004492219	0.246865613	-4.068983964	4.72185966139133e-05	0.000178406
ENSG00000275630	AC004816.2	1.731467089	0.89556322	1.797733728	0.498162328	0.618369632	0.723686744
ENSG00000269927	AC004817.3	0.618966618	-1.563985289	3.085276304	-0.506919036	0.612211629	NA
ENSG00000269945	AC004817.4	0.794517028	-1.923384824	2.959144097	-0.649980116	0.515705065	NA
ENSG00000286423	AC004817.5	0.987245046	-2.245478993	2.133643738	-1.05241515	0.292609121	NA
ENSG00000258431	AC004825.1	0.24251686	-0.204025583	3.985105525	-0.051197034	0.959168515	NA
ENSG00000274818	AC004825.2	4.89059562	-0.287126769	0.99589038	-0.288311621	0.773108213	0.846486306
ENSG00000287643	AC004825.3	0.787995772	-1.918072543	2.307303049	-0.831304992	0.405801355	NA
ENSG00000286333	AC004828.2	0.738096016	0.218818519	2.22520837	0.098336192	0.92166534	NA
ENSG00000228204	AC004830.1	0.485033719	-1.211602635	3.945935066	-0.307050829	0.758804683	NA
ENSG00000181123	AC004832.1	0.375624721	-0.842369081	3.044353999	-0.276698794	0.782011398	NA
ENSG00000272689	AC004832.4	1.299203465	-2.638512196	1.954729158	-1.349809607	0.177077063	NA
ENSG00000273350	AC004832.5	0.147805402	0.502863753	4.033807753	0.1246623	0.900790905	NA
ENSG00000284523	AC004834.1	6.126964404	0.184984106	0.917647423	0.201585164	0.840241045	0.89516952
ENSG00000230392	AC004835.1	0.294785768	-0.495054757	3.282303122	-0.150825423	0.880113431	NA
ENSG00000228554	AC004837.2	0.323355813	-0.622783049	3.965523376	-0.157049396	0.875205919	NA
ENSG00000287584	AC004837.4	2.749070087	-2.565516476	1.58838609	-1.615171835	0.106273488	0.191473673
ENSG00000272854	AC004839.1	0.146980365	0.510104583	4.034436278	0.126437635	0.899385512	NA
ENSG00000258376	AC004846.1	0.214771851	-0.04292387	3.994253242	-0.010746407	0.991425773	NA
ENSG00000258944	AC004846.2	3.565162807	0.282978515	1.420616505	0.199194163	0.842110865	0.896304828
ENSG00000260997	AC004847.1	0.147805402	0.502863753	4.033807753	0.1246623	0.900790905	NA
ENSG00000278254	AC004852.2	0.295610805	-0.500872493	3.921809064	-0.127714655	0.898374792	NA
ENSG00000270729	AC004853.1	0.44259117	-1.081653169	2.843368895	-0.380412535	0.703639211	NA
ENSG00000230160	AC004854.1	0.228644356	-0.125336058	3.989448937	-0.031416885	0.974937076	NA
ENSG00000272768	AC004854.2	1.607493428	-1.62597687	1.800886913	-0.90287561	0.366591917	0.495877902
ENSG00000259109	AC004858.1	0.495685115	-1.251010701	2.740952509	-0.456414585	0.64809188	NA
ENSG00000232667	AC004862.1	1.707624891	-1.68880895	1.742849413	-0.96899304	0.332548662	0.461183207
ENSG00000236274	AC004865.1	0.200899347	0.043476031	3.999586374	0.010870132	0.99132706	NA
ENSG00000239636	AC004865.2	1.522608329	-1.538404219	1.780533289	-0.864013174	0.387580653	0.516789972
ENSG00000230680	AC004869.1	0.133932898	0.62491507	4.044820558	0.1544976	0.877217403	NA
ENSG00000223829	AC004870.2	0.24251686	-0.204025583	3.985105525	-0.051197034	0.959168515	NA
ENSG00000229192	AC004870.3	0.24251686	-0.204025583	3.985105525	-0.051197034	0.959168515	NA
ENSG00000273419	AC004877.1	5.784673323	-0.307783798	0.923530467	-0.3332687	0.738931464	0.819572007
ENSG00000280149	AC004877.2	0.948102644	-2.192155234	2.27403138	-0.963995156	0.335048355	NA
ENSG00000286639	AC004879.1	1.71322459	-3.039090471	1.793807914	-1.694211765	0.09022505	0.168138744
ENSG00000287967	AC004882.3	0.133932898	0.62491507	4.044820558	0.1544976	0.877217403	NA
ENSG00000231295	AC004888.1	0.334832245	-0.690377181	3.962853964	-0.174212118	0.861698763	NA
ENSG00000244198	AC004889.1	61.45558018	-0.630385558	0.311187333	-2.025742987	0.042791129	0.090925009
ENSG00000239719	AC004890.1	2.98575814	3.113401325	1.508325283	2.064144492	0.039004019	0.084233706
ENSG00000244560	AC004890.2	6.121311015	-2.868274456	1.238065857	-2.316738192	0.020517998	0.048573054
ENSG00000238109	AC004893.1	0.323355813	-0.622783049	3.965523376	-0.157049396	0.875205919	NA
ENSG00000231704	AC004895.1	0.346229639	-0.736581113	3.106156092	-0.237135898	0.812551364	NA
ENSG00000236018	AC004898.1	2.172998613	1.249460974	1.425200577	0.87669132	0.380654323	0.50971374
ENSG00000225705	AC004899.1	3.959836704	2.518370914	1.105116247	2.278828965	0.022677234	0.052893764
ENSG00000279578	AC004899.2	1.332644693	-2.671328299	2.523638289	-1.058522654	0.289817228	NA
ENSG00000285518	AC004900.1	0.213121778	-0.032670356	3.994869962	-0.008178077	0.993474911	NA
ENSG00000272812	AC004908.2	5.475713696	-3.661171695	1.379377058	-2.654221101	0.007949172	0.020805839
ENSG00000273402	AC004908.3	1.482184162	-2.836522532	2.062515106	-1.375273579	0.169046644	0.27456388
ENSG00000243797	AC004917.1	2.615087775	1.237638488	1.301184935	0.951162633	0.341521824	0.470320544
ENSG00000244701	AC004918.1	4.603624301	-1.583790551	1.20851432	-1.310526922	0.190017643	0.300274794
ENSG00000270157	AC004918.4	6.652833959	-5.001088329	1.404716013	-3.560213084	0.000370554	0.001245915
ENSG00000236046	AC004920.1	0.323355813	-0.622783049	3.965523376	-0.157049396	0.875205919	NA
ENSG00000273341	AC004921.1	0.309483309	-0.562692654	3.901928885	-0.144208844	0.885335557	NA
ENSG00000287519	AC004921.2	0.68510803	-1.708978398	2.530126997	-0.675451627	0.499388874	NA
ENSG00000284292	AC004922.1	0.790470883	-1.922242827	2.306246569	-0.833494065	0.404566144	NA
ENSG00000254610	AC004923.1	1.565875916	-1.58323566	1.752448308	-0.903442146	0.36629128	0.49569415
ENSG00000255306	AC004923.4	0.657363021	-1.654149562	2.508440349	-0.659433486	0.509617445	NA
ENSG00000279419	AC004925.1	6.294169443	-1.680871773	0.991937769	-1.694533493	0.090163953	0.168063932
ENSG00000287409	AC004936.1	0.308658272	-0.55904055	3.905145868	-0.143154845	0.886167891	NA
ENSG00000287574	AC004938.2	3.098244621	-2.739745868	1.56419002	-1.751542864	0.079852445	0.152384554
ENSG00000228151	AC004941.1	0.456463674	-1.122434017	2.880472563	-0.389670095	0.696780513	NA
ENSG00000259209	AC004943.1	4.912819969	0.153962349	0.953285302	0.161507105	0.871694016	0.916722524
ENSG00000259768	AC004943.2	25.44195653	-0.324380066	0.454096012	-0.714342468	0.475015438	0.598155889
ENSG00000279206	AC004943.3	1.152573869	0.842751726	1.815115036	0.464296593	0.642435265	NA
ENSG00000253510	AC004944.1	0.293960731	-0.493259841	3.928786065	-0.125550191	0.900087993	NA
ENSG00000233417	AC004946.1	0.309483309	-0.562692654	3.901928885	-0.144208844	0.885335557	NA
ENSG00000233760	AC004947.1	1.244459446	-2.57465177	2.010270616	-1.280748845	0.200281897	NA
ENSG00000280255	AC004947.2	34.00816235	-0.779603237	0.38801158	-2.009226727	0.044513095	0.094035915
ENSG00000286507	AC004947.3	1.317579664	3.101719867	2.513510699	1.234018963	0.217195838	NA
ENSG00000272745	AC004948.1	0.537302627	-1.357122869	2.75996548	-0.491717335	0.622919182	NA
ENSG00000283117	AC004949.1	0.908881203	-2.127462333	2.176420407	-0.977505231	0.328319089	NA
ENSG00000228434	AC004951.1	23.63038353	-0.175828216	0.484202969	-0.363129157	0.716508405	0.803181992
ENSG00000239556	AC004951.2	2.172158891	-0.862855744	1.495356633	-0.577023383	0.56392366	0.6780722
ENSG00000241057	AC004951.3	5.165051407	2.175466082	0.94723186	2.296656366	0.02163838	0.050780767
ENSG00000273432	AC004951.4	1.458037952	-1.446717559	2.170065176	-0.666670096	0.504982884	0.626354136
ENSG00000243554	AC004967.1	0.267040759	-0.365523451	3.976886327	-0.091911969	0.926767982	NA
ENSG00000285725	AC004967.2	7.201677664	-3.081669915	1.211989111	-2.542654786	0.011001386	0.027887639
ENSG00000279326	AC004972.1	0.308658272	-0.55904055	3.905145868	-0.143154845	0.886167891	NA
ENSG00000285612	AC004974.1	0.332357135	-0.68106902	3.742242788	-0.181994878	0.855586745	NA
ENSG00000224629	AC004975.1	0.133932898	0.62491507	4.044820558	0.1544976	0.877217403	NA
ENSG00000205485	AC004980.1	49.19510718	0.143781661	0.32688487	0.439854133	0.660042758	0.757428179
ENSG00000214243	AC004980.2	38.46586026	4.205598291	0.460252586	9.137587527	6.38609871939472e-20	6.49514283953993e-19
ENSG00000230305	AC004980.3	5.44093348	0.656070182	0.879694797	0.745792955	0.455792496	0.579909309
ENSG00000250778	AC004980.4	0.20007431	0.048850993	3.999928564	0.012212966	0.990255705	NA
ENSG00000272732	AC004982.1	12.18034992	-5.869939472	1.277912348	-4.593381918	4.36119841701964e-06	1.85880054387461e-05
ENSG00000272894	AC004982.2	18.08219423	-2.112047651	0.627252347	-3.367141888	0.000759516	0.002424969
ENSG00000233225	AC004987.2	19.63656198	1.440423231	0.518314004	2.779055208	0.005451726	0.014782009
ENSG00000237251	AC004987.3	3.423538807	2.550641329	1.239183773	2.0583237	0.039559071	0.085213573
ENSG00000270797	AC004987.4	0.510382656	-1.290477462	3.237574911	-0.398593854	0.690192491	NA
ENSG00000203446	AC004988.1	0.52425516	-1.326748127	3.214611315	-0.412724276	0.679808637	NA
ENSG00000232756	AC004990.1	0.698155497	-1.737729562	2.984162159	-0.582317404	0.560352905	NA
ENSG00000228532	AC005000.1	394.320733	1.984742472	0.139153774	14.2629439	3.72406950415275e-46	7.71886378535157e-45
ENSG00000235573	AC005005.2	0.161677906	0.38798534	4.024233915	0.096412224	0.923193184	NA
ENSG00000273387	AC005005.3	3.886080065	0.493693688	1.056678983	0.467212556	0.640347811	0.741867495
ENSG00000278920	AC005005.4	2.566452743	-3.616280808	1.897877717	-1.905434041	0.056723674	0.114947241
ENSG00000226671	AC005008.1	0.228644356	-0.125336058	3.989448937	-0.031416885	0.974937076	NA
ENSG00000231255	AC005009.1	2.317493666	-3.473110857	1.674937616	-2.073576248	0.038118683	0.082571608
ENSG00000233073	AC005009.2	19.77922846	-2.713235006	0.671818126	-4.038645134	5.37608257480675e-05	0.00020148
ENSG00000228421	AC005013.1	0.133932898	0.62491507	4.044820558	0.1544976	0.877217403	NA
ENSG00000224280	AC005014.1	3.884965758	1.04400856	1.053695095	0.99080708	0.321779792	0.450480476
ENSG00000272361	AC005014.2	7.269649607	-0.803179865	0.808227281	-0.993754955	0.320342181	0.448964138
ENSG00000272537	AC005014.3	0.146980365	0.510104583	4.034436278	0.126437635	0.899385512	NA
ENSG00000213875	AC005019.1	0.390322262	-0.897227471	3.617002375	-0.248058303	0.804089297	NA
ENSG00000273138	AC005021.1	0.161677906	0.38798534	4.024233915	0.096412224	0.923193184	NA
ENSG00000270462	AC005034.2	0.280088227	-0.429132223	3.328431171	-0.128929277	0.897413611	NA
ENSG00000270696	AC005034.3	0.20007431	0.048850993	3.999928564	0.012212966	0.990255705	NA
ENSG00000270996	AC005034.4	1.071840875	-0.829720687	1.969849242	-0.421210247	0.673601562	NA
ENSG00000271452	AC005034.5	8.11535346	-1.038440743	0.885120674	-1.173219396	0.240707836	0.360761918
ENSG00000286045	AC005034.6	1.019571966	-0.715466137	2.069806134	-0.345668189	0.729592094	NA
ENSG00000183308	AC005037.1	0.280088227	-0.429132223	3.328431171	-0.128929277	0.897413611	NA
ENSG00000226905	AC005040.1	0.213121778	-0.032670356	3.994869962	-0.008178077	0.993474911	NA
ENSG00000286218	AC005040.2	0.390322262	-0.897227471	3.617002375	-0.248058303	0.804089297	NA
ENSG00000159239	AC005041.1	0.698980534	-1.736378875	2.593698141	-0.669460662	0.503201666	NA
ENSG00000234521	AC005041.2	0.214771851	-0.04292387	3.994253242	-0.010746407	0.991425773	NA
ENSG00000272183	AC005041.3	0.161677906	0.38798534	4.024233915	0.096412224	0.923193184	NA
ENSG00000286623	AC005041.4	2.740687189	-0.445051419	1.388236937	-0.320587507	0.748523006	0.827284142
ENSG00000286883	AC005041.5	1.309486552	-1.250899164	1.87368446	-0.667614633	0.504379614	NA
ENSG00000227331	AC005042.1	4.292887776	-0.901498813	1.166704607	-0.77268814	0.439706967	0.565139586
ENSG00000273055	AC005046.1	2.019118481	-2.045310212	1.666708202	-1.227155545	0.219764134	0.336006362
ENSG00000267052	AC005050.1	0.64019037	-1.619367373	2.529598658	-0.640167707	0.522063575	NA
ENSG00000286013	AC005050.2	0.646711626	-1.627972343	3.759043161	-0.433081578	0.664955506	NA
ENSG00000279601	AC005052.1	7.151958365	-0.440536128	0.797636189	-0.552302083	0.580741404	0.692290087
ENSG00000286366	AC005052.2	1.622085011	-0.230419129	1.698540026	-0.135657168	0.89209231	0.930932756
ENSG00000243004	AC005062.1	10.4854159	0.883865713	0.70375994	1.255919331	0.209145219	0.323400854
ENSG00000234715	AC005064.1	0.330707061	-0.673564147	3.963506478	-0.169941477	0.865056161	NA
ENSG00000273978	AC005066.1	0.308658272	-0.55904055	3.905145868	-0.143154845	0.886167891	NA
ENSG00000272918	AC005070.3	7.449887068	-1.612876239	0.963963949	-1.673170703	0.094293696	0.174089573
ENSG00000287631	AC005071.1	0.146980365	0.510104583	4.034436278	0.126437635	0.899385512	NA
ENSG00000272219	AC005072.1	2.340746002	-0.003378738	1.588362521	-0.002127183	0.998302755	0.999133151
ENSG00000224046	AC005076.1	4.267235705	-0.312935658	1.021108408	-0.306466636	0.759249379	0.836105485
ENSG00000213549	AC005077.1	0.309483309	-0.562692654	3.901928885	-0.144208844	0.885335557	NA
ENSG00000224273	AC005077.2	3.908862617	2.759557249	1.16160638	2.375638855	0.0175186	0.042160974
ENSG00000228829	AC005077.3	0.41530289	2.409887612	3.546255172	0.679558434	0.496784096	NA
ENSG00000230882	AC005077.4	0.844478284	2.29708383	2.507198804	0.916195328	0.359564456	NA
ENSG00000287815	AC005081.1	0.961606839	-0.605335222	2.063220494	-0.293393374	0.76922149	NA
ENSG00000226816	AC005082.1	2.830729122	-2.605387533	1.635429658	-1.59309055	0.111139879	0.198653399
ENSG00000285926	AC005082.2	0.345404602	-0.732290201	3.749053817	-0.195326671	0.845137219	NA
ENSG00000233834	AC005083.1	0.213946815	-0.03758384	3.673777633	-0.010230298	0.991837545	NA
ENSG00000271330	AC005084.1	0.161677906	0.38798534	4.024233915	0.096412224	0.923193184	NA
ENSG00000261535	AC005086.1	0.485033719	-1.211602635	3.945935066	-0.307050829	0.758804683	NA
ENSG00000278586	AC005088.1	0.471880293	2.409889923	3.398923078	0.709015729	0.478314716	NA
ENSG00000274080	AC005089.1	1.060732751	-2.340563004	2.185885472	-1.070761956	0.284276477	NA
ENSG00000229893	AC005091.1	0.374799684	-0.842047457	3.608005436	-0.23338309	0.815463943	NA
ENSG00000226624	AC005099.1	0.228644356	-0.125336058	3.989448937	-0.031416885	0.974937076	NA
ENSG00000260951	AC005100.1	0.52425516	-1.326748127	3.214611315	-0.412724276	0.679808637	NA
ENSG00000285960	AC005100.2	0.390322262	-0.897227471	3.617002375	-0.248058303	0.804089297	NA
ENSG00000224232	AC005104.2	0.161677906	0.38798534	4.024233915	0.096412224	0.923193184	NA
ENSG00000288080	AC005104.3	0.228644356	-0.125336058	3.989448937	-0.031416885	0.974937076	NA
ENSG00000283517	AC005144.1	0.538127664	-1.362288753	3.215254675	-0.423695443	0.671787939	NA
ENSG00000226874	AC005154.1	0.414846162	-0.997621449	2.944108173	-0.338853531	0.734720073	NA
ENSG00000244480	AC005154.2	5.047696918	-0.754239209	0.977674773	-0.771462279	0.440432973	0.565830925
ENSG00000264520	AC005154.4	0.280088227	-0.429132223	3.328431171	-0.128929277	0.897413611	NA
ENSG00000278819	AC005156.1	0.551175132	-1.39528282	3.260239173	-0.427969467	0.66867335	NA
ENSG00000227658	AC005160.1	0.213121778	-0.032670356	3.994869962	-0.008178077	0.993474911	NA
ENSG00000233517	AC005162.2	0.213946815	-0.03758384	3.673777633	-0.010230298	0.991837545	NA
ENSG00000272568	AC005162.3	2.578648254	-2.422345861	1.672132258	-1.448656857	0.147433435	0.246651708
ENSG00000223561	AC005165.1	3.677327264	-1.20491208	1.256657067	-0.958823303	0.337647768	0.466433591
ENSG00000239622	AC005165.2	0.471880293	2.409889923	3.398923078	0.709015729	0.478314716	NA
ENSG00000287096	AC005165.3	0.161677906	0.38798534	4.024233915	0.096412224	0.923193184	NA
ENSG00000268153	AC005176.1	0.362577254	-0.797526478	3.643961222	-0.218862504	0.826757156	NA
ENSG00000267405	AC005180.1	0.161677906	0.38798534	4.024233915	0.096412224	0.923193184	NA
ENSG00000267505	AC005180.2	0.214771851	-0.04292387	3.994253242	-0.010746407	0.991425773	NA
ENSG00000271101	AC005181.1	0.538127664	-1.362288753	3.215254675	-0.423695443	0.671787939	NA
ENSG00000275212	AC005186.1	2.262749648	-3.437591396	1.686227756	-2.038628165	0.041487152	0.088560882
ENSG00000229497	AC005189.1	0.133932898	0.62491507	4.044820558	0.1544976	0.877217403	NA
ENSG00000230258	AC005208.1	0.132282824	0.640365894	4.046279944	0.158260403	0.874251609	NA
ENSG00000263684	AC005209.1	0.161677906	0.38798534	4.024233915	0.096412224	0.923193184	NA
ENSG00000266378	AC005224.2	2.847233128	-1.427143141	1.513104736	-0.943188602	0.345584442	0.474598468
ENSG00000266709	AC005224.3	20.11021591	0.136089308	0.458443004	0.296851095	0.766580195	0.841674764
ENSG00000258603	AC005225.2	4.409894519	-0.009236705	0.999665155	-0.009239798	0.992627812	0.995980114
ENSG00000258695	AC005225.3	0.845135863	-2.014371118	2.801559701	-0.719017738	0.472129991	NA
ENSG00000279026	AC005225.4	8.897406714	-0.674110736	0.748755965	-0.900307666	0.367956542	0.497109041
ENSG00000270200	AC005229.3	0.228644356	-0.125336058	3.989448937	-0.031416885	0.974937076	NA
ENSG00000273314	AC005229.4	12.85807952	0.300186226	0.607593497	0.494057668	0.621265453	0.725840262
ENSG00000286979	AC005234.2	0.323355813	-0.622783049	3.965523376	-0.157049396	0.875205919	NA
ENSG00000263648	AC005244.1	5.784061222	1.264559779	1.090574598	1.159535333	0.246238043	0.366629889
ENSG00000265400	AC005244.2	0.389497225	-0.894320172	3.619218318	-0.247103129	0.804828412	NA
ENSG00000271184	AC005252.1	0.133932898	0.62491507	4.044820558	0.1544976	0.877217403	NA
ENSG00000280125	AC005252.2	0.819865965	-1.972802822	2.791208031	-0.706791755	0.479695899	NA
ENSG00000280415	AC005252.3	0.912927348	-2.123480906	2.296395953	-0.924701554	0.355121171	NA
ENSG00000286209	AC005252.4	0.227819319	-0.120455428	3.989726045	-0.030191403	0.975914405	NA
ENSG00000268030	AC005253.1	0.89464039	-0.438435205	2.10231145	-0.208549121	0.834800233	NA
ENSG00000127530	AC005255.1	2.998365598	-2.675798435	1.707477478	-1.567106137	0.117089885	0.206224913
ENSG00000256210	AC005255.2	7.86347492	0.154191215	0.782941676	0.196938316	0.843875809	0.897627524
ENSG00000267073	AC005256.1	0.777511835	3.220852877	2.910147566	1.10676617	0.268395038	NA
ENSG00000286880	AC005258.2	0.777055107	-0.077177727	2.196873639	-0.035130708	0.971975515	NA
ENSG00000131845	AC005261.1	153.7701938	-1.611463229	0.209873249	-7.678268837	1.61252815625577e-14	1.26520631079684e-13
ENSG00000268205	AC005261.2	331.5104871	-1.426050083	0.141199472	-10.09954258	5.55004542957017e-24	6.48646397363656e-23
ENSG00000268678	AC005261.3	0.818934969	-0.07465475	2.130538712	-0.035040316	0.972047593	NA
ENSG00000279541	AC005261.6	0.214771851	-0.04292387	3.994253242	-0.010746407	0.991425773	NA
ENSG00000267551	AC005264.1	1.061557788	-2.342169459	2.243420387	-1.044017195	0.296477434	NA
ENSG00000263707	AC005277.1	1.45593115	-2.802523456	2.062344101	-1.358901967	0.174177655	0.280925677
ENSG00000251393	AC005280.1	0.295610805	-0.500872493	3.921809064	-0.127714655	0.898374792	NA
ENSG00000225606	AC005281.1	0.24251686	-0.204025583	3.985105525	-0.051197034	0.959168515	NA
ENSG00000266469	AC005288.1	8.161150724	-1.060363146	0.792026124	-1.338798196	0.180636378	0.288736308
ENSG00000285555	AC005293.1	0.228644356	-0.125336058	3.989448937	-0.031416885	0.974937076	NA
ENSG00000227511	AC005297.1	0.404194766	-0.947011178	3.953770751	-0.239521014	0.810701604	NA
ENSG00000288024	AC005301.2	0.161677906	0.38798534	4.024233915	0.096412224	0.923193184	NA
ENSG00000233852	AC005304.1	3.596525688	0.707152565	1.124094372	0.629086474	0.529292445	0.64765129
ENSG00000265494	AC005304.2	0.538127664	-1.362288753	3.215254675	-0.423695443	0.671787939	NA
ENSG00000266744	AC005304.3	2.530308635	0.415590187	1.352796722	0.307208157	0.758684937	0.835600395
ENSG00000267283	AC005306.1	4.344308344	0.220753103	1.119051546	0.197268038	0.84361779	0.897543468
ENSG00000260725	AC005307.1	1.384913601	-2.725374468	2.14344202	-1.271494373	0.203552828	NA
ENSG00000272736	AC005323.2	0.24251686	-0.204025583	3.985105525	-0.051197034	0.959168515	NA
ENSG00000233002	AC005324.1	0.323355813	-0.622783049	3.965523376	-0.157049396	0.875205919	NA
ENSG00000251537	AC005324.3	0.362577254	-0.797526478	3.643961222	-0.218862504	0.826757156	NA
ENSG00000248015	AC005329.1	3.767992576	-1.256048268	1.203804414	-1.043398955	0.296763557	0.423615983
ENSG00000280486	AC005329.3	0.323355813	-0.622783049	3.965523376	-0.157049396	0.875205919	NA
ENSG00000267372	AC005330.1	0.723136125	0.126459837	2.560035464	0.04939769	0.960602369	NA
ENSG00000265100	AC005332.1	2.514161871	-2.387875804	1.577036603	-1.514153698	0.129986862	0.223604535
ENSG00000267731	AC005332.2	4.016122191	-3.157749847	1.440098266	-2.192732206	0.028326679	0.063992978
ENSG00000274561	AC005332.3	37.60733632	-1.360683568	0.421230585	-3.230258239	0.001236785	0.003814661
ENSG00000274712	AC005332.4	36.42436958	-0.519164838	0.383447302	-1.353940517	0.175755356	0.282993317
ENSG00000277476	AC005332.5	65.90276408	-0.274056387	0.327204351	-0.837569508	0.402272524	0.530717435
ENSG00000278730	AC005332.6	545.308267	0.213294396	0.141467758	1.507724437	0.131625068	0.225809937
ENSG00000278740	AC005332.7	1.571009448	-1.532607224	1.801153661	-0.850903094	0.394823186	0.523621486
ENSG00000267056	AC005336.1	5.22536453	7.06297176	1.507041037	4.686648597	2.77715199987814e-06	1.21023878531451e-05
ENSG00000267218	AC005336.2	0.161677906	0.38798534	4.024233915	0.096412224	0.923193184	NA
ENSG00000279717	AC005336.3	1.179143071	-2.495951742	2.035491235	-1.226215912	0.220117435	NA
ENSG00000268565	AC005339.1	1.502775919	0.139122857	2.236954783	0.062192968	0.950409163	0.970864121
ENSG00000285627	AC005343.1	0.496510152	-1.253319325	3.284158295	-0.381625735	0.702738992	NA
ENSG00000287698	AC005343.4	0.714397153	0.348132168	3.064522168	0.113600799	0.909554254	NA
ENSG00000250994	AC005355.1	1.085150692	-0.779725204	1.951399474	-0.399572314	0.689471552	NA
ENSG00000280420	AC005355.2	0.854137184	-2.035251278	2.256287203	-0.902035554	0.367037981	NA
ENSG00000267623	AC005357.2	0.471161215	-1.168779693	3.412389921	-0.342510592	0.731966674	NA
ENSG00000265489	AC005358.2	0.794517028	-1.923384824	2.959144097	-0.649980116	0.515705065	NA
ENSG00000269191	AC005387.2	0.147805402	0.502863753	4.033807753	0.1246623	0.900790905	NA
ENSG00000275162	AC005391.1	0.763639331	3.22051205	2.926251075	1.100559032	0.271088624	NA
ENSG00000227606	AC005392.1	0.308658272	-0.55904055	3.905145868	-0.143154845	0.886167891	NA
ENSG00000276445	AC005393.1	4.876248849	0.590236851	0.999255755	0.590676459	0.554737224	0.670611703
ENSG00000266893	AC005394.1	0.2817383	-0.436586389	3.973545992	-0.109873244	0.912509902	NA
ENSG00000283403	AC005394.2	0.562283255	0.926095983	2.461907054	0.376170165	0.706790394	NA
ENSG00000287249	AC005400.1	4.912626353	3.739829781	1.253840078	2.982700781	0.002857172	0.008217399
ENSG00000241185	AC005410.1	0.44259117	-1.081653169	2.843368895	-0.380412535	0.703639211	NA
ENSG00000266368	AC005410.2	0.854137184	-2.035251278	2.256287203	-0.902035554	0.367037981	NA
ENSG00000264050	AC005412.1	0.460690334	2.40988951	3.425735386	0.703466333	0.481765181	NA
ENSG00000285734	AC005414.1	0.749599368	-1.842907498	2.872485116	-0.641572514	0.521150784	NA
ENSG00000259146	AC005476.2	0.471161215	-1.168779693	3.412389921	-0.342510592	0.731966674	NA
ENSG00000259005	AC005479.1	0.27926319	-0.424660413	3.974095355	-0.106857127	0.914902326	NA
ENSG00000270000	AC005479.2	0.443416207	-1.086182533	3.395569441	-0.319882291	0.749057563	NA
ENSG00000258891	AC005480.1	0.899879881	-2.104516439	2.320146491	-0.90706188	0.364374075	NA
ENSG00000279461	AC005480.2	0.618860659	0.853337259	2.705824816	0.315370476	0.752480381	NA
ENSG00000222012	AC005481.1	0.874530945	-2.062090084	2.891340357	-0.713195207	0.475724972	NA
ENSG00000243018	AC005486.1	0.427893629	-1.037684827	2.82360684	-0.367503298	0.713243632	NA
ENSG00000225647	AC005487.1	0.455638637	-1.12291783	3.384293272	-0.331802754	0.740038204	NA
ENSG00000278873	AC005495.1	11.47816117	0.352266308	0.836179893	0.421280529	0.673550246	0.76889531
ENSG00000267224	AC005498.1	0.427068592	-1.035177023	2.867047544	-0.361060292	0.718054376	NA
ENSG00000267421	AC005498.2	2.385888833	0.930511858	1.419327601	0.655600481	0.512081216	0.632193842
ENSG00000269696	AC005498.3	9.353195073	-0.572139449	0.730857283	-0.782833341	0.433724986	0.559783216
ENSG00000230190	AC005518.1	20.36732532	-0.627793499	0.534646807	-1.174220982	0.240306524	0.360384906
ENSG00000258559	AC005519.1	2.292606413	-2.263947496	1.66529817	-1.359484768	0.173993026	0.280668401
ENSG00000258653	AC005520.1	0.481812611	-1.214000313	2.824204068	-0.429855734	0.667300587	NA
ENSG00000259065	AC005520.2	0.68510803	-1.708978398	2.530126997	-0.675451627	0.499388874	NA
ENSG00000270140	AC005520.3	1.148922952	-2.461828525	2.041857243	-1.205681021	0.227940506	NA
ENSG00000273711	AC005520.5	5.002897452	-3.518467354	1.397626948	-2.517458151	0.011820501	0.029685717
ENSG00000213296	AC005521.1	0.714397153	0.348132168	3.064522168	0.113600799	0.909554254	NA
ENSG00000250614	AC005522.1	0.161677906	0.38798534	4.024233915	0.096412224	0.923193184	NA
ENSG00000283269	AC005524.1	0.655712948	-1.650542226	2.448304155	-0.674157344	0.500211286	NA
ENSG00000234208	AC005529.1	0.390322262	-0.897227471	3.617002375	-0.248058303	0.804089297	NA
ENSG00000253183	AC005531.1	0.714397153	0.348132168	3.064522168	0.113600799	0.909554254	NA
ENSG00000230825	AC005532.1	7.080221737	-0.737178646	0.837422508	-0.880294761	0.37869965	0.507919861
ENSG00000224903	AC005534.1	10.7152324	-2.229022567	0.853867757	-2.61050092	0.009040973	0.023371143
ENSG00000234450	AC005534.2	1.499186501	1.659795705	1.662730601	0.998234894	0.31816547	0.446850348
ENSG00000232006	AC005537.1	5.520259111	0.258054975	1.033929814	0.24958655	0.802907101	0.869499864
ENSG00000286059	AC005538.3	0.362577254	-0.797526478	3.643961222	-0.218862504	0.826757156	NA
ENSG00000235852	AC005540.1	0.333182172	-0.684413875	3.739368192	-0.183029282	0.854775043	NA
ENSG00000264491	AC005544.1	0.323355813	-0.622783049	3.965523376	-0.157049396	0.875205919	NA
ENSG00000266897	AC005546.1	0.920278597	-2.143596733	2.213715151	-0.968325456	0.332881855	NA
ENSG00000285541	AC005548.1	4.650377795	0.978570992	0.942303373	1.038488262	0.299042797	0.426313144
ENSG00000264990	AC005549.1	0.24251686	-0.204025583	3.985105525	-0.051197034	0.959168515	NA
ENSG00000225974	AC005550.1	0.227819319	-0.120455428	3.989726045	-0.030191403	0.975914405	NA
ENSG00000237070	AC005550.2	0.618966618	-1.563985289	3.085276304	-0.506919036	0.612211629	NA
ENSG00000264174	AC005552.1	0.147805402	0.502863753	4.033807753	0.1246623	0.900790905	NA
ENSG00000214719	AC005562.1	9.377179786	-0.161587594	0.786033935	-0.205573305	0.837124232	0.892932514
ENSG00000280247	AC005578.1	0.547954023	-1.400319938	2.659408757	-0.526553105	0.598503965	NA
ENSG00000267320	AC005580.1	1.031614703	1.71979572	2.727559233	0.630525526	0.528350807	NA
ENSG00000240449	AC005586.1	1.374802927	-1.346228522	1.851750842	-0.727003057	0.467224083	NA
ENSG00000261305	AC005586.2	0.227819319	-0.120455428	3.989726045	-0.030191403	0.975914405	NA
ENSG00000216917	AC005587.1	0.133107861	0.632625081	4.045546912	0.156375663	0.875736919	NA
ENSG00000226509	AC005588.1	0.161677906	0.38798534	4.024233915	0.096412224	0.923193184	NA
ENSG00000261757	AC005592.1	3.295263123	-1.763879685	1.389186235	-1.269721539	0.204183838	0.317633969
ENSG00000279584	AC005593.1	0.759425727	-1.869981107	2.336727857	-0.800256265	0.423562337	NA
ENSG00000287884	AC005594.1	0.228644356	-0.125336058	3.989448937	-0.031416885	0.974937076	NA
ENSG00000287154	AC005599.1	0.200899347	0.043476031	3.999586374	0.010870132	0.99132706	NA
ENSG00000260107	AC005606.1	0.161677906	0.38798534	4.024233915	0.096412224	0.923193184	NA
ENSG00000261790	AC005606.2	13.03769129	0.26286744	0.567859949	0.462908927	0.643429649	0.744362822
ENSG00000278901	AC005609.1	1.87094477	-0.691658749	1.643103483	-0.420946554	0.673794109	0.769100723
ENSG00000278907	AC005609.2	2.500027016	-2.404833018	1.587295671	-1.515050448	0.129759629	0.223293458
ENSG00000278915	AC005609.3	4.115227766	-0.816090928	1.113102641	-0.733167723	0.463456139	0.587173371
ENSG00000278946	AC005609.4	2.200627461	-2.153631236	1.66687949	-1.292013759	0.19635238	0.308309569
ENSG00000279726	AC005609.5	50.12610747	-0.640698972	0.328508728	-1.95032557	0.051137327	0.105447184
ENSG00000269296	AC005614.1	2.130637899	0.290515102	1.435933962	0.202317871	0.83966823	0.894765591
ENSG00000272070	AC005618.1	12.6805863	-1.508841657	0.770096242	-1.959289728	0.050078866	0.103637584
ENSG00000279855	AC005618.2	0.24251686	-0.204025583	3.985105525	-0.051197034	0.959168515	NA
ENSG00000288095	AC005618.4	2.108054681	-2.117913725	1.687336142	-1.255181865	0.209412747	0.323684502
ENSG00000283525	AC005622.1	1.244258596	2.396098269	2.200151961	1.089060352	0.276127273	NA
ENSG00000257639	AC005632.1	0.133107861	0.632625081	4.045546912	0.156375663	0.875736919	NA
ENSG00000261596	AC005632.2	3.69805793	0.096501283	1.040873321	0.092711842	0.926132489	0.954907574
ENSG00000271609	AC005632.3	0.147805402	0.502863753	4.033807753	0.1246623	0.900790905	NA
ENSG00000181013	AC005666.1	0.65781975	0.410694278	2.673367761	0.15362431	0.877905968	NA
ENSG00000261886	AC005670.1	1.78856532	-0.365778123	2.032059446	-0.180003653	0.857149701	0.906999275
ENSG00000262879	AC005670.3	612.19409	0.38667498	0.133148061	2.904097709	0.003683132	0.010338375
ENSG00000250413	AC005674.1	0.161677906	0.38798534	4.024233915	0.096412224	0.923193184	NA
ENSG00000261490	AC005674.2	10.57769867	-0.618059162	0.679914612	-0.909024679	0.363337099	0.493164789
ENSG00000226329	AC005682.1	0.552000168	-1.397351081	3.259012073	-0.428765236	0.66809408	NA
ENSG00000286703	AC005682.2	0.878661084	-2.082851575	2.299000577	-0.905981319	0.36494574	NA
ENSG00000278860	AC005691.1	1.596184454	0.976705589	2.140463103	0.456305735	0.648170141	0.748156479
ENSG00000204990	AC005692.1	0.404194766	-0.947011178	3.953770751	-0.239521014	0.810701604	NA
ENSG00000261629	AC005692.2	0.717904735	0.348203622	3.059939119	0.113794297	0.909400859	NA
ENSG00000285841	AC005692.3	0.670410489	-1.679729186	2.465511312	-0.681290399	0.495687757	NA
ENSG00000262966	AC005695.1	3.111904736	-2.739958172	1.552303243	-1.765092088	0.07754829	0.148825429
ENSG00000273816	AC005695.3	1.306231882	3.087709294	2.241286827	1.377650221	0.168311307	NA
ENSG00000262050	AC005696.1	5.310400576	-0.0118167	0.958590547	-0.012327161	0.990164597	0.994503981
ENSG00000272770	AC005696.2	0.133932898	0.62491507	4.044820558	0.1544976	0.877217403	NA
ENSG00000272911	AC005696.3	2.522444114	-3.599739614	1.619009408	-2.22342106	0.026187421	0.059851277
ENSG00000277200	AC005696.4	64.37089271	0.788323088	0.277444022	2.841377096	0.004491916	0.01238326
ENSG00000266202	AC005697.1	0.789097844	4.31992458	3.34500749	1.291454382	0.196546164	NA
ENSG00000286589	AC005697.3	0.147805402	0.502863753	4.033807753	0.1246623	0.900790905	NA
ENSG00000249631	AC005699.1	2.17620952	-3.37981623	1.858791025	-1.818287362	0.069020223	0.135340829
ENSG00000267526	AC005702.2	2.628180522	-0.316053763	1.446451111	-0.2185029	0.827037299	0.886337648
ENSG00000274378	AC005702.3	0.671692254	0.347251229	3.123069505	0.111189081	0.91146641	NA
ENSG00000275860	AC005702.4	0.24251686	-0.204025583	3.985105525	-0.051197034	0.959168515	NA
ENSG00000287664	AC005702.5	0.161677906	0.38798534	4.024233915	0.096412224	0.923193184	NA
ENSG00000237377	AC005703.2	0.213946815	-0.03758384	3.673777633	-0.010230298	0.991837545	NA
ENSG00000266667	AC005703.4	1.387025358	-1.360712814	1.859664432	-0.731698037	0.464352895	NA
ENSG00000279660	AC005703.6	0.133107861	0.632625081	4.045546912	0.156375663	0.875736919	NA
ENSG00000286792	AC005703.7	0.27926319	-0.424660413	3.974095355	-0.106857127	0.914902326	NA
ENSG00000262681	AC005722.2	0.992941265	-2.244945656	2.298640804	-0.976640479	0.328747172	NA
ENSG00000264727	AC005725.1	4.255551839	-0.301746654	1.014303393	-0.297491516	0.766091284	0.841425445
ENSG00000258472	AC005726.1	6.031595199	0.001170061	0.915589967	0.001277931	0.998980359	0.999546868
ENSG00000264044	AC005726.2	0.161677906	0.38798534	4.024233915	0.096412224	0.923193184	NA
ENSG00000264608	AC005726.3	1.60427232	-1.633367682	1.747090417	-0.934907355	0.349836046	0.479192544
ENSG00000265287	AC005726.5	0.471880293	2.409889923	3.398923078	0.709015729	0.478314716	NA
ENSG00000261033	AC005730.2	6.328967812	0.23836995	0.850657619	0.280218439	0.779309921	0.850876313
ENSG00000266126	AC005730.3	0.6153772	0.587533579	2.695772342	0.217946289	0.82747096	NA
ENSG00000262185	AC005736.1	5.046433972	-1.281488861	1.051856061	-1.218311999	0.223105432	0.339862576
ENSG00000226040	AC005740.1	0.308658272	-0.55904055	3.905145868	-0.143154845	0.886167891	NA
ENSG00000254099	AC005740.3	0.323355813	-0.622783049	3.965523376	-0.157049396	0.875205919	NA
ENSG00000271871	AC005740.4	1.824283662	-3.127334536	1.845389264	-1.694674721	0.090137144	0.168039993
ENSG00000287726	AC005740.5	9.398390831	0.051199647	0.82812728	0.061825819	0.950701542	0.971080348
ENSG00000266934	AC005746.1	2.010284618	0.146716209	2.015085068	0.072808941	0.941958156	0.965304534
ENSG00000267131	AC005746.2	0.323355813	-0.622783049	3.965523376	-0.157049396	0.875205919	NA
ENSG00000007237	AC005747.1	301.7629637	-0.26057643	0.219419074	-1.187574194	0.23500121	0.353729225
ENSG00000278925	AC005753.1	2.661872381	-0.568503348	1.408041714	-0.403754621	0.686393169	0.779010764
ENSG00000286736	AC005753.2	1.08278154	-2.375563311	2.075488147	-1.144580524	0.252382964	NA
ENSG00000287527	AC005753.3	8.826696906	0.555663232	0.708183466	0.784631749	0.432669509	0.558899874
ENSG00000267044	AC005757.1	0.161677906	0.38798534	4.024233915	0.096412224	0.923193184	NA
ENSG00000267630	AC005758.1	0.133107861	0.632625081	4.045546912	0.156375663	0.875736919	NA
ENSG00000105650	AC005759.1	0.670410489	-1.679729186	2.465511312	-0.681290399	0.495687757	NA
ENSG00000268650	AC005759.2	1.223872937	0.626759627	1.793329124	0.349495036	0.726717697	NA
ENSG00000267471	AC005771.1	0.146980365	0.510104583	4.034436278	0.126437635	0.899385512	NA
ENSG00000287307	AC005772.2	0.147805402	0.502863753	4.033807753	0.1246623	0.900790905	NA
ENSG00000261198	AC005774.1	0.161677906	0.38798534	4.024233915	0.096412224	0.923193184	NA
ENSG00000266933	AC005775.1	0.267865796	-0.369649985	3.97668791	-0.092954236	0.925939918	NA
ENSG00000270802	AC005776.1	3.530615833	0.718624017	1.151393445	0.624134192	0.532539461	0.650513292
ENSG00000273218	AC005776.2	0.347879713	-0.742830699	3.102403356	-0.239437176	0.810766606	NA
ENSG00000268189	AC005785.1	0.346229639	-0.736581113	3.106156092	-0.237135898	0.812551364	NA
ENSG00000279203	AC005785.2	2.95538944	-2.66214779	1.53908113	-1.729699454	0.083683986	0.158198869
ENSG00000267436	AC005786.3	2.186761541	0.960752995	1.457601795	0.659132692	0.509810564	0.630422554
ENSG00000286629	AC005803.1	0.161677906	0.38798534	4.024233915	0.096412224	0.923193184	NA
ENSG00000265702	AC005821.1	4.244287324	-1.450199845	1.187961145	-1.220746866	0.222181877	0.338699255
ENSG00000235554	AC005822.1	9.727059173	1.046961943	0.75366696	1.389157278	0.16478493	0.269222931
ENSG00000249982	AC005823.2	0.133107861	0.632625081	4.045546912	0.156375663	0.875736919	NA
ENSG00000263644	AC005828.3	0.979893798	-2.226529135	2.219997856	-1.002942021	0.315888837	NA
ENSG00000265282	AC005828.4	0.361752217	-0.793290625	3.031714435	-0.261664033	0.793580472	NA
ENSG00000271749	AC005828.6	2.219726872	0.044694184	1.530004044	0.029211808	0.976695664	0.986203611
ENSG00000271919	AC005828.7	1.019834316	-0.63560042	2.014010724	-0.315589392	0.75231419	NA
ENSG00000261575	AC005829.1	1.210368741	-1.015843618	2.034283821	-0.499361794	0.61752453	NA
ENSG00000262539	AC005829.2	0.466290033	-1.168959778	3.318946124	-0.352208121	0.724682187	NA
ENSG00000280202	AC005831.1	0.455638637	-1.12291783	3.384293272	-0.331802754	0.740038204	NA
ENSG00000256748	AC005832.2	1.252524817	-1.07423456	2.312542517	-0.464525323	0.642271421	NA
ENSG00000256799	AC005832.3	1.301661036	2.375273889	1.802419543	1.317825197	0.187562171	NA
ENSG00000255639	AC005833.1	6.65583569	-0.588976246	0.880330093	-0.669040227	0.503469817	0.625025675
ENSG00000256988	AC005833.2	2.02510397	-3.275000114	1.80542679	-1.813975583	0.069681485	0.136415169
ENSG00000261335	AC005837.1	4.68478113	-4.489074952	1.438524962	-3.120609701	0.001804771	0.005397042
ENSG00000277382	AC005837.3	0.132282824	0.640365894	4.046279944	0.158260403	0.874251609	NA
ENSG00000223544	AC005838.1	3.897760314	-0.204510263	1.134152358	-0.18031992	0.856901418	0.906968866
ENSG00000266538	AC005838.2	15.59051023	0.058775671	0.574495346	0.10230835	0.918511928	0.948996223
ENSG00000279089	AC005839.1	15.09605272	-1.199478075	0.623851613	-1.922697721	0.054518023	0.111236367
ENSG00000111321	AC005840.1	1.299922543	-1.166643972	1.851431566	-0.630130756	0.528609039	NA
ENSG00000213942	AC005840.2	3.523779846	2.748358063	1.30547613	2.105253401	0.035269256	0.077303887
ENSG00000256433	AC005840.3	1.706251852	1.171642059	1.781795788	0.657562481	0.51081931	0.631265162
ENSG00000256913	AC005840.4	0.404194766	-0.947011178	3.953770751	-0.239521014	0.810701604	NA
ENSG00000258092	AC005841.1	0.947734335	-0.573956518	2.355993329	-0.24361551	0.807528615	NA
ENSG00000256862	AC005842.1	0.376449758	-0.848050462	3.603315236	-0.235352837	0.813934889	NA
ENSG00000286997	AC005856.1	0.323355813	-0.622783049	3.965523376	-0.157049396	0.875205919	NA
ENSG00000280398	AC005858.3	0.293960731	-0.493259841	3.928786065	-0.125550191	0.900087993	NA
ENSG00000205325	AC005863.1	1.00928888	-2.270190226	2.681795501	-0.846518769	0.397263408	NA
ENSG00000236908	AC005865.1	1.104000337	-2.39907298	2.667826216	-0.899261341	0.368513474	NA
ENSG00000250770	AC005865.2	3.517312487	-1.833729564	1.382850258	-1.326050709	0.184822902	0.29370523
ENSG00000235198	AC005871.1	0.133932898	0.62491507	4.044820558	0.1544976	0.877217403	NA
ENSG00000258114	AC005871.2	0.147805402	0.502863753	4.033807753	0.1246623	0.900790905	NA
ENSG00000267207	AC005884.1	0.334007208	-0.687576773	3.787363838	-0.181544949	0.855939855	NA
ENSG00000267449	AC005884.2	0.24251686	-0.204025583	3.985105525	-0.051197034	0.959168515	NA
ENSG00000264083	AC005899.1	1.75006744	-1.730267056	1.802823977	-0.959753741	0.337179169	0.465996827
ENSG00000266385	AC005899.5	1.873252423	-3.166617039	1.746763301	-1.812848391	0.069855208	0.136646737
ENSG00000274341	AC005899.6	3.467004447	0.838695288	1.187696627	0.706152791	0.480093125	0.603035857
ENSG00000278668	AC005899.7	4.021064311	-2.174137917	1.360991392	-1.597466325	0.110161798	0.19719806
ENSG00000279762	AC005899.8	1.800935569	-0.492144283	1.701428623	-0.289253558	0.772387349	0.846159026
ENSG00000256654	AC005906.2	5.308544846	-4.66891673	1.463739929	-3.189717405	0.00142412	0.004343475
ENSG00000285523	AC005906.3	0.88270723	-2.078794056	2.31669444	-0.897310418	0.369553299	NA
ENSG00000287243	AC005908.3	214.9464013	-0.914146932	0.184487826	-4.955052861	7.23106279168033e-07	3.34824504558391e-06
ENSG00000265425	AC005909.1	0.228644356	-0.125336058	3.989448937	-0.031416885	0.974937076	NA
ENSG00000287907	AC005909.2	1.580862727	-2.91831042	2.051542116	-1.422495983	0.154882317	0.256651155
ENSG00000278356	AC005911.1	4.876985466	-0.249198097	0.990620459	-0.251557592	0.801383041	0.868435626
ENSG00000227081	AC005912.1	46.4630252	3.518707527	0.387711755	9.075576084	1.13077718721433e-19	1.13853649510986e-18
ENSG00000275850	AC005912.2	0.323355813	-0.622783049	3.965523376	-0.157049396	0.875205919	NA
ENSG00000287886	AC005914.1	0.871766564	-0.354532324	2.153945992	-0.164596664	0.869261458	NA
ENSG00000279446	AC005915.1	0.563476601	-1.436501978	3.159770982	-0.454622182	0.649381074	NA
ENSG00000247011	AC005920.1	2.169417296	1.409536979	1.892738615	0.744707678	0.456448457	0.580487034
ENSG00000249870	AC005920.2	0.161677906	0.38798534	4.024233915	0.096412224	0.923193184	NA
ENSG00000251665	AC005920.3	0.24251686	-0.204025583	3.985105525	-0.051197034	0.959168515	NA
ENSG00000262967	AC005921.2	0.161677906	0.38798534	4.024233915	0.096412224	0.923193184	NA
ENSG00000278963	AC005921.3	8.028696824	-2.127169427	0.936541349	-2.271303269	0.023128626	0.05381621
ENSG00000285829	AC005921.4	0.376449758	-0.848050462	3.603315236	-0.235352837	0.813934889	NA
ENSG00000267469	AC005944.1	0.227819319	-0.120455428	3.989726045	-0.030191403	0.975914405	NA
ENSG00000011132	AC005954.1	22.68480024	-0.608963893	0.494013582	-1.23268654	0.217692735	0.333559884
ENSG00000267138	AC005954.2	0.981175563	-0.626355976	2.481796542	-0.252380067	0.800747306	NA
ENSG00000278627	AC005962.1	8.497912875	-0.825741084	0.766095546	-1.077856526	0.281097789	0.406755093
ENSG00000287337	AC005962.2	2.28277592	0.084743149	1.545935454	0.054816745	0.95628446	0.974392136
ENSG00000283538	AC005972.3	12.60081021	0.351054109	0.616009778	0.569883989	0.568756385	0.68208934
ENSG00000266869	AC005993.1	0.752899516	-1.848964083	2.869648918	-0.644317174	0.519369781	NA
ENSG00000287744	AC005998.1	0.695759425	-1.74262349	2.428186109	-0.717664714	0.472964045	NA
ENSG00000229403	AC005999.1	0.2817383	-0.436586389	3.973545992	-0.109873244	0.912509902	NA
ENSG00000285741	AC005999.2	0.842371482	-0.285058777	2.101785123	-0.135626984	0.892116173	NA
ENSG00000177418	AC006001.1	0.267040759	-0.365523451	3.976886327	-0.091911969	0.926767982	NA
ENSG00000226824	AC006001.2	19.19278158	0.588769072	0.532597374	1.10546747	0.268957082	0.393230648
ENSG00000229180	AC006001.3	139.8067897	0.669928456	0.175482473	3.817637415	0.000134736	0.000480409
ENSG00000231515	AC006003.1	2.133905823	1.292465763	1.476072343	0.875611394	0.381241329	0.510414562
ENSG00000236795	AC006004.1	0.414021125	-0.995156004	2.888223703	-0.344556415	0.730427877	NA
ENSG00000271611	AC006006.1	0.161677906	0.38798534	4.024233915	0.096412224	0.923193184	NA
ENSG00000230746	AC006007.1	0.523430123	-1.322125058	2.709241161	-0.488005674	0.625545822	NA
ENSG00000286912	AC006008.1	0.295610805	-0.500872493	3.921809064	-0.127714655	0.898374792	NA
ENSG00000274010	AC006011.2	1.609143502	-1.627687432	1.801016351	-0.903760497	0.366122413	0.495577103
ENSG00000229591	AC006017.1	3.703170306	1.193644808	1.101879679	1.083280535	0.278683922	0.404283211
ENSG00000203335	AC006019.1	2.067625558	-3.307283101	1.85868352	-1.779368604	0.07517935	0.144984443
ENSG00000233363	AC006019.2	0.604269077	-1.52839021	2.608909468	-0.585834897	0.55798647	NA
ENSG00000270114	AC006019.3	0.147805402	0.502863753	4.033807753	0.1246623	0.900790905	NA
ENSG00000226636	AC006020.1	1.398786105	-2.739213412	2.169838516	-1.262404272	0.206803353	NA
ENSG00000273444	AC006023.2	0.334007208	-0.687576773	3.787363838	-0.181544949	0.855939855	NA
ENSG00000224785	AC006026.1	1.5580504	1.259164009	1.900123168	0.662674941	0.507538762	0.62855297
ENSG00000234286	AC006026.3	0.681518612	0.269327921	2.576812076	0.104519815	0.916756845	NA
ENSG00000272638	AC006027.1	1.500453582	-0.032754984	1.647523765	-0.019881342	0.984138029	0.990642413
ENSG00000231357	AC006028.1	0.590853301	0.766932847	3.221532475	0.238064602	0.811830989	NA
ENSG00000264324	AC006030.1	1.544089476	-1.503850948	1.830422904	-0.82158661	0.411312213	0.539214267
ENSG00000272908	AC006033.2	0.147805402	0.502863753	4.033807753	0.1246623	0.900790905	NA
ENSG00000279218	AC006037.2	0.294785768	-0.495054757	3.282303122	-0.150825423	0.880113431	NA
ENSG00000286130	AC006040.1	1.347048481	2.412831348	1.792590926	1.346002209	0.178301804	NA
ENSG00000229379	AC006041.1	0.612445361	-1.561657912	2.550816147	-0.612218922	0.540392924	NA
ENSG00000286376	AC006041.2	1.869663005	-1.911457154	1.691948535	-1.129737173	0.258586989	0.381382526
ENSG00000233108	AC006042.2	0.470336178	-1.166363385	3.414006352	-0.341640661	0.732621334	NA
ENSG00000233264	AC006042.3	29.65833338	0.919009681	0.39199587	2.344437154	0.019055822	0.045501021
ENSG00000234141	AC006042.4	3.939682602	1.711187951	1.114853591	1.534899259	0.124808576	0.21680456
ENSG00000285892	AC006043.1	14.3266929	0.187495211	0.62467985	0.300146085	0.764065728	0.839948729
ENSG00000261786	AC006058.1	253.9233134	-1.540207016	0.177558623	-8.67435775	4.15890952053584e-18	3.89264872431639e-17
ENSG00000271192	AC006058.2	1.845428375	-3.143569282	1.977519824	-1.589652475	0.111913162	0.199487283
ENSG00000272121	AC006058.3	23.20748181	0.187204878	0.435686113	0.429678322	0.667429655	0.763793557
ENSG00000280435	AC006058.4	0.68510803	-1.708978398	2.530126997	-0.675451627	0.499388874	NA
ENSG00000230084	AC006059.1	4.230217587	0.775114759	1.047025709	0.740301554	0.459117038	0.583064534
ENSG00000280571	AC006059.2	1.31170293	0.580399146	1.926965808	0.301198467	0.763263159	NA
ENSG00000287629	AC006059.5	1.599685452	-2.934503165	2.060805436	-1.423959348	0.15445824	0.2561248
ENSG00000287171	AC006062.1	0.605094113	-1.532988746	3.07583304	-0.498397906	0.618203613	NA
ENSG00000255608	AC006063.1	2.281572373	-3.449465774	1.780171871	-1.937715021	0.052658	0.108055097
ENSG00000284513	AC006063.2	0.924860509	-0.502905888	2.100295858	-0.23944526	0.810760338	NA
ENSG00000286866	AC006063.3	0.309483309	-0.562692654	3.901928885	-0.144208844	0.885335557	NA
ENSG00000287835	AC006063.4	0.20007431	0.048850993	3.999928564	0.012212966	0.990255705	NA
ENSG00000247853	AC006064.2	0.912927348	-2.123480906	2.296395953	-0.924701554	0.355121171	NA
ENSG00000255966	AC006064.3	0.705506745	-1.760512073	2.929539894	-0.600951732	0.547872136	NA
ENSG00000269968	AC006064.4	3.295025914	3.117584198	1.328763801	2.346229026	0.01896445	0.045305324
ENSG00000256732	AC006065.4	1.637607588	-0.250238149	1.665784096	-0.150222438	0.880589123	0.923172287
ENSG00000278866	AC006065.5	0.323355813	-0.622783049	3.965523376	-0.157049396	0.875205919	NA
ENSG00000279799	AC006077.2	2.070456394	-0.843750563	1.79643351	-0.469680931	0.638582994	0.740643009
ENSG00000261938	AC006111.1	0.24251686	-0.204025583	3.985105525	-0.051197034	0.959168515	NA
ENSG00000263235	AC006111.2	2.515154366	-0.371220631	1.405002809	-0.264213444	0.791615452	0.860355245
ENSG00000286635	AC006112.1	23.03602716	-1.616875655	0.523108775	-3.090897597	0.001995524	0.005915287
ENSG00000286125	AC006115.2	7.990774978	-1.330253648	0.995120787	-1.336776063	0.181295745	0.289438121
ENSG00000266907	AC006116.1	4.208242533	0.733312086	1.181191152	0.620824229	0.53471528	0.652405237
ENSG00000267776	AC006116.10	0.458007789	2.409889408	3.432344466	0.702111758	0.48260947	NA
ENSG00000285996	AC006116.11	7.833615102	0.180604074	0.852529413	0.211844977	0.832227978	0.890314487
ENSG00000266932	AC006116.2	0.846785936	-2.014174365	2.414571482	-0.834174669	0.404182563	NA
ENSG00000267145	AC006116.3	1.190707923	0.551189704	1.89904994	0.290244976	0.771628831	NA
ENSG00000267192	AC006116.4	0.280913264	-0.432984391	3.325742839	-0.130191783	0.896414695	NA
ENSG00000267298	AC006116.5	1.02811656	-2.307888625	2.135179711	-1.080887296	0.27974725	NA
ENSG00000267429	AC006116.6	0.673812112	0.535203566	2.635794387	0.203052093	0.839094316	NA
ENSG00000267459	AC006116.7	1.729572204	-3.051836429	1.863296978	-1.637869038	0.101449016	0.184874602
ENSG00000267549	AC006116.8	5.972338671	-1.047374061	1.153908166	-0.907675404	0.364049743	0.493617997
ENSG00000267606	AC006116.9	1.954548104	-1.97977359	1.688224771	-1.172695498	0.240917937	0.360963449
ENSG00000213970	AC006122.1	2.249992469	2.735432444	1.734913857	1.576696406	0.114865398	0.203318936
ENSG00000279716	AC006128.1	0.227819319	-0.120455428	3.989726045	-0.030191403	0.975914405	NA
ENSG00000267063	AC006130.1	0.161677906	0.38798534	4.024233915	0.096412224	0.923193184	NA
ENSG00000287766	AC006130.3	9.536607961	-2.024988498	0.895807235	-2.260518134	0.023789112	0.055148861
ENSG00000278813	AC006133.1	0.24251686	-0.204025583	3.985105525	-0.051197034	0.959168515	NA
ENSG00000264895	AC006141.1	13.63651461	-0.329991039	0.592988195	-0.556488378	0.577877037	0.689954503
ENSG00000223770	AC006145.1	0.404194766	-0.947011178	3.953770751	-0.239521014	0.810701604	NA
ENSG00000258660	AC006146.1	0.323355813	-0.622783049	3.965523376	-0.157049396	0.875205919	NA
ENSG00000242593	AC006148.1	22.33155643	-0.752276913	0.510322047	-1.474121915	0.140448769	0.23764303
ENSG00000243574	AC006148.2	0.161677906	0.38798534	4.024233915	0.096412224	0.923193184	NA
ENSG00000226323	AC006150.1	0.161677906	0.38798534	4.024233915	0.096412224	0.923193184	NA
ENSG00000278847	AC006157.1	3.610075163	0.184075125	1.113792193	0.165268823	0.868732397	0.914527162
ENSG00000275310	AC006158.1	0.147805402	0.502863753	4.033807753	0.1246623	0.900790905	NA
ENSG00000286120	AC006158.2	0.228644356	-0.125336058	3.989448937	-0.031416885	0.974937076	NA
ENSG00000286173	AC006158.3	0.819865965	-1.972802822	2.791208031	-0.706791755	0.479695899	NA
ENSG00000249502	AC006160.1	1.46160045	-1.398266116	1.789663182	-0.781301269	0.434625324	0.560284127
ENSG00000238090	AC006195.1	1.308661515	-1.249863201	1.869263643	-0.668639336	0.503725574	NA
ENSG00000257128	AC006197.1	0.132282824	0.640365894	4.046279944	0.158260403	0.874251609	NA
ENSG00000286591	AC006197.2	9.689330033	3.123750414	0.729574755	4.281604308	1.85550711255854e-05	7.34923708258607e-05
ENSG00000256020	AC006205.2	0.323355813	-0.622783049	3.965523376	-0.157049396	0.875205919	NA
ENSG00000256146	AC006206.1	0.375624721	-0.842369081	3.044353999	-0.276698794	0.782011398	NA
ENSG00000256417	AC006206.2	0.214771851	-0.04292387	3.994253242	-0.010746407	0.991425773	NA
ENSG00000283138	AC006207.1	0.227819319	-0.120455428	3.989726045	-0.030191403	0.975914405	NA
ENSG00000238247	AC006210.2	2.541909328	3.052898579	1.5931696	1.916242048	0.055334293	0.112548765
ENSG00000266921	AC006213.1	4.980910163	-1.257779612	1.063898016	-1.182237012	0.23711167	0.356259693
ENSG00000267058	AC006213.2	11.8851839	-1.553700492	0.796252888	-1.951265126	0.051025515	0.105261723
ENSG00000267191	AC006213.3	5.74159516	0.037559204	1.031182797	0.03642342	0.97094474	0.98361599
ENSG00000277806	AC006213.4	10.09647877	-2.112960589	0.874640028	-2.415805957	0.015700426	0.038255878
ENSG00000278492	AC006213.5	5.292479768	-0.380984192	0.974314657	-0.391027877	0.69577663	0.786729106
ENSG00000278917	AC006213.6	4.439048408	-0.932915736	1.129315858	-0.826089291	0.408753442	0.536883512
ENSG00000286613	AC006213.7	2.699723637	-3.699217506	1.631315634	-2.267628305	0.023351871	0.054262208
ENSG00000287778	AC006230.1	3.847913118	-3.084525729	1.666921352	-1.850432671	0.064251214	0.127716934
ENSG00000271392	AC006237.1	1.354693482	-2.69428454	2.016021154	-1.336436641	0.181406597	NA
ENSG00000272799	AC006238.1	0.199249273	0.054242826	4.000273079	0.013559781	0.989181192	NA
ENSG00000274578	AC006249.1	12.36443651	-1.846785623	0.810677013	-2.27807819	0.022721919	0.052968196
ENSG00000243224	AC006252.1	0.960325074	-2.209455182	2.165381488	-1.020353778	0.307560707	NA
ENSG00000243696	AC006254.1	3.800369929	0.553930846	1.020433889	0.542838543	0.587240973	0.697760876
ENSG00000268460	AC006262.1	1.44618383	-2.792867723	1.887618009	-1.479572514	0.138987366	NA
ENSG00000269729	AC006262.2	0.161677906	0.38798534	4.024233915	0.096412224	0.923193184	NA
ENSG00000269745	AC006262.3	0.161677906	0.38798534	4.024233915	0.096412224	0.923193184	NA
ENSG00000277748	AC006262.4	0.161677906	0.38798534	4.024233915	0.096412224	0.923193184	NA
ENSG00000264529	AC006270.2	16.71716441	1.756920226	0.615455024	2.854668751	0.004308174	0.011927277
ENSG00000272383	AC006270.3	0.161677906	0.38798534	4.024233915	0.096412224	0.923193184	NA
ENSG00000268316	AC006272.1	0.471161215	-1.168779693	3.412389921	-0.342510592	0.731966674	NA
ENSG00000279452	AC006277.1	0.404194766	-0.947011178	3.953770751	-0.239521014	0.810701604	NA
ENSG00000260970	AC006288.1	1.1031753	-2.395541277	2.372413453	-1.009748648	0.312615729	NA
ENSG00000248425	AC006296.1	0.161677906	0.38798534	4.024233915	0.096412224	0.923193184	NA
ENSG00000251412	AC006296.2	0.404194766	-0.947011178	3.953770751	-0.239521014	0.810701604	NA
ENSG00000287360	AC006296.3	0.24251686	-0.204025583	3.985105525	-0.051197034	0.959168515	NA
ENSG00000246225	AC006299.1	11.79154337	2.853937008	0.682963032	4.178757672	2.93105787079763e-05	0.000113561
ENSG00000206129	AC006305.1	0.52178005	-1.320257151	3.218382097	-0.410223868	0.681641734	NA
ENSG00000267732	AC006305.3	0.389497225	-0.894320172	3.619218318	-0.247103129	0.804828412	NA
ENSG00000230785	AC006326.1	0.632014085	-1.592897993	3.139035182	-0.507448276	0.61184032	NA
ENSG00000284380	AC006328.2	3.548431378	-1.901514539	1.338056318	-1.421102022	0.155287102	0.257233347
ENSG00000232445	AC006329.1	4.118518475	0.295969346	1.00845535	0.293487804	0.769149321	0.84349493
ENSG00000278683	AC006329.2	0.213121778	-0.032670356	3.994869962	-0.008178077	0.993474911	NA
ENSG00000280388	AC006330.1	8.343554603	-1.462711107	0.875193752	-1.67129976	0.094662484	0.17460515
ENSG00000230442	AC006333.1	0.914577422	-2.129006935	2.723147469	-0.781818451	0.434321276	NA
ENSG00000272686	AC006333.2	43.78557102	-1.086694301	0.36380191	-2.987049466	0.002816841	0.008110131
ENSG00000235094	AC006335.1	0.147805402	0.502863753	4.033807753	0.1246623	0.900790905	NA
ENSG00000278197	AC006338.1	0.390322262	-0.897227471	3.617002375	-0.248058303	0.804089297	NA
ENSG00000286565	AC006348.1	1.72801055	-0.493657684	1.709049495	-0.288849261	0.772696733	0.846304607
ENSG00000229110	AC006355.1	0.348704749	-0.745201766	3.738379512	-0.19933818	0.841998215	NA
ENSG00000270611	AC006363.1	0.214771851	-0.04292387	3.994253242	-0.010746407	0.991425773	NA
ENSG00000287554	AC006364.1	0.214771851	-0.04292387	3.994253242	-0.010746407	0.991425773	NA
ENSG00000244000	AC006366.1	0.727550579	-1.798147779	3.626611976	-0.495820284	0.620021213	NA
ENSG00000236213	AC006369.1	1.017921893	-0.712319059	2.069849998	-0.344140425	0.730740682	NA
ENSG00000223872	AC006372.1	0.36092718	-0.79027758	3.033453283	-0.260520768	0.794462097	NA
ENSG00000233191	AC006372.2	0.280913264	-0.432984391	3.325742839	-0.130191783	0.896414695	NA
ENSG00000234210	AC006372.3	0.846785936	-2.014174365	2.414571482	-0.834174669	0.404182563	NA
ENSG00000280266	AC006372.4	0.213946815	-0.03758384	3.673777633	-0.010230298	0.991837545	NA
ENSG00000278959	AC006378.2	4.322480911	-2.208720776	1.328804828	-1.662185996	0.096475487	0.177464158
ENSG00000286487	AC006398.1	0.323355813	-0.622783049	3.965523376	-0.157049396	0.875205919	NA
ENSG00000248851	AC006427.1	0.199249273	0.054242826	4.000273079	0.013559781	0.989181192	NA
ENSG00000286888	AC006427.2	2.162033825	3.056890368	1.691074865	1.807661169	0.070659252	0.13790302
ENSG00000263345	AC006435.2	0.348704749	-0.745201766	3.738379512	-0.19933818	0.841998215	NA
ENSG00000279872	AC006435.4	0.147805402	0.502863753	4.033807753	0.1246623	0.900790905	NA
ENSG00000266588	AC006441.4	0.95077575	2.318245108	2.775988068	0.835106294	0.403657863	NA
ENSG00000277426	AC006441.5	0.24251686	-0.204025583	3.985105525	-0.051197034	0.959168515	NA
ENSG00000286297	AC006445.3	0.161677906	0.38798534	4.024233915	0.096412224	0.923193184	NA
ENSG00000274996	AC006449.1	0.803975078	-0.154426498	2.501128971	-0.061742717	0.950767722	NA
ENSG00000275532	AC006449.2	0.331532098	-0.677523077	3.795951472	-0.178485706	0.858341546	NA
ENSG00000275665	AC006449.3	0.228644356	-0.125336058	3.989448937	-0.031416885	0.974937076	NA
ENSG00000277182	AC006449.5	25.13387234	-1.347834843	0.549514761	-2.452772771	0.014175986	0.034876896
ENSG00000277969	AC006449.6	2.224533758	-2.174593815	1.60941381	-1.35117134	0.176640553	0.283908514
ENSG00000279119	AC006449.7	0.200899347	0.043476031	3.999586374	0.010870132	0.99132706	NA
ENSG00000236668	AC006450.3	0.470336178	-1.166363385	3.414006352	-0.341640661	0.732621334	NA
ENSG00000285904	AC006452.1	1.231411979	-2.560643034	1.97819479	-1.294434222	0.195515476	NA
ENSG00000283132	AC006453.1	14.65661815	0.700996088	0.531340208	1.319298026	0.187069497	0.296453104
ENSG00000283196	AC006453.2	97.68036445	1.979739384	0.293456643	6.746275568	1.51688403499427e-11	1.01114397280061e-10
ENSG00000283427	AC006453.4	0.727550579	-1.798147779	3.626611976	-0.495820284	0.620021213	NA
ENSG00000283659	AC006453.5	0.161677906	0.38798534	4.024233915	0.096412224	0.923193184	NA
ENSG00000226587	AC006455.1	0.24251686	-0.204025583	3.985105525	-0.051197034	0.959168515	NA
ENSG00000229301	AC006455.4	0.161677906	0.38798534	4.024233915	0.096412224	0.923193184	NA
ENSG00000230000	AC006455.5	0.646711626	-1.627972343	3.759043161	-0.433081578	0.664955506	NA
ENSG00000232165	AC006455.6	0.52425516	-1.326748127	3.214611315	-0.412724276	0.679808637	NA
ENSG00000286908	AC006459.1	0.198424237	0.059651594	4.000619941	0.014910588	0.988103513	NA
ENSG00000228509	AC006460.1	0.147805402	0.502863753	4.033807753	0.1246623	0.900790905	NA
ENSG00000284052	AC006460.2	7.188653442	-1.978494213	1.054443535	-1.87633965	0.060608656	0.121627644
ENSG00000225795	AC006463.1	0.563108292	0.920761398	2.769027123	0.332521625	0.739495414	NA
ENSG00000287039	AC006478.2	0.655712948	-1.650542226	2.448304155	-0.674157344	0.500211286	NA
ENSG00000228019	AC006480.1	0.161677906	0.38798534	4.024233915	0.096412224	0.923193184	NA
ENSG00000273448	AC006480.2	6.872849727	-4.005630376	1.350062349	-2.966996584	0.003007243	0.008612984
ENSG00000272719	AC006483.2	0.228644356	-0.125336058	3.989448937	-0.031416885	0.974937076	NA
ENSG00000279539	AC006486.2	1.504868036	-1.448442906	1.852845931	-0.781739529	0.434367666	0.560284127
ENSG00000249906	AC006487.1	0.200899347	0.043476031	3.999586374	0.010870132	0.99132706	NA
ENSG00000250310	AC006487.2	0.995048067	-0.660445397	2.869282669	-0.230177878	0.817953551	NA
ENSG00000250505	AC006499.3	0.161677906	0.38798534	4.024233915	0.096412224	0.923193184	NA
ENSG00000261770	AC006504.1	34.72871307	-0.813714584	0.425616134	-1.911850888	0.055895323	0.113526759
ENSG00000267264	AC006504.3	10.10614175	-0.522553038	0.732537659	-0.713346314	0.475631485	0.598815434
ENSG00000267389	AC006504.4	0.927624889	-2.145672214	2.370952342	-0.904983275	0.365474248	NA
ENSG00000267575	AC006504.5	86.20728054	-1.020323718	0.329708296	-3.094625555	0.001970615	0.005852262
ENSG00000281468	AC006504.7	13.68716023	-2.047009387	0.738446076	-2.772049919	0.005570449	0.015066572
ENSG00000224058	AC006509.1	0.227819319	-0.120455428	3.989726045	-0.030191403	0.975914405	NA
ENSG00000224443	AC006509.2	0.213121778	-0.032670356	3.994869962	-0.008178077	0.993474911	NA
ENSG00000255581	AC006511.2	1.033706821	-0.661616162	1.988014394	-0.332802501	0.73928337	NA
ENSG00000279865	AC006511.3	5.290942294	-1.349901418	1.039536889	-1.298560381	0.194094842	0.305414129
ENSG00000284697	AC006511.5	7.768780597	2.762924515	0.777697516	3.552698133	0.000381302	0.001280084
ENSG00000288043	AC006511.6	1.098014848	-0.893029517	2.136371278	-0.418012322	0.675938109	NA
ENSG00000239701	AC006512.1	0.133107861	0.632625081	4.045546912	0.156375663	0.875736919	NA
ENSG00000287713	AC006517.2	1.499813542	-1.511159844	2.069920353	-0.730057001	0.465355343	0.588888882
ENSG00000256651	AC006518.1	6.644381751	-1.724847376	1.062535006	-1.623332282	0.104518392	0.188901341
ENSG00000256682	AC006518.2	5.259181678	-1.269552054	1.059844697	-1.197866119	0.230969142	0.349210946
ENSG00000287390	AC006525.1	5.063012004	1.001775252	1.111413437	0.901352475	0.367400941	0.496553566
ENSG00000258587	AC006530.1	0.457288711	-1.127876819	3.380888375	-0.333603685	0.738678638	NA
ENSG00000172009	AC006538.1	78.76587102	-0.349444779	0.283595851	-1.23219285	0.217877053	0.333693573
ENSG00000261342	AC006538.2	18.07768223	-0.408547077	0.530428176	-0.770221296	0.441168634	0.566414654
ENSG00000276097	AC006538.4	0.698980534	-1.736378875	2.593698141	-0.669460662	0.503201666	NA
ENSG00000286460	AC006538.5	2.157554253	-0.993032348	1.598077487	-0.621391864	0.534341824	0.652147976
ENSG00000240673	AC006539.1	0.323355813	-0.622783049	3.965523376	-0.157049396	0.875205919	NA
ENSG00000268070	AC006539.2	0.20007431	0.048850993	3.999928564	0.012212966	0.990255705	NA
ENSG00000236540	AC006547.1	0.602619003	-1.527350722	3.078956637	-0.496061135	0.619851279	NA
ENSG00000243762	AC006547.2	0.266215723	-0.361385314	3.977085863	-0.090866862	0.927598381	NA
ENSG00000225480	AC006548.1	0.6335582	0.768181901	3.150799094	0.243805421	0.807381521	NA
ENSG00000279352	AC006557.6	0.805625152	-0.159139075	2.500632038	-0.063639541	0.949257246	NA
ENSG00000273368	AC006566.1	1.151029754	-0.977920076	1.942233751	-0.503502771	0.614610832	NA
ENSG00000286649	AC006566.2	0.739027011	-1.823622936	2.876687521	-0.633931535	0.526125504	NA
ENSG00000282022	AC006581.2	0.507082509	-1.28160634	3.243246198	-0.395161595	0.692723634	NA
ENSG00000279606	AC006600.2	1.694290951	-1.671895948	1.88022384	-0.889200484	0.373895343	0.503295717
ENSG00000255977	AC006927.1	0.671235526	-1.681673352	2.507954776	-0.670535756	0.502516321	NA
ENSG00000273203	AC006946.2	1.80359399	-0.392319685	2.125219072	-0.184601997	0.853541219	0.904629637
ENSG00000273442	AC006946.3	0.132282824	0.640365894	4.046279944	0.158260403	0.874251609	NA
ENSG00000229330	AC006947.1	0.228644356	-0.125336058	3.989448937	-0.031416885	0.974937076	NA
ENSG00000260070	AC006960.3	0.132282824	0.640365894	4.046279944	0.158260403	0.874251609	NA
ENSG00000279587	AC006963.1	2.938387392	-1.475717076	1.674131959	-0.881481934	0.378057028	0.507244369
ENSG00000269446	AC006967.3	0.24251686	-0.204025583	3.985105525	-0.051197034	0.959168515	NA
ENSG00000233028	AC006970.2	0.414846162	-0.997621449	2.944108173	-0.338853531	0.734720073	NA
ENSG00000285670	AC006970.3	0.509557619	-1.286912321	2.708526596	-0.475133721	0.634691664	NA
ENSG00000218586	AC006971.1	14.46681336	1.694010441	0.575727245	2.942383665	0.003256961	0.009265341
ENSG00000285666	AC006972.1	0.147805402	0.502863753	4.033807753	0.1246623	0.900790905	NA
ENSG00000283504	AC006974.1	0.199249273	0.054242826	4.000273079	0.013559781	0.989181192	NA
ENSG00000283648	AC006974.2	0.967303058	-0.596201782	2.415982515	-0.246774047	0.805083097	NA
ENSG00000235859	AC006978.1	36.91980999	-1.029457626	0.384199438	-2.679487589	0.007373494	0.019438623
ENSG00000281593	AC006978.2	1.512602277	0.097855113	1.776139305	0.055094278	0.956063355	0.974323829
ENSG00000231063	AC006994.1	0.533256482	-1.362314366	3.177361442	-0.428756498	0.66810044	NA
ENSG00000279317	AC006994.2	1.166552332	-1.001945361	1.957900357	-0.511744817	0.608829615	NA
ENSG00000213542	AC007000.1	10.97102161	-1.402446018	0.738313194	-1.899527233	0.05749519	0.116318077
ENSG00000225726	AC007000.2	3.018779819	0.906299163	1.493167973	0.606963971	0.543874823	0.660533145
ENSG00000259628	AC007000.3	0.265390686	-0.357239735	3.977286322	-0.089819969	0.928430279	NA
ENSG00000267055	AC007001.1	0.414021125	-0.995156004	2.888223703	-0.344556415	0.730427877	NA
ENSG00000231183	AC007003.1	0.857069023	-0.319580363	2.100763465	-0.152125819	0.8790877	NA
ENSG00000259963	AC007012.1	2.387590771	2.222998269	1.694689839	1.311743434	0.189606716	0.299797246
ENSG00000278975	AC007012.2	11.60556308	-0.065789687	0.712989095	-0.092273063	0.92648109	0.955015676
ENSG00000262020	AC007014.1	0.280913264	-0.432984391	3.325742839	-0.130191783	0.896414695	NA
ENSG00000274038	AC007014.2	0.682711958	-1.717362524	2.591169439	-0.662775077	0.507474618	NA
ENSG00000249930	AC007016.1	0.757126175	0.167439278	2.51945512	0.066458528	0.947012775	NA
ENSG00000271185	AC007029.1	0.133107861	0.632625081	4.045546912	0.156375663	0.875736919	NA
ENSG00000273320	AC007032.1	10.8437122	0.152528493	0.64149928	0.237768767	0.812060445	0.876074527
ENSG00000230751	AC007036.2	2.764086523	0.219445961	1.256535553	0.174643654	0.861359645	0.909471216
ENSG00000286847	AC007036.4	4.405979624	-3.324255509	1.425560531	-2.331893622	0.019706288	0.046877434
ENSG00000229127	AC007038.1	27.93345955	1.045003425	0.39783189	2.626746253	0.008620559	0.022395331
ENSG00000272807	AC007038.2	7.733130478	-5.212980141	1.337657401	-3.897096624	9.73527849779078e-05	0.000353029
ENSG00000228384	AC007040.1	0.265390686	-0.357239735	3.977286322	-0.089819969	0.928430279	NA
ENSG00000258881	AC007040.2	1.795911613	-0.365198147	2.084484625	-0.175198292	0.860923826	0.909250426
ENSG00000235411	AC007041.1	6.198948989	1.364036985	0.847279884	1.609901298	0.107419406	0.193136624
ENSG00000237358	AC007064.1	0.133107861	0.632625081	4.045546912	0.156375663	0.875736919	NA
ENSG00000237689	AC007064.2	0.831982437	-0.112563434	2.453077625	-0.045886617	0.963400621	NA
ENSG00000213216	AC007066.1	1.574688106	5.314737977	2.301110947	2.309640039	0.020908091	0.049326696
ENSG00000261094	AC007066.2	16.27267124	-0.937998233	0.597295732	-1.570408398	0.11632013	0.205274832
ENSG00000286718	AC007066.3	0.549235788	1.000935519	3.266774336	0.306398733	0.759301073	NA
ENSG00000223838	AC007091.1	12.92087638	2.271836917	0.75345428	3.015228631	0.002567856	0.007445824
ENSG00000285673	AC007092.1	0.696672882	4.173333084	3.480947298	1.198907288	0.230563998	NA
ENSG00000231609	AC007098.1	3.993503726	1.810067654	1.328334994	1.362659015	0.17299	0.27947844
ENSG00000237162	AC007098.2	1.838769286	-0.46467938	1.649236169	-0.281754299	0.778131916	0.850284553
ENSG00000231172	AC007099.1	0.147805402	0.502863753	4.033807753	0.1246623	0.900790905	NA
ENSG00000237293	AC007099.2	0.427893629	-1.037684827	2.82360684	-0.367503298	0.713243632	NA
ENSG00000271955	AC007100.1	0.575699031	-1.464497336	2.546921623	-0.575006833	0.565286676	NA
ENSG00000251410	AC007106.1	1.304074647	-2.638627112	2.163718445	-1.219487276	0.222659302	NA
ENSG00000287389	AC007106.2	0.52178005	-1.320257151	3.218382097	-0.410223868	0.681641734	NA
ENSG00000263004	AC007114.1	4.722677976	-0.195702309	1.018319476	-0.192181642	0.847599926	0.90055387
ENSG00000263089	AC007114.2	0.804343387	-1.944992348	2.30035817	-0.845517178	0.397822146	NA
ENSG00000250497	AC007126.1	1.193015575	-2.511630809	2.061564975	-1.218312709	0.223105162	NA
ENSG00000229970	AC007128.1	2.66783095	-0.501879192	1.320618748	-0.380033369	0.703920645	0.793216877
ENSG00000272328	AC007128.2	0.161677906	0.38798534	4.024233915	0.096412224	0.923193184	NA
ENSG00000262516	AC007151.1	0.266215723	-0.361385314	3.977085863	-0.090866862	0.927598381	NA
ENSG00000261146	AC007159.1	0.646711626	-1.627972343	3.759043161	-0.433081578	0.664955506	NA
ENSG00000176043	AC007160.1	0.595448269	1.000231096	3.182723292	0.314268946	0.753316781	NA
ENSG00000234718	AC007161.1	0.267865796	-0.369649985	3.97668791	-0.092954236	0.925939918	NA
ENSG00000231815	AC007179.1	0.485033719	-1.211602635	3.945935066	-0.307050829	0.758804683	NA
ENSG00000233891	AC007179.2	0.646711626	-1.627972343	3.759043161	-0.433081578	0.664955506	NA
ENSG00000270447	AC007179.3	0.133932898	0.62491507	4.044820558	0.1544976	0.877217403	NA
ENSG00000224721	AC007182.1	0.133932898	0.62491507	4.044820558	0.1544976	0.877217403	NA
ENSG00000242951	AC007182.2	6.402571875	4.109584799	1.055185293	3.894657011	9.83377777733371e-05	0.000356225
ENSG00000279407	AC007191.1	8.345272648	-1.763347902	0.850002943	-2.07451976	0.038031066	0.082426332
ENSG00000268810	AC007193.1	0.133932898	0.62491507	4.044820558	0.1544976	0.877217403	NA
ENSG00000273791	AC007204.1	0.228644356	-0.125336058	3.989448937	-0.031416885	0.974937076	NA
ENSG00000242444	AC007207.1	0.24251686	-0.204025583	3.985105525	-0.051197034	0.959168515	NA
ENSG00000261216	AC007216.2	0.589465577	1.015444011	3.191050511	0.318216213	0.750320935	NA
ENSG00000261560	AC007216.3	4.549198158	-4.446455634	1.446923165	-3.073041985	0.002118887	0.006243283
ENSG00000263307	AC007216.4	0.681886921	-1.716082148	2.515307001	-0.682255545	0.495077378	NA
ENSG00000260362	AC007218.1	0.24251686	-0.204025583	3.985105525	-0.051197034	0.959168515	NA
ENSG00000287830	AC007218.3	0.456463674	-1.122434017	2.880472563	-0.389670095	0.696780513	NA
ENSG00000263033	AC007220.1	1.242151794	0.396588826	1.935436176	0.204909276	0.837643008	NA
ENSG00000287121	AC007220.2	0.133932898	0.62491507	4.044820558	0.1544976	0.877217403	NA
ENSG00000283003	AC007221.1	1.463707252	0.051490954	1.724397258	0.029860262	0.976178498	0.986065739
ENSG00000287340	AC007222.1	62.5273247	2.300890201	0.35418136	6.496361633	8.22857252717453e-11	5.22184518180189e-10
ENSG00000260835	AC007223.1	3.541526809	2.897897336	1.550708427	1.868757069	0.06165662	0.123415813
ENSG00000260764	AC007224.1	0.161677906	0.38798534	4.024233915	0.096412224	0.923193184	NA
ENSG00000260782	AC007225.1	0.765121946	-1.868114664	2.467123694	-0.757203487	0.448927961	NA
ENSG00000267544	AC007229.1	3.295250888	0.407842476	1.092272717	0.37338887	0.708859042	0.796618129
ENSG00000231043	AC007238.1	8.764493231	-0.410567406	0.753856	-0.544623119	0.586012751	0.69683307
ENSG00000285872	AC007240.1	1.583518351	-1.553928606	1.750025427	-0.887946302	0.374569637	0.50398837
ENSG00000273063	AC007250.1	0.334007208	-0.687576773	3.787363838	-0.181544949	0.855939855	NA
ENSG00000235653	AC007253.1	0.390322262	-0.897227471	3.617002375	-0.248058303	0.804089297	NA
ENSG00000223813	AC007255.1	3.925812131	-3.13610157	1.481767989	-2.116459252	0.034305767	0.075439458
ENSG00000270196	AC007255.2	0.404194766	-0.947011178	3.953770751	-0.239521014	0.810701604	NA
ENSG00000213090	AC007256.1	36.77118784	1.613427091	0.338293184	4.769315991	1.84852505463961e-06	8.19659239263821e-06
ENSG00000271656	AC007262.1	0.375624721	-0.842369081	3.044353999	-0.276698794	0.782011398	NA
ENSG00000284959	AC007262.2	11.86578925	-0.301318441	0.675692175	-0.445940404	0.655640296	0.753958142
ENSG00000287771	AC007271.1	0.443416207	-1.086182533	3.395569441	-0.319882291	0.749057563	NA
ENSG00000232719	AC007272.1	0.460690334	2.40988951	3.425735386	0.703466333	0.481765181	NA
ENSG00000213981	AC007277.1	1.796092127	0.913710861	1.722173022	0.530556947	0.595725837	0.704899086
ENSG00000234389	AC007278.1	1.656000505	-2.985091869	2.422070574	-1.232454538	0.217779339	0.333650093
ENSG00000236525	AC007278.2	0.390322262	-0.897227471	3.617002375	-0.248058303	0.804089297	NA
ENSG00000287133	AC007279.2	1.938744357	-1.923381226	1.84183466	-1.04427464	0.296358343	0.423262811
ENSG00000227014	AC007285.1	10.74813467	0.439109231	0.877448111	0.500438972	0.616766018	0.72234513
ENSG00000267980	AC007292.1	8.35716863	-1.129016012	0.820457004	-1.376081873	0.168796287	0.274231289
ENSG00000269318	AC007292.2	0.524149201	1.581269209	2.849907095	0.554849388	0.578997682	NA
ENSG00000257878	AC007298.2	0.374799684	-0.842047457	3.608005436	-0.23338309	0.815463943	NA
ENSG00000272600	AC007308.1	0.24251686	-0.204025583	3.985105525	-0.051197034	0.959168515	NA
ENSG00000234818	AC007314.1	0.133932898	0.62491507	4.044820558	0.1544976	0.877217403	NA
ENSG00000285898	AC007317.1	0.161677906	0.38798534	4.024233915	0.096412224	0.923193184	NA
ENSG00000172974	AC007318.1	769.6283322	0.912102635	0.126622726	7.203309084	5.87685476256184e-13	4.23668762751013e-12
ENSG00000273763	AC007318.2	9.159199409	-0.801575815	0.824855775	-0.971776932	0.331161534	0.46005491
ENSG00000224063	AC007319.1	21.05660872	-0.849690244	0.536305025	-1.584341382	0.113116054	0.201006108
ENSG00000227444	AC007322.1	0.780644524	-1.898706224	2.897506642	-0.655289688	0.512281259	NA
ENSG00000229725	AC007322.2	0.39767351	-0.939679993	3.578032332	-0.262624791	0.79283979	NA
ENSG00000237968	AC007322.3	0.765946983	-1.869575255	2.466703401	-0.757924627	0.448496106	NA
ENSG00000251618	AC007322.4	0.457288711	-1.127876819	3.380888375	-0.333603685	0.738678638	NA
ENSG00000276017	AC007325.1	0.213946815	-0.03758384	3.673777633	-0.010230298	0.991837545	NA
ENSG00000277196	AC007325.2	5.236117899	-0.757660084	1.088794839	-0.695870385	0.486510005	0.608807944
ENSG00000278573	AC007325.3	22.80406669	-0.210877437	0.453017539	-0.465495083	0.641576957	0.743041096
ENSG00000278817	AC007325.4	411.1504506	2.22481658	0.117090996	19.00074856	1.68129423879483e-80	6.16747935401809e-79
ENSG00000280418	AC007326.2	0.561826527	-1.43289692	2.577095825	-0.556012278	0.578202461	NA
ENSG00000284294	AC007326.5	1.320427217	-2.667058974	1.937939284	-1.376234537	0.168749033	NA
ENSG00000229679	AC007327.2	0.227819319	-0.120455428	3.989726045	-0.030191403	0.975914405	NA
ENSG00000260478	AC007333.1	0.775773342	-1.897771473	2.293844483	-0.827332231	0.40804878	NA
ENSG00000260975	AC007333.2	0.552719247	1.362401577	3.266252687	0.417114568	0.67659461	NA
ENSG00000261997	AC007336.1	1.162795456	-2.477763534	2.080761326	-1.19079661	0.23373344	NA
ENSG00000279030	AC007336.3	0.457288711	-1.127876819	3.380888375	-0.333603685	0.738678638	NA
ENSG00000259926	AC007342.1	1.031337669	-2.302727926	2.12400412	-1.084144755	0.278300622	NA
ENSG00000260078	AC007342.3	1.126874163	-2.428561822	2.114686706	-1.148426297	0.250792623	NA
ENSG00000261804	AC007342.4	0.427068592	-1.035177023	2.867047544	-0.361060292	0.718054376	NA
ENSG00000262714	AC007342.5	0.428718666	-1.040272995	2.864471067	-0.363164078	0.71648232	NA
ENSG00000279344	AC007342.6	4.132011604	0.38279479	1.09521722	0.349514948	0.72670275	0.810595245
ENSG00000279722	AC007342.7	18.40453409	-0.625499272	0.558517497	-1.1199278	0.262744531	0.386047404
ENSG00000279741	AC007342.8	0.429543703	-1.043384365	3.440792504	-0.303239548	0.761707312	NA
ENSG00000280027	AC007342.9	0.591221609	-1.501483255	3.08568715	-0.486596075	0.626544606	NA
ENSG00000260258	AC007346.1	0.2817383	-0.436586389	3.973545992	-0.109873244	0.912509902	NA
ENSG00000260939	AC007346.2	0.161677906	0.38798534	4.024233915	0.096412224	0.923193184	NA
ENSG00000229424	AC007349.1	0.27926319	-0.424660413	3.974095355	-0.106857127	0.914902326	NA
ENSG00000230831	AC007349.2	0.495316806	1.479090225	2.904529826	0.509235681	0.610587035	NA
ENSG00000272984	AC007349.4	0.161677906	0.38798534	4.024233915	0.096412224	0.923193184	NA
ENSG00000286300	AC007350.1	0.646711626	-1.627972343	3.759043161	-0.433081578	0.664955506	NA
ENSG00000236951	AC007359.1	0.632839122	-1.59470636	3.138065249	-0.50818139	0.611326141	NA
ENSG00000225216	AC007362.1	0.161677906	0.38798534	4.024233915	0.096412224	0.923193184	NA
ENSG00000231969	AC007364.1	7.38036729	-0.851543705	0.835403165	-1.019320659	0.308050759	0.436183199
ENSG00000226756	AC007365.1	1.137434285	4.857051182	2.510976877	1.934327323	0.053072896	NA
ENSG00000255595	AC007368.1	2.816676925	-1.39157145	1.586241359	-0.877275985	0.380336753	0.509430236
ENSG00000250098	AC007370.1	0.375624721	-0.842369081	3.044353999	-0.276698794	0.782011398	NA
ENSG00000250371	AC007370.2	5.715644531	-2.72500506	1.241751612	-2.194484818	0.028200574	0.063726042
ENSG00000269883	AC007375.2	7.15845188	-0.792129874	0.877159258	-0.903062775	0.366492579	0.495827144
ENSG00000258569	AC007376.2	0.471161215	-1.168779693	3.412389921	-0.342510592	0.731966674	NA
ENSG00000228590	AC007381.1	2.340283498	-3.48277828	1.93636152	-1.798619857	0.072078834	0.140026242
ENSG00000287640	AC007381.2	0.323355813	-0.622783049	3.965523376	-0.157049396	0.875205919	NA
ENSG00000159186	AC007383.1	0.984839535	1.922041529	2.133626764	0.900833061	0.367677086	NA
ENSG00000227946	AC007383.2	19.98333199	-0.084741592	0.503498669	-0.168305493	0.866342953	0.912850373
ENSG00000231955	AC007383.3	0.228644356	-0.125336058	3.989448937	-0.031416885	0.974937076	NA
ENSG00000237513	AC007384.1	0.375624721	-0.842369081	3.044353999	-0.276698794	0.782011398	NA
ENSG00000227394	AC007386.1	0.75860069	-1.868405498	2.374794167	-0.786765238	0.431419306	NA
ENSG00000286739	AC007387.2	0.872591601	-0.360163827	2.433283989	-0.148015533	0.882330509	NA
ENSG00000204929	AC007389.1	51.79311253	1.543565709	0.377293481	4.091153928	4.2923210604461e-05	0.000163073
ENSG00000237979	AC007389.4	0.133932898	0.62491507	4.044820558	0.1544976	0.877217403	NA
ENSG00000281920	AC007389.5	12.33138306	2.010847628	0.648967179	3.098535171	0.001944799	0.005782731
ENSG00000233159	AC007390.1	0.699805571	-1.740995251	2.982547068	-0.58372767	0.559403548	NA
ENSG00000272054	AC007390.2	17.87234168	-0.444193856	0.51520047	-0.862176728	0.388590274	0.517690104
ENSG00000285925	AC007391.2	0.133932898	0.62491507	4.044820558	0.1544976	0.877217403	NA
ENSG00000287316	AC007391.3	0.482269339	1.581724981	3.390903604	0.466461205	0.64088541	NA
ENSG00000231918	AC007402.1	0.856612295	-2.039047613	2.21946723	-0.918710394	0.358247072	NA
ENSG00000287867	AC007402.2	1.612732919	-2.945017948	2.01487647	-1.461636975	0.143840717	0.241803829
ENSG00000223859	AC007403.1	0.309483309	-0.562692654	3.901928885	-0.144208844	0.885335557	NA
ENSG00000234350	AC007405.1	5.322197681	-1.884240068	1.090041305	-1.728595108	0.083881586	0.158502276
ENSG00000235934	AC007405.2	0.475387875	2.40989005	3.39066293	0.710743032	0.477243489	NA
ENSG00000239467	AC007405.3	12.29121498	-0.205116018	0.689846831	-0.297335596	0.766210308	0.841460609
ENSG00000286611	AC007405.4	1.072297603	0.961355607	2.0602429	0.466622459	0.640770016	NA
ENSG00000255671	AC007406.1	0.485033719	-1.211602635	3.945935066	-0.307050829	0.758804683	NA
ENSG00000255746	AC007406.2	0.133107861	0.632625081	4.045546912	0.156375663	0.875736919	NA
ENSG00000256577	AC007406.4	0.132282824	0.640365894	4.046279944	0.158260403	0.874251609	NA
ENSG00000261799	AC007406.5	39.35443171	-1.910784555	0.406843522	-4.696608041	2.64517348600656e-06	1.15523511374341e-05
ENSG00000224173	AC007422.1	0.752899516	-1.848964083	2.869648918	-0.644317174	0.519369781	NA
ENSG00000257501	AC007424.1	1.544941433	-2.882665608	2.058098917	-1.40064483	0.161320308	0.26496566
ENSG00000280028	AC007431.3	1.176378691	-1.035122907	1.919291556	-0.539325515	0.589662266	NA
ENSG00000286387	AC007432.1	0.323355813	-0.622783049	3.965523376	-0.157049396	0.875205919	NA
ENSG00000227187	AC007435.1	1.045104214	-0.68482742	2.319253937	-0.295279188	0.767780614	NA
ENSG00000266473	AC007448.3	0.642297172	0.474169117	2.639949179	0.179612972	0.85745642	NA
ENSG00000285877	AC007448.4	7.563869013	-0.043765021	0.786653184	-0.055634454	0.955633016	0.974014827
ENSG00000274551	AC007450.2	0.161677906	0.38798534	4.024233915	0.096412224	0.923193184	NA
ENSG00000277705	AC007450.3	0.161677906	0.38798534	4.024233915	0.096412224	0.923193184	NA
ENSG00000278654	AC007450.4	7.32843167	-0.548794619	0.803276019	-0.683195572	0.49448327	0.616924794
ENSG00000226506	AC007463.1	0.390322262	-0.897227471	3.617002375	-0.248058303	0.804089297	NA
ENSG00000279059	AC007485.2	69.55117339	-0.277929554	0.275027789	-1.010550805	0.312231472	0.440521701
ENSG00000283258	AC007491.1	0.376449758	-0.848050462	3.603315236	-0.235352837	0.813934889	NA
ENSG00000260573	AC007493.1	2.544584469	-2.396508389	1.747848656	-1.371118936	0.170337883	0.276064845
ENSG00000260744	AC007494.2	0.308658272	-0.55904055	3.905145868	-0.143154845	0.886167891	NA
ENSG00000261630	AC007496.2	0.133932898	0.62491507	4.044820558	0.1544976	0.877217403	NA
ENSG00000280392	AC007496.3	21.98282794	-0.234643315	0.462995854	-0.506793555	0.612299679	0.71846984
ENSG00000275191	AC007497.1	0.709631929	-1.768339324	2.386309506	-0.741035193	0.458672102	NA
ENSG00000287909	AC007497.2	0.389497225	-0.894320172	3.619218318	-0.247103129	0.804828412	NA
ENSG00000256306	AC007527.1	0.24251686	-0.204025583	3.985105525	-0.051197034	0.959168515	NA
ENSG00000255871	AC007529.1	0.428718666	-1.040272995	2.864471067	-0.363164078	0.71648232	NA
ENSG00000283240	AC007529.2	1.098760846	-0.875870026	2.046569686	-0.427969803	0.668673105	NA
ENSG00000261369	AC007533.1	0.295610805	-0.500872493	3.921809064	-0.127714655	0.898374792	NA
ENSG00000287928	AC007535.1	0.24251686	-0.204025583	3.985105525	-0.051197034	0.959168515	NA
ENSG00000242405	AC007537.1	0.213946815	-0.03758384	3.673777633	-0.010230298	0.991837545	NA
ENSG00000257579	AC007540.1	1.266209527	3.049273228	2.021672859	1.508292113	0.131479781	NA
ENSG00000260329	AC007541.1	8.99674588	-1.9380043	0.869788771	-2.228132123	0.025871706	0.05924788
ENSG00000277595	AC007546.1	1.69178892	-0.248652902	1.714017721	-0.145070205	0.884655443	0.925660865
ENSG00000286220	AC007546.3	0.56100149	-1.430978149	2.56007221	-0.558960073	0.57618897	NA
ENSG00000232736	AC007551.1	0.323355813	-0.622783049	3.965523376	-0.157049396	0.875205919	NA
ENSG00000227021	AC007557.1	0.44259117	-1.081653169	2.843368895	-0.380412535	0.703639211	NA
ENSG00000236295	AC007557.3	0.457288711	-1.127876819	3.380888375	-0.333603685	0.738678638	NA
ENSG00000235993	AC007559.1	0.161677906	0.38798534	4.024233915	0.096412224	0.923193184	NA
ENSG00000238165	AC007560.1	3.368167805	0.948845945	1.168884942	0.811753074	0.416933333	0.544241049
ENSG00000235583	AC007562.1	0.917979045	-0.354104882	2.128462075	-0.166366545	0.8678685	NA
ENSG00000229352	AC007563.1	2.161890489	0.261330509	1.695292473	0.154150693	0.877490919	0.92100761
ENSG00000236886	AC007563.2	2.933009719	0.804452473	1.502994525	0.535233136	0.592488656	0.702277953
ENSG00000237930	AC007563.3	0.526831746	1.594902516	3.292653516	0.484382128	0.6281147	NA
ENSG00000286601	AC007563.4	6.92502057	2.143785694	0.956427371	2.241451635	0.024996835	0.057562132
ENSG00000244055	AC007566.1	88.04521127	-0.196741361	0.290287086	-0.677747549	0.497931773	0.620101221
ENSG00000270453	AC007566.2	0.228644356	-0.125336058	3.989448937	-0.031416885	0.974937076	NA
ENSG00000224136	AC007568.1	0.161677906	0.38798534	4.024233915	0.096412224	0.923193184	NA
ENSG00000257221	AC007569.1	0.546760678	1.016235171	3.269564678	0.310816659	0.755940004	NA
ENSG00000255655	AC007570.1	0.97382927	-0.628671117	2.102153977	-0.299060451	0.764893922	NA
ENSG00000260723	AC007598.1	0.295610805	-0.500872493	3.921809064	-0.127714655	0.898374792	NA
ENSG00000278979	AC007598.3	0.781363602	0.075240629	2.570239097	0.029273786	0.976646234	NA
ENSG00000259866	AC007599.1	0.133932898	0.62491507	4.044820558	0.1544976	0.877217403	NA
ENSG00000262038	AC007599.2	1.284137615	-1.202273437	1.860357426	-0.64625938	0.518111389	NA
ENSG00000261751	AC007603.1	0.440941096	-1.078532403	3.400933037	-0.317128385	0.751146187	NA
ENSG00000279842	AC007603.2	0.161677906	0.38798534	4.024233915	0.096412224	0.923193184	NA
ENSG00000283365	AC007603.3	0.161677906	0.38798534	4.024233915	0.096412224	0.923193184	NA
ENSG00000260249	AC007608.3	1.394739959	-2.738958594	1.956364172	-1.400024921	0.161505856	NA
ENSG00000278909	AC007608.4	0.480987574	-1.211955052	2.759129562	-0.439252679	0.660478458	NA
ENSG00000259843	AC007610.1	0.294785768	-0.495054757	3.282303122	-0.150825423	0.880113431	NA
ENSG00000260381	AC007610.2	0.323355813	-0.622783049	3.965523376	-0.157049396	0.875205919	NA
ENSG00000261835	AC007610.3	0.376449758	-0.848050462	3.603315236	-0.235352837	0.813934889	NA
ENSG00000279356	AC007610.4	8.763179102	-3.395563097	1.178595531	-2.881024921	0.003963843	0.011056673
ENSG00000287444	AC007610.5	1.055313566	1.522665788	2.27764418	0.66852663	0.503797489	NA
ENSG00000260086	AC007611.1	3.512298167	-0.394114086	1.173964126	-0.335712206	0.737087901	0.818253598
ENSG00000262420	AC007613.1	0.643122209	0.473837251	2.3529191	0.201382721	0.840399325	NA
ENSG00000279249	AC007614.1	37.59209615	-2.304236326	0.474178167	-4.859431509	1.17723298517871e-06	5.32899446112498e-06
ENSG00000280189	AC007614.2	2.335044007	-2.282528959	1.757101712	-1.299030639	0.193933415	0.305279891
ENSG00000203648	AC007618.1	1.126049126	-2.427739725	2.132371411	-1.138516354	0.254904934	NA
ENSG00000255670	AC007619.1	1.791482474	-1.78963175	1.712684993	-1.044927559	0.296056451	0.422941975
ENSG00000271370	AC007619.2	0.213946815	-0.03758384	3.673777633	-0.010230298	0.991837545	NA
ENSG00000242539	AC007620.2	5.030467722	-2.479427271	1.298153833	-1.909964142	0.05613783	0.113942371
ENSG00000272699	AC007620.3	1.413488601	-2.762931963	1.949111667	-1.417533951	0.156326875	NA
ENSG00000240441	AC007622.1	4.579943089	0.280097789	1.087766462	0.257498093	0.796794287	0.864580509
ENSG00000258136	AC007622.2	0.868834725	-2.057572886	2.244740041	-0.916619675	0.359341971	NA
ENSG00000256139	AC007637.1	1.135875485	-2.446888602	2.013524153	-1.215226844	0.224279585	NA
ENSG00000262079	AC007638.1	0.161677906	0.38798534	4.024233915	0.096412224	0.923193184	NA
ENSG00000263096	AC007638.2	0.404194766	-0.947011178	3.953770751	-0.239521014	0.810701604	NA
ENSG00000286678	AC007649.1	0.495685115	-1.251010701	2.740952509	-0.456414585	0.64809188	NA
ENSG00000286526	AC007652.2	0.323355813	-0.622783049	3.965523376	-0.157049396	0.875205919	NA
ENSG00000256339	AC007655.1	0.574048958	-1.460818555	2.609383154	-0.559832906	0.575593416	NA
ENSG00000286107	AC007655.2	2.228115075	-2.215151202	1.63453105	-1.355221244	0.175347078	0.28252776
ENSG00000257470	AC007656.1	0.774948305	-1.89637065	2.283707996	-0.830391037	0.406317732	NA
ENSG00000258131	AC007656.2	1.393260961	2.449886237	1.920860759	1.275410633	0.202163937	NA
ENSG00000279190	AC007656.3	0.481444302	1.582487433	2.919086797	0.542117293	0.587737706	NA
ENSG00000286434	AC007656.4	0.161677906	0.38798534	4.024233915	0.096412224	0.923193184	NA
ENSG00000161132	AC007663.1	0.471161215	-1.168779693	3.412389921	-0.342510592	0.731966674	NA
ENSG00000249923	AC007663.2	6.407068541	-2.249477038	1.074718911	-2.093084075	0.03634165	0.079350827
ENSG00000273139	AC007663.3	3.469292931	-0.313063121	1.385812894	-0.225905765	0.821274714	0.882086799
ENSG00000273343	AC007663.4	7.429318569	-1.214840482	0.853388448	-1.423549246	0.154576997	0.256259025
ENSG00000236754	AC007666.1	0.82804225	-1.994902316	2.265828754	-0.880429429	0.37862672	NA
ENSG00000274624	AC007671.1	7.090660394	-0.770190996	0.871709237	-0.883541166	0.376943951	0.506379682
ENSG00000267311	AC007673.1	0.992941265	-2.244945656	2.298640804	-0.976640479	0.328747172	NA
ENSG00000270571	AC007681.1	3.600354763	-0.431384988	1.351211313	-0.319257975	0.749530897	0.82801779
ENSG00000286412	AC007682.1	0.161677906	0.38798534	4.024233915	0.096412224	0.923193184	NA
ENSG00000224415	AC007683.1	1.598096878	1.122459593	1.796628337	0.624758928	0.532129291	0.650173103
ENSG00000279482	AC007683.2	0.133932898	0.62491507	4.044820558	0.1544976	0.877217403	NA
ENSG00000273035	AC007684.1	3.623302381	-4.12288723	1.525508046	-2.702632242	0.006879281	0.018255089
ENSG00000182888	AC007685.1	0.747203296	-1.848645496	2.404961699	-0.768679808	0.442083415	NA
ENSG00000273729	AC007686.3	4.365058695	-0.449268073	1.039566363	-0.432168728	0.665618786	0.762408989
ENSG00000285966	AC007686.4	1.197886758	-2.516832463	2.698101778	-0.932815983	0.350914987	NA
ENSG00000287004	AC007686.5	0.228644356	-0.125336058	3.989448937	-0.031416885	0.974937076	NA
ENSG00000270178	AC007687.1	0.979147799	-2.234163972	2.687256301	-0.831392216	0.405752095	NA
ENSG00000241352	AC007688.1	4.436339707	4.338558422	1.278949813	3.392281994	0.000693131	0.00222686
ENSG00000256011	AC007688.2	0.376449758	-0.848050462	3.603315236	-0.235352837	0.813934889	NA
ENSG00000287957	AC007695.1	1.774410826	-3.082890698	1.990869534	-1.548514679	0.12149843	0.212403794
ENSG00000278256	AC007718.1	0.161677906	0.38798534	4.024233915	0.096412224	0.923193184	NA
ENSG00000261644	AC007728.2	1.099023196	-0.803337035	1.934755817	-0.415213655	0.677985503	NA
ENSG00000215493	AC007731.1	1.877180374	2.116855346	1.606785369	1.317447486	0.187688673	0.297277708
ENSG00000236003	AC007731.3	0.133932898	0.62491507	4.044820558	0.1544976	0.877217403	NA
ENSG00000287446	AC007731.5	0.538127664	-1.362288753	3.215254675	-0.423695443	0.671787939	NA
ENSG00000229087	AC007738.1	0.332357135	-0.68106902	3.742242788	-0.181994878	0.855586745	NA
ENSG00000280257	AC007741.1	1.484580234	-2.833767643	1.861586027	-1.522232979	0.127950714	0.220891455
ENSG00000233251	AC007743.1	13.42801749	-0.83087415	0.696241236	-1.193371071	0.232724079	0.351136262
ENSG00000259855	AC007749.1	0.870941527	-0.352549874	2.154009966	-0.163671422	0.869989816	NA
ENSG00000287498	AC007749.2	0.618141581	-1.559097949	2.667308611	-0.58452102	0.558869828	NA
ENSG00000236841	AC007750.1	8.010717438	-0.99328527	0.808732868	-1.228199457	0.219372103	0.335492232
ENSG00000267213	AC007773.1	2.758813273	-0.441674878	1.481271855	-0.298172733	0.765571331	0.841208337
ENSG00000267009	AC007780.1	6.734160724	-1.318932477	0.961586653	-1.371621032	0.170181443	0.275910123
ENSG00000267922	AC007785.1	0.485033719	-1.211602635	3.945935066	-0.307050829	0.758804683	NA
ENSG00000268053	AC007785.2	0.779819487	-1.894345488	2.533710714	-0.74765658	0.454667327	NA
ENSG00000268401	AC007785.3	10.86913691	-1.383105838	0.722991023	-1.91303321	0.055743801	0.113257247
ENSG00000267498	AC007786.1	1.417702205	0.011482546	1.865832548	0.006154114	0.995089759	NA
ENSG00000276251	AC007786.2	1.570078452	-0.034565898	1.757939194	-0.019662738	0.984312416	0.990776508
ENSG00000287272	AC007786.4	0.77099868	0.121396717	2.515161024	0.048265982	0.961504265	NA
ENSG00000226205	AC007790.1	0.133932898	0.62491507	4.044820558	0.1544976	0.877217403	NA
ENSG00000267617	AC007795.1	0.494860078	-1.248808228	2.682400283	-0.465556254	0.641533162	NA
ENSG00000260743	AC007823.1	8.154679173	-1.026603077	0.837038853	-1.226470042	0.220021842	0.336336273
ENSG00000249094	AC007834.1	0.552000168	-1.397351081	3.259012073	-0.428765236	0.66809408	NA
ENSG00000256351	AC007834.2	0.293960731	-0.493259841	3.928786065	-0.125550191	0.900087993	NA
ENSG00000269069	AC007842.1	78.57078585	0.277827734	0.252721542	1.099343299	0.271618353	0.396199886
ENSG00000284837	AC007846.1	0.471161215	-1.168779693	3.412389921	-0.342510592	0.731966674	NA
ENSG00000255983	AC007848.1	0.632839122	-1.59470636	3.138065249	-0.50818139	0.611326141	NA
ENSG00000256218	AC007848.2	0.471161215	-1.168779693	3.412389921	-0.342510592	0.731966674	NA
ENSG00000242795	AC007849.1	0.2817383	-0.436586389	3.973545992	-0.109873244	0.912509902	NA
ENSG00000262950	AC007861.1	0.819865965	-1.972802822	2.791208031	-0.706791755	0.479695899	NA
ENSG00000263110	AC007861.2	1.97114863	0.568830192	1.877811039	0.302921956	0.761949339	0.838388152
ENSG00000281195	AC007878.1	42.04475304	-2.468073139	0.477411787	-5.169694603	2.34476854874399e-07	1.13530201925504e-06
ENSG00000224342	AC007879.1	0.347879713	-0.742830699	3.102403356	-0.239437176	0.810766606	NA
ENSG00000225916	AC007879.2	0.854962221	-2.036491048	2.22002079	-0.91732972	0.358969888	NA
ENSG00000234902	AC007879.3	0.589571535	-1.495565543	2.552775235	-0.585858685	0.557970483	NA
ENSG00000240440	AC007879.4	0.24251686	-0.204025583	3.985105525	-0.051197034	0.959168515	NA
ENSG00000286568	AC007879.5	0.712853038	-1.76674785	3.040974922	-0.580980736	0.561253437	NA
ENSG00000287123	AC007880.1	0.146980365	0.510104583	4.034436278	0.126437635	0.899385512	NA
ENSG00000233870	AC007881.1	4.003245799	-0.665140077	1.144162312	-0.581333671	0.561015592	0.675554403
ENSG00000236469	AC007881.2	3.530950637	-1.038449915	1.289600438	-0.80524935	0.420675804	0.547848389
ENSG00000272735	AC007881.3	1.106112094	-0.906714393	2.06527981	-0.439027385	0.660641694	NA
ENSG00000288065	AC007881.4	0.265390686	-0.357239735	3.977286322	-0.089819969	0.928430279	NA
ENSG00000224891	AC007899.1	0.576980796	0.847969548	2.760462266	0.307183894	0.758703404	NA
ENSG00000261291	AC007906.1	1.150573026	-2.463644663	2.011702916	-1.224656307	0.220704743	NA
ENSG00000277639	AC007906.2	2.083743717	3.137903611	1.580534141	1.985343771	0.047106237	0.098527987
ENSG00000278510	AC007908.1	0.161677906	0.38798534	4.024233915	0.096412224	0.923193184	NA
ENSG00000224611	AC007919.1	0.565872673	-1.435033186	3.91720051	-0.366341519	0.714110252	NA
ENSG00000198491	AC007920.1	0.362577254	-0.797526478	3.643961222	-0.218862504	0.826757156	NA
ENSG00000283175	AC007920.2	0.565872673	-1.435033186	3.91720051	-0.366341519	0.714110252	NA
ENSG00000265094	AC007922.2	0.722679397	-1.791960074	2.35052547	-0.762365733	0.445841752	NA
ENSG00000266489	AC007922.3	0.60344404	-1.526554281	2.609582563	-0.584980258	0.558560991	NA
ENSG00000287611	AC007922.4	0.685933067	-1.713485338	2.964482453	-0.578004884	0.563260822	NA
ENSG00000266877	AC007923.4	0.618141581	-1.559097949	2.667308611	-0.58452102	0.558869828	NA
ENSG00000259920	AC007938.1	2.266768873	-2.205860304	1.638194767	-1.346518954	0.178135212	0.285719239
ENSG00000270823	AC007938.2	2.476846382	1.388795167	1.395546255	0.995162405	0.319657283	0.448239197
ENSG00000270953	AC007938.3	32.83429014	0.136743533	0.367291418	0.372302554	0.709667597	0.797303378
ENSG00000263863	AC007948.1	0.60344404	-1.526554281	2.609582563	-0.584980258	0.558560991	NA
ENSG00000259268	AC007950.1	0.41530289	2.409887612	3.546255172	0.679558434	0.496784096	NA
ENSG00000276651	AC007950.2	4.097670784	-0.715312455	1.136234349	-0.629546586	0.52899128	0.647510191
ENSG00000197665	AC007952.1	1.582680259	-0.280565802	1.832263935	-0.153125211	0.878299535	0.921494594
ENSG00000228157	AC007952.2	2.311318225	-1.063094615	1.634563227	-0.650384517	0.515443876	0.635024348
ENSG00000230197	AC007952.3	0.956914013	-0.466190586	2.881413579	-0.161792319	0.871469402	NA
ENSG00000262202	AC007952.4	16.3886736	-1.410134041	0.582828216	-2.419467697	0.015543241	0.037899742
ENSG00000262292	AC007952.5	0.565872673	-1.435033186	3.91720051	-0.366341519	0.714110252	NA
ENSG00000262319	AC007952.6	0.323355813	-0.622783049	3.965523376	-0.157049396	0.875205919	NA
ENSG00000266311	AC007952.8	0.780538565	0.07798876	2.570492984	0.030340001	0.975795895	NA
ENSG00000266664	AC007952.9	0.24251686	-0.204025583	3.985105525	-0.051197034	0.959168515	NA
ENSG00000225790	AC007953.1	0.699805571	-1.740995251	2.982547068	-0.58372767	0.559403548	NA
ENSG00000270321	AC007953.2	0.36092718	-0.79027758	3.033453283	-0.260520768	0.794462097	NA
ENSG00000173357	AC007967.1	0.147805402	0.502863753	4.033807753	0.1246623	0.900790905	NA
ENSG00000228207	AC007967.2	0.398498547	-0.942718798	3.516299587	-0.268099681	0.788622591	NA
ENSG00000273731	AC007967.4	0.132282824	0.640365894	4.046279944	0.158260403	0.874251609	NA
ENSG00000233762	AC007969.1	44.67527946	3.735409417	0.368887205	10.1261561	4.22950561165072e-24	4.96724368173562e-23
ENSG00000234061	AC007969.2	0.789097844	4.31992458	3.34500749	1.291454382	0.196546164	NA
ENSG00000253790	AC007991.1	0.24251686	-0.204025583	3.985105525	-0.051197034	0.959168515	NA
ENSG00000253939	AC007991.3	0.401798694	-0.952586259	3.953590582	-0.24094206	0.809600023	NA
ENSG00000254287	AC007991.4	0.24251686	-0.204025583	3.985105525	-0.051197034	0.959168515	NA
ENSG00000183663	AC007992.1	1.137434285	4.857051182	2.510976877	1.934327323	0.053072896	NA
ENSG00000267166	AC007993.1	0.280913264	-0.432984391	3.325742839	-0.130191783	0.896414695	NA
ENSG00000277534	AC007996.1	25.03316483	-1.761635219	0.513140507	-3.433046498	0.00059684	0.001943222
ENSG00000239683	AC007998.1	0.161677906	0.38798534	4.024233915	0.096412224	0.923193184	NA
ENSG00000267583	AC007998.3	0.851837633	-0.158618106	2.463046399	-0.064399154	0.948652403	NA
ENSG00000275512	AC007998.4	1.437639237	-1.411764287	2.02497283	-0.697176903	0.485692091	NA
ENSG00000279074	AC007998.5	0.375624721	-0.842369081	3.044353999	-0.276698794	0.782011398	NA
ENSG00000285901	AC008012.1	0.577349105	-1.469356946	3.112380113	-0.472100737	0.636854886	NA
ENSG00000226472	AC008013.1	3.834783466	-2.087931516	1.38618894	-1.506238764	0.132005892	0.226285067
ENSG00000256984	AC008013.2	0.132282824	0.640365894	4.046279944	0.158260403	0.874251609	NA
ENSG00000257261	AC008014.1	17.14229937	0.329117128	0.576611225	0.570778219	0.568149989	0.68179132
ENSG00000258578	AC008015.1	2.473503292	1.757219678	1.382925057	1.270654306	0.203851658	0.317154905
ENSG00000239246	AC008026.1	18.77711738	3.370146351	0.628225882	5.364545535	8.11532857706709e-08	4.09578999325802e-07
ENSG00000239809	AC008026.2	0.785590262	4.31034806	2.847556994	1.513700365	0.130101852	NA
ENSG00000264546	AC008026.3	2.340455912	-1.163414375	1.531963221	-0.759427093	0.447597112	0.572285049
ENSG00000256075	AC008033.1	0.461515371	2.409889541	3.423714238	0.703881625	0.481506495	NA
ENSG00000273824	AC008033.3	0.429543703	-1.043384365	3.440792504	-0.303239548	0.761707312	NA
ENSG00000272369	AC008035.1	7.338838699	4.055583479	0.998221137	4.062810663	4.84853558480668e-05	0.000182962
ENSG00000283041	AC008038.1	3739.376988	3.427922921	0.091002709	37.66836131	0	0
ENSG00000239219	AC008040.1	6.279768104	-0.845651632	1.020101747	-0.828987535	0.407111461	0.535115704
ENSG00000259124	AC008050.1	0.404194766	-0.947011178	3.953770751	-0.239521014	0.810701604	NA
ENSG00000286056	AC008055.2	0.161677906	0.38798534	4.024233915	0.096412224	0.923193184	NA
ENSG00000287118	AC008056.3	0.132282824	0.640365894	4.046279944	0.158260403	0.874251609	NA
ENSG00000218672	AC008060.1	0.646711626	-1.627972343	3.759043161	-0.433081578	0.664955506	NA
ENSG00000227365	AC008060.2	0.293960731	-0.493259841	3.928786065	-0.125550191	0.900087993	NA
ENSG00000230918	AC008063.1	0.532431445	-1.360245449	3.17076812	-0.428995561	0.667926455	NA
ENSG00000233397	AC008063.2	0.44259117	-1.081653169	2.843368895	-0.380412535	0.703639211	NA
ENSG00000224553	AC008065.1	0.347879713	-0.742830699	3.102403356	-0.239437176	0.810766606	NA
ENSG00000253793	AC008066.1	1.846323013	-0.450804814	1.649871388	-0.273236337	0.78467155	0.855100814
ENSG00000237031	AC008067.1	1.346517197	-2.685956856	2.560275112	-1.049089156	0.294137087	NA
ENSG00000224604	AC008069.1	0.213121778	-0.032670356	3.994869962	-0.008178077	0.993474911	NA
ENSG00000232642	AC008073.2	0.455638637	-1.12291783	3.384293272	-0.331802754	0.740038204	NA
ENSG00000276087	AC008073.3	2.081397059	-2.066272214	1.736993717	-1.189568042	0.234216213	0.352679992
ENSG00000237217	AC008074.1	0.561826527	-1.43289692	2.577095825	-0.556012278	0.578202461	NA
ENSG00000260101	AC008074.2	8.543572972	-2.713554672	1.043697886	-2.599942675	0.009323933	0.024032898
ENSG00000280007	AC008079.1	2.412951122	-3.528234162	1.797384164	-1.96298278	0.049648175	0.102887847
ENSG00000173862	AC008080.1	1.207055538	0.499115737	2.205518174	0.226303162	0.820965639	NA
ENSG00000236494	AC008080.4	0.656537985	-1.652213957	2.447764685	-0.674988886	0.499682826	NA
ENSG00000276454	AC008083.3	0.2817383	-0.436586389	3.973545992	-0.109873244	0.912509902	NA
ENSG00000266839	AC008088.1	0.665539306	-1.681880539	2.948697282	-0.570380876	0.568419397	NA
ENSG00000279987	AC008103.1	0.161677906	0.38798534	4.024233915	0.096412224	0.923193184	NA
ENSG00000233175	AC008105.1	15.27992403	0.377694483	0.534782462	0.70625817	0.480027602	0.602985029
ENSG00000233483	AC008105.2	5.192455282	2.041481209	1.125685051	1.813545633	0.069747707	0.136526089
ENSG00000267121	AC008105.3	3.942609194	-0.190930435	1.17774224	-0.162115639	0.871214791	0.916373296
ENSG00000256658	AC008115.1	0.20007431	0.048850993	3.999928564	0.012212966	0.990255705	NA
ENSG00000257004	AC008115.2	0.295610805	-0.500872493	3.921809064	-0.127714655	0.898374792	NA
ENSG00000275560	AC008115.3	1.66830693	-3.004427627	1.804813582	-1.664674766	0.09597766	0.176692933
ENSG00000275963	AC008115.4	4.27688155	-0.863379337	1.044935832	-0.826251058	0.40866169	0.536792299
ENSG00000287202	AC008119.1	0.334007208	-0.687576773	3.787363838	-0.181544949	0.855939855	NA
ENSG00000271596	AC008121.1	1.528475625	5.279493988	2.051176468	2.573885801	0.010056346	0.025760689
ENSG00000274156	AC008121.2	1.018290201	-2.285973262	2.11542691	-1.0806203	0.279866049	NA
ENSG00000274797	AC008121.3	0.133107861	0.632625081	4.045546912	0.156375663	0.875736919	NA
ENSG00000273015	AC008124.1	238.5388645	-1.886645035	0.190914828	-9.882129408	4.97640013687319e-23	5.61952571063897e-22
ENSG00000257958	AC008125.1	0.228644356	-0.125336058	3.989448937	-0.031416885	0.974937076	NA
ENSG00000257572	AC008127.2	0.470336178	-1.166363385	3.414006352	-0.341640661	0.732621334	NA
ENSG00000161103	AC008132.1	1.139096593	-2.446305019	2.563831368	-0.954159876	0.340002722	NA
ENSG00000280349	AC008133.2	0.522605086	-1.320016461	2.710131511	-0.487067308	0.626210633	NA
ENSG00000234594	AC008134.1	0.57615576	0.85240629	2.760977069	0.308733564	0.75752421	NA
ENSG00000257298	AC008147.2	1.975315128	-3.246031349	1.729018828	-1.877383459	0.060465557	0.121385097
ENSG00000278842	AC008147.4	2.549171336	-1.262890018	1.432801068	-0.88141337	0.378094124	0.507245191
ENSG00000287454	AC008149.2	0.536477591	-1.358062097	3.217805993	-0.422045984	0.672991454	NA
ENSG00000231098	AC008154.2	0.330707061	-0.673564147	3.963506478	-0.169941477	0.865056161	NA
ENSG00000233491	AC008163.1	2.831922468	-3.759944049	1.683335846	-2.233626794	0.025507639	0.058559038
ENSG00000285754	AC008170.1	0.457288711	-1.127876819	3.380888375	-0.333603685	0.738678638	NA
ENSG00000235059	AC008175.1	0.632839122	-1.59470636	3.138065249	-0.50818139	0.611326141	NA
ENSG00000288104	AC008180.2	0.617316544	-1.560297219	3.087301989	-0.505391836	0.613283652	NA
ENSG00000251175	AC008243.1	0.266215723	-0.361385314	3.977085863	-0.090866862	0.927598381	NA
ENSG00000257022	AC008250.1	0.24251686	-0.204025583	3.985105525	-0.051197034	0.959168515	NA
ENSG00000224545	AC008264.1	0.161677906	0.38798534	4.024233915	0.096412224	0.923193184	NA
ENSG00000273489	AC008264.2	0.854962221	-2.036491048	2.22002079	-0.91732972	0.358969888	NA
ENSG00000179342	AC008267.1	0.942959673	1.870619128	2.153400399	0.868681518	0.385021353	NA
ENSG00000230189	AC008267.2	0.967303058	-0.596201782	2.415982515	-0.246774047	0.805083097	NA
ENSG00000234500	AC008267.3	4.470141142	3.891134291	1.19710896	3.250442875	0.001152254	0.003570415
ENSG00000236928	AC008267.4	1.851929296	1.816497636	1.58728429	1.144405982	0.252455309	0.374081561
ENSG00000237310	AC008267.5	14.87599389	0.868898852	0.572759914	1.517038521	0.129256959	0.222545441
ENSG00000279785	AC008267.8	0.133932898	0.62491507	4.044820558	0.1544976	0.877217403	NA
ENSG00000229321	AC008269.1	138.4857645	2.466682039	0.216305501	11.40369539	4.00739968829634e-30	5.75725767756198e-29
ENSG00000287791	AC008273.1	0.323355813	-0.622783049	3.965523376	-0.157049396	0.875205919	NA
ENSG00000234022	AC008278.2	0.52425516	-1.326748127	3.214611315	-0.412724276	0.679808637	NA
ENSG00000235937	AC008280.1	0.485033719	-1.211602635	3.945935066	-0.307050829	0.758804683	NA
ENSG00000272156	AC008280.3	3.215429721	-0.884348328	1.205207027	-0.73377296	0.463087123	0.586944513
ENSG00000241187	AC008379.1	0.132282824	0.640365894	4.046279944	0.158260403	0.874251609	NA
ENSG00000285997	AC008391.1	0.485033719	-1.211602635	3.945935066	-0.307050829	0.758804683	NA
ENSG00000245317	AC008393.1	14.83670709	-1.210342866	0.637369169	-1.898966761	0.057568846	0.116417498
ENSG00000268051	AC008395.1	0.464639959	-1.16406406	3.34481846	-0.348020101	0.727825087	NA
ENSG00000285188	AC008397.2	1.08525665	-2.378608295	2.075091687	-1.146266601	0.251684858	NA
ENSG00000268530	AC008403.2	0.656994713	0.414097159	2.673759935	0.154874472	0.876920279	NA
ENSG00000269814	AC008403.3	2.878679486	2.111869858	1.765724318	1.196036004	0.231682509	0.350047586
ENSG00000287603	AC008403.4	0.618966618	-1.563985289	3.085276304	-0.506919036	0.612211629	NA
ENSG00000248753	AC008406.2	0.323355813	-0.622783049	3.965523376	-0.157049396	0.875205919	NA
ENSG00000277619	AC008406.3	0.696672882	4.173333084	3.480947298	1.198907288	0.230563998	NA
ENSG00000253693	AC008415.1	1.181143914	0.772990027	1.819312557	0.424880279	0.670923952	NA
ENSG00000251583	AC008427.1	0.214771851	-0.04292387	3.994253242	-0.010746407	0.991425773	NA
ENSG00000204758	AC008429.1	3.211572998	-0.260567675	1.339262945	-0.194560505	0.845737025	0.899130363
ENSG00000253785	AC008429.2	5.534785531	1.257298719	1.158108751	1.085648233	0.277634652	0.403101259
ENSG00000254295	AC008429.3	1.148922952	-2.461828525	2.041857243	-1.205681021	0.227940506	NA
ENSG00000254328	AC008429.4	0.892990316	-0.433754813	2.194029778	-0.197697779	0.843281528	NA
ENSG00000249655	AC008434.1	0.295610805	-0.500872493	3.921809064	-0.127714655	0.898374792	NA
ENSG00000249637	AC008438.1	3.269367522	-1.029769553	1.393602675	-0.738926217	0.459951801	0.583708477
ENSG00000253965	AC008438.2	0.774579996	-0.070564087	2.510644814	-0.028105962	0.977577639	NA
ENSG00000228323	AC008440.1	0.684282993	-1.7073518	2.530652759	-0.674668539	0.499886377	NA
ENSG00000232220	AC008440.2	0.161677906	0.38798534	4.024233915	0.096412224	0.923193184	NA
ENSG00000233937	AC008443.1	54.37918742	0.809168832	0.286918537	2.820204095	0.004799311	0.013158326
ENSG00000248103	AC008443.3	16.89972592	-0.734625716	0.547772023	-1.341115802	0.179882858	0.287896877
ENSG00000248514	AC008443.4	0.331532098	-0.677523077	3.795951472	-0.178485706	0.858341546	NA
ENSG00000250222	AC008443.5	11.31099207	2.602049156	0.643067003	4.046311109	5.20310727952888e-05	0.00019521
ENSG00000250900	AC008443.6	0.766666061	0.128194792	2.259173555	0.05674411	0.954749036	NA
ENSG00000274525	AC008443.7	29.97345984	1.585854217	0.39889631	3.975605136	7.02005214148112e-05	0.000259096
ENSG00000286310	AC008443.8	2.199148463	1.290245818	1.386990857	0.93024825	0.352242565	0.481967651
ENSG00000286644	AC008443.9	0.228644356	-0.125336058	3.989448937	-0.031416885	0.974937076	NA
ENSG00000250309	AC008453.1	0.132282824	0.640365894	4.046279944	0.158260403	0.874251609	NA
ENSG00000253687	AC008456.1	0.133932898	0.62491507	4.044820558	0.1544976	0.877217403	NA
ENSG00000286647	AC008459.1	2.027473122	-2.004056312	1.715358233	-1.168301917	0.242685002	0.362888952
ENSG00000286503	AC008462.1	0.682343649	0.266977134	2.633749133	0.101367716	0.919258564	NA
ENSG00000249476	AC008467.1	13.804872	-2.324321881	0.784893207	-2.961322459	0.00306321	0.008757645
ENSG00000213303	AC008481.1	1.04886109	1.30063736	2.117425225	0.61425421	0.539047356	NA
ENSG00000253946	AC008489.1	0.956914013	-0.466190586	2.881413579	-0.161792319	0.871469402	NA
ENSG00000243304	AC008494.1	2.066901997	-2.038665707	1.666643587	-1.223216363	0.221247987	0.337545905
ENSG00000249791	AC008494.2	0.161677906	0.38798534	4.024233915	0.096412224	0.923193184	NA
ENSG00000271797	AC008494.3	2.872592266	2.033972619	1.376843613	1.477272073	0.139602721	0.236494184
ENSG00000286818	AC008496.3	2.788563608	-0.530822065	1.398582844	-0.379542812	0.704284819	0.793383107
ENSG00000276945	AC008498.1	1.271352498	-1.126738969	1.948705353	-0.578198735	0.563129953	NA
ENSG00000279985	AC008498.2	0.390322262	-0.897227471	3.617002375	-0.248058303	0.804089297	NA
ENSG00000283462	AC008505.1	1.451055013	-2.792676547	2.044365299	-1.366035976	0.171927672	0.27813563
ENSG00000266910	AC008507.1	9.255675125	0.631426939	0.823621064	0.76664739	0.443291191	0.568440756
ENSG00000278895	AC008507.3	0.552000168	-1.397351081	3.259012073	-0.428765236	0.66809408	NA
ENSG00000287859	AC008507.4	2.557212584	-0.247439748	1.640404498	-0.150840691	0.880101387	0.922821777
ENSG00000288072	AC008507.5	0.161677906	0.38798534	4.024233915	0.096412224	0.923193184	NA
ENSG00000253966	AC008514.2	3.31110955	0.372164835	1.192638642	0.312051632	0.755001284	0.832379663
ENSG00000248588	AC008517.1	0.389497225	-0.894320172	3.619218318	-0.247103129	0.804828412	NA
ENSG00000279232	AC008522.1	1.069734073	-2.359696147	2.052700599	-1.149556905	0.250326417	NA
ENSG00000250377	AC008525.1	0.713678075	-1.768354728	3.040188281	-0.58165961	0.560795983	NA
ENSG00000286669	AC008532.1	2.281817184	-0.021448792	1.380386786	-0.015538248	0.987602771	0.993061164
ENSG00000249175	AC008534.1	0.495685115	-1.251010701	2.740952509	-0.456414585	0.64809188	NA
ENSG00000269843	AC008537.2	0.20007431	0.048850993	3.999928564	0.012212966	0.990255705	NA
ENSG00000279108	AC008537.3	6.42994103	-1.667929325	0.997800185	-1.67160655	0.094601932	0.174545007
ENSG00000282951	AC008537.4	0.24251686	-0.204025583	3.985105525	-0.051197034	0.959168515	NA
ENSG00000197332	AC008543.1	3.517386222	-1.887912824	1.348262563	-1.40025606	0.161436654	0.265066296
ENSG00000220949	AC008543.2	0.86065844	-2.036792807	2.483824659	-0.820022782	0.41220312	NA
ENSG00000266922	AC008543.3	2.219750995	-0.039211703	1.701556926	-0.023044602	0.981614695	0.989136804
ENSG00000267646	AC008543.5	0.161677906	0.38798534	4.024233915	0.096412224	0.923193184	NA
ENSG00000248709	AC008549.1	0.861483477	-2.040915074	2.82626631	-0.722124121	0.47021817	NA
ENSG00000249021	AC008549.2	0.767491098	0.121355421	2.518331811	0.048188813	0.961565766	NA
ENSG00000237440	AC008554.1	650.0546669	0.880748655	0.102126511	8.624094271	6.46018875192881e-18	5.96767685706007e-17
ENSG00000261754	AC008555.1	38.89917376	-1.160355449	0.364446055	-3.183888073	0.001453112	0.00442293
ENSG00000269086	AC008555.2	1.332644693	-2.671328299	2.523638289	-1.058522654	0.289817228	NA
ENSG00000270624	AC008555.3	0.266215723	-0.361385314	3.977085863	-0.090866862	0.927598381	NA
ENSG00000271109	AC008555.4	3.645573487	0.636489575	1.185635572	0.536834075	0.591382232	0.701277388
ENSG00000271171	AC008555.5	1.504148958	-2.84584942	1.993609289	-1.427486035	0.153439848	0.254699351
ENSG00000280106	AC008555.7	21.87238096	-2.878552973	0.663061397	-4.341306831	1.41637768431875e-05	5.69580758613742e-05
ENSG00000277013	AC008556.1	1.331819656	-2.667955316	2.228532057	-1.197180587	0.231236175	NA
ENSG00000287179	AC008558.1	0.24251686	-0.204025583	3.985105525	-0.051197034	0.959168515	NA
ENSG00000251135	AC008565.1	0.390322262	-0.897227471	3.617002375	-0.248058303	0.804089297	NA
ENSG00000267273	AC008567.2	0.389497225	-0.894320172	3.619218318	-0.247103129	0.804828412	NA
ENSG00000287960	AC008567.3	11.27124716	0.58263993	0.594949208	0.979310372	0.327426647	0.456209533
ENSG00000229855	AC008568.1	1.543827127	-1.550987617	1.915487378	-0.809709129	0.41810737	0.54527838
ENSG00000267379	AC008569.1	0.36092718	-0.79027758	3.033453283	-0.260520768	0.794462097	NA
ENSG00000267474	AC008569.2	0.577349105	-1.469356946	3.112380113	-0.472100737	0.636854886	NA
ENSG00000286749	AC008571.2	8.891741202	0.009668456	0.720996953	0.013409843	0.989300814	0.994092817
ENSG00000250615	AC008581.1	2.175997603	-0.857318564	1.598675524	-0.536268024	0.591773327	0.701637433
ENSG00000285000	AC008581.2	0.857069023	-0.319580363	2.100763465	-0.152125819	0.8790877	NA
ENSG00000251680	AC008591.1	1.619978209	-1.595229019	1.814428265	-0.87919101	0.379297718	0.508463054
ENSG00000250362	AC008592.1	0.309483309	-0.562692654	3.901928885	-0.144208844	0.885335557	NA
ENSG00000253527	AC008601.1	0.161677906	0.38798534	4.024233915	0.096412224	0.923193184	NA
ENSG00000271128	AC008608.1	0.293960731	-0.493259841	3.928786065	-0.125550191	0.900087993	NA
ENSG00000271737	AC008608.2	2.946725832	-0.031527924	1.249201353	-0.025238464	0.979864757	0.988092889
ENSG00000247699	AC008609.1	2.486517866	-3.572839524	1.899846468	-1.880593818	0.060027193	0.12063591
ENSG00000248367	AC008610.1	9.502190647	2.461683606	0.747870958	3.291588713	0.000996232	0.003120308
ENSG00000253858	AC008619.1	0.200899347	0.043476031	3.999586374	0.010870132	0.99132706	NA
ENSG00000275719	AC008622.2	1.028862558	-2.301646957	2.611942889	-0.881201104	0.378208982	NA
ENSG00000287695	AC008625.1	0.759882455	-0.026851902	2.579974402	-0.010407817	0.991695913	NA
ENSG00000249494	AC008629.1	1.949676922	-1.984110149	1.666528698	-1.190564645	0.233824538	0.352271498
ENSG00000250928	AC008629.3	0.309483309	-0.562692654	3.901928885	-0.144208844	0.885335557	NA
ENSG00000253141	AC008632.1	0.295610805	-0.500872493	3.921809064	-0.127714655	0.898374792	NA
ENSG00000250006	AC008638.2	0.24251686	-0.204025583	3.985105525	-0.051197034	0.959168515	NA
ENSG00000270669	AC008638.3	0.264565649	-0.353082474	3.977487914	-0.088770219	0.929264526	NA
ENSG00000267291	AC008649.1	0.133932898	0.62491507	4.044820558	0.1544976	0.877217403	NA
ENSG00000249605	AC008652.1	26.17850463	-0.72115667	0.448521101	-1.607854498	0.107867049	0.193816181
ENSG00000267815	AC008655.1	0.323355813	-0.622783049	3.965523376	-0.157049396	0.875205919	NA
ENSG00000245688	AC008659.1	0.643122209	0.473837251	2.3529191	0.201382721	0.840399325	NA
ENSG00000253768	AC008663.1	0.214771851	-0.04292387	3.994253242	-0.010746407	0.991425773	NA
ENSG00000253955	AC008663.2	0.88518234	-2.082137333	2.245639839	-0.927191127	0.353827309	NA
ENSG00000254164	AC008663.3	0.161677906	0.38798534	4.024233915	0.096412224	0.923193184	NA
ENSG00000249526	AC008667.1	2.209734742	-3.406529474	1.704360434	-1.998714242	0.045639281	0.095876356
ENSG00000251387	AC008667.3	0.24251686	-0.204025583	3.985105525	-0.051197034	0.959168515	NA
ENSG00000271792	AC008667.4	0.161677906	0.38798534	4.024233915	0.096412224	0.923193184	NA
ENSG00000263963	AC008670.1	0.332357135	-0.68106902	3.742242788	-0.181994878	0.855586745	NA
ENSG00000248544	AC008676.1	3.882590022	-1.231612618	1.359492321	-0.905935693	0.364969891	0.494492419
ENSG00000253155	AC008676.2	0.161677906	0.38798534	4.024233915	0.096412224	0.923193184	NA
ENSG00000285868	AC008676.3	0.899054844	-2.102794113	2.260992247	-0.930031545	0.352354752	NA
ENSG00000244331	AC008677.2	1.524968043	5.277250012	2.051861961	2.57193228	0.010113267	0.025884457
ENSG00000253422	AC008677.3	0.390322262	-0.897227471	3.617002375	-0.248058303	0.804089297	NA
ENSG00000286274	AC008679.1	2.818138383	-1.52844386	1.59334408	-0.959267919	0.337423792	0.466213894
ENSG00000268108	AC008687.2	0.619685696	0.848937489	2.705420024	0.313791382	0.75367949	NA
ENSG00000268655	AC008687.4	0.710913695	0.167209177	2.564253753	0.065207734	0.948008603	NA
ENSG00000249738	AC008691.1	3.937572878	-4.23591307	1.693867803	-2.500734156	0.012393617	0.030969886
ENSG00000253798	AC008694.1	0.6580821	0.586874163	2.645145455	0.22186839	0.824416338	NA
ENSG00000254336	AC008694.2	0.280913264	-0.432984391	3.325742839	-0.130191783	0.896414695	NA
ENSG00000286676	AC008695.2	5.869157373	1.822604516	0.9732852	1.872631492	0.06111929	0.122513501
ENSG00000225869	AC008696.1	0.132282824	0.640365894	4.046279944	0.158260403	0.874251609	NA
ENSG00000248125	AC008700.1	1.949593748	0.621177291	1.76858285	0.351228833	0.725416681	0.809618587
ENSG00000283413	AC008703.1	0.485033719	-1.211602635	3.945935066	-0.307050829	0.758804683	NA
ENSG00000253947	AC008705.1	0.323355813	-0.622783049	3.965523376	-0.157049396	0.875205919	NA
ENSG00000253357	AC008708.1	4.227520357	-0.281537127	1.116807385	-0.252091033	0.800970701	0.868106064
ENSG00000254187	AC008708.2	0.214771851	-0.04292387	3.994253242	-0.010746407	0.991425773	NA
ENSG00000213488	AC008716.1	0.775405033	-0.07250934	2.197074322	-0.033002679	0.973672451	NA
ENSG00000250114	AC008723.1	0.146980365	0.510104583	4.034436278	0.126437635	0.899385512	NA
ENSG00000270442	AC008725.1	3.093907047	-2.731344708	1.554136412	-1.757467805	0.078838105	0.150783671
ENSG00000250407	AC008728.1	0.161677906	0.38798534	4.024233915	0.096412224	0.923193184	NA
ENSG00000269300	AC008734.1	0.199249273	0.054242826	4.000273079	0.013559781	0.989181192	NA
ENSG00000269400	AC008734.2	0.308658272	-0.55904055	3.905145868	-0.143154845	0.886167891	NA
ENSG00000267096	AC008735.1	0.953798863	-2.192499302	2.667746168	-0.821854541	0.411159688	NA
ENSG00000267523	AC008735.2	0.846785936	-2.014174365	2.414571482	-0.834174669	0.404182563	NA
ENSG00000269859	AC008735.3	0.400148621	-0.948308382	3.512045205	-0.270015995	0.787147948	NA
ENSG00000173809	AC008736.1	15.63300385	0.981548479	0.583979953	1.680791395	0.092803441	0.172077516
ENSG00000267475	AC008736.2	3.383233655	0.305909241	1.135825295	0.269327724	0.7876775	0.857289523
ENSG00000267567	AC008736.3	0.482269339	1.581724981	3.390903604	0.466461205	0.64088541	NA
ENSG00000268743	AC008737.1	1.0947147	-0.888802848	2.004755422	-0.443347272	0.657514568	NA
ENSG00000269799	AC008737.3	0.461515371	2.409889541	3.423714238	0.703881625	0.481506495	NA
ENSG00000267054	AC008738.1	1.251805739	-2.580974456	2.556315357	-1.009646345	0.312664757	NA
ENSG00000267130	AC008738.2	0.198424237	0.059651594	4.000619941	0.014910588	0.988103513	NA
ENSG00000267714	AC008738.4	0.147805402	0.502863753	4.033807753	0.1246623	0.900790905	NA
ENSG00000269373	AC008739.2	0.485033719	-1.211602635	3.945935066	-0.307050829	0.758804683	NA
ENSG00000279404	AC008739.5	0.523430123	-1.322125058	2.709241161	-0.488005674	0.625545822	NA
ENSG00000259955	AC008741.1	0.228644356	-0.125336058	3.989448937	-0.031416885	0.974937076	NA
ENSG00000267650	AC008742.1	1.062382824	-2.345684037	2.607540615	-0.899577182	0.368345305	NA
ENSG00000268231	AC008743.1	0.669585452	-1.67836993	2.509044231	-0.668927996	0.50354141	NA
ENSG00000271150	AC008745.1	2.426525738	2.116107717	1.64748627	1.284446345	0.198985826	0.311561905
ENSG00000267024	AC008747.1	0.133932898	0.62491507	4.044820558	0.1544976	0.877217403	NA
ENSG00000267905	AC008750.3	1.036389365	-0.659974057	1.969422212	-0.335110497	0.737541734	NA
ENSG00000267984	AC008750.4	0.414477853	2.409887574	3.548623707	0.679104851	0.497071429	NA
ENSG00000268520	AC008750.5	0.877836047	-2.081517829	2.312167158	-0.900245392	0.367989675	NA
ENSG00000269236	AC008751.2	0.198424237	0.059651594	4.000619941	0.014910588	0.988103513	NA
ENSG00000286632	AC008751.3	0.590853301	0.766932847	3.221532475	0.238064602	0.811830989	NA
ENSG00000266950	AC008752.1	1.223848814	0.813678179	1.95041496	0.417182084	0.676545228	NA
ENSG00000267289	AC008752.2	2.922929932	2.044977467	1.361297188	1.502227056	0.13303848	0.227568807
ENSG00000267370	AC008752.3	5.246958427	-2.583581187	1.246024022	-2.073460175	0.038129474	0.082580115
ENSG00000238150	AC008753.1	0.852556711	3.343874539	2.512625319	1.33082896	0.183245297	NA
ENSG00000269564	AC008753.2	0.227819319	-0.120455428	3.989726045	-0.030191403	0.975914405	NA
ENSG00000130749	AC008755.1	134.9721768	0.456091755	0.211926299	2.152124384	0.031387559	0.069955564
ENSG00000234848	AC008758.2	0.280913264	-0.432984391	3.325742839	-0.130191783	0.896414695	NA
ENSG00000268744	AC008758.4	0.547128986	-1.398435865	2.634946398	-0.530726495	0.595608323	NA
ENSG00000269755	AC008758.6	1.368627486	1.973562768	1.733250119	1.138648569	0.254849762	NA
ENSG00000267490	AC008759.1	0.360102143	-0.788203281	3.651472485	-0.215859023	0.829097639	NA
ENSG00000277587	AC008759.3	0.200899347	0.043476031	3.999586374	0.010870132	0.99132706	NA
ENSG00000269680	AC008760.1	0.133932898	0.62491507	4.044820558	0.1544976	0.877217403	NA
ENSG00000276980	AC008760.2	0.309483309	-0.562692654	3.901928885	-0.144208844	0.885335557	NA
ENSG00000279300	AC008761.3	0.161677906	0.38798534	4.024233915	0.096412224	0.923193184	NA
ENSG00000141979	AC008764.1	0.265390686	-0.357239735	3.977286322	-0.089819969	0.928430279	NA
ENSG00000279977	AC008764.10	1.733863161	0.927587026	1.617752685	0.573379994	0.566387433	0.680252904
ENSG00000268087	AC008764.2	0.375624721	-0.842369081	3.044353999	-0.276698794	0.782011398	NA
ENSG00000268309	AC008764.3	0.478512463	-1.204898965	2.828428301	-0.425995937	0.670110806	NA
ENSG00000269085	AC008764.5	0.161677906	0.38798534	4.024233915	0.096412224	0.923193184	NA
ENSG00000269399	AC008764.6	7.368898196	-5.141554257	1.379404212	-3.727373175	0.000193486	0.000676554
ENSG00000269578	AC008764.7	0.574048958	-1.460818555	2.609383154	-0.559832906	0.575593416	NA
ENSG00000279529	AC008764.8	13.74685027	-0.813441872	0.66470794	-1.223758319	0.221043412	0.337383526
ENSG00000279748	AC008764.9	2.341452025	1.984933078	1.431860974	1.386261037	0.16566721	0.270224072
ENSG00000286741	AC008766.1	1.019115238	-2.28723101	2.151399032	-1.06313658	0.287720018	NA
ENSG00000267179	AC008770.2	1.029030017	1.091414596	2.282954237	0.478071167	0.632599553	NA
ENSG00000267274	AC008770.3	4.990608068	0.513721785	1.01211676	0.507571661	0.611753769	0.71794348
ENSG00000249042	AC008771.1	71.50377461	-0.648687796	0.304025744	-2.133660743	0.032870562	0.072722
ENSG00000249436	AC008780.1	1.355518519	-2.695109578	2.015954579	-1.33689003	0.181258536	NA
ENSG00000287709	AC008780.2	0.471161215	-1.168779693	3.412389921	-0.342510592	0.731966674	NA
ENSG00000228737	AC008781.1	0.161677906	0.38798534	4.024233915	0.096412224	0.923193184	NA
ENSG00000246422	AC008781.2	0.68510803	-1.708978398	2.530126997	-0.675451627	0.499388874	NA
ENSG00000273557	AC008781.3	1.105655366	-2.411640645	2.074197008	-1.162686397	0.244956763	NA
ENSG00000286853	AC008786.1	0.147805402	0.502863753	4.033807753	0.1246623	0.900790905	NA
ENSG00000267407	AC008794.1	0.390322262	-0.897227471	3.617002375	-0.248058303	0.804089297	NA
ENSG00000267599	AC008794.2	0.632839122	-1.59470636	3.138065249	-0.50818139	0.611326141	NA
ENSG00000286538	AC008798.2	0.64266548	-1.624416835	2.457160448	-0.661095142	0.508551301	NA
ENSG00000286867	AC008798.3	0.309483309	-0.562692654	3.901928885	-0.144208844	0.885335557	NA
ENSG00000240388	AC008799.1	0.461515371	2.409889541	3.423714238	0.703881625	0.481506495	NA
ENSG00000241059	AC008799.2	0.267865796	-0.369649985	3.97668791	-0.092954236	0.925939918	NA
ENSG00000279936	AC008806.1	0.769348606	0.126988762	2.515636718	0.05047977	0.95974007	NA
ENSG00000248918	AC008808.1	12.25292892	-0.786508052	0.63210303	-1.244271922	0.213399501	0.32854343
ENSG00000250360	AC008808.2	62.12005041	0.137198762	0.277491889	0.494424406	0.621006481	0.725678627
ENSG00000255875	AC008813.1	1.137434285	4.857051182	2.510976877	1.934327323	0.053072896	NA
ENSG00000251478	AC008817.1	1.095073571	1.353209045	2.098197964	0.64493869	0.518966918	NA
ENSG00000250453	AC008825.1	0.214771851	-0.04292387	3.994253242	-0.010746407	0.991425773	NA
ENSG00000250240	AC008840.1	8.405135307	1.665917289	0.7381831	2.256780586	0.024021788	0.0556047
ENSG00000227836	AC008850.1	2.528209934	-1.18287077	1.47045564	-0.804424654	0.421151767	0.548260543
ENSG00000248288	AC008868.1	0.485033719	-1.211602635	3.945935066	-0.307050829	0.758804683	NA
ENSG00000250032	AC008869.1	0.161677906	0.38798534	4.024233915	0.096412224	0.923193184	NA
ENSG00000260751	AC008870.2	4.493842039	-0.969354373	1.111843374	-0.871844359	0.383293292	0.512615529
ENSG00000261266	AC008870.3	1.478432533	2.00059637	1.891502928	1.057675535	0.290203393	0.416476417
ENSG00000261723	AC008870.4	0.200899347	0.043476031	3.999586374	0.010870132	0.99132706	NA
ENSG00000279638	AC008873.1	1.536024105	-2.884656356	1.842934833	-1.565251416	0.11752397	0.206792689
ENSG00000271788	AC008875.1	7.518237579	-0.299698726	0.773356038	-0.387530079	0.698363822	0.78886098
ENSG00000286656	AC008875.2	2.099947996	0.244637978	1.40330184	0.174330263	0.861605917	0.909531707
ENSG00000287263	AC008875.3	25.55224158	-0.549141385	0.483889944	-1.13484769	0.256439141	0.378981237
ENSG00000248758	AC008883.1	0.133932898	0.62491507	4.044820558	0.1544976	0.877217403	NA
ENSG00000286828	AC008883.3	8.701741206	0.627475012	0.668422502	0.938740108	0.347864195	0.477073454
ENSG00000249236	AC008892.1	0.199249273	0.054242826	4.000273079	0.013559781	0.989181192	NA
ENSG00000269243	AC008894.2	0.161677906	0.38798534	4.024233915	0.096412224	0.923193184	NA
ENSG00000279198	AC008894.3	9.002224531	0.202478847	0.685585877	0.295336958	0.767736487	0.842521471
ENSG00000279948	AC008895.1	10.21503462	-0.322248899	0.704004753	-0.457736823	0.64714153	0.747363525
ENSG00000247372	AC008897.2	0.509557619	-1.286912321	2.708526596	-0.475133721	0.634691664	NA
ENSG00000271815	AC008897.3	11.35115829	-1.7648007	0.774746723	-2.277906634	0.022732141	0.05298075
ENSG00000248734	AC008906.1	2.745848979	-2.568381331	1.593374442	-1.611913222	0.106980825	0.19246311
ENSG00000272109	AC008906.2	0.24251686	-0.204025583	3.985105525	-0.051197034	0.959168515	NA
ENSG00000259782	AC008915.1	0.493210004	-1.244381791	2.74392113	-0.453504941	0.650185186	NA
ENSG00000260136	AC008915.2	8.308104112	0.257986858	0.712751994	0.361958802	0.717382817	0.803607677
ENSG00000225230	AC008937.1	0.146980365	0.510104583	4.034436278	0.126437635	0.899385512	NA
ENSG00000237705	AC008937.2	0.200899347	0.043476031	3.999586374	0.010870132	0.99132706	NA
ENSG00000271828	AC008937.3	3.441488052	-0.328652287	1.156769618	-0.284112136	0.776324447	0.84900343
ENSG00000260072	AC008938.1	1.317122115	-2.651973999	2.152055924	-1.232297902	0.217837823	NA
ENSG00000272234	AC008945.1	1.271458457	-2.610324452	1.971845422	-1.323797709	0.185570237	NA
ENSG00000286271	AC008945.2	0.68510803	-1.708978398	2.530126997	-0.675451627	0.499388874	NA
ENSG00000267939	AC008946.1	14.1011179	1.836188513	0.622646732	2.949005299	0.003187985	0.009086305
ENSG00000242602	AC008953.1	0.556226828	1.362555938	3.259619363	0.418010751	0.675939257	NA
ENSG00000250155	AC008957.1	0.604269077	-1.52839021	2.608909468	-0.585834897	0.55798647	NA
ENSG00000274441	AC008957.2	0.712853038	-1.76674785	3.040974922	-0.580980736	0.561253437	NA
ENSG00000279400	AC008957.3	0.872236348	-0.242431683	2.50343783	-0.096839506	0.92285385	NA
ENSG00000251648	AC008958.1	3.927503199	-0.026913095	1.162654487	-0.023147973	0.981532239	0.989123757
ENSG00000286809	AC008964.1	0.574048958	-1.460818555	2.609383154	-0.559832906	0.575593416	NA
ENSG00000247796	AC008966.1	12.05400915	-1.338904836	0.780323166	-1.715833766	0.086192472	0.16211784
ENSG00000272123	AC008966.2	2.158078953	-0.850954599	1.611378452	-0.528091087	0.597436117	0.706090207
ENSG00000286048	AC008966.3	0.133107861	0.632625081	4.045546912	0.156375663	0.875736919	NA
ENSG00000251099	AC008967.1	0.146980365	0.510104583	4.034436278	0.126437635	0.899385512	NA
ENSG00000176593	AC008969.1	221.8615477	0.162253138	0.168043294	0.965543669	0.334272574	0.46304025
ENSG00000286949	AC008969.2	0.146980365	0.510104583	4.034436278	0.126437635	0.899385512	NA
ENSG00000271926	AC008972.1	0.213121778	-0.032670356	3.994869962	-0.008178077	0.993474911	NA
ENSG00000272081	AC008972.2	0.612445361	-1.561657912	2.550816147	-0.612218922	0.540392924	NA
ENSG00000176695	AC008977.1	1.883452336	0.755585406	2.024886712	0.373149471	0.709037201	0.796743927
ENSG00000269688	AC008982.2	4.138108872	-3.219433493	1.461286666	-2.203149846	0.027584189	0.062503382
ENSG00000278999	AC008985.1	0.399323584	-0.945571504	3.499881173	-0.270172459	0.787027579	NA
ENSG00000267683	AC008991.1	0.200899347	0.043476031	3.999586374	0.010870132	0.99132706	NA
ENSG00000282542	AC008993.1	0.833738469	-1.995740812	2.790097315	-0.715294338	0.474427186	NA
ENSG00000282798	AC008993.2	0.308658272	-0.55904055	3.905145868	-0.143154845	0.886167891	NA
ENSG00000282807	AC008993.3	2.088481002	-2.096498224	1.647919966	-1.272208765	0.203298954	0.316482471
ENSG00000267751	AC009005.1	1.090765075	1.097286791	1.882107742	0.583009552	0.55988687	NA
ENSG00000260277	AC009019.1	0.309483309	-0.562692654	3.901928885	-0.144208844	0.885335557	NA
ENSG00000260905	AC009021.1	9.475562912	2.762576195	0.750316895	3.681879233	0.000231521	0.000800593
ENSG00000260973	AC009021.2	10.72216429	-1.608947483	0.813771108	-1.977149923	0.048024686	0.100179096
ENSG00000196696	AC009022.1	14.46056758	-1.185214125	0.658677844	-1.799383621	0.071958019	0.139847986
ENSG00000271129	AC009027.1	0.200899347	0.043476031	3.999586374	0.010870132	0.99132706	NA
ENSG00000274093	AC009032.1	4.487080927	-3.339030153	1.430521272	-2.334135269	0.01958864	0.046625226
ENSG00000261113	AC009034.1	0.485033719	-1.211602635	3.945935066	-0.307050829	0.758804683	NA
ENSG00000260580	AC009035.1	0.641840444	-1.62269297	2.439215517	-0.665251987	0.505889334	NA
ENSG00000260807	AC009041.2	71.16439477	-0.178540927	0.305863932	-0.583726646	0.559404237	0.674305583
ENSG00000276931	AC009041.4	5.52168681	-0.516191413	0.97522736	-0.529303662	0.596594815	0.705477034
ENSG00000279991	AC009044.1	0.618966618	-1.563985289	3.085276304	-0.506919036	0.612211629	NA
ENSG00000260345	AC009052.1	0.20007431	0.048850993	3.999928564	0.012212966	0.990255705	NA
ENSG00000214331	AC009053.1	60.26109055	-0.694126485	0.310893829	-2.232680163	0.025570044	0.058685231
ENSG00000261079	AC009053.2	1.137525558	-2.448825025	2.02544369	-1.209031402	0.226650781	NA
ENSG00000261170	AC009053.3	0.889228486	-2.088111645	3.426211727	-0.609452016	0.542224869	NA
ENSG00000259999	AC009054.1	0.347054676	-0.739792125	3.063941292	-0.241451142	0.809205479	NA
ENSG00000261783	AC009054.2	5.295719348	2.406853638	0.944425512	2.54848435	0.010819214	0.027477949
ENSG00000260364	AC009055.1	0.538846742	1.473546299	2.837174832	0.519370989	0.603502058	NA
ENSG00000260834	AC009055.2	3.236055236	1.973432016	1.28928616	1.530639261	0.125858573	0.218228787
ENSG00000247228	AC009060.1	0.348704749	-0.745201766	3.738379512	-0.19933818	0.841998215	NA
ENSG00000261145	AC009060.2	0.133932898	0.62491507	4.044820558	0.1544976	0.877217403	NA
ENSG00000270049	AC009061.2	12.74316654	0.571328712	0.566377171	1.00874248	0.313098153	0.441375751
ENSG00000260788	AC009063.2	0.76677202	-1.873962582	2.874798543	-0.651858749	0.514492298	NA
ENSG00000261103	AC009063.3	1.170966786	-2.484605117	2.592992193	-0.958199999	0.337961918	NA
ENSG00000259933	AC009065.2	0.789097844	4.31992458	3.34500749	1.291454382	0.196546164	NA
ENSG00000260447	AC009065.3	0.309483309	-0.562692654	3.901928885	-0.144208844	0.885335557	NA
ENSG00000260778	AC009065.4	1.989266671	-3.259801314	1.766158209	-1.845701759	0.064935522	0.128821797
ENSG00000261123	AC009065.5	2.701023705	0.462541288	1.440449202	0.321109059	0.748127745	0.826999222
ENSG00000261663	AC009065.8	0.398498547	-0.942718798	3.516299587	-0.268099681	0.788622591	NA
ENSG00000261673	AC009075.1	2.138801128	1.201223984	1.328580994	0.904140575	0.365920866	0.495443634
ENSG00000261774	AC009075.2	0.2817383	-0.436586389	3.973545992	-0.109873244	0.912509902	NA
ENSG00000213318	AC009078.1	0.861663992	-0.215557163	2.436626051	-0.088465426	0.929506762	NA
ENSG00000280152	AC009078.3	10.19167108	-1.825315224	0.790755684	-2.308317551	0.020981481	0.049475586
ENSG00000261436	AC009081.2	0.147805402	0.502863753	4.033807753	0.1246623	0.900790905	NA
ENSG00000280334	AC009084.2	0.913752385	-2.125097874	2.337222891	-0.90924057	0.363223153	NA
ENSG00000280416	AC009084.3	0.161677906	0.38798534	4.024233915	0.096412224	0.923193184	NA
ENSG00000279583	AC009086.2	0.655712948	-1.650542226	2.448304155	-0.674157344	0.500211286	NA
ENSG00000260060	AC009088.1	2.942986495	-3.818850877	1.56164318	-2.445405536	0.014468935	0.035517744
ENSG00000261385	AC009088.3	0.471161215	-1.168779693	3.412389921	-0.342510592	0.731966674	NA
ENSG00000260038	AC009090.1	1.39879106	-2.749164113	1.966140549	-1.398254115	0.162036772	NA
ENSG00000279019	AC009090.4	0.626317866	-1.590867313	2.496470567	-0.637246573	0.523964246	NA
ENSG00000279803	AC009090.5	1.71881485	-1.703256133	1.770815274	-0.961848567	0.336125678	0.464804523
ENSG00000285979	AC009090.6	0.362577254	-0.797526478	3.643961222	-0.218862504	0.826757156	NA
ENSG00000273843	AC009091.1	0.161677906	0.38798534	4.024233915	0.096412224	0.923193184	NA
ENSG00000259807	AC009093.1	1.90669365	-3.187014213	1.892178913	-1.684309127	0.092121942	0.171029209
ENSG00000260517	AC009093.2	0.375624721	-0.842369081	3.044353999	-0.276698794	0.782011398	NA
ENSG00000260908	AC009093.3	1.023880462	-0.625927997	2.454627198	-0.25499921	0.798723709	NA
ENSG00000284649	AC009093.8	0.443416207	-1.086182533	3.395569441	-0.319882291	0.749057563	NA
ENSG00000284671	AC009093.9	0.4793375	-1.207427306	2.761220495	-0.437280293	0.661908086	NA
ENSG00000261278	AC009094.1	0.52425516	-1.326748127	3.214611315	-0.412724276	0.679808637	NA
ENSG00000237718	AC009095.1	0.147805402	0.502863753	4.033807753	0.1246623	0.900790905	NA
ENSG00000260593	AC009097.2	0.414477853	2.409887574	3.548623707	0.679104851	0.497071429	NA
ENSG00000260198	AC009102.1	7.55269679	0.251601981	0.859680225	0.292669267	0.769774963	0.843840262
ENSG00000272372	AC009102.2	0.323355813	-0.622783049	3.965523376	-0.157049396	0.875205919	NA
ENSG00000279764	AC009102.3	4.197991378	-3.231012578	1.429509852	-2.260224071	0.023807348	0.055171419
ENSG00000287866	AC009102.4	0.565872673	-1.435033186	3.91720051	-0.366341519	0.714110252	NA
ENSG00000260867	AC009107.1	0.146980365	0.510104583	4.034436278	0.126437635	0.899385512	NA
ENSG00000260927	AC009107.2	4.243720154	-0.243413803	1.157967154	-0.210207865	0.833505441	0.891007727
ENSG00000270020	AC009108.3	8.671816469	0.598001055	0.887688909	0.673660614	0.500527108	0.622374677
ENSG00000279142	AC009108.4	0.24251686	-0.204025583	3.985105525	-0.051197034	0.959168515	NA
ENSG00000280278	AC009108.5	3.721951171	0.587095778	1.023056617	0.573864406	0.566059561	0.679960928
ENSG00000231589	AC009110.1	4.751061394	-1.095668589	1.085209529	-1.009637825	0.31266884	0.440931961
ENSG00000259877	AC009113.1	24.84794787	-1.343536223	0.511730407	-2.625476627	0.008652775	0.022473867
ENSG00000260659	AC009113.2	0.485033719	-1.211602635	3.945935066	-0.307050829	0.758804683	NA
ENSG00000261285	AC009117.2	0.874530945	-2.062090084	2.891340357	-0.713195207	0.475724972	NA
ENSG00000276131	AC009118.2	0.362577254	-0.797526478	3.643961222	-0.218862504	0.826757156	NA
ENSG00000276259	AC009118.3	7.206745326	-0.532014893	0.890738216	-0.59727413	0.550324374	0.666252446
ENSG00000260228	AC009119.1	0.846785936	-2.014174365	2.414571482	-0.834174669	0.404182563	NA
ENSG00000260300	AC009119.2	5.045249548	-0.251936166	1.051965378	-0.239490929	0.81072493	0.875265818
ENSG00000239763	AC009120.1	11.80149257	-0.481681438	0.653771973	-0.736772848	0.461260498	0.585056825
ENSG00000259972	AC009120.2	50.90721699	-1.832706909	0.391760724	-4.678128243	2.89505470673879e-06	1.25820112810118e-05
ENSG00000261248	AC009120.4	0.24251686	-0.204025583	3.985105525	-0.051197034	0.959168515	NA
ENSG00000275236	AC009120.5	1.283680887	-2.622737954	1.938354717	-1.353074301	0.176031895	NA
ENSG00000287429	AC009121.3	0.808389532	-1.950392143	3.518935202	-0.554256339	0.579403426	NA
ENSG00000250685	AC009123.1	2.155544792	1.43855404	1.898831376	0.757599678	0.448690673	0.573256828
ENSG00000247121	AC009126.1	82.41123133	1.854856667	0.232776232	7.968410926	1.60727651835023e-15	1.33003790019188e-14
ENSG00000261765	AC009127.1	1.275398643	-1.115700285	1.890588857	-0.590133746	0.555100986	NA
ENSG00000263311	AC009127.2	0.361752217	-0.793290625	3.031714435	-0.261664033	0.793580472	NA
ENSG00000238045	AC009133.1	3.456757718	-1.90220504	1.420842664	-1.338786544	0.180640173	0.288736308
ENSG00000259952	AC009133.2	0.480162537	-1.209752652	2.743876228	-0.440891845	0.659291298	NA
ENSG00000260719	AC009133.3	0.161677906	0.38798534	4.024233915	0.096412224	0.923193184	NA
ENSG00000275857	AC009133.4	0.90163143	-0.317485609	2.402511595	-0.132147379	0.894867722	NA
ENSG00000262116	AC009134.1	0.727550579	-1.798147779	3.626611976	-0.495820284	0.620021213	NA
ENSG00000257180	AC009135.1	9.89635276	0.66373801	0.683531821	0.971041859	0.331527434	0.460377181
ENSG00000280000	AC009135.2	7.941909031	-1.366365483	0.906277345	-1.507668145	0.131639482	0.225809937
ENSG00000266801	AC009137.2	0.361752217	-0.793290625	3.031714435	-0.261664033	0.793580472	NA
ENSG00000260922	AC009139.1	5.921694545	0.44802877	1.064070281	0.421051859	0.673717214	0.76904943
ENSG00000261410	AC009142.1	0.228644356	-0.125336058	3.989448937	-0.031416885	0.974937076	NA
ENSG00000260479	AC009145.1	1.00928888	-2.270190226	2.681795501	-0.846518769	0.397263408	NA
ENSG00000260511	AC009145.2	0.457182752	2.409889376	3.434388752	0.701693824	0.482870125	NA
ENSG00000260694	AC009145.3	0.24251686	-0.204025583	3.985105525	-0.051197034	0.959168515	NA
ENSG00000280274	AC009145.4	0.776598378	-1.899166242	2.32871165	-0.815543754	0.41476113	NA
ENSG00000260495	AC009148.1	9.340486544	-1.974013043	0.845673349	-2.334250032	0.019582633	0.04661554
ENSG00000275927	AC009152.1	0.802693313	-1.942252195	2.301033346	-0.844078248	0.398625682	NA
ENSG00000286849	AC009152.6	0.485033719	-1.211602635	3.945935066	-0.307050829	0.758804683	NA
ENSG00000261161	AC009154.1	0.161677906	0.38798534	4.024233915	0.096412224	0.923193184	NA
ENSG00000274478	AC009154.2	0.20007431	0.048850993	3.999928564	0.012212966	0.990255705	NA
ENSG00000231876	AC009158.1	0.965196256	-2.206164728	2.182723656	-1.010739368	0.31214119	NA
ENSG00000275040	AC009159.1	0.801043239	-1.941075063	2.805321607	-0.691926037	0.488983778	NA
ENSG00000277214	AC009159.2	1.62234736	-0.133802846	1.723590342	-0.077630306	0.938122134	0.962593634
ENSG00000278058	AC009159.3	5.227109814	-0.903833236	1.038147731	-0.870621019	0.383961116	0.513392882
ENSG00000279378	AC009159.4	0.309483309	-0.562692654	3.901928885	-0.144208844	0.885335557	NA
ENSG00000261476	AC009163.3	3.25896414	-2.81991406	1.556129044	-1.812133815	0.069965523	0.136759836
ENSG00000273971	AC009163.5	0.308658272	-0.55904055	3.905145868	-0.143154845	0.886167891	NA
ENSG00000274220	AC009163.6	26.49268783	-0.343828665	0.476256347	-0.721940331	0.470331164	0.593811334
ENSG00000280344	AC009166.2	2.633853956	-1.340132943	1.426067426	-0.939740239	0.347350819	0.476594591
ENSG00000287718	AC009166.3	0.699805571	-1.740995251	2.982547068	-0.58372767	0.559403548	NA
ENSG00000261523	AC009167.1	0.404194766	-0.947011178	3.953770751	-0.239521014	0.810701604	NA
ENSG00000263105	AC009171.2	0.132282824	0.640365894	4.046279944	0.158260403	0.874251609	NA
ENSG00000253653	AC009185.1	1.802503807	0.638162465	1.771876603	0.360161912	0.718726056	0.804326085
ENSG00000228360	AC009220.1	2.910546627	3.714543414	1.616777595	2.297498076	0.021590373	0.050687876
ENSG00000239254	AC009220.2	0.323355813	-0.622783049	3.965523376	-0.157049396	0.875205919	NA
ENSG00000223725	AC009226.1	0.536477591	-1.358062097	3.217805993	-0.422045984	0.672991454	NA
ENSG00000224675	AC009227.1	0.308658272	-0.55904055	3.905145868	-0.143154845	0.886167891	NA
ENSG00000238004	AC009227.2	3.381208688	-0.941090855	1.327470054	-0.708935657	0.478364407	0.601290521
ENSG00000242628	AC009228.1	7.363082266	-0.610738614	0.915178175	-0.667343945	0.504552462	0.625960799
ENSG00000227292	AC009229.1	0.147805402	0.502863753	4.033807753	0.1246623	0.900790905	NA
ENSG00000273006	AC009229.3	0.24251686	-0.204025583	3.985105525	-0.051197034	0.959168515	NA
ENSG00000280276	AC009229.4	0.427068592	-1.035177023	2.867047544	-0.361060292	0.718054376	NA
ENSG00000283058	AC009234.1	0.133932898	0.62491507	4.044820558	0.1544976	0.877217403	NA
ENSG00000286519	AC009236.1	0.522605086	-1.320016461	2.710131511	-0.487067308	0.626210633	NA
ENSG00000286728	AC009236.2	0.602619003	-1.527350722	3.078956637	-0.496061135	0.619851279	NA
ENSG00000223917	AC009237.1	0.309483309	-0.562692654	3.901928885	-0.144208844	0.885335557	NA
ENSG00000237308	AC009237.10	0.213946815	-0.03758384	3.673777633	-0.010230298	0.991837545	NA
ENSG00000238162	AC009237.11	0.757126175	0.167439278	2.51945512	0.066458528	0.947012775	NA
ENSG00000272913	AC009237.14	0.909794659	1.750609583	2.415529069	0.724731325	0.468616874	NA
ENSG00000273305	AC009237.15	0.264565649	-0.353082474	3.977487914	-0.088770219	0.929264526	NA
ENSG00000275497	AC009237.17	0.455638637	-1.12291783	3.384293272	-0.331802754	0.740038204	NA
ENSG00000224719	AC009237.2	0.161677906	0.38798534	4.024233915	0.096412224	0.923193184	NA
ENSG00000229689	AC009237.3	3.637441661	-1.943826192	1.407597577	-1.380953068	0.167293391	0.27239652
ENSG00000230083	AC009237.4	0.376449758	-0.848050462	3.603315236	-0.235352837	0.813934889	NA
ENSG00000233037	AC009237.5	0.347879713	-0.742830699	3.102403356	-0.239437176	0.810766606	NA
ENSG00000236750	AC009237.9	0.161677906	0.38798534	4.024233915	0.096412224	0.923193184	NA
ENSG00000283031	AC009242.1	0.734901827	-1.815921996	2.880355669	-0.630450612	0.528399806	NA
ENSG00000238072	AC009244.1	37.21028525	-0.243878446	0.351710687	-0.693406414	0.488054538	0.61032814
ENSG00000286722	AC009244.2	0.309483309	-0.562692654	3.901928885	-0.144208844	0.885335557	NA
ENSG00000230383	AC009245.1	79.93994394	2.315836252	0.253137524	9.148530086	5.77134605199513e-20	5.8748591960749e-19
ENSG00000257738	AC009248.1	0.404194766	-0.947011178	3.953770751	-0.239521014	0.810701604	NA
ENSG00000278351	AC009248.2	0.199249273	0.054242826	4.000273079	0.013559781	0.989181192	NA
ENSG00000287386	AC009248.3	0.24251686	-0.204025583	3.985105525	-0.051197034	0.959168515	NA
ENSG00000236212	AC009262.1	3.263462531	-0.19191667	1.154720526	-0.166201835	0.867998116	0.913994078
ENSG00000234639	AC009263.1	0.865710137	-0.197762738	2.522273355	-0.078406544	0.937504668	NA
ENSG00000234352	AC009264.1	2.075433535	-2.087008686	1.648009533	-1.266381441	0.205376552	0.31912337
ENSG00000259505	AC009268.1	0.133932898	0.62491507	4.044820558	0.1544976	0.877217403	NA
ENSG00000278472	AC009268.2	1.234606168	-1.057800028	1.924624613	-0.549613686	0.58258437	NA
ENSG00000259452	AC009269.1	0.24251686	-0.204025583	3.985105525	-0.051197034	0.959168515	NA
ENSG00000259624	AC009269.3	0.294785768	-0.495054757	3.282303122	-0.150825423	0.880113431	NA
ENSG00000259744	AC009269.4	0.948102644	-2.192155234	2.27403138	-0.963995156	0.335048355	NA
ENSG00000267327	AC009271.1	1.299203465	-2.638512196	1.954729158	-1.349809607	0.177077063	NA
ENSG00000273297	AC009275.1	13.54437146	0.321960884	0.649898002	0.495402175	0.62031626	0.725189005
ENSG00000224375	AC009276.1	0.41530289	2.409887612	3.546255172	0.679558434	0.496784096	NA
ENSG00000273576	AC009283.1	6.821318455	-1.344537799	1.050321033	-1.280120798	0.200502655	0.313419276
ENSG00000245719	AC009292.1	0.161677906	0.38798534	4.024233915	0.096412224	0.923193184	NA
ENSG00000259410	AC009292.2	0.146980365	0.510104583	4.034436278	0.126437635	0.899385512	NA
ENSG00000228085	AC009296.1	0.214771851	-0.04292387	3.994253242	-0.010746407	0.991425773	NA
ENSG00000232320	AC009299.2	9.154840634	0.941075425	0.670511759	1.403518153	0.160462383	0.263880734
ENSG00000235724	AC009299.3	0.77899445	-1.895772848	2.898833374	-0.65397786	0.513126069	NA
ENSG00000285984	AC009301.1	0.309483309	-0.562692654	3.901928885	-0.144208844	0.885335557	NA
ENSG00000233868	AC009302.1	9.461305116	-0.111820048	0.759311273	-0.147265096	0.882922781	0.924772745
ENSG00000224967	AC009303.1	1.034163549	1.360045737	1.919850057	0.708412478	0.478689146	NA
ENSG00000235066	AC009303.2	0.875355981	-2.063404711	2.89079221	-0.713785205	0.475360009	NA
ENSG00000279227	AC009303.4	7.275432617	-1.126577127	0.850627649	-1.3244069	0.185367944	0.294354059
ENSG00000273080	AC009309.1	2.731514791	-3.711181483	1.602102477	-2.316444508	0.020534011	0.048596621
ENSG00000238207	AC009312.1	7.596581781	-0.916724069	0.812642231	-1.128078303	0.259286852	0.382203908
ENSG00000224467	AC009313.1	0.24251686	-0.204025583	3.985105525	-0.051197034	0.959168515	NA
ENSG00000232337	AC009313.2	0.494860078	-1.248808228	2.682400283	-0.465556254	0.641533162	NA
ENSG00000271081	AC009314.1	0.389497225	-0.894320172	3.619218318	-0.247103129	0.804828412	NA
ENSG00000286797	AC009315.1	31.35328967	-0.104923661	0.397810014	-0.263753192	0.791970105	0.860638033
ENSG00000257176	AC009318.1	9.674812073	0.596965256	0.74543191	0.800831368	0.423229277	0.550078199
ENSG00000273680	AC009318.2	4.663940023	-3.40902566	1.450991033	-2.349446401	0.018801351	0.044942456
ENSG00000274315	AC009318.3	3.097853876	-2.765539777	1.545053442	-1.789931469	0.073464929	0.142225266
ENSG00000275476	AC009318.4	0.345404602	-0.732290201	3.749053817	-0.195326671	0.845137219	NA
ENSG00000257456	AC009320.1	0.323355813	-0.622783049	3.965523376	-0.157049396	0.875205919	NA
ENSG00000279160	AC009336.2	0.672060562	-1.685619803	2.966620955	-0.568195205	0.569902427	NA
ENSG00000233287	AC009362.1	0.985402222	1.666135775	2.426680021	0.686590634	0.492340732	NA
ENSG00000183470	AC009365.1	0.323355813	-0.622783049	3.965523376	-0.157049396	0.875205919	NA
ENSG00000225881	AC009365.2	0.404194766	-0.947011178	3.953770751	-0.239521014	0.810701604	NA
ENSG00000258478	AC009396.1	0.147805402	0.502863753	4.033807753	0.1246623	0.900790905	NA
ENSG00000258719	AC009396.2	0.362577254	-0.797526478	3.643961222	-0.218862504	0.826757156	NA
ENSG00000258874	AC009396.3	0.147805402	0.502863753	4.033807753	0.1246623	0.900790905	NA
ENSG00000216895	AC009403.1	18.8616142	-0.962372684	0.531416145	-1.810958687	0.070147247	0.137026005
ENSG00000283128	AC009403.2	2.540441803	-3.609040928	1.612032098	-2.238814557	0.025167985	0.057904792
ENSG00000287610	AC009403.3	0.147805402	0.502863753	4.033807753	0.1246623	0.900790905	NA
ENSG00000236255	AC009404.1	31.8918465	-0.55815781	0.434075539	-1.285854097	0.198493986	0.310933426
ENSG00000261829	AC009407.1	8.092143398	0.047389254	0.721908635	0.065644393	0.947660945	0.969378401
ENSG00000228538	AC009411.1	0.485033719	-1.211602635	3.945935066	-0.307050829	0.758804683	NA
ENSG00000235537	AC009411.2	2.168959748	-2.118554198	1.82459958	-1.161106372	0.245598644	0.365994907
ENSG00000236533	AC009413.1	0.623193277	0.849015526	2.701146057	0.314316778	0.753280456	NA
ENSG00000287145	AC009413.2	0.375624721	-0.842369081	3.044353999	-0.276698794	0.782011398	NA
ENSG00000259331	AC009432.1	0.161677906	0.38798534	4.024233915	0.096412224	0.923193184	NA
ENSG00000285866	AC009432.2	0.323355813	-0.622783049	3.965523376	-0.157049396	0.875205919	NA
ENSG00000287950	AC009432.3	0.24251686	-0.204025583	3.985105525	-0.051197034	0.959168515	NA
ENSG00000287741	AC009434.1	0.227819319	-0.120455428	3.989726045	-0.030191403	0.975914405	NA
ENSG00000253880	AC009435.1	0.374799684	-0.842047457	3.608005436	-0.23338309	0.815463943	NA
ENSG00000254277	AC009446.1	0.94378471	1.871057534	2.427542264	0.770762084	0.440847965	NA
ENSG00000284242	AC009452.1	2.232051127	1.246452544	1.475088256	0.845002012	0.398109716	0.52678501
ENSG00000278475	AC009464.1	1.046491938	-0.770537554	2.384048655	-0.323205465	0.746539642	NA
ENSG00000230355	AC009474.2	0.133107861	0.632625081	4.045546912	0.156375663	0.875736919	NA
ENSG00000225258	AC009478.1	0.147805402	0.502863753	4.033807753	0.1246623	0.900790905	NA
ENSG00000223911	AC009480.1	0.24251686	-0.204025583	3.985105525	-0.051197034	0.959168515	NA
ENSG00000261117	AC009486.1	0.428718666	-1.040272995	2.864471067	-0.363164078	0.71648232	NA
ENSG00000286427	AC009486.2	9.434391784	-2.026888845	0.876881346	-2.311474472	0.020806662	0.049130753
ENSG00000226121	AC009487.2	183.9445155	0.961748309	0.179697545	5.352039235	8.69685353806231e-08	4.37826534602367e-07
ENSG00000280105	AC009487.4	1.263282172	-2.597252578	2.476387828	-1.048806874	0.294267013	NA
ENSG00000229195	AC009495.1	0.456463674	-1.122434017	2.880472563	-0.389670095	0.696780513	NA
ENSG00000232411	AC009495.2	10.0632288	3.077589489	0.890380069	3.456489644	0.00054726	0.001796136
ENSG00000236748	AC009500.1	0.147805402	0.502863753	4.033807753	0.1246623	0.900790905	NA
ENSG00000232403	AC009501.1	0.280088227	-0.429132223	3.328431171	-0.128929277	0.897413611	NA
ENSG00000286480	AC009501.3	0.24251686	-0.204025583	3.985105525	-0.051197034	0.959168515	NA
ENSG00000227308	AC009502.1	0.456463674	-1.122434017	2.880472563	-0.389670095	0.696780513	NA
ENSG00000231802	AC009502.2	0.485033719	-1.211602635	3.945935066	-0.307050829	0.758804683	NA
ENSG00000234162	AC009505.1	1.166095604	-2.481353536	2.039654884	-1.216555583	0.223773351	NA
ENSG00000224152	AC009506.1	11.2381491	-0.775498982	0.641643515	-1.20861345	0.226811387	0.344244037
ENSG00000256377	AC009509.1	0.588746499	-1.493923716	2.596397799	-0.575383216	0.565032153	NA
ENSG00000256504	AC009509.2	0.440941096	-1.078532403	3.400933037	-0.317128385	0.751146187	NA
ENSG00000276261	AC009509.4	1.279555703	-2.618655567	2.124590318	-1.232546127	0.217745147	NA
ENSG00000256747	AC009511.2	0.494860078	-1.248808228	2.682400283	-0.465556254	0.641533162	NA
ENSG00000224469	AC009517.1	0.538846742	1.473546299	2.837174832	0.519370989	0.603502058	NA
ENSG00000224865	AC009518.1	0.565872673	-1.435033186	3.91720051	-0.366341519	0.714110252	NA
ENSG00000258216	AC009522.1	9.014559185	3.410574127	0.747798794	4.560817899	5.09547562172694e-06	2.15496529633106e-05
ENSG00000226063	AC009531.1	0.265390686	-0.357239735	3.977286322	-0.089819969	0.928430279	NA
ENSG00000111788	AC009533.1	9.040689602	-1.537720875	0.998566485	-1.539928385	0.123577811	0.215225913
ENSG00000287577	AC009533.4	0.376449758	-0.848050462	3.603315236	-0.235352837	0.813934889	NA
ENSG00000226066	AC009541.1	2.295127001	0.037044735	1.498021465	0.024729108	0.980271037	0.98837203
ENSG00000231794	AC009542.1	1.114651732	-2.414694833	2.192690187	-1.101247612	0.270788905	NA
ENSG00000276067	AC009542.2	0.752531207	0.022382613	3.042997611	0.007355449	0.994131254	NA
ENSG00000270607	AC009549.1	23.00981219	-0.180388227	0.450200201	-0.400684466	0.688652449	0.780875155
ENSG00000259564	AC009554.1	0.376449758	-0.848050462	3.603315236	-0.235352837	0.813934889	NA
ENSG00000259360	AC009558.1	0.485033719	-1.211602635	3.945935066	-0.307050829	0.758804683	NA
ENSG00000259740	AC009558.2	14.83208833	-2.476473759	0.749353823	-3.304812339	0.0009504	0.002988036
ENSG00000273958	AC009560.1	0.900598959	-0.321705266	2.115005419	-0.152106119	0.879103238	NA
ENSG00000286457	AC009560.2	0.376449758	-0.848050462	3.603315236	-0.235352837	0.813934889	NA
ENSG00000287508	AC009560.3	0.404194766	-0.947011178	3.953770751	-0.239521014	0.810701604	NA
ENSG00000259720	AC009562.1	0.399323584	-0.945571504	3.499881173	-0.270172459	0.787027579	NA
ENSG00000253961	AC009563.1	0.133932898	0.62491507	4.044820558	0.1544976	0.877217403	NA
ENSG00000272986	AC009570.1	4.011076561	0.505985495	1.305756074	0.387503842	0.698383241	0.78886098
ENSG00000254055	AC009597.1	0.523430123	-1.322125058	2.709241161	-0.488005674	0.625545822	NA
ENSG00000253100	AC009623.1	1.008463843	-2.266244834	2.333912021	-0.971006968	0.331544809	NA
ENSG00000285890	AC009623.3	0.362577254	-0.797526478	3.643961222	-0.218862504	0.826757156	NA
ENSG00000253133	AC009630.1	2.432843695	-0.188288204	1.50986111	-0.124705645	0.900756588	0.937380345
ENSG00000253174	AC009630.2	0.688509653	0.474617008	2.58848438	0.183357107	0.854517829	NA
ENSG00000254687	AC009646.2	0.427068592	-1.035177023	2.867047544	-0.361060292	0.718054376	NA
ENSG00000255160	AC009652.1	0.228644356	-0.125336058	3.989448937	-0.031416885	0.974937076	NA
ENSG00000259223	AC009654.1	0.161677906	0.38798534	4.024233915	0.096412224	0.923193184	NA
ENSG00000255060	AC009656.1	0.214771851	-0.04292387	3.994253242	-0.010746407	0.991425773	NA
ENSG00000287201	AC009682.1	0.565872673	-1.435033186	3.91720051	-0.366341519	0.714110252	NA
ENSG00000254205	AC009686.1	0.161677906	0.38798534	4.024233915	0.096412224	0.923193184	NA
ENSG00000272264	AC009686.2	2.05668041	0.295994236	1.348156928	0.219554734	0.826217948	0.885656764
ENSG00000260729	AC009690.1	2.710931078	-2.50783507	1.633416636	-1.535330922	0.124702562	0.216682971
ENSG00000261460	AC009690.2	1.665091068	3.469567785	1.900630797	1.825482251	0.067928287	0.133657098
ENSG00000276934	AC009704.2	1.213950058	-1.102290607	2.226159776	-0.495153411	0.620491834	NA
ENSG00000287689	AC009704.3	1.480450095	-2.823580853	2.443837549	-1.155388113	0.247931528	0.368444964
ENSG00000261281	AC009712.1	0.398498547	-0.942718798	3.516299587	-0.268099681	0.788622591	NA
ENSG00000280205	AC009716.2	2.485223517	-1.223963638	1.472515075	-0.831206185	0.405857162	0.533895301
ENSG00000248172	AC009720.1	0.24251686	-0.204025583	3.985105525	-0.051197034	0.959168515	NA
ENSG00000287229	AC009731.1	1.412291121	2.384835091	2.159855015	1.104164435	0.269521814	NA
ENSG00000233919	AC009743.1	0.390322262	-0.897227471	3.617002375	-0.248058303	0.804089297	NA
ENSG00000259935	AC009754.1	3.678528362	-3.015302234	1.616688977	-1.865109664	0.062166034	0.124249456
ENSG00000287500	AC009754.2	0.161677906	0.38798534	4.024233915	0.096412224	0.923193184	NA
ENSG00000258056	AC009779.2	36.26697121	-0.603513204	0.438607795	-1.375974643	0.168829484	0.274266705
[truncated: 41,430 more rows]
