# Supplementary material for: Neuromuscular dysfunction in patient-derived FUSR244RR–ALS iPSC model via axonal downregulation of neuromuscular junction proteins
Source: NAR Mol Med. 2025 Mar 12;2(2):ugaf005. doi: 10.1093/narmme/ugaf005 (PMC12429959; doi:10.1093/narmme/ugaf005)
Supplement: ugaf005_Supplemental_Files [file ugaf005_Supplemental_Files.zip › Table_S4_GO.csv]

gene_id	term_id	domain	enriched.in	final.node	enriched.leaf.stem	term_name	log2fc.MS
ENSG00000000419	GO:0005783	CC	Soma	TRUE	TRUE	endoplasmic reticulum	-1.325484885
ENSG00000001036	GO:0005783	CC	Soma	TRUE	TRUE	endoplasmic reticulum	-1.482640597
ENSG00000001630	GO:0005783	CC	Soma	TRUE	TRUE	endoplasmic reticulum	-1.246078191
ENSG00000005486	GO:0005783	CC	Soma	TRUE	TRUE	endoplasmic reticulum	-2.303530126
ENSG00000006042	GO:0005783	CC	Soma	TRUE	TRUE	endoplasmic reticulum	0.263392678
ENSG00000006118	GO:0005783	CC	Soma	TRUE	TRUE	endoplasmic reticulum	0.415686667
ENSG00000007062	GO:0005783	CC	Soma	TRUE	TRUE	endoplasmic reticulum	-3.158904897
ENSG00000008394	GO:0005783	CC	Soma	TRUE	TRUE	endoplasmic reticulum	-3.423709286
ENSG00000008952	GO:0005783	CC	Soma	TRUE	TRUE	endoplasmic reticulum	-2.747360395
ENSG00000009694	GO:0005783	CC	Soma	TRUE	TRUE	endoplasmic reticulum	0.77537221
ENSG00000010810	GO:0005783	CC	Soma	TRUE	TRUE	endoplasmic reticulum	1.337528812
ENSG00000012232	GO:0005783	CC	Soma	TRUE	TRUE	endoplasmic reticulum	-2.842324058
ENSG00000014123	GO:0005783	CC	Soma	TRUE	TRUE	endoplasmic reticulum	-1.682802554
ENSG00000014824	GO:0005783	CC	Soma	TRUE	TRUE	endoplasmic reticulum	1.024971226
ENSG00000021574	GO:0005783	CC	Soma	TRUE	TRUE	endoplasmic reticulum	1.305398243
ENSG00000021762	GO:0005783	CC	Soma	TRUE	TRUE	endoplasmic reticulum	-0.536652146
ENSG00000023318	GO:0005783	CC	Soma	TRUE	TRUE	endoplasmic reticulum	-1.999664468
ENSG00000025796	GO:0005783	CC	Soma	TRUE	TRUE	endoplasmic reticulum	-1.62962283
ENSG00000026652	GO:0005783	CC	Soma	TRUE	TRUE	endoplasmic reticulum	-0.45901778
ENSG00000029534	GO:0005783	CC	Soma	TRUE	TRUE	endoplasmic reticulum	0.68686534
ENSG00000030582	GO:0005783	CC	Soma	TRUE	TRUE	endoplasmic reticulum	-3.782271547
ENSG00000032444	GO:0005783	CC	Soma	TRUE	TRUE	endoplasmic reticulum	-2.07926103
ENSG00000033011	GO:0005783	CC	Soma	TRUE	TRUE	endoplasmic reticulum	-0.74242808
ENSG00000034693	GO:0005783	CC	Soma	TRUE	TRUE	endoplasmic reticulum	-2.355324605
ENSG00000038427	GO:0005783	CC	Soma	TRUE	TRUE	endoplasmic reticulum	0.36912693
ENSG00000040341	GO:0005783	CC	Soma	TRUE	TRUE	endoplasmic reticulum	-5.160812154
ENSG00000041802	GO:0005783	CC	Soma	TRUE	TRUE	endoplasmic reticulum	-1.163594534
ENSG00000042445	GO:0005783	CC	Soma	TRUE	TRUE	endoplasmic reticulum	-2.575289346
ENSG00000044574	GO:0005783	CC	Soma	TRUE	TRUE	endoplasmic reticulum	-2.792874265
ENSG00000047188	GO:0005783	CC	Soma	TRUE	TRUE	endoplasmic reticulum	-3.372414461
ENSG00000049449	GO:0005783	CC	Soma	TRUE	TRUE	endoplasmic reticulum	-0.89135804
ENSG00000052802	GO:0005783	CC	Soma	TRUE	TRUE	endoplasmic reticulum	-2.402331388
ENSG00000054116	GO:0005783	CC	Soma	TRUE	TRUE	endoplasmic reticulum	0.293980339
ENSG00000054654	GO:0005783	CC	Soma	TRUE	TRUE	endoplasmic reticulum	-4.240917631
ENSG00000057252	GO:0005783	CC	Soma	TRUE	TRUE	endoplasmic reticulum	-0.632369605
ENSG00000058262	GO:0005783	CC	Soma	TRUE	TRUE	endoplasmic reticulum	-5.343050387
ENSG00000058404	GO:0005783	CC	Soma	TRUE	TRUE	endoplasmic reticulum	1.397519426
ENSG00000062716	GO:0005783	CC	Soma	TRUE	TRUE	endoplasmic reticulum	-0.449668048
ENSG00000063177	GO:0005783	CC	Soma	TRUE	TRUE	endoplasmic reticulum	-3.558113886
ENSG00000064601	GO:0005783	CC	Soma	TRUE	TRUE	endoplasmic reticulum	-4.202731181
ENSG00000065485	GO:0005783	CC	Soma	TRUE	TRUE	endoplasmic reticulum	-3.781523928
ENSG00000065665	GO:0005783	CC	Soma	TRUE	TRUE	endoplasmic reticulum	-2.423315405
ENSG00000066044	GO:0005783	CC	Soma	TRUE	TRUE	endoplasmic reticulum	-6.208514298
ENSG00000068366	GO:0005783	CC	Soma	TRUE	TRUE	endoplasmic reticulum	-0.2657977
ENSG00000068615	GO:0005783	CC	Soma	TRUE	TRUE	endoplasmic reticulum	0.91837668
ENSG00000068912	GO:0005783	CC	Soma	TRUE	TRUE	endoplasmic reticulum	-4.59874734
ENSG00000070010	GO:0005783	CC	Soma	TRUE	TRUE	endoplasmic reticulum	0.231133703
ENSG00000070081	GO:0005783	CC	Soma	TRUE	TRUE	endoplasmic reticulum	-2.370700164
ENSG00000070610	GO:0005783	CC	Soma	TRUE	TRUE	endoplasmic reticulum	0.482600874
ENSG00000071051	GO:0005783	CC	Soma	TRUE	TRUE	endoplasmic reticulum	1.262255278
ENSG00000071537	GO:0005783	CC	Soma	TRUE	TRUE	endoplasmic reticulum	-4.428831481
ENSG00000071553	GO:0005783	CC	Soma	TRUE	TRUE	endoplasmic reticulum	-0.332609792
ENSG00000072042	GO:0005783	CC	Soma	TRUE	TRUE	endoplasmic reticulum	-0.174999439
ENSG00000072210	GO:0005783	CC	Soma	TRUE	TRUE	endoplasmic reticulum	-0.679268667
ENSG00000072682	GO:0005783	CC	Soma	TRUE	TRUE	endoplasmic reticulum	-1.637368245
ENSG00000073464	GO:0005783	CC	Soma	TRUE	TRUE	endoplasmic reticulum	-0.220447526
ENSG00000074695	GO:0005783	CC	Soma	TRUE	TRUE	endoplasmic reticulum	-5.281468899
ENSG00000074696	GO:0005783	CC	Soma	TRUE	TRUE	endoplasmic reticulum	-0.542869624
ENSG00000074842	GO:0005783	CC	Soma	TRUE	TRUE	endoplasmic reticulum	-0.951383438
ENSG00000074855	GO:0005783	CC	Soma	TRUE	TRUE	endoplasmic reticulum	-1.157801759
ENSG00000075142	GO:0005783	CC	Soma	TRUE	TRUE	endoplasmic reticulum	1.21994616
ENSG00000075711	GO:0005783	CC	Soma	TRUE	TRUE	endoplasmic reticulum	1.073739983
ENSG00000075790	GO:0005783	CC	Soma	TRUE	TRUE	endoplasmic reticulum	0.635556405
ENSG00000075945	GO:0005783	CC	Soma	TRUE	TRUE	endoplasmic reticulum	2.133001622
ENSG00000076554	GO:0005783	CC	Soma	TRUE	TRUE	endoplasmic reticulum	1.351218553
ENSG00000077232	GO:0005783	CC	Soma	TRUE	TRUE	endoplasmic reticulum	-2.460113
ENSG00000078808	GO:0005783	CC	Soma	TRUE	TRUE	endoplasmic reticulum	-3.456372315
ENSG00000079150	GO:0005783	CC	Soma	TRUE	TRUE	endoplasmic reticulum	-1.51559379
ENSG00000079156	GO:0005783	CC	Soma	TRUE	TRUE	endoplasmic reticulum	0.69446765
ENSG00000079332	GO:0005783	CC	Soma	TRUE	TRUE	endoplasmic reticulum	-1.414754691
ENSG00000079459	GO:0005783	CC	Soma	TRUE	TRUE	endoplasmic reticulum	-0.761408013
ENSG00000079999	GO:0005783	CC	Soma	TRUE	TRUE	endoplasmic reticulum	-1.07363061
ENSG00000080371	GO:0005783	CC	Soma	TRUE	TRUE	endoplasmic reticulum	0.651410109
ENSG00000080608	GO:0005783	CC	Soma	TRUE	TRUE	endoplasmic reticulum	-4.332831798
ENSG00000083444	GO:0005783	CC	Soma	TRUE	TRUE	endoplasmic reticulum	-3.956029519
ENSG00000084073	GO:0005783	CC	Soma	TRUE	TRUE	endoplasmic reticulum	-0.869593711
ENSG00000084234	GO:0005783	CC	Soma	TRUE	TRUE	endoplasmic reticulum	-0.190493659
ENSG00000084733	GO:0005783	CC	Soma	TRUE	TRUE	endoplasmic reticulum	0.956439043
ENSG00000085872	GO:0005783	CC	Soma	TRUE	TRUE	endoplasmic reticulum	-5.27204459
ENSG00000086061	GO:0005783	CC	Soma	TRUE	TRUE	endoplasmic reticulum	-0.285516092
ENSG00000086598	GO:0005783	CC	Soma	TRUE	TRUE	endoplasmic reticulum	-2.283185126
ENSG00000086619	GO:0005783	CC	Soma	TRUE	TRUE	endoplasmic reticulum	-1.285146046
ENSG00000086827	GO:0005783	CC	Soma	TRUE	TRUE	endoplasmic reticulum	-1.980206168
ENSG00000087088	GO:0005783	CC	Soma	TRUE	TRUE	endoplasmic reticulum	1.05518475
ENSG00000087111	GO:0005783	CC	Soma	TRUE	TRUE	endoplasmic reticulum	-1.886027468
ENSG00000087157	GO:0005783	CC	Soma	TRUE	TRUE	endoplasmic reticulum	-0.826456493
ENSG00000087250	GO:0005783	CC	Soma	TRUE	TRUE	endoplasmic reticulum	0.318138004
ENSG00000087502	GO:0005783	CC	Soma	TRUE	TRUE	endoplasmic reticulum	-2.99636382
ENSG00000088832	GO:0005783	CC	Soma	TRUE	TRUE	endoplasmic reticulum	2.391854394
ENSG00000089009	GO:0005783	CC	Soma	TRUE	TRUE	endoplasmic reticulum	-3.696851327
ENSG00000089157	GO:0005783	CC	Soma	TRUE	TRUE	endoplasmic reticulum	-3.012347969
ENSG00000089199	GO:0005783	CC	Soma	TRUE	TRUE	endoplasmic reticulum	0.656568303
ENSG00000089248	GO:0005783	CC	Soma	TRUE	TRUE	endoplasmic reticulum	-1.322973355
ENSG00000089351	GO:0005783	CC	Soma	TRUE	TRUE	endoplasmic reticulum	-0.178669394
ENSG00000089597	GO:0005783	CC	Soma	TRUE	TRUE	endoplasmic reticulum	-1.90739194
ENSG00000090020	GO:0005783	CC	Soma	TRUE	TRUE	endoplasmic reticulum	2.329873526
ENSG00000090054	GO:0005783	CC	Soma	TRUE	TRUE	endoplasmic reticulum	-1.900620338
ENSG00000090520	GO:0005783	CC	Soma	TRUE	TRUE	endoplasmic reticulum	-1.307582849
ENSG00000090661	GO:0005783	CC	Soma	TRUE	TRUE	endoplasmic reticulum	-1.286276539
ENSG00000091039	GO:0005783	CC	Soma	TRUE	TRUE	endoplasmic reticulum	0.114043486
ENSG00000091136	GO:0005783	CC	Soma	TRUE	TRUE	endoplasmic reticulum	3.192999955
ENSG00000091513	GO:0005783	CC	Soma	TRUE	TRUE	endoplasmic reticulum	3.920702648
ENSG00000092108	GO:0005783	CC	Soma	TRUE	TRUE	endoplasmic reticulum	-0.217456375
ENSG00000094975	GO:0005783	CC	Soma	TRUE	TRUE	endoplasmic reticulum	-1.122615791
ENSG00000095139	GO:0005783	CC	Soma	TRUE	TRUE	endoplasmic reticulum	-1.381019381
ENSG00000095321	GO:0005783	CC	Soma	TRUE	TRUE	endoplasmic reticulum	-0.812113933
ENSG00000096063	GO:0005783	CC	Soma	TRUE	TRUE	endoplasmic reticulum	-4.225896451
ENSG00000096433	GO:0005783	CC	Soma	TRUE	TRUE	endoplasmic reticulum	-1.091141416
ENSG00000099194	GO:0005783	CC	Soma	TRUE	TRUE	endoplasmic reticulum	-3.007731048
ENSG00000099203	GO:0005783	CC	Soma	TRUE	TRUE	endoplasmic reticulum	-2.497521446
ENSG00000099219	GO:0005783	CC	Soma	TRUE	TRUE	endoplasmic reticulum	-2.335255009
ENSG00000099246	GO:0005783	CC	Soma	TRUE	TRUE	endoplasmic reticulum	0.081529462
ENSG00000099797	GO:0005783	CC	Soma	TRUE	TRUE	endoplasmic reticulum	-1.296427661
ENSG00000100095	GO:0005783	CC	Soma	TRUE	TRUE	endoplasmic reticulum	-1.438972118
ENSG00000100097	GO:0005783	CC	Soma	TRUE	TRUE	endoplasmic reticulum	-2.754585554
ENSG00000100147	GO:0005783	CC	Soma	TRUE	TRUE	endoplasmic reticulum	-2.599478914
ENSG00000100243	GO:0005783	CC	Soma	TRUE	TRUE	endoplasmic reticulum	-0.126666118
ENSG00000100258	GO:0005783	CC	Soma	TRUE	TRUE	endoplasmic reticulum	-2.0423707
ENSG00000100299	GO:0005783	CC	Soma	TRUE	TRUE	endoplasmic reticulum	-4.43620097
ENSG00000100522	GO:0005783	CC	Soma	TRUE	TRUE	endoplasmic reticulum	-2.049762753
ENSG00000100591	GO:0005783	CC	Soma	TRUE	TRUE	endoplasmic reticulum	1.112764472
ENSG00000100596	GO:0005783	CC	Soma	TRUE	TRUE	endoplasmic reticulum	-1.541014319
ENSG00000100823	GO:0005783	CC	Soma	TRUE	TRUE	endoplasmic reticulum	-3.412673378
ENSG00000100852	GO:0005783	CC	Soma	TRUE	TRUE	endoplasmic reticulum	0.494002679
ENSG00000100934	GO:0005783	CC	Soma	TRUE	TRUE	endoplasmic reticulum	-0.601519338
ENSG00000100997	GO:0005783	CC	Soma	TRUE	TRUE	endoplasmic reticulum	-1.097273594
ENSG00000101160	GO:0005783	CC	Soma	TRUE	TRUE	endoplasmic reticulum	-1.752032604
ENSG00000101290	GO:0005783	CC	Soma	TRUE	TRUE	endoplasmic reticulum	-0.322815818
ENSG00000101294	GO:0005783	CC	Soma	TRUE	TRUE	endoplasmic reticulum	-1.957147026
ENSG00000101310	GO:0005783	CC	Soma	TRUE	TRUE	endoplasmic reticulum	-1.624019054
ENSG00000101346	GO:0005783	CC	Soma	TRUE	TRUE	endoplasmic reticulum	-2.47433917
ENSG00000101439	GO:0005783	CC	Soma	TRUE	TRUE	endoplasmic reticulum	-0.566927143
ENSG00000101464	GO:0005783	CC	Soma	TRUE	TRUE	endoplasmic reticulum	-2.754987689
ENSG00000101474	GO:0005783	CC	Soma	TRUE	TRUE	endoplasmic reticulum	-0.763894651
ENSG00000101558	GO:0005783	CC	Soma	TRUE	TRUE	endoplasmic reticulum	-0.053861375
ENSG00000101856	GO:0005783	CC	Soma	TRUE	TRUE	endoplasmic reticulum	-0.340830485
ENSG00000101955	GO:0005783	CC	Soma	TRUE	TRUE	endoplasmic reticulum	-0.838063308
ENSG00000101974	GO:0005783	CC	Soma	TRUE	TRUE	endoplasmic reticulum	-2.210472516
ENSG00000102119	GO:0005783	CC	Soma	TRUE	TRUE	endoplasmic reticulum	-0.167570876
ENSG00000102158	GO:0005783	CC	Soma	TRUE	TRUE	endoplasmic reticulum	-4.061378377
ENSG00000102580	GO:0005783	CC	Soma	TRUE	TRUE	endoplasmic reticulum	-4.894415306
ENSG00000102805	GO:0005783	CC	Soma	TRUE	TRUE	endoplasmic reticulum	-2.314456536
ENSG00000103043	GO:0005783	CC	Soma	TRUE	TRUE	endoplasmic reticulum	-0.053977918
ENSG00000103266	GO:0005783	CC	Soma	TRUE	TRUE	endoplasmic reticulum	0.114371447
ENSG00000103415	GO:0005783	CC	Soma	TRUE	TRUE	endoplasmic reticulum	0.134228714
ENSG00000103502	GO:0005783	CC	Soma	TRUE	TRUE	endoplasmic reticulum	0.175141774
ENSG00000103966	GO:0005783	CC	Soma	TRUE	TRUE	endoplasmic reticulum	-2.264385677
ENSG00000104112	GO:0005783	CC	Soma	TRUE	TRUE	endoplasmic reticulum	0.174187153
ENSG00000104388	GO:0005783	CC	Soma	TRUE	TRUE	endoplasmic reticulum	-0.330370953
ENSG00000104412	GO:0005783	CC	Soma	TRUE	TRUE	endoplasmic reticulum	-3.347796186
ENSG00000104549	GO:0005783	CC	Soma	TRUE	TRUE	endoplasmic reticulum	-1.360203607
ENSG00000104643	GO:0005783	CC	Soma	TRUE	TRUE	endoplasmic reticulum	0.880951736
ENSG00000104723	GO:0005783	CC	Soma	TRUE	TRUE	endoplasmic reticulum	-2.416573171
ENSG00000104805	GO:0005783	CC	Soma	TRUE	TRUE	endoplasmic reticulum	-5.023589218
ENSG00000105223	GO:0005783	CC	Soma	TRUE	TRUE	endoplasmic reticulum	-2.401499539
ENSG00000105409	GO:0005783	CC	Soma	TRUE	TRUE	endoplasmic reticulum	1.171875475
ENSG00000105701	GO:0005783	CC	Soma	TRUE	TRUE	endoplasmic reticulum	-2.097129579
ENSG00000105726	GO:0005783	CC	Soma	TRUE	TRUE	endoplasmic reticulum	-1.035725903
ENSG00000105894	GO:0005783	CC	Soma	TRUE	TRUE	endoplasmic reticulum	0.528072855
ENSG00000106397	GO:0005783	CC	Soma	TRUE	TRUE	endoplasmic reticulum	-3.123667915
ENSG00000106484	GO:0005783	CC	Soma	TRUE	TRUE	endoplasmic reticulum	-2.928343796
ENSG00000106615	GO:0005783	CC	Soma	TRUE	TRUE	endoplasmic reticulum	-0.093304634
ENSG00000106636	GO:0005783	CC	Soma	TRUE	TRUE	endoplasmic reticulum	1.668457179
ENSG00000106638	GO:0005783	CC	Soma	TRUE	TRUE	endoplasmic reticulum	-2.671827852
ENSG00000106803	GO:0005783	CC	Soma	TRUE	TRUE	endoplasmic reticulum	-2.494686486
ENSG00000107566	GO:0005783	CC	Soma	TRUE	TRUE	endoplasmic reticulum	-3.734319506
ENSG00000107651	GO:0005783	CC	Soma	TRUE	TRUE	endoplasmic reticulum	-3.584986064
ENSG00000107789	GO:0005783	CC	Soma	TRUE	TRUE	endoplasmic reticulum	-1.166185371
ENSG00000107862	GO:0005783	CC	Soma	TRUE	TRUE	endoplasmic reticulum	-3.752833521
ENSG00000108219	GO:0005783	CC	Soma	TRUE	TRUE	endoplasmic reticulum	1.436276435
ENSG00000108424	GO:0005783	CC	Soma	TRUE	TRUE	endoplasmic reticulum	-0.28934965
ENSG00000108433	GO:0005783	CC	Soma	TRUE	TRUE	endoplasmic reticulum	-0.50124484
ENSG00000108474	GO:0005783	CC	Soma	TRUE	TRUE	endoplasmic reticulum	-0.741637738
ENSG00000108588	GO:0005783	CC	Soma	TRUE	TRUE	endoplasmic reticulum	-3.293821822
ENSG00000108829	GO:0005783	CC	Soma	TRUE	TRUE	endoplasmic reticulum	-3.218385727
ENSG00000109016	GO:0005783	CC	Soma	TRUE	TRUE	endoplasmic reticulum	-1.383338123
ENSG00000109084	GO:0005783	CC	Soma	TRUE	TRUE	endoplasmic reticulum	-1.454903065
ENSG00000109133	GO:0005783	CC	Soma	TRUE	TRUE	endoplasmic reticulum	-0.70251855
ENSG00000109475	GO:0005783	CC	Soma	TRUE	TRUE	endoplasmic reticulum	-3.627230236
ENSG00000109775	GO:0005783	CC	Soma	TRUE	TRUE	endoplasmic reticulum	-1.093189516
ENSG00000109861	GO:0005783	CC	Soma	TRUE	TRUE	endoplasmic reticulum	-5.587314663
ENSG00000109991	GO:0005783	CC	Soma	TRUE	TRUE	endoplasmic reticulum	0.056714423
ENSG00000110048	GO:0005783	CC	Soma	TRUE	TRUE	endoplasmic reticulum	0.932639848
ENSG00000110108	GO:0005783	CC	Soma	TRUE	TRUE	endoplasmic reticulum	-1.24749501
ENSG00000110218	GO:0005783	CC	Soma	TRUE	TRUE	endoplasmic reticulum	0.635460759
ENSG00000110697	GO:0005783	CC	Soma	TRUE	TRUE	endoplasmic reticulum	0.468375795
ENSG00000110786	GO:0005783	CC	Soma	TRUE	TRUE	endoplasmic reticulum	-1.267024249
ENSG00000110811	GO:0005783	CC	Soma	TRUE	TRUE	endoplasmic reticulum	-1.473254133
ENSG00000110917	GO:0005783	CC	Soma	TRUE	TRUE	endoplasmic reticulum	-1.98927894
ENSG00000111684	GO:0005783	CC	Soma	TRUE	TRUE	endoplasmic reticulum	-0.510746845
ENSG00000111711	GO:0005783	CC	Soma	TRUE	TRUE	endoplasmic reticulum	0.333330872
ENSG00000111897	GO:0005783	CC	Soma	TRUE	TRUE	endoplasmic reticulum	0.712955512
ENSG00000112367	GO:0005783	CC	Soma	TRUE	TRUE	endoplasmic reticulum	-0.754152958
ENSG00000112697	GO:0005783	CC	Soma	TRUE	TRUE	endoplasmic reticulum	0.761426868
ENSG00000113161	GO:0005783	CC	Soma	TRUE	TRUE	endoplasmic reticulum	-2.804552925
ENSG00000113163	GO:0005783	CC	Soma	TRUE	TRUE	endoplasmic reticulum	-0.763707106
ENSG00000113194	GO:0005783	CC	Soma	TRUE	TRUE	endoplasmic reticulum	-0.198750997
ENSG00000113273	GO:0005783	CC	Soma	TRUE	TRUE	endoplasmic reticulum	-5.009402088
ENSG00000113615	GO:0005783	CC	Soma	TRUE	TRUE	endoplasmic reticulum	-0.620955563
ENSG00000113719	GO:0005783	CC	Soma	TRUE	TRUE	endoplasmic reticulum	-1.331600609
ENSG00000113734	GO:0005783	CC	Soma	TRUE	TRUE	endoplasmic reticulum	-0.783170132
ENSG00000113742	GO:0005783	CC	Soma	TRUE	TRUE	endoplasmic reticulum	-4.285318341
ENSG00000114354	GO:0005783	CC	Soma	TRUE	TRUE	endoplasmic reticulum	1.085007772
ENSG00000114391	GO:0005783	CC	Soma	TRUE	TRUE	endoplasmic reticulum	-4.479723869
ENSG00000114850	GO:0005783	CC	Soma	TRUE	TRUE	endoplasmic reticulum	-2.597679312
ENSG00000114902	GO:0005783	CC	Soma	TRUE	TRUE	endoplasmic reticulum	-1.429005029
ENSG00000114942	GO:0005783	CC	Soma	TRUE	TRUE	endoplasmic reticulum	-1.687374934
ENSG00000114988	GO:0005783	CC	Soma	TRUE	TRUE	endoplasmic reticulum	-1.144149366
ENSG00000115275	GO:0005783	CC	Soma	TRUE	TRUE	endoplasmic reticulum	-2.856725706
ENSG00000115307	GO:0005783	CC	Soma	TRUE	TRUE	endoplasmic reticulum	-0.756726086
ENSG00000115310	GO:0005783	CC	Soma	TRUE	TRUE	endoplasmic reticulum	1.542549887
ENSG00000115317	GO:0005783	CC	Soma	TRUE	TRUE	endoplasmic reticulum	0.20144239
ENSG00000115355	GO:0005783	CC	Soma	TRUE	TRUE	endoplasmic reticulum	0.92300273
ENSG00000115461	GO:0005783	CC	Soma	TRUE	TRUE	endoplasmic reticulum	0.292173467
ENSG00000115539	GO:0005783	CC	Soma	TRUE	TRUE	endoplasmic reticulum	-1.646039776
ENSG00000115657	GO:0005783	CC	Soma	TRUE	TRUE	endoplasmic reticulum	-1.310254501
ENSG00000115806	GO:0005783	CC	Soma	TRUE	TRUE	endoplasmic reticulum	-1.919541212
ENSG00000115839	GO:0005783	CC	Soma	TRUE	TRUE	endoplasmic reticulum	0.002802634
ENSG00000116106	GO:0005783	CC	Soma	TRUE	TRUE	endoplasmic reticulum	1.364461759
ENSG00000116133	GO:0005783	CC	Soma	TRUE	TRUE	endoplasmic reticulum	-0.829806482
ENSG00000116157	GO:0005783	CC	Soma	TRUE	TRUE	endoplasmic reticulum	-0.73744652
ENSG00000116237	GO:0005783	CC	Soma	TRUE	TRUE	endoplasmic reticulum	-1.918050681
ENSG00000116288	GO:0005783	CC	Soma	TRUE	TRUE	endoplasmic reticulum	1.879942029
ENSG00000116406	GO:0005783	CC	Soma	TRUE	TRUE	endoplasmic reticulum	-2.600982281
ENSG00000116661	GO:0005783	CC	Soma	TRUE	TRUE	endoplasmic reticulum	-0.765292101
ENSG00000117385	GO:0005783	CC	Soma	TRUE	TRUE	endoplasmic reticulum	-4.202846742
ENSG00000117500	GO:0005783	CC	Soma	TRUE	TRUE	endoplasmic reticulum	-2.926172873
ENSG00000117691	GO:0005783	CC	Soma	TRUE	TRUE	endoplasmic reticulum	-0.918129289
ENSG00000117862	GO:0005783	CC	Soma	TRUE	TRUE	endoplasmic reticulum	-1.439095142
ENSG00000117868	GO:0005783	CC	Soma	TRUE	TRUE	endoplasmic reticulum	-0.678000886
ENSG00000117899	GO:0005783	CC	Soma	TRUE	TRUE	endoplasmic reticulum	-2.733628068
ENSG00000117906	GO:0005783	CC	Soma	TRUE	TRUE	endoplasmic reticulum	-0.963160924
ENSG00000118363	GO:0005783	CC	Soma	TRUE	TRUE	endoplasmic reticulum	-1.586357615
ENSG00000118705	GO:0005783	CC	Soma	TRUE	TRUE	endoplasmic reticulum	-2.813128216
ENSG00000118804	GO:0005783	CC	Soma	TRUE	TRUE	endoplasmic reticulum	-2.575033748
ENSG00000118960	GO:0005783	CC	Soma	TRUE	TRUE	endoplasmic reticulum	0.041752338
ENSG00000118961	GO:0005783	CC	Soma	TRUE	TRUE	endoplasmic reticulum	-0.302879455
ENSG00000119335	GO:0005783	CC	Soma	TRUE	TRUE	endoplasmic reticulum	-4.505820753
ENSG00000119396	GO:0005783	CC	Soma	TRUE	TRUE	endoplasmic reticulum	0.448891083
ENSG00000119537	GO:0005783	CC	Soma	TRUE	TRUE	endoplasmic reticulum	-1.045861563
ENSG00000119655	GO:0005783	CC	Soma	TRUE	TRUE	endoplasmic reticulum	-3.878634624
ENSG00000119777	GO:0005783	CC	Soma	TRUE	TRUE	endoplasmic reticulum	-3.290763147
ENSG00000119787	GO:0005783	CC	Soma	TRUE	TRUE	endoplasmic reticulum	-0.187540961
ENSG00000120686	GO:0005783	CC	Soma	TRUE	TRUE	endoplasmic reticulum	1.973007496
ENSG00000120697	GO:0005783	CC	Soma	TRUE	TRUE	endoplasmic reticulum	-0.291278431
ENSG00000120885	GO:0005783	CC	Soma	TRUE	TRUE	endoplasmic reticulum	0.113226989
ENSG00000120925	GO:0005783	CC	Soma	TRUE	TRUE	endoplasmic reticulum	0.57819483
ENSG00000120992	GO:0005783	CC	Soma	TRUE	TRUE	endoplasmic reticulum	0.64953666
ENSG00000121039	GO:0005783	CC	Soma	TRUE	TRUE	endoplasmic reticulum	-0.420710851
ENSG00000121542	GO:0005783	CC	Soma	TRUE	TRUE	endoplasmic reticulum	-0.844694917
ENSG00000121691	GO:0005783	CC	Soma	TRUE	TRUE	endoplasmic reticulum	-1.032670856
ENSG00000122026	GO:0005783	CC	Soma	TRUE	TRUE	endoplasmic reticulum	-4.504996327
ENSG00000122406	GO:0005783	CC	Soma	TRUE	TRUE	endoplasmic reticulum	-3.639070188
ENSG00000122643	GO:0005783	CC	Soma	TRUE	TRUE	endoplasmic reticulum	0.45569443
ENSG00000122729	GO:0005783	CC	Soma	TRUE	TRUE	endoplasmic reticulum	-0.243706106
ENSG00000122884	GO:0005783	CC	Soma	TRUE	TRUE	endoplasmic reticulum	-3.291955653
ENSG00000123131	GO:0005783	CC	Soma	TRUE	TRUE	endoplasmic reticulum	-2.76900184
ENSG00000123595	GO:0005783	CC	Soma	TRUE	TRUE	endoplasmic reticulum	-0.804158478
ENSG00000123643	GO:0005783	CC	Soma	TRUE	TRUE	endoplasmic reticulum	-1.393070222
ENSG00000123684	GO:0005783	CC	Soma	TRUE	TRUE	endoplasmic reticulum	-0.564833478
ENSG00000123983	GO:0005783	CC	Soma	TRUE	TRUE	endoplasmic reticulum	-0.665861234
ENSG00000124155	GO:0005783	CC	Soma	TRUE	TRUE	endoplasmic reticulum	-2.185201067
ENSG00000124164	GO:0005783	CC	Soma	TRUE	TRUE	endoplasmic reticulum	-0.286010105
ENSG00000124212	GO:0005783	CC	Soma	TRUE	TRUE	endoplasmic reticulum	-2.182626245
ENSG00000124214	GO:0005783	CC	Soma	TRUE	TRUE	endoplasmic reticulum	-4.94399589
ENSG00000124333	GO:0005783	CC	Soma	TRUE	TRUE	endoplasmic reticulum	-0.185352254
ENSG00000124406	GO:0005783	CC	Soma	TRUE	TRUE	endoplasmic reticulum	1.00351923
ENSG00000124783	GO:0005783	CC	Soma	TRUE	TRUE	endoplasmic reticulum	-3.817492249
ENSG00000125247	GO:0005783	CC	Soma	TRUE	TRUE	endoplasmic reticulum	-2.467669356
ENSG00000125818	GO:0005783	CC	Soma	TRUE	TRUE	endoplasmic reticulum	0.422688358
ENSG00000125844	GO:0005783	CC	Soma	TRUE	TRUE	endoplasmic reticulum	-5.157018098
ENSG00000125912	GO:0005783	CC	Soma	TRUE	TRUE	endoplasmic reticulum	-5.740249242
ENSG00000125944	GO:0005783	CC	Soma	TRUE	TRUE	endoplasmic reticulum	-4.784657139
ENSG00000125991	GO:0005783	CC	Soma	TRUE	TRUE	endoplasmic reticulum	-3.157412759
ENSG00000126777	GO:0005783	CC	Soma	TRUE	TRUE	endoplasmic reticulum	-4.999870074
ENSG00000126934	GO:0005783	CC	Soma	TRUE	TRUE	endoplasmic reticulum	0.998696075
ENSG00000127022	GO:0005783	CC	Soma	TRUE	TRUE	endoplasmic reticulum	-0.566612888
ENSG00000127463	GO:0005783	CC	Soma	TRUE	TRUE	endoplasmic reticulum	-1.359862931
ENSG00000127948	GO:0005783	CC	Soma	TRUE	TRUE	endoplasmic reticulum	-0.441994615
ENSG00000128228	GO:0005783	CC	Soma	TRUE	TRUE	endoplasmic reticulum	-3.034179222
ENSG00000128266	GO:0005783	CC	Soma	TRUE	TRUE	endoplasmic reticulum	1.245632485
ENSG00000128564	GO:0005783	CC	Soma	TRUE	TRUE	endoplasmic reticulum	1.052590129
ENSG00000128595	GO:0005783	CC	Soma	TRUE	TRUE	endoplasmic reticulum	-1.294047265
ENSG00000128973	GO:0005783	CC	Soma	TRUE	TRUE	endoplasmic reticulum	-1.566364508
ENSG00000129103	GO:0005783	CC	Soma	TRUE	TRUE	endoplasmic reticulum	-1.164029466
ENSG00000129128	GO:0005783	CC	Soma	TRUE	TRUE	endoplasmic reticulum	-1.098118593
ENSG00000129472	GO:0005783	CC	Soma	TRUE	TRUE	endoplasmic reticulum	0.075332619
ENSG00000129562	GO:0005783	CC	Soma	TRUE	TRUE	endoplasmic reticulum	-1.441393321
ENSG00000129625	GO:0005783	CC	Soma	TRUE	TRUE	endoplasmic reticulum	0.897744738
ENSG00000130175	GO:0005783	CC	Soma	TRUE	TRUE	endoplasmic reticulum	-1.144513258
ENSG00000130203	GO:0005783	CC	Soma	TRUE	TRUE	endoplasmic reticulum	-0.678810891
ENSG00000130208	GO:0005783	CC	Soma	TRUE	TRUE	endoplasmic reticulum	-2.703613889
ENSG00000130309	GO:0005783	CC	Soma	TRUE	TRUE	endoplasmic reticulum	-5.018689524
ENSG00000130508	GO:0005783	CC	Soma	TRUE	TRUE	endoplasmic reticulum	0.631257227
ENSG00000130707	GO:0005783	CC	Soma	TRUE	TRUE	endoplasmic reticulum	-0.25490374
ENSG00000130985	GO:0005783	CC	Soma	TRUE	TRUE	endoplasmic reticulum	0.565338789
ENSG00000131469	GO:0005783	CC	Soma	TRUE	TRUE	endoplasmic reticulum	-4.027216949
ENSG00000131914	GO:0005783	CC	Soma	TRUE	TRUE	endoplasmic reticulum	-3.430692282
ENSG00000132182	GO:0005783	CC	Soma	TRUE	TRUE	endoplasmic reticulum	-5.630013364
ENSG00000132196	GO:0005783	CC	Soma	TRUE	TRUE	endoplasmic reticulum	0.125847968
ENSG00000132376	GO:0005783	CC	Soma	TRUE	TRUE	endoplasmic reticulum	0.068263888
ENSG00000132432	GO:0005783	CC	Soma	TRUE	TRUE	endoplasmic reticulum	-3.438434704
ENSG00000132507	GO:0005783	CC	Soma	TRUE	TRUE	endoplasmic reticulum	0.275225311
ENSG00000132535	GO:0005783	CC	Soma	TRUE	TRUE	endoplasmic reticulum	2.10893233
ENSG00000132563	GO:0005783	CC	Soma	TRUE	TRUE	endoplasmic reticulum	0.252741425
ENSG00000132963	GO:0005783	CC	Soma	TRUE	TRUE	endoplasmic reticulum	-1.025859836
ENSG00000133056	GO:0005783	CC	Soma	TRUE	TRUE	endoplasmic reticulum	-0.757515545
ENSG00000133265	GO:0005783	CC	Soma	TRUE	TRUE	endoplasmic reticulum	0.275568849
ENSG00000133318	GO:0005783	CC	Soma	TRUE	TRUE	endoplasmic reticulum	1.440781602
ENSG00000133706	GO:0005783	CC	Soma	TRUE	TRUE	endoplasmic reticulum	-2.958420291
ENSG00000133818	GO:0005783	CC	Soma	TRUE	TRUE	endoplasmic reticulum	0.78984088
ENSG00000133872	GO:0005783	CC	Soma	TRUE	TRUE	endoplasmic reticulum	-2.441301819
ENSG00000133895	GO:0005783	CC	Soma	TRUE	TRUE	endoplasmic reticulum	-1.375135336
ENSG00000133935	GO:0005783	CC	Soma	TRUE	TRUE	endoplasmic reticulum	-1.826383941
ENSG00000134243	GO:0005783	CC	Soma	TRUE	TRUE	endoplasmic reticulum	-1.793861516
ENSG00000134247	GO:0005783	CC	Soma	TRUE	TRUE	endoplasmic reticulum	-0.367723252
ENSG00000134824	GO:0005783	CC	Soma	TRUE	TRUE	endoplasmic reticulum	-2.386762819
ENSG00000134825	GO:0005783	CC	Soma	TRUE	TRUE	endoplasmic reticulum	-2.80816441
ENSG00000134871	GO:0005783	CC	Soma	TRUE	TRUE	endoplasmic reticulum	3.963847597
ENSG00000134882	GO:0005783	CC	Soma	TRUE	TRUE	endoplasmic reticulum	-1.099688272
ENSG00000134901	GO:0005783	CC	Soma	TRUE	TRUE	endoplasmic reticulum	-3.536799658
ENSG00000134910	GO:0005783	CC	Soma	TRUE	TRUE	endoplasmic reticulum	-4.401999856
ENSG00000134970	GO:0005783	CC	Soma	TRUE	TRUE	endoplasmic reticulum	-3.561475842
ENSG00000135018	GO:0005783	CC	Soma	TRUE	TRUE	endoplasmic reticulum	0.752425777
ENSG00000135052	GO:0005783	CC	Soma	TRUE	TRUE	endoplasmic reticulum	-3.907490601
ENSG00000135241	GO:0005783	CC	Soma	TRUE	TRUE	endoplasmic reticulum	-0.272706011
ENSG00000135249	GO:0005783	CC	Soma	TRUE	TRUE	endoplasmic reticulum	-0.894047123
ENSG00000135316	GO:0005783	CC	Soma	TRUE	TRUE	endoplasmic reticulum	-3.401381893
ENSG00000135506	GO:0005783	CC	Soma	TRUE	TRUE	endoplasmic reticulum	-4.155837852
ENSG00000135821	GO:0005783	CC	Soma	TRUE	TRUE	endoplasmic reticulum	-0.667607326
ENSG00000135862	GO:0005783	CC	Soma	TRUE	TRUE	endoplasmic reticulum	3.625801801
ENSG00000135924	GO:0005783	CC	Soma	TRUE	TRUE	endoplasmic reticulum	-0.157391667
ENSG00000136026	GO:0005783	CC	Soma	TRUE	TRUE	endoplasmic reticulum	-6.972391025
ENSG00000136699	GO:0005783	CC	Soma	TRUE	TRUE	endoplasmic reticulum	-4.24498331
ENSG00000136710	GO:0005783	CC	Soma	TRUE	TRUE	endoplasmic reticulum	-0.602749661
ENSG00000136731	GO:0005783	CC	Soma	TRUE	TRUE	endoplasmic reticulum	-1.164673033
ENSG00000136754	GO:0005783	CC	Soma	TRUE	TRUE	endoplasmic reticulum	1.106810857
ENSG00000136813	GO:0005783	CC	Soma	TRUE	TRUE	endoplasmic reticulum	-0.728457921
ENSG00000136816	GO:0005783	CC	Soma	TRUE	TRUE	endoplasmic reticulum	-2.275711026
ENSG00000136827	GO:0005783	CC	Soma	TRUE	TRUE	endoplasmic reticulum	-2.508690387
ENSG00000136874	GO:0005783	CC	Soma	TRUE	TRUE	endoplasmic reticulum	-2.160732236
ENSG00000136986	GO:0005783	CC	Soma	TRUE	TRUE	endoplasmic reticulum	-1.200870166
ENSG00000137154	GO:0005783	CC	Soma	TRUE	TRUE	endoplasmic reticulum	-3.741670092
ENSG00000137161	GO:0005783	CC	Soma	TRUE	TRUE	endoplasmic reticulum	-3.15833564
ENSG00000137575	GO:0005783	CC	Soma	TRUE	TRUE	endoplasmic reticulum	2.3170092928737e-4
ENSG00000137642	GO:0005783	CC	Soma	TRUE	TRUE	endoplasmic reticulum	-1.96839745
ENSG00000137845	GO:0005783	CC	Soma	TRUE	TRUE	endoplasmic reticulum	-1.209173302
ENSG00000138029	GO:0005783	CC	Soma	TRUE	TRUE	endoplasmic reticulum	-1.865277738
ENSG00000138069	GO:0005783	CC	Soma	TRUE	TRUE	endoplasmic reticulum	0.318934669
ENSG00000138073	GO:0005783	CC	Soma	TRUE	TRUE	endoplasmic reticulum	-1.983483484
ENSG00000138674	GO:0005783	CC	Soma	TRUE	TRUE	endoplasmic reticulum	-0.939446498
ENSG00000138768	GO:0005783	CC	Soma	TRUE	TRUE	endoplasmic reticulum	-1.742865816
ENSG00000138802	GO:0005783	CC	Soma	TRUE	TRUE	endoplasmic reticulum	-1.612985992
ENSG00000138834	GO:0005783	CC	Soma	TRUE	TRUE	endoplasmic reticulum	1.379505169
ENSG00000139112	GO:0005783	CC	Soma	TRUE	TRUE	endoplasmic reticulum	0.62228645
ENSG00000139182	GO:0005783	CC	Soma	TRUE	TRUE	endoplasmic reticulum	0.029337778
ENSG00000139324	GO:0005783	CC	Soma	TRUE	TRUE	endoplasmic reticulum	-3.34838716
ENSG00000139505	GO:0005783	CC	Soma	TRUE	TRUE	endoplasmic reticulum	0.314904979
ENSG00000139641	GO:0005783	CC	Soma	TRUE	TRUE	endoplasmic reticulum	-0.344044549
ENSG00000139684	GO:0005783	CC	Soma	TRUE	TRUE	endoplasmic reticulum	1.33400509
ENSG00000139921	GO:0005783	CC	Soma	TRUE	TRUE	endoplasmic reticulum	-1.883666659
ENSG00000139970	GO:0005783	CC	Soma	TRUE	TRUE	endoplasmic reticulum	1.524040742
ENSG00000140350	GO:0005783	CC	Soma	TRUE	TRUE	endoplasmic reticulum	-4.581296419
ENSG00000140386	GO:0005783	CC	Soma	TRUE	TRUE	endoplasmic reticulum	-1.590587153
ENSG00000140464	GO:0005783	CC	Soma	TRUE	TRUE	endoplasmic reticulum	-3.081405779
ENSG00000140545	GO:0005783	CC	Soma	TRUE	TRUE	endoplasmic reticulum	-0.465230102
ENSG00000140612	GO:0005783	CC	Soma	TRUE	TRUE	endoplasmic reticulum	-2.534190863
ENSG00000141068	GO:0005783	CC	Soma	TRUE	TRUE	endoplasmic reticulum	-0.292858352
ENSG00000141424	GO:0005783	CC	Soma	TRUE	TRUE	endoplasmic reticulum	1.656486954
ENSG00000141458	GO:0005783	CC	Soma	TRUE	TRUE	endoplasmic reticulum	-4.767163576
ENSG00000141756	GO:0005783	CC	Soma	TRUE	TRUE	endoplasmic reticulum	-4.379291465
ENSG00000142156	GO:0005783	CC	Soma	TRUE	TRUE	endoplasmic reticulum	-2.776151894
ENSG00000142192	GO:0005783	CC	Soma	TRUE	TRUE	endoplasmic reticulum	-0.014516199
ENSG00000142552	GO:0005783	CC	Soma	TRUE	TRUE	endoplasmic reticulum	-0.743795348
ENSG00000142892	GO:0005783	CC	Soma	TRUE	TRUE	endoplasmic reticulum	-2.251751398
ENSG00000142937	GO:0005783	CC	Soma	TRUE	TRUE	endoplasmic reticulum	-3.381373245
ENSG00000143183	GO:0005783	CC	Soma	TRUE	TRUE	endoplasmic reticulum	-3.001537224
ENSG00000143198	GO:0005783	CC	Soma	TRUE	TRUE	endoplasmic reticulum	0.260527426
ENSG00000143320	GO:0005783	CC	Soma	TRUE	TRUE	endoplasmic reticulum	-0.248020127
ENSG00000143393	GO:0005783	CC	Soma	TRUE	TRUE	endoplasmic reticulum	-0.140684886
ENSG00000143418	GO:0005783	CC	Soma	TRUE	TRUE	endoplasmic reticulum	-2.444201652
ENSG00000143575	GO:0005783	CC	Soma	TRUE	TRUE	endoplasmic reticulum	-0.277304422
ENSG00000143742	GO:0005783	CC	Soma	TRUE	TRUE	endoplasmic reticulum	-3.227722187
ENSG00000143815	GO:0005783	CC	Soma	TRUE	TRUE	endoplasmic reticulum	-2.306026033
ENSG00000143819	GO:0005783	CC	Soma	TRUE	TRUE	endoplasmic reticulum	-0.995343013
ENSG00000143870	GO:0005783	CC	Soma	TRUE	TRUE	endoplasmic reticulum	-2.624263843
ENSG00000144224	GO:0005783	CC	Soma	TRUE	TRUE	endoplasmic reticulum	-0.478150775
ENSG00000144320	GO:0005783	CC	Soma	TRUE	TRUE	endoplasmic reticulum	-0.1755609
ENSG00000144746	GO:0005783	CC	Soma	TRUE	TRUE	endoplasmic reticulum	0.610414306
ENSG00000144867	GO:0005783	CC	Soma	TRUE	TRUE	endoplasmic reticulum	-1.324735302
ENSG00000144959	GO:0005783	CC	Soma	TRUE	TRUE	endoplasmic reticulum	0.159369424
ENSG00000145050	GO:0005783	CC	Soma	TRUE	TRUE	endoplasmic reticulum	-1.503672967
ENSG00000145242	GO:0005783	CC	Soma	TRUE	TRUE	endoplasmic reticulum	1.298756511
ENSG00000145284	GO:0005783	CC	Soma	TRUE	TRUE	endoplasmic reticulum	-0.93440001
ENSG00000145335	GO:0005783	CC	Soma	TRUE	TRUE	endoplasmic reticulum	2.100061121
ENSG00000145349	GO:0005783	CC	Soma	TRUE	TRUE	endoplasmic reticulum	1.161346905
ENSG00000145354	GO:0005783	CC	Soma	TRUE	TRUE	endoplasmic reticulum	-1.827883586
ENSG00000145425	GO:0005783	CC	Soma	TRUE	TRUE	endoplasmic reticulum	-3.869316562
ENSG00000145675	GO:0005783	CC	Soma	TRUE	TRUE	endoplasmic reticulum	0.383977452
ENSG00000145817	GO:0005783	CC	Soma	TRUE	TRUE	endoplasmic reticulum	1.239113003
ENSG00000145996	GO:0005783	CC	Soma	TRUE	TRUE	endoplasmic reticulum	-2.765489647
ENSG00000146242	GO:0005783	CC	Soma	TRUE	TRUE	endoplasmic reticulum	-0.837118122
ENSG00000147155	GO:0005783	CC	Soma	TRUE	TRUE	endoplasmic reticulum	-2.303204711
ENSG00000147257	GO:0005783	CC	Soma	TRUE	TRUE	endoplasmic reticulum	-5.065973045
ENSG00000147383	GO:0005783	CC	Soma	TRUE	TRUE	endoplasmic reticulum	-0.260250934
ENSG00000147403	GO:0005783	CC	Soma	TRUE	TRUE	endoplasmic reticulum	-3.396567035
ENSG00000147475	GO:0005783	CC	Soma	TRUE	TRUE	endoplasmic reticulum	-2.338769973
ENSG00000147649	GO:0005783	CC	Soma	TRUE	TRUE	endoplasmic reticulum	-4.011048395
ENSG00000147872	GO:0005783	CC	Soma	TRUE	TRUE	endoplasmic reticulum	-2.169432862
ENSG00000148175	GO:0005783	CC	Soma	TRUE	TRUE	endoplasmic reticulum	-0.346997104
ENSG00000148248	GO:0005783	CC	Soma	TRUE	TRUE	endoplasmic reticulum	-4.418278599
ENSG00000148396	GO:0005783	CC	Soma	TRUE	TRUE	endoplasmic reticulum	-4.867103796
ENSG00000148660	GO:0005783	CC	Soma	TRUE	TRUE	endoplasmic reticulum	0.911131605
ENSG00000148719	GO:0005783	CC	Soma	TRUE	TRUE	endoplasmic reticulum	-1.478531579
ENSG00000149084	GO:0005783	CC	Soma	TRUE	TRUE	endoplasmic reticulum	-0.343879302
ENSG00000149257	GO:0005783	CC	Soma	TRUE	TRUE	endoplasmic reticulum	-2.950663394
ENSG00000149273	GO:0005783	CC	Soma	TRUE	TRUE	endoplasmic reticulum	-3.637619721
ENSG00000149428	GO:0005783	CC	Soma	TRUE	TRUE	endoplasmic reticulum	-2.009889026
ENSG00000149485	GO:0005783	CC	Soma	TRUE	TRUE	endoplasmic reticulum	-1.800544806
ENSG00000149809	GO:0005783	CC	Soma	TRUE	TRUE	endoplasmic reticulum	-0.688061374
ENSG00000150527	GO:0005783	CC	Soma	TRUE	TRUE	endoplasmic reticulum	-3.357070221
ENSG00000150687	GO:0005783	CC	Soma	TRUE	TRUE	endoplasmic reticulum	-1.187188211
ENSG00000150712	GO:0005783	CC	Soma	TRUE	TRUE	endoplasmic reticulum	-0.025450838
ENSG00000150961	GO:0005783	CC	Soma	TRUE	TRUE	endoplasmic reticulum	-1.996654772
ENSG00000151150	GO:0005783	CC	Soma	TRUE	TRUE	endoplasmic reticulum	-1.064621666
ENSG00000151348	GO:0005783	CC	Soma	TRUE	TRUE	endoplasmic reticulum	-0.099683176
ENSG00000151726	GO:0005783	CC	Soma	TRUE	TRUE	endoplasmic reticulum	0.196670418
ENSG00000151779	GO:0005783	CC	Soma	TRUE	TRUE	endoplasmic reticulum	-1.821640825
ENSG00000151914	GO:0005783	CC	Soma	TRUE	TRUE	endoplasmic reticulum	0.536531181
ENSG00000152661	GO:0005783	CC	Soma	TRUE	TRUE	endoplasmic reticulum	-3.597003159
ENSG00000152700	GO:0005783	CC	Soma	TRUE	TRUE	endoplasmic reticulum	-0.46261254
ENSG00000153113	GO:0005783	CC	Soma	TRUE	TRUE	endoplasmic reticulum	3.188541141
ENSG00000153132	GO:0005783	CC	Soma	TRUE	TRUE	endoplasmic reticulum	0.304504183
ENSG00000153395	GO:0005783	CC	Soma	TRUE	TRUE	endoplasmic reticulum	-1.167024299
ENSG00000153786	GO:0005783	CC	Soma	TRUE	TRUE	endoplasmic reticulum	-1.234220139
ENSG00000154096	GO:0005783	CC	Soma	TRUE	TRUE	endoplasmic reticulum	0.759699074
ENSG00000154229	GO:0005783	CC	Soma	TRUE	TRUE	endoplasmic reticulum	0.948742638
ENSG00000154277	GO:0005783	CC	Soma	TRUE	TRUE	endoplasmic reticulum	1.38364817
ENSG00000154305	GO:0005783	CC	Soma	TRUE	TRUE	endoplasmic reticulum	-4.347691932
ENSG00000154783	GO:0005783	CC	Soma	TRUE	TRUE	endoplasmic reticulum	-0.232227128
ENSG00000154928	GO:0005783	CC	Soma	TRUE	TRUE	endoplasmic reticulum	1.46775347
ENSG00000155189	GO:0005783	CC	Soma	TRUE	TRUE	endoplasmic reticulum	0.042273623
ENSG00000155304	GO:0005783	CC	Soma	TRUE	TRUE	endoplasmic reticulum	-0.989879799
ENSG00000155368	GO:0005783	CC	Soma	TRUE	TRUE	endoplasmic reticulum	2.358371078
ENSG00000155660	GO:0005783	CC	Soma	TRUE	TRUE	endoplasmic reticulum	-2.738276723
ENSG00000155974	GO:0005783	CC	Soma	TRUE	TRUE	endoplasmic reticulum	1.04675337
ENSG00000156471	GO:0005783	CC	Soma	TRUE	TRUE	endoplasmic reticulum	-3.287835566
ENSG00000157020	GO:0005783	CC	Soma	TRUE	TRUE	endoplasmic reticulum	-0.937071889
ENSG00000157379	GO:0005783	CC	Soma	TRUE	TRUE	endoplasmic reticulum	-0.602930222
ENSG00000157870	GO:0005783	CC	Soma	TRUE	TRUE	endoplasmic reticulum	1.113589465
ENSG00000157916	GO:0005783	CC	Soma	TRUE	TRUE	endoplasmic reticulum	-3.055528891
ENSG00000158092	GO:0005783	CC	Soma	TRUE	TRUE	endoplasmic reticulum	1.331299166
ENSG00000158258	GO:0005783	CC	Soma	TRUE	TRUE	endoplasmic reticulum	0.848754737
ENSG00000158467	GO:0005783	CC	Soma	TRUE	TRUE	endoplasmic reticulum	0.745004773
ENSG00000158552	GO:0005783	CC	Soma	TRUE	TRUE	endoplasmic reticulum	0.621497478
ENSG00000158555	GO:0005783	CC	Soma	TRUE	TRUE	endoplasmic reticulum	0.058032964
ENSG00000158604	GO:0005783	CC	Soma	TRUE	TRUE	endoplasmic reticulum	-3.860540903
ENSG00000158623	GO:0005783	CC	Soma	TRUE	TRUE	endoplasmic reticulum	-1.192302727
ENSG00000158669	GO:0005783	CC	Soma	TRUE	TRUE	endoplasmic reticulum	-0.878454395
ENSG00000159063	GO:0005783	CC	Soma	TRUE	TRUE	endoplasmic reticulum	-2.021320492
ENSG00000159164	GO:0005783	CC	Soma	TRUE	TRUE	endoplasmic reticulum	1.291606926
ENSG00000159322	GO:0005783	CC	Soma	TRUE	TRUE	endoplasmic reticulum	-0.721132682
ENSG00000159399	GO:0005783	CC	Soma	TRUE	TRUE	endoplasmic reticulum	-4.761087933
ENSG00000159461	GO:0005783	CC	Soma	TRUE	TRUE	endoplasmic reticulum	-1.049399885
ENSG00000160360	GO:0005783	CC	Soma	TRUE	TRUE	endoplasmic reticulum	2.018162647
ENSG00000160404	GO:0005783	CC	Soma	TRUE	TRUE	endoplasmic reticulum	-0.771063059
ENSG00000160803	GO:0005783	CC	Soma	TRUE	TRUE	endoplasmic reticulum	0.48567603
ENSG00000160963	GO:0005783	CC	Soma	TRUE	TRUE	endoplasmic reticulum	-0.016279151
ENSG00000161011	GO:0005783	CC	Soma	TRUE	TRUE	endoplasmic reticulum	-1.433080873
ENSG00000161217	GO:0005783	CC	Soma	TRUE	TRUE	endoplasmic reticulum	-1.88684595
ENSG00000161904	GO:0005783	CC	Soma	TRUE	TRUE	endoplasmic reticulum	-0.657764815
ENSG00000162191	GO:0005783	CC	Soma	TRUE	TRUE	endoplasmic reticulum	0.391354603
ENSG00000162236	GO:0005783	CC	Soma	TRUE	TRUE	endoplasmic reticulum	-0.332388683
ENSG00000162298	GO:0005783	CC	Soma	TRUE	TRUE	endoplasmic reticulum	-2.011856881
ENSG00000162430	GO:0005783	CC	Soma	TRUE	TRUE	endoplasmic reticulum	-1.535572016
ENSG00000162517	GO:0005783	CC	Soma	TRUE	TRUE	endoplasmic reticulum	0.687499416
ENSG00000162670	GO:0005783	CC	Soma	TRUE	TRUE	endoplasmic reticulum	1.1807165599737801
ENSG00000162688	GO:0005783	CC	Soma	TRUE	TRUE	endoplasmic reticulum	-0.647231223
ENSG00000162694	GO:0005783	CC	Soma	TRUE	TRUE	endoplasmic reticulum	-1.793993765
ENSG00000162736	GO:0005783	CC	Soma	TRUE	TRUE	endoplasmic reticulum	-3.077723233
ENSG00000162909	GO:0005783	CC	Soma	TRUE	TRUE	endoplasmic reticulum	1.879770464
ENSG00000163389	GO:0005783	CC	Soma	TRUE	TRUE	endoplasmic reticulum	-1.988529517
ENSG00000163399	GO:0005783	CC	Soma	TRUE	TRUE	endoplasmic reticulum	0.321525538
ENSG00000163430	GO:0005783	CC	Soma	TRUE	TRUE	endoplasmic reticulum	-2.557011941
ENSG00000163527	GO:0005783	CC	Soma	TRUE	TRUE	endoplasmic reticulum	-2.402176879
ENSG00000163681	GO:0005783	CC	Soma	TRUE	TRUE	endoplasmic reticulum	-0.032368211
ENSG00000163812	GO:0005783	CC	Soma	TRUE	TRUE	endoplasmic reticulum	-1.51351991
ENSG00000163902	GO:0005783	CC	Soma	TRUE	TRUE	endoplasmic reticulum	-2.215828502
ENSG00000163932	GO:0005783	CC	Soma	TRUE	TRUE	endoplasmic reticulum	1.097515959
ENSG00000163956	GO:0005783	CC	Soma	TRUE	TRUE	endoplasmic reticulum	-4.080579351
ENSG00000163960	GO:0005783	CC	Soma	TRUE	TRUE	endoplasmic reticulum	-3.792513954
ENSG00000164022	GO:0005783	CC	Soma	TRUE	TRUE	endoplasmic reticulum	-5.442657514
ENSG00000164040	GO:0005783	CC	Soma	TRUE	TRUE	endoplasmic reticulum	-0.700710514
ENSG00000164294	GO:0005783	CC	Soma	TRUE	TRUE	endoplasmic reticulum	-3.202784743
ENSG00000164307	GO:0005783	CC	Soma	TRUE	TRUE	endoplasmic reticulum	-1.965069558
ENSG00000164338	GO:0005783	CC	Soma	TRUE	TRUE	endoplasmic reticulum	-3.266404637
ENSG00000164398	GO:0005783	CC	Soma	TRUE	TRUE	endoplasmic reticulum	-0.166552365
ENSG00000164615	GO:0005783	CC	Soma	TRUE	TRUE	endoplasmic reticulum	-0.098958546
ENSG00000164961	GO:0005783	CC	Soma	TRUE	TRUE	endoplasmic reticulum	-1.099626506
ENSG00000165280	GO:0005783	CC	Soma	TRUE	TRUE	endoplasmic reticulum	0.373455035
ENSG00000165502	GO:0005783	CC	Soma	TRUE	TRUE	endoplasmic reticulum	-3.986520612
ENSG00000165650	GO:0005783	CC	Soma	TRUE	TRUE	endoplasmic reticulum	0.283683093
ENSG00000165716	GO:0005783	CC	Soma	TRUE	TRUE	endoplasmic reticulum	-1.113130822
ENSG00000165861	GO:0005783	CC	Soma	TRUE	TRUE	endoplasmic reticulum	0.068159063
ENSG00000166130	GO:0005783	CC	Soma	TRUE	TRUE	endoplasmic reticulum	-2.03577289
ENSG00000166136	GO:0005783	CC	Soma	TRUE	TRUE	endoplasmic reticulum	-0.363053925
ENSG00000166189	GO:0005783	CC	Soma	TRUE	TRUE	endoplasmic reticulum	-2.10089041
ENSG00000166224	GO:0005783	CC	Soma	TRUE	TRUE	endoplasmic reticulum	-1.623393611
ENSG00000166313	GO:0005783	CC	Soma	TRUE	TRUE	endoplasmic reticulum	0.158364466
ENSG00000166347	GO:0005783	CC	Soma	TRUE	TRUE	endoplasmic reticulum	-1.06694775
ENSG00000166441	GO:0005783	CC	Soma	TRUE	TRUE	endoplasmic reticulum	-3.52153355
ENSG00000166479	GO:0005783	CC	Soma	TRUE	TRUE	endoplasmic reticulum	-1.016524797
ENSG00000166557	GO:0005783	CC	Soma	TRUE	TRUE	endoplasmic reticulum	-2.008103648
ENSG00000166562	GO:0005783	CC	Soma	TRUE	TRUE	endoplasmic reticulum	-1.884335218
ENSG00000166598	GO:0005783	CC	Soma	TRUE	TRUE	endoplasmic reticulum	-2.633905808
ENSG00000166710	GO:0005783	CC	Soma	TRUE	TRUE	endoplasmic reticulum	0.514987727
ENSG00000166794	GO:0005783	CC	Soma	TRUE	TRUE	endoplasmic reticulum	-2.023582717
ENSG00000167004	GO:0005783	CC	Soma	TRUE	TRUE	endoplasmic reticulum	-1.271652804
ENSG00000167114	GO:0005783	CC	Soma	TRUE	TRUE	endoplasmic reticulum	-0.37591879
ENSG00000167434	GO:0005783	CC	Soma	TRUE	TRUE	endoplasmic reticulum	-0.54601201
ENSG00000167515	GO:0005783	CC	Soma	TRUE	TRUE	endoplasmic reticulum	-1.389677803
ENSG00000167526	GO:0005783	CC	Soma	TRUE	TRUE	endoplasmic reticulum	-3.793490312
ENSG00000167600	GO:0005783	CC	Soma	TRUE	TRUE	endoplasmic reticulum	-4.548209365
ENSG00000167632	GO:0005783	CC	Soma	TRUE	TRUE	endoplasmic reticulum	0.83347457
ENSG00000167645	GO:0005783	CC	Soma	TRUE	TRUE	endoplasmic reticulum	0.167002496
ENSG00000167881	GO:0005783	CC	Soma	TRUE	TRUE	endoplasmic reticulum	-1.697095735
ENSG00000168000	GO:0005783	CC	Soma	TRUE	TRUE	endoplasmic reticulum	0.161930297
ENSG00000168710	GO:0005783	CC	Soma	TRUE	TRUE	endoplasmic reticulum	0.231210005
ENSG00000168818	GO:0005783	CC	Soma	TRUE	TRUE	endoplasmic reticulum	-1.127825762
ENSG00000168824	GO:0005783	CC	Soma	TRUE	TRUE	endoplasmic reticulum	-0.802837896
ENSG00000169032	GO:0005783	CC	Soma	TRUE	TRUE	endoplasmic reticulum	0.897463937
ENSG00000169169	GO:0005783	CC	Soma	TRUE	TRUE	endoplasmic reticulum	-1.43842645
ENSG00000169223	GO:0005783	CC	Soma	TRUE	TRUE	endoplasmic reticulum	-2.552049734
ENSG00000169439	GO:0005783	CC	Soma	TRUE	TRUE	endoplasmic reticulum	-0.131729111
ENSG00000169446	GO:0005783	CC	Soma	TRUE	TRUE	endoplasmic reticulum	-0.757153212
ENSG00000169905	GO:0005783	CC	Soma	TRUE	TRUE	endoplasmic reticulum	-0.814503481
ENSG00000170043	GO:0005783	CC	Soma	TRUE	TRUE	endoplasmic reticulum	-1.593835608
ENSG00000170248	GO:0005783	CC	Soma	TRUE	TRUE	endoplasmic reticulum	0.442477442
ENSG00000170275	GO:0005783	CC	Soma	TRUE	TRUE	endoplasmic reticulum	-2.920148818
ENSG00000170310	GO:0005783	CC	Soma	TRUE	TRUE	endoplasmic reticulum	-0.461056269
ENSG00000170348	GO:0005783	CC	Soma	TRUE	TRUE	endoplasmic reticulum	-2.708500118
ENSG00000170385	GO:0005783	CC	Soma	TRUE	TRUE	endoplasmic reticulum	0.620917915
ENSG00000170558	GO:0005783	CC	Soma	TRUE	TRUE	endoplasmic reticulum	1.716184857
ENSG00000170876	GO:0005783	CC	Soma	TRUE	TRUE	endoplasmic reticulum	-1.082091426
ENSG00000171132	GO:0005783	CC	Soma	TRUE	TRUE	endoplasmic reticulum	1.515045306
ENSG00000171492	GO:0005783	CC	Soma	TRUE	TRUE	endoplasmic reticulum	-0.949371487
ENSG00000171552	GO:0005783	CC	Soma	TRUE	TRUE	endoplasmic reticulum	1.301964154
ENSG00000171557	GO:0005783	CC	Soma	TRUE	TRUE	endoplasmic reticulum	3.741391203
ENSG00000171564	GO:0005783	CC	Soma	TRUE	TRUE	endoplasmic reticulum	4.2733587
ENSG00000171603	GO:0005783	CC	Soma	TRUE	TRUE	endoplasmic reticulum	-0.865984553
ENSG00000171858	GO:0005783	CC	Soma	TRUE	TRUE	endoplasmic reticulum	-5.245330067
ENSG00000171867	GO:0005783	CC	Soma	TRUE	TRUE	endoplasmic reticulum	4.88850104
ENSG00000171951	GO:0005783	CC	Soma	TRUE	TRUE	endoplasmic reticulum	0.925117826
ENSG00000172037	GO:0005783	CC	Soma	TRUE	TRUE	endoplasmic reticulum	1.489421919
ENSG00000172046	GO:0005783	CC	Soma	TRUE	TRUE	endoplasmic reticulum	-1.265463455
ENSG00000172292	GO:0005783	CC	Soma	TRUE	TRUE	endoplasmic reticulum	-0.870645991
ENSG00000172375	GO:0005783	CC	Soma	TRUE	TRUE	endoplasmic reticulum	-0.834566144
ENSG00000172893	GO:0005783	CC	Soma	TRUE	TRUE	endoplasmic reticulum	-0.883617055
ENSG00000172954	GO:0005783	CC	Soma	TRUE	TRUE	endoplasmic reticulum	-0.499359072
ENSG00000173402	GO:0005783	CC	Soma	TRUE	TRUE	endoplasmic reticulum	1.40392379
ENSG00000173486	GO:0005783	CC	Soma	TRUE	TRUE	endoplasmic reticulum	-0.117469194
ENSG00000173950	GO:0005783	CC	Soma	TRUE	TRUE	endoplasmic reticulum	-1.585418175
ENSG00000174437	GO:0005783	CC	Soma	TRUE	TRUE	endoplasmic reticulum	-1.725631984
ENSG00000174444	GO:0005783	CC	Soma	TRUE	TRUE	endoplasmic reticulum	-3.440021165
ENSG00000174672	GO:0005783	CC	Soma	TRUE	TRUE	endoplasmic reticulum	1.385854229
ENSG00000174780	GO:0005783	CC	Soma	TRUE	TRUE	endoplasmic reticulum	-2.149124437
ENSG00000174851	GO:0005783	CC	Soma	TRUE	TRUE	endoplasmic reticulum	-0.599802917
ENSG00000174938	GO:0005783	CC	Soma	TRUE	TRUE	endoplasmic reticulum	-2.10719543
ENSG00000175073	GO:0005783	CC	Soma	TRUE	TRUE	endoplasmic reticulum	0.970945689
ENSG00000175354	GO:0005783	CC	Soma	TRUE	TRUE	endoplasmic reticulum	-2.091932621
ENSG00000175866	GO:0005783	CC	Soma	TRUE	TRUE	endoplasmic reticulum	1.121460764
ENSG00000176387	GO:0005783	CC	Soma	TRUE	TRUE	endoplasmic reticulum	-2.401028636
ENSG00000176454	GO:0005783	CC	Soma	TRUE	TRUE	endoplasmic reticulum	-0.536163738
ENSG00000176658	GO:0005783	CC	Soma	TRUE	TRUE	endoplasmic reticulum	-1.349803058
ENSG00000176915	GO:0005783	CC	Soma	TRUE	TRUE	endoplasmic reticulum	-4.232525817
ENSG00000176986	GO:0005783	CC	Soma	TRUE	TRUE	endoplasmic reticulum	-0.653287308
ENSG00000177054	GO:0005783	CC	Soma	TRUE	TRUE	endoplasmic reticulum	-1.608868082
ENSG00000177239	GO:0005783	CC	Soma	TRUE	TRUE	endoplasmic reticulum	-2.646702076
ENSG00000178202	GO:0005783	CC	Soma	TRUE	TRUE	endoplasmic reticulum	-1.513116538
ENSG00000178467	GO:0005783	CC	Soma	TRUE	TRUE	endoplasmic reticulum	-2.841932063
ENSG00000178567	GO:0005783	CC	Soma	TRUE	TRUE	endoplasmic reticulum	-1.613544613
ENSG00000179041	GO:0005783	CC	Soma	TRUE	TRUE	endoplasmic reticulum	-3.656492604
ENSG00000179218	GO:0005783	CC	Soma	TRUE	TRUE	endoplasmic reticulum	-1.18417777
ENSG00000179364	GO:0005783	CC	Soma	TRUE	TRUE	endoplasmic reticulum	3.275562243
ENSG00000179403	GO:0005783	CC	Soma	TRUE	TRUE	endoplasmic reticulum	-0.328227734
ENSG00000179915	GO:0005783	CC	Soma	TRUE	TRUE	endoplasmic reticulum	0.884633692
ENSG00000180176	GO:0005783	CC	Soma	TRUE	TRUE	endoplasmic reticulum	1.775764717
ENSG00000180398	GO:0005783	CC	Soma	TRUE	TRUE	endoplasmic reticulum	-2.910306327
ENSG00000180879	GO:0005783	CC	Soma	TRUE	TRUE	endoplasmic reticulum	-4.371848594
ENSG00000181029	GO:0005783	CC	Soma	TRUE	TRUE	endoplasmic reticulum	-0.60412377
ENSG00000181789	GO:0005783	CC	Soma	TRUE	TRUE	endoplasmic reticulum	-1.711215341
ENSG00000182175	GO:0005783	CC	Soma	TRUE	TRUE	endoplasmic reticulum	2.013806389
ENSG00000182220	GO:0005783	CC	Soma	TRUE	TRUE	endoplasmic reticulum	-1.770757197
ENSG00000182400	GO:0005783	CC	Soma	TRUE	TRUE	endoplasmic reticulum	-0.389156604
ENSG00000182446	GO:0005783	CC	Soma	TRUE	TRUE	endoplasmic reticulum	8.7751393265733e-4
ENSG00000182534	GO:0005783	CC	Soma	TRUE	TRUE	endoplasmic reticulum	2.135168293
ENSG00000182858	GO:0005783	CC	Soma	TRUE	TRUE	endoplasmic reticulum	-1.599613168
ENSG00000182871	GO:0005783	CC	Soma	TRUE	TRUE	endoplasmic reticulum	1.060016242
ENSG00000182934	GO:0005783	CC	Soma	TRUE	TRUE	endoplasmic reticulum	-1.155238394
ENSG00000183258	GO:0005783	CC	Soma	TRUE	TRUE	endoplasmic reticulum	-3.004527537
ENSG00000183291	GO:0005783	CC	Soma	TRUE	TRUE	endoplasmic reticulum	-1.03808626
ENSG00000183527	GO:0005783	CC	Soma	TRUE	TRUE	endoplasmic reticulum	-0.736585319
ENSG00000184164	GO:0005783	CC	Soma	TRUE	TRUE	endoplasmic reticulum	-1.714177213
ENSG00000184743	GO:0005783	CC	Soma	TRUE	TRUE	endoplasmic reticulum	-0.375845293
ENSG00000184787	GO:0005783	CC	Soma	TRUE	TRUE	endoplasmic reticulum	-0.629606838
ENSG00000184831	GO:0005783	CC	Soma	TRUE	TRUE	endoplasmic reticulum	-0.530372677
ENSG00000184840	GO:0005783	CC	Soma	TRUE	TRUE	endoplasmic reticulum	-2.507979858
ENSG00000185104	GO:0005783	CC	Soma	TRUE	TRUE	endoplasmic reticulum	1.095482125
ENSG00000185164	GO:0005783	CC	Soma	TRUE	TRUE	endoplasmic reticulum	-6.892160829
ENSG00000185432	GO:0005783	CC	Soma	TRUE	TRUE	endoplasmic reticulum	-0.829629486
ENSG00000185624	GO:0005783	CC	Soma	TRUE	TRUE	endoplasmic reticulum	-2.125674092
ENSG00000185664	GO:0005783	CC	Soma	TRUE	TRUE	endoplasmic reticulum	-4.703963951
ENSG00000185825	GO:0005783	CC	Soma	TRUE	TRUE	endoplasmic reticulum	0.384636827
ENSG00000185900	GO:0005783	CC	Soma	TRUE	TRUE	endoplasmic reticulum	-0.585164476
ENSG00000186283	GO:0005783	CC	Soma	TRUE	TRUE	endoplasmic reticulum	-1.333725506
ENSG00000186468	GO:0005783	CC	Soma	TRUE	TRUE	endoplasmic reticulum	-3.137396952
ENSG00000186866	GO:0005783	CC	Soma	TRUE	TRUE	endoplasmic reticulum	-2.238135639
ENSG00000187446	GO:0005783	CC	Soma	TRUE	TRUE	endoplasmic reticulum	-0.095947989
ENSG00000187498	GO:0005783	CC	Soma	TRUE	TRUE	endoplasmic reticulum	5.011138903
ENSG00000187676	GO:0005783	CC	Soma	TRUE	TRUE	endoplasmic reticulum	-1.011020951
ENSG00000187955	GO:0005783	CC	Soma	TRUE	TRUE	endoplasmic reticulum	-3.252319306
ENSG00000196396	GO:0005783	CC	Soma	TRUE	TRUE	endoplasmic reticulum	0.250719662
ENSG00000196459	GO:0005783	CC	Soma	TRUE	TRUE	endoplasmic reticulum	-0.143700734
ENSG00000196562	GO:0005783	CC	Soma	TRUE	TRUE	endoplasmic reticulum	-0.42328522
ENSG00000196655	GO:0005783	CC	Soma	TRUE	TRUE	endoplasmic reticulum	0.344703757
ENSG00000196715	GO:0005783	CC	Soma	TRUE	TRUE	endoplasmic reticulum	-1.924954169
ENSG00000197121	GO:0005783	CC	Soma	TRUE	TRUE	endoplasmic reticulum	-1.848117477
ENSG00000197296	GO:0005783	CC	Soma	TRUE	TRUE	endoplasmic reticulum	-1.245043199
ENSG00000197386	GO:0005783	CC	Soma	TRUE	TRUE	endoplasmic reticulum	0.177134336
ENSG00000197535	GO:0005783	CC	Soma	TRUE	TRUE	endoplasmic reticulum	0.798164061
ENSG00000197563	GO:0005783	CC	Soma	TRUE	TRUE	endoplasmic reticulum	0.936376155
ENSG00000197705	GO:0005783	CC	Soma	TRUE	TRUE	endoplasmic reticulum	0.3763862
ENSG00000197728	GO:0005783	CC	Soma	TRUE	TRUE	endoplasmic reticulum	-3.668533723
ENSG00000197747	GO:0005783	CC	Soma	TRUE	TRUE	endoplasmic reticulum	0.73026531
ENSG00000197858	GO:0005783	CC	Soma	TRUE	TRUE	endoplasmic reticulum	-0.034876295
ENSG00000197930	GO:0005783	CC	Soma	TRUE	TRUE	endoplasmic reticulum	-1.646472562
ENSG00000198060	GO:0005783	CC	Soma	TRUE	TRUE	endoplasmic reticulum	-0.26052492
ENSG00000198162	GO:0005783	CC	Soma	TRUE	TRUE	endoplasmic reticulum	-0.754483394
ENSG00000198171	GO:0005783	CC	Soma	TRUE	TRUE	endoplasmic reticulum	-0.964719767
ENSG00000198189	GO:0005783	CC	Soma	TRUE	TRUE	endoplasmic reticulum	-0.922932821
ENSG00000198356	GO:0005783	CC	Soma	TRUE	TRUE	endoplasmic reticulum	-0.388627739
ENSG00000198363	GO:0005783	CC	Soma	TRUE	TRUE	endoplasmic reticulum	-3.863688168
ENSG00000198513	GO:0005783	CC	Soma	TRUE	TRUE	endoplasmic reticulum	0.777651209
ENSG00000198589	GO:0005783	CC	Soma	TRUE	TRUE	endoplasmic reticulum	-3.566441924
ENSG00000198793	GO:0005783	CC	Soma	TRUE	TRUE	endoplasmic reticulum	-0.725797094
ENSG00000198833	GO:0005783	CC	Soma	TRUE	TRUE	endoplasmic reticulum	-1.281835284
ENSG00000198843	GO:0005783	CC	Soma	TRUE	TRUE	endoplasmic reticulum	-1.213969457
ENSG00000198911	GO:0005783	CC	Soma	TRUE	TRUE	endoplasmic reticulum	-0.041613887
ENSG00000198925	GO:0005783	CC	Soma	TRUE	TRUE	endoplasmic reticulum	0.477606944
ENSG00000198961	GO:0005783	CC	Soma	TRUE	TRUE	endoplasmic reticulum	-1.911232272
ENSG00000204120	GO:0005783	CC	Soma	TRUE	TRUE	endoplasmic reticulum	-3.822421799
ENSG00000206503	GO:0005783	CC	Soma	TRUE	TRUE	endoplasmic reticulum	0.395978843
ENSG00000211456	GO:0005783	CC	Soma	TRUE	TRUE	endoplasmic reticulum	-0.735152389
ENSG00000211460	GO:0005783	CC	Soma	TRUE	TRUE	endoplasmic reticulum	0.278080177
ENSG00000213366	GO:0005783	CC	Soma	TRUE	TRUE	endoplasmic reticulum	0.586315418
ENSG00000213420	GO:0005783	CC	Soma	TRUE	TRUE	endoplasmic reticulum	-1.649519616
ENSG00000213741	GO:0005783	CC	Soma	TRUE	TRUE	endoplasmic reticulum	-4.867986787
ENSG00000214253	GO:0005783	CC	Soma	TRUE	TRUE	endoplasmic reticulum	-0.376183962
ENSG00000215114	GO:0005783	CC	Soma	TRUE	TRUE	endoplasmic reticulum	0.639521817
ENSG00000223802	GO:0005783	CC	Soma	TRUE	TRUE	endoplasmic reticulum	-1.359267456
ENSG00000233927	GO:0005783	CC	Soma	TRUE	TRUE	endoplasmic reticulum	-5.274589129
ENSG00000239264	GO:0005783	CC	Soma	TRUE	TRUE	endoplasmic reticulum	-1.987624839
ENSG00000240857	GO:0005783	CC	Soma	TRUE	TRUE	endoplasmic reticulum	-0.609424195
ENSG00000244038	GO:0005783	CC	Soma	TRUE	TRUE	endoplasmic reticulum	-2.858289672
ENSG00000249915	GO:0005783	CC	Soma	TRUE	TRUE	endoplasmic reticulum	0.376667565
ENSG00000253710	GO:0005783	CC	Soma	TRUE	TRUE	endoplasmic reticulum	-0.970876261
ENSG00000254772	GO:0005783	CC	Soma	TRUE	TRUE	endoplasmic reticulum	-1.133327564
ENSG00000257727	GO:0005783	CC	Soma	TRUE	TRUE	endoplasmic reticulum	-0.927893864
ENSG00000260342	GO:0005783	CC	Soma	TRUE	TRUE	endoplasmic reticulum	0.484692187
ENSG00000265808	GO:0005783	CC	Soma	TRUE	TRUE	endoplasmic reticulum	-0.195142026
ENSG00000272391	GO:0005783	CC	Soma	TRUE	TRUE	endoplasmic reticulum	-1.251279964
ENSG00000000419	GO:0005789	CC	Soma	TRUE	TRUE	endoplasmic reticulum membrane	-1.325484885
ENSG00000001630	GO:0005789	CC	Soma	TRUE	TRUE	endoplasmic reticulum membrane	-1.246078191
ENSG00000005206	GO:0005789	CC	Soma	TRUE	TRUE	endoplasmic reticulum membrane	-0.604455077
ENSG00000005486	GO:0005789	CC	Soma	TRUE	TRUE	endoplasmic reticulum membrane	-2.303530126
ENSG00000006042	GO:0005789	CC	Soma	TRUE	TRUE	endoplasmic reticulum membrane	0.263392678
ENSG00000006118	GO:0005789	CC	Soma	TRUE	TRUE	endoplasmic reticulum membrane	0.415686667
ENSG00000008394	GO:0005789	CC	Soma	TRUE	TRUE	endoplasmic reticulum membrane	-3.423709286
ENSG00000008952	GO:0005789	CC	Soma	TRUE	TRUE	endoplasmic reticulum membrane	-2.747360395
ENSG00000012232	GO:0005789	CC	Soma	TRUE	TRUE	endoplasmic reticulum membrane	-2.842324058
ENSG00000014123	GO:0005789	CC	Soma	TRUE	TRUE	endoplasmic reticulum membrane	-1.682802554
ENSG00000021574	GO:0005789	CC	Soma	TRUE	TRUE	endoplasmic reticulum membrane	1.305398243
ENSG00000021762	GO:0005789	CC	Soma	TRUE	TRUE	endoplasmic reticulum membrane	-0.536652146
ENSG00000023287	GO:0005789	CC	Soma	TRUE	TRUE	endoplasmic reticulum membrane	1.334359162
ENSG00000023318	GO:0005789	CC	Soma	TRUE	TRUE	endoplasmic reticulum membrane	-1.999664468
ENSG00000025796	GO:0005789	CC	Soma	TRUE	TRUE	endoplasmic reticulum membrane	-1.62962283
ENSG00000026652	GO:0005789	CC	Soma	TRUE	TRUE	endoplasmic reticulum membrane	-0.45901778
ENSG00000032444	GO:0005789	CC	Soma	TRUE	TRUE	endoplasmic reticulum membrane	-2.07926103
ENSG00000033011	GO:0005789	CC	Soma	TRUE	TRUE	endoplasmic reticulum membrane	-0.74242808
ENSG00000042445	GO:0005789	CC	Soma	TRUE	TRUE	endoplasmic reticulum membrane	-2.575289346
ENSG00000044574	GO:0005789	CC	Soma	TRUE	TRUE	endoplasmic reticulum membrane	-2.792874265
ENSG00000052802	GO:0005789	CC	Soma	TRUE	TRUE	endoplasmic reticulum membrane	-2.402331388
ENSG00000054654	GO:0005789	CC	Soma	TRUE	TRUE	endoplasmic reticulum membrane	-4.240917631
ENSG00000057252	GO:0005789	CC	Soma	TRUE	TRUE	endoplasmic reticulum membrane	-0.632369605
ENSG00000058262	GO:0005789	CC	Soma	TRUE	TRUE	endoplasmic reticulum membrane	-5.343050387
ENSG00000058404	GO:0005789	CC	Soma	TRUE	TRUE	endoplasmic reticulum membrane	1.397519426
ENSG00000065135	GO:0005789	CC	Soma	TRUE	TRUE	endoplasmic reticulum membrane	1.485143497
ENSG00000065485	GO:0005789	CC	Soma	TRUE	TRUE	endoplasmic reticulum membrane	-3.781523928
ENSG00000065665	GO:0005789	CC	Soma	TRUE	TRUE	endoplasmic reticulum membrane	-2.423315405
ENSG00000066427	GO:0005789	CC	Soma	TRUE	TRUE	endoplasmic reticulum membrane	0.482041977
ENSG00000067560	GO:0005789	CC	Soma	TRUE	TRUE	endoplasmic reticulum membrane	0.701642406
ENSG00000068366	GO:0005789	CC	Soma	TRUE	TRUE	endoplasmic reticulum membrane	-0.2657977
ENSG00000068615	GO:0005789	CC	Soma	TRUE	TRUE	endoplasmic reticulum membrane	0.91837668
ENSG00000070010	GO:0005789	CC	Soma	TRUE	TRUE	endoplasmic reticulum membrane	0.231133703
ENSG00000070610	GO:0005789	CC	Soma	TRUE	TRUE	endoplasmic reticulum membrane	0.482600874
ENSG00000070831	GO:0005789	CC	Soma	TRUE	TRUE	endoplasmic reticulum membrane	0.940475929
ENSG00000071537	GO:0005789	CC	Soma	TRUE	TRUE	endoplasmic reticulum membrane	-4.428831481
ENSG00000071553	GO:0005789	CC	Soma	TRUE	TRUE	endoplasmic reticulum membrane	-0.332609792
ENSG00000072042	GO:0005789	CC	Soma	TRUE	TRUE	endoplasmic reticulum membrane	-0.174999439
ENSG00000072210	GO:0005789	CC	Soma	TRUE	TRUE	endoplasmic reticulum membrane	-0.679268667
ENSG00000073464	GO:0005789	CC	Soma	TRUE	TRUE	endoplasmic reticulum membrane	-0.220447526
ENSG00000074695	GO:0005789	CC	Soma	TRUE	TRUE	endoplasmic reticulum membrane	-5.281468899
ENSG00000074696	GO:0005789	CC	Soma	TRUE	TRUE	endoplasmic reticulum membrane	-0.542869624
ENSG00000075142	GO:0005789	CC	Soma	TRUE	TRUE	endoplasmic reticulum membrane	1.21994616
ENSG00000075711	GO:0005789	CC	Soma	TRUE	TRUE	endoplasmic reticulum membrane	1.073739983
ENSG00000075790	GO:0005789	CC	Soma	TRUE	TRUE	endoplasmic reticulum membrane	0.635556405
ENSG00000079156	GO:0005789	CC	Soma	TRUE	TRUE	endoplasmic reticulum membrane	0.69446765
ENSG00000079459	GO:0005789	CC	Soma	TRUE	TRUE	endoplasmic reticulum membrane	-0.761408013
ENSG00000080371	GO:0005789	CC	Soma	TRUE	TRUE	endoplasmic reticulum membrane	0.651410109
ENSG00000083444	GO:0005789	CC	Soma	TRUE	TRUE	endoplasmic reticulum membrane	-3.956029519
ENSG00000084073	GO:0005789	CC	Soma	TRUE	TRUE	endoplasmic reticulum membrane	-0.869593711
ENSG00000084733	GO:0005789	CC	Soma	TRUE	TRUE	endoplasmic reticulum membrane	0.956439043
ENSG00000085063	GO:0005789	CC	Soma	TRUE	TRUE	endoplasmic reticulum membrane	1.227419156
ENSG00000085872	GO:0005789	CC	Soma	TRUE	TRUE	endoplasmic reticulum membrane	-5.27204459
ENSG00000086061	GO:0005789	CC	Soma	TRUE	TRUE	endoplasmic reticulum membrane	-0.285516092
ENSG00000086598	GO:0005789	CC	Soma	TRUE	TRUE	endoplasmic reticulum membrane	-2.283185126
ENSG00000086619	GO:0005789	CC	Soma	TRUE	TRUE	endoplasmic reticulum membrane	-1.285146046
ENSG00000086827	GO:0005789	CC	Soma	TRUE	TRUE	endoplasmic reticulum membrane	-1.980206168
ENSG00000087088	GO:0005789	CC	Soma	TRUE	TRUE	endoplasmic reticulum membrane	1.05518475
ENSG00000087111	GO:0005789	CC	Soma	TRUE	TRUE	endoplasmic reticulum membrane	-1.886027468
ENSG00000087502	GO:0005789	CC	Soma	TRUE	TRUE	endoplasmic reticulum membrane	-2.99636382
ENSG00000088832	GO:0005789	CC	Soma	TRUE	TRUE	endoplasmic reticulum membrane	2.391854394
ENSG00000089351	GO:0005789	CC	Soma	TRUE	TRUE	endoplasmic reticulum membrane	-0.178669394
ENSG00000090020	GO:0005789	CC	Soma	TRUE	TRUE	endoplasmic reticulum membrane	2.329873526
ENSG00000090054	GO:0005789	CC	Soma	TRUE	TRUE	endoplasmic reticulum membrane	-1.900620338
ENSG00000090661	GO:0005789	CC	Soma	TRUE	TRUE	endoplasmic reticulum membrane	-1.286276539
ENSG00000091039	GO:0005789	CC	Soma	TRUE	TRUE	endoplasmic reticulum membrane	0.114043486
ENSG00000092108	GO:0005789	CC	Soma	TRUE	TRUE	endoplasmic reticulum membrane	-0.217456375
ENSG00000094975	GO:0005789	CC	Soma	TRUE	TRUE	endoplasmic reticulum membrane	-1.122615791
ENSG00000095139	GO:0005789	CC	Soma	TRUE	TRUE	endoplasmic reticulum membrane	-1.381019381
ENSG00000096433	GO:0005789	CC	Soma	TRUE	TRUE	endoplasmic reticulum membrane	-1.091141416
ENSG00000099194	GO:0005789	CC	Soma	TRUE	TRUE	endoplasmic reticulum membrane	-3.007731048
ENSG00000099203	GO:0005789	CC	Soma	TRUE	TRUE	endoplasmic reticulum membrane	-2.497521446
ENSG00000099219	GO:0005789	CC	Soma	TRUE	TRUE	endoplasmic reticulum membrane	-2.335255009
ENSG00000099246	GO:0005789	CC	Soma	TRUE	TRUE	endoplasmic reticulum membrane	0.081529462
ENSG00000099797	GO:0005789	CC	Soma	TRUE	TRUE	endoplasmic reticulum membrane	-1.296427661
ENSG00000100095	GO:0005789	CC	Soma	TRUE	TRUE	endoplasmic reticulum membrane	-1.438972118
ENSG00000100220	GO:0005789	CC	Soma	TRUE	TRUE	endoplasmic reticulum membrane	-1.427149807
ENSG00000100241	GO:0005789	CC	Soma	TRUE	TRUE	endoplasmic reticulum membrane	1.666545612
ENSG00000100243	GO:0005789	CC	Soma	TRUE	TRUE	endoplasmic reticulum membrane	-0.126666118
ENSG00000100258	GO:0005789	CC	Soma	TRUE	TRUE	endoplasmic reticulum membrane	-2.0423707
ENSG00000100568	GO:0005789	CC	Soma	TRUE	TRUE	endoplasmic reticulum membrane	-1.12978565
ENSG00000100596	GO:0005789	CC	Soma	TRUE	TRUE	endoplasmic reticulum membrane	-1.541014319
ENSG00000100934	GO:0005789	CC	Soma	TRUE	TRUE	endoplasmic reticulum membrane	-0.601519338
ENSG00000100997	GO:0005789	CC	Soma	TRUE	TRUE	endoplasmic reticulum membrane	-1.097273594
ENSG00000101290	GO:0005789	CC	Soma	TRUE	TRUE	endoplasmic reticulum membrane	-0.322815818
ENSG00000101294	GO:0005789	CC	Soma	TRUE	TRUE	endoplasmic reticulum membrane	-1.957147026
ENSG00000101310	GO:0005789	CC	Soma	TRUE	TRUE	endoplasmic reticulum membrane	-1.624019054
ENSG00000101464	GO:0005789	CC	Soma	TRUE	TRUE	endoplasmic reticulum membrane	-2.754987689
ENSG00000101558	GO:0005789	CC	Soma	TRUE	TRUE	endoplasmic reticulum membrane	-0.053861375
ENSG00000101856	GO:0005789	CC	Soma	TRUE	TRUE	endoplasmic reticulum membrane	-0.340830485
ENSG00000101974	GO:0005789	CC	Soma	TRUE	TRUE	endoplasmic reticulum membrane	-2.210472516
ENSG00000102158	GO:0005789	CC	Soma	TRUE	TRUE	endoplasmic reticulum membrane	-4.061378377
ENSG00000103034	GO:0005789	CC	Soma	TRUE	TRUE	endoplasmic reticulum membrane	1.718267061
ENSG00000103415	GO:0005789	CC	Soma	TRUE	TRUE	endoplasmic reticulum membrane	0.134228714
ENSG00000103502	GO:0005789	CC	Soma	TRUE	TRUE	endoplasmic reticulum membrane	0.175141774
ENSG00000104388	GO:0005789	CC	Soma	TRUE	TRUE	endoplasmic reticulum membrane	-0.330370953
ENSG00000104412	GO:0005789	CC	Soma	TRUE	TRUE	endoplasmic reticulum membrane	-3.347796186
ENSG00000104549	GO:0005789	CC	Soma	TRUE	TRUE	endoplasmic reticulum membrane	-1.360203607
ENSG00000104723	GO:0005789	CC	Soma	TRUE	TRUE	endoplasmic reticulum membrane	-2.416573171
ENSG00000105135	GO:0005789	CC	Soma	TRUE	TRUE	endoplasmic reticulum membrane	-0.191778208
ENSG00000105223	GO:0005789	CC	Soma	TRUE	TRUE	endoplasmic reticulum membrane	-2.401499539
ENSG00000105669	GO:0005789	CC	Soma	TRUE	TRUE	endoplasmic reticulum membrane	-1.41832524
ENSG00000105701	GO:0005789	CC	Soma	TRUE	TRUE	endoplasmic reticulum membrane	-2.097129579
ENSG00000105726	GO:0005789	CC	Soma	TRUE	TRUE	endoplasmic reticulum membrane	-1.035725903
ENSG00000106397	GO:0005789	CC	Soma	TRUE	TRUE	endoplasmic reticulum membrane	-3.123667915
ENSG00000106484	GO:0005789	CC	Soma	TRUE	TRUE	endoplasmic reticulum membrane	-2.928343796
ENSG00000106615	GO:0005789	CC	Soma	TRUE	TRUE	endoplasmic reticulum membrane	-0.093304634
ENSG00000106638	GO:0005789	CC	Soma	TRUE	TRUE	endoplasmic reticulum membrane	-2.671827852
ENSG00000106803	GO:0005789	CC	Soma	TRUE	TRUE	endoplasmic reticulum membrane	-2.494686486
ENSG00000107566	GO:0005789	CC	Soma	TRUE	TRUE	endoplasmic reticulum membrane	-3.734319506
ENSG00000108433	GO:0005789	CC	Soma	TRUE	TRUE	endoplasmic reticulum membrane	-0.50124484
ENSG00000108474	GO:0005789	CC	Soma	TRUE	TRUE	endoplasmic reticulum membrane	-0.741637738
ENSG00000108588	GO:0005789	CC	Soma	TRUE	TRUE	endoplasmic reticulum membrane	-3.293821822
ENSG00000108829	GO:0005789	CC	Soma	TRUE	TRUE	endoplasmic reticulum membrane	-3.218385727
ENSG00000109016	GO:0005789	CC	Soma	TRUE	TRUE	endoplasmic reticulum membrane	-1.383338123
ENSG00000109084	GO:0005789	CC	Soma	TRUE	TRUE	endoplasmic reticulum membrane	-1.454903065
ENSG00000109133	GO:0005789	CC	Soma	TRUE	TRUE	endoplasmic reticulum membrane	-0.70251855
ENSG00000110048	GO:0005789	CC	Soma	TRUE	TRUE	endoplasmic reticulum membrane	0.932639848
ENSG00000110108	GO:0005789	CC	Soma	TRUE	TRUE	endoplasmic reticulum membrane	-1.24749501
ENSG00000110218	GO:0005789	CC	Soma	TRUE	TRUE	endoplasmic reticulum membrane	0.635460759
ENSG00000110697	GO:0005789	CC	Soma	TRUE	TRUE	endoplasmic reticulum membrane	0.468375795
ENSG00000110786	GO:0005789	CC	Soma	TRUE	TRUE	endoplasmic reticulum membrane	-1.267024249
ENSG00000110917	GO:0005789	CC	Soma	TRUE	TRUE	endoplasmic reticulum membrane	-1.98927894
ENSG00000111481	GO:0005789	CC	Soma	TRUE	TRUE	endoplasmic reticulum membrane	-1.227500899
ENSG00000111684	GO:0005789	CC	Soma	TRUE	TRUE	endoplasmic reticulum membrane	-0.510746845
ENSG00000111897	GO:0005789	CC	Soma	TRUE	TRUE	endoplasmic reticulum membrane	0.712955512
ENSG00000113161	GO:0005789	CC	Soma	TRUE	TRUE	endoplasmic reticulum membrane	-2.804552925
ENSG00000113163	GO:0005789	CC	Soma	TRUE	TRUE	endoplasmic reticulum membrane	-0.763707106
ENSG00000113194	GO:0005789	CC	Soma	TRUE	TRUE	endoplasmic reticulum membrane	-0.198750997
ENSG00000113615	GO:0005789	CC	Soma	TRUE	TRUE	endoplasmic reticulum membrane	-0.620955563
ENSG00000113719	GO:0005789	CC	Soma	TRUE	TRUE	endoplasmic reticulum membrane	-1.331600609
ENSG00000113734	GO:0005789	CC	Soma	TRUE	TRUE	endoplasmic reticulum membrane	-0.783170132
ENSG00000114850	GO:0005789	CC	Soma	TRUE	TRUE	endoplasmic reticulum membrane	-2.597679312
ENSG00000114902	GO:0005789	CC	Soma	TRUE	TRUE	endoplasmic reticulum membrane	-1.429005029
ENSG00000114988	GO:0005789	CC	Soma	TRUE	TRUE	endoplasmic reticulum membrane	-1.144149366
ENSG00000115275	GO:0005789	CC	Soma	TRUE	TRUE	endoplasmic reticulum membrane	-2.856725706
ENSG00000115307	GO:0005789	CC	Soma	TRUE	TRUE	endoplasmic reticulum membrane	-0.756726086
ENSG00000115310	GO:0005789	CC	Soma	TRUE	TRUE	endoplasmic reticulum membrane	1.542549887
ENSG00000115317	GO:0005789	CC	Soma	TRUE	TRUE	endoplasmic reticulum membrane	0.20144239
ENSG00000115657	GO:0005789	CC	Soma	TRUE	TRUE	endoplasmic reticulum membrane	-1.310254501
ENSG00000115806	GO:0005789	CC	Soma	TRUE	TRUE	endoplasmic reticulum membrane	-1.919541212
ENSG00000115839	GO:0005789	CC	Soma	TRUE	TRUE	endoplasmic reticulum membrane	0.002802634
ENSG00000115970	GO:0005789	CC	Soma	TRUE	TRUE	endoplasmic reticulum membrane	-0.556717011
ENSG00000116133	GO:0005789	CC	Soma	TRUE	TRUE	endoplasmic reticulum membrane	-0.829806482
ENSG00000116237	GO:0005789	CC	Soma	TRUE	TRUE	endoplasmic reticulum membrane	-1.918050681
ENSG00000117480	GO:0005789	CC	Soma	TRUE	TRUE	endoplasmic reticulum membrane	1.8976379586277e-4
ENSG00000117500	GO:0005789	CC	Soma	TRUE	TRUE	endoplasmic reticulum membrane	-2.926172873
ENSG00000117868	GO:0005789	CC	Soma	TRUE	TRUE	endoplasmic reticulum membrane	-0.678000886
ENSG00000118363	GO:0005789	CC	Soma	TRUE	TRUE	endoplasmic reticulum membrane	-1.586357615
ENSG00000118705	GO:0005789	CC	Soma	TRUE	TRUE	endoplasmic reticulum membrane	-2.813128216
ENSG00000118804	GO:0005789	CC	Soma	TRUE	TRUE	endoplasmic reticulum membrane	-2.575033748
ENSG00000118873	GO:0005789	CC	Soma	TRUE	TRUE	endoplasmic reticulum membrane	0.061066551
ENSG00000119523	GO:0005789	CC	Soma	TRUE	TRUE	endoplasmic reticulum membrane	-1.813217216
ENSG00000119537	GO:0005789	CC	Soma	TRUE	TRUE	endoplasmic reticulum membrane	-1.045861563
ENSG00000119777	GO:0005789	CC	Soma	TRUE	TRUE	endoplasmic reticulum membrane	-3.290763147
ENSG00000119787	GO:0005789	CC	Soma	TRUE	TRUE	endoplasmic reticulum membrane	-0.187540961
ENSG00000120697	GO:0005789	CC	Soma	TRUE	TRUE	endoplasmic reticulum membrane	-0.291278431
ENSG00000120925	GO:0005789	CC	Soma	TRUE	TRUE	endoplasmic reticulum membrane	0.57819483
ENSG00000121039	GO:0005789	CC	Soma	TRUE	TRUE	endoplasmic reticulum membrane	-0.420710851
ENSG00000121542	GO:0005789	CC	Soma	TRUE	TRUE	endoplasmic reticulum membrane	-0.844694917
ENSG00000122218	GO:0005789	CC	Soma	TRUE	TRUE	endoplasmic reticulum membrane	-1.865041966
ENSG00000123595	GO:0005789	CC	Soma	TRUE	TRUE	endoplasmic reticulum membrane	-0.804158478
ENSG00000123684	GO:0005789	CC	Soma	TRUE	TRUE	endoplasmic reticulum membrane	-0.564833478
ENSG00000123983	GO:0005789	CC	Soma	TRUE	TRUE	endoplasmic reticulum membrane	-0.665861234
ENSG00000124155	GO:0005789	CC	Soma	TRUE	TRUE	endoplasmic reticulum membrane	-2.185201067
ENSG00000124164	GO:0005789	CC	Soma	TRUE	TRUE	endoplasmic reticulum membrane	-0.286010105
ENSG00000124212	GO:0005789	CC	Soma	TRUE	TRUE	endoplasmic reticulum membrane	-2.182626245
ENSG00000124333	GO:0005789	CC	Soma	TRUE	TRUE	endoplasmic reticulum membrane	-0.185352254
ENSG00000124783	GO:0005789	CC	Soma	TRUE	TRUE	endoplasmic reticulum membrane	-3.817492249
ENSG00000125037	GO:0005789	CC	Soma	TRUE	TRUE	endoplasmic reticulum membrane	-3.142246223
ENSG00000125844	GO:0005789	CC	Soma	TRUE	TRUE	endoplasmic reticulum membrane	-5.157018098
ENSG00000125912	GO:0005789	CC	Soma	TRUE	TRUE	endoplasmic reticulum membrane	-5.740249242
ENSG00000125991	GO:0005789	CC	Soma	TRUE	TRUE	endoplasmic reticulum membrane	-3.157412759
ENSG00000126777	GO:0005789	CC	Soma	TRUE	TRUE	endoplasmic reticulum membrane	-4.999870074
ENSG00000127022	GO:0005789	CC	Soma	TRUE	TRUE	endoplasmic reticulum membrane	-0.566612888
ENSG00000127191	GO:0005789	CC	Soma	TRUE	TRUE	endoplasmic reticulum membrane	0.662278766
ENSG00000127463	GO:0005789	CC	Soma	TRUE	TRUE	endoplasmic reticulum membrane	-1.359862931
ENSG00000127948	GO:0005789	CC	Soma	TRUE	TRUE	endoplasmic reticulum membrane	-0.441994615
ENSG00000128228	GO:0005789	CC	Soma	TRUE	TRUE	endoplasmic reticulum membrane	-3.034179222
ENSG00000128463	GO:0005789	CC	Soma	TRUE	TRUE	endoplasmic reticulum membrane	-3.181280586
ENSG00000128595	GO:0005789	CC	Soma	TRUE	TRUE	endoplasmic reticulum membrane	-1.294047265
ENSG00000128973	GO:0005789	CC	Soma	TRUE	TRUE	endoplasmic reticulum membrane	-1.566364508
ENSG00000129083	GO:0005789	CC	Soma	TRUE	TRUE	endoplasmic reticulum membrane	-1.403495027
ENSG00000129128	GO:0005789	CC	Soma	TRUE	TRUE	endoplasmic reticulum membrane	-1.098118593
ENSG00000129255	GO:0005789	CC	Soma	TRUE	TRUE	endoplasmic reticulum membrane	-1.060639407
ENSG00000129472	GO:0005789	CC	Soma	TRUE	TRUE	endoplasmic reticulum membrane	0.075332619
ENSG00000129562	GO:0005789	CC	Soma	TRUE	TRUE	endoplasmic reticulum membrane	-1.441393321
ENSG00000130985	GO:0005789	CC	Soma	TRUE	TRUE	endoplasmic reticulum membrane	0.565338789
ENSG00000131148	GO:0005789	CC	Soma	TRUE	TRUE	endoplasmic reticulum membrane	-3.124482066
ENSG00000131469	GO:0005789	CC	Soma	TRUE	TRUE	endoplasmic reticulum membrane	-4.027216949
ENSG00000132182	GO:0005789	CC	Soma	TRUE	TRUE	endoplasmic reticulum membrane	-5.630013364
ENSG00000132196	GO:0005789	CC	Soma	TRUE	TRUE	endoplasmic reticulum membrane	0.125847968
ENSG00000132432	GO:0005789	CC	Soma	TRUE	TRUE	endoplasmic reticulum membrane	-3.438434704
ENSG00000132507	GO:0005789	CC	Soma	TRUE	TRUE	endoplasmic reticulum membrane	0.275225311
ENSG00000132563	GO:0005789	CC	Soma	TRUE	TRUE	endoplasmic reticulum membrane	0.252741425
ENSG00000133318	GO:0005789	CC	Soma	TRUE	TRUE	endoplasmic reticulum membrane	1.440781602
ENSG00000133872	GO:0005789	CC	Soma	TRUE	TRUE	endoplasmic reticulum membrane	-2.441301819
ENSG00000133935	GO:0005789	CC	Soma	TRUE	TRUE	endoplasmic reticulum membrane	-1.826383941
ENSG00000134153	GO:0005789	CC	Soma	TRUE	TRUE	endoplasmic reticulum membrane	-4.012687689
ENSG00000134243	GO:0005789	CC	Soma	TRUE	TRUE	endoplasmic reticulum membrane	-1.793861516
ENSG00000134247	GO:0005789	CC	Soma	TRUE	TRUE	endoplasmic reticulum membrane	-0.367723252
ENSG00000134824	GO:0005789	CC	Soma	TRUE	TRUE	endoplasmic reticulum membrane	-2.386762819
ENSG00000134825	GO:0005789	CC	Soma	TRUE	TRUE	endoplasmic reticulum membrane	-2.80816441
ENSG00000134882	GO:0005789	CC	Soma	TRUE	TRUE	endoplasmic reticulum membrane	-1.099688272
ENSG00000134910	GO:0005789	CC	Soma	TRUE	TRUE	endoplasmic reticulum membrane	-4.401999856
ENSG00000134970	GO:0005789	CC	Soma	TRUE	TRUE	endoplasmic reticulum membrane	-3.561475842
ENSG00000135241	GO:0005789	CC	Soma	TRUE	TRUE	endoplasmic reticulum membrane	-0.272706011
ENSG00000135249	GO:0005789	CC	Soma	TRUE	TRUE	endoplasmic reticulum membrane	-0.894047123
ENSG00000135506	GO:0005789	CC	Soma	TRUE	TRUE	endoplasmic reticulum membrane	-4.155837852
ENSG00000135924	GO:0005789	CC	Soma	TRUE	TRUE	endoplasmic reticulum membrane	-0.157391667
ENSG00000136026	GO:0005789	CC	Soma	TRUE	TRUE	endoplasmic reticulum membrane	-6.972391025
ENSG00000136238	GO:0005789	CC	Soma	TRUE	TRUE	endoplasmic reticulum membrane	1.50733544
ENSG00000136699	GO:0005789	CC	Soma	TRUE	TRUE	endoplasmic reticulum membrane	-4.24498331
ENSG00000136710	GO:0005789	CC	Soma	TRUE	TRUE	endoplasmic reticulum membrane	-0.602749661
ENSG00000136827	GO:0005789	CC	Soma	TRUE	TRUE	endoplasmic reticulum membrane	-2.508690387
ENSG00000136874	GO:0005789	CC	Soma	TRUE	TRUE	endoplasmic reticulum membrane	-2.160732236
ENSG00000136986	GO:0005789	CC	Soma	TRUE	TRUE	endoplasmic reticulum membrane	-1.200870166
ENSG00000137575	GO:0005789	CC	Soma	TRUE	TRUE	endoplasmic reticulum membrane	2.3170092928737e-4
ENSG00000137642	GO:0005789	CC	Soma	TRUE	TRUE	endoplasmic reticulum membrane	-1.96839745
ENSG00000138018	GO:0005789	CC	Soma	TRUE	TRUE	endoplasmic reticulum membrane	-0.823575229
ENSG00000138035	GO:0005789	CC	Soma	TRUE	TRUE	endoplasmic reticulum membrane	-2.399420899
ENSG00000138073	GO:0005789	CC	Soma	TRUE	TRUE	endoplasmic reticulum membrane	-1.983483484
ENSG00000138279	GO:0005789	CC	Soma	TRUE	TRUE	endoplasmic reticulum membrane	-0.363047732
ENSG00000138600	GO:0005789	CC	Soma	TRUE	TRUE	endoplasmic reticulum membrane	-1.007834916
ENSG00000138674	GO:0005789	CC	Soma	TRUE	TRUE	endoplasmic reticulum membrane	-0.939446498
ENSG00000138760	GO:0005789	CC	Soma	TRUE	TRUE	endoplasmic reticulum membrane	-2.302683106
ENSG00000138802	GO:0005789	CC	Soma	TRUE	TRUE	endoplasmic reticulum membrane	-1.612985992
ENSG00000139182	GO:0005789	CC	Soma	TRUE	TRUE	endoplasmic reticulum membrane	0.029337778
ENSG00000139641	GO:0005789	CC	Soma	TRUE	TRUE	endoplasmic reticulum membrane	-0.344044549
ENSG00000139921	GO:0005789	CC	Soma	TRUE	TRUE	endoplasmic reticulum membrane	-1.883666659
ENSG00000139970	GO:0005789	CC	Soma	TRUE	TRUE	endoplasmic reticulum membrane	1.524040742
ENSG00000140464	GO:0005789	CC	Soma	TRUE	TRUE	endoplasmic reticulum membrane	-3.081405779
ENSG00000140612	GO:0005789	CC	Soma	TRUE	TRUE	endoplasmic reticulum membrane	-2.534190863
ENSG00000141068	GO:0005789	CC	Soma	TRUE	TRUE	endoplasmic reticulum membrane	-0.292858352
ENSG00000141429	GO:0005789	CC	Soma	TRUE	TRUE	endoplasmic reticulum membrane	-4.141255048
ENSG00000142892	GO:0005789	CC	Soma	TRUE	TRUE	endoplasmic reticulum membrane	-2.251751398
ENSG00000143183	GO:0005789	CC	Soma	TRUE	TRUE	endoplasmic reticulum membrane	-3.001537224
ENSG00000143198	GO:0005789	CC	Soma	TRUE	TRUE	endoplasmic reticulum membrane	0.260527426
ENSG00000143393	GO:0005789	CC	Soma	TRUE	TRUE	endoplasmic reticulum membrane	-0.140684886
ENSG00000143418	GO:0005789	CC	Soma	TRUE	TRUE	endoplasmic reticulum membrane	-2.444201652
ENSG00000143641	GO:0005789	CC	Soma	TRUE	TRUE	endoplasmic reticulum membrane	-4.712887726
ENSG00000143742	GO:0005789	CC	Soma	TRUE	TRUE	endoplasmic reticulum membrane	-3.227722187
ENSG00000143815	GO:0005789	CC	Soma	TRUE	TRUE	endoplasmic reticulum membrane	-2.306026033
ENSG00000143819	GO:0005789	CC	Soma	TRUE	TRUE	endoplasmic reticulum membrane	-0.995343013
ENSG00000143870	GO:0005789	CC	Soma	TRUE	TRUE	endoplasmic reticulum membrane	-2.624263843
ENSG00000143947	GO:0005789	CC	Soma	TRUE	TRUE	endoplasmic reticulum membrane	-0.163399256
ENSG00000144224	GO:0005789	CC	Soma	TRUE	TRUE	endoplasmic reticulum membrane	-0.478150775
ENSG00000144320	GO:0005789	CC	Soma	TRUE	TRUE	endoplasmic reticulum membrane	-0.1755609
ENSG00000144746	GO:0005789	CC	Soma	TRUE	TRUE	endoplasmic reticulum membrane	0.610414306
ENSG00000144867	GO:0005789	CC	Soma	TRUE	TRUE	endoplasmic reticulum membrane	-1.324735302
ENSG00000144959	GO:0005789	CC	Soma	TRUE	TRUE	endoplasmic reticulum membrane	0.159369424
ENSG00000145284	GO:0005789	CC	Soma	TRUE	TRUE	endoplasmic reticulum membrane	-0.93440001
ENSG00000145349	GO:0005789	CC	Soma	TRUE	TRUE	endoplasmic reticulum membrane	1.161346905
ENSG00000145354	GO:0005789	CC	Soma	TRUE	TRUE	endoplasmic reticulum membrane	-1.827883586
ENSG00000145817	GO:0005789	CC	Soma	TRUE	TRUE	endoplasmic reticulum membrane	1.239113003
ENSG00000145996	GO:0005789	CC	Soma	TRUE	TRUE	endoplasmic reticulum membrane	-2.765489647
ENSG00000147155	GO:0005789	CC	Soma	TRUE	TRUE	endoplasmic reticulum membrane	-2.303204711
ENSG00000147383	GO:0005789	CC	Soma	TRUE	TRUE	endoplasmic reticulum membrane	-0.260250934
ENSG00000147475	GO:0005789	CC	Soma	TRUE	TRUE	endoplasmic reticulum membrane	-2.338769973
ENSG00000147649	GO:0005789	CC	Soma	TRUE	TRUE	endoplasmic reticulum membrane	-4.011048395
ENSG00000148248	GO:0005789	CC	Soma	TRUE	TRUE	endoplasmic reticulum membrane	-4.418278599
ENSG00000148396	GO:0005789	CC	Soma	TRUE	TRUE	endoplasmic reticulum membrane	-4.867103796
ENSG00000148660	GO:0005789	CC	Soma	TRUE	TRUE	endoplasmic reticulum membrane	0.911131605
ENSG00000148719	GO:0005789	CC	Soma	TRUE	TRUE	endoplasmic reticulum membrane	-1.478531579
ENSG00000149084	GO:0005789	CC	Soma	TRUE	TRUE	endoplasmic reticulum membrane	-0.343879302
ENSG00000149485	GO:0005789	CC	Soma	TRUE	TRUE	endoplasmic reticulum membrane	-1.800544806
ENSG00000149809	GO:0005789	CC	Soma	TRUE	TRUE	endoplasmic reticulum membrane	-0.688061374
ENSG00000150527	GO:0005789	CC	Soma	TRUE	TRUE	endoplasmic reticulum membrane	-3.357070221
ENSG00000150961	GO:0005789	CC	Soma	TRUE	TRUE	endoplasmic reticulum membrane	-1.996654772
ENSG00000151348	GO:0005789	CC	Soma	TRUE	TRUE	endoplasmic reticulum membrane	-0.099683176
ENSG00000151532	GO:0005789	CC	Soma	TRUE	TRUE	endoplasmic reticulum membrane	0.944073003
ENSG00000151726	GO:0005789	CC	Soma	TRUE	TRUE	endoplasmic reticulum membrane	0.196670418
ENSG00000151779	GO:0005789	CC	Soma	TRUE	TRUE	endoplasmic reticulum membrane	-1.821640825
ENSG00000151914	GO:0005789	CC	Soma	TRUE	TRUE	endoplasmic reticulum membrane	0.536531181
ENSG00000152661	GO:0005789	CC	Soma	TRUE	TRUE	endoplasmic reticulum membrane	-3.597003159
ENSG00000152700	GO:0005789	CC	Soma	TRUE	TRUE	endoplasmic reticulum membrane	-0.46261254
ENSG00000153132	GO:0005789	CC	Soma	TRUE	TRUE	endoplasmic reticulum membrane	0.304504183
ENSG00000153395	GO:0005789	CC	Soma	TRUE	TRUE	endoplasmic reticulum membrane	-1.167024299
ENSG00000153982	GO:0005789	CC	Soma	TRUE	TRUE	endoplasmic reticulum membrane	-0.142039661
ENSG00000154277	GO:0005789	CC	Soma	TRUE	TRUE	endoplasmic reticulum membrane	1.38364817
ENSG00000154305	GO:0005789	CC	Soma	TRUE	TRUE	endoplasmic reticulum membrane	-4.347691932
ENSG00000155189	GO:0005789	CC	Soma	TRUE	TRUE	endoplasmic reticulum membrane	0.042273623
ENSG00000155974	GO:0005789	CC	Soma	TRUE	TRUE	endoplasmic reticulum membrane	1.04675337
ENSG00000156471	GO:0005789	CC	Soma	TRUE	TRUE	endoplasmic reticulum membrane	-3.287835566
ENSG00000157020	GO:0005789	CC	Soma	TRUE	TRUE	endoplasmic reticulum membrane	-0.937071889
ENSG00000157326	GO:0005789	CC	Soma	TRUE	TRUE	endoplasmic reticulum membrane	-1.77543451
ENSG00000157593	GO:0005789	CC	Soma	TRUE	TRUE	endoplasmic reticulum membrane	-3.68893087
ENSG00000158258	GO:0005789	CC	Soma	TRUE	TRUE	endoplasmic reticulum membrane	0.848754737
ENSG00000158552	GO:0005789	CC	Soma	TRUE	TRUE	endoplasmic reticulum membrane	0.621497478
ENSG00000158604	GO:0005789	CC	Soma	TRUE	TRUE	endoplasmic reticulum membrane	-3.860540903
ENSG00000158623	GO:0005789	CC	Soma	TRUE	TRUE	endoplasmic reticulum membrane	-1.192302727
ENSG00000158669	GO:0005789	CC	Soma	TRUE	TRUE	endoplasmic reticulum membrane	-0.878454395
ENSG00000159063	GO:0005789	CC	Soma	TRUE	TRUE	endoplasmic reticulum membrane	-2.021320492
ENSG00000159322	GO:0005789	CC	Soma	TRUE	TRUE	endoplasmic reticulum membrane	-0.721132682
ENSG00000159348	GO:0005789	CC	Soma	TRUE	TRUE	endoplasmic reticulum membrane	0.206536797
ENSG00000159461	GO:0005789	CC	Soma	TRUE	TRUE	endoplasmic reticulum membrane	-1.049399885
ENSG00000160360	GO:0005789	CC	Soma	TRUE	TRUE	endoplasmic reticulum membrane	2.018162647
ENSG00000160803	GO:0005789	CC	Soma	TRUE	TRUE	endoplasmic reticulum membrane	0.48567603
ENSG00000161217	GO:0005789	CC	Soma	TRUE	TRUE	endoplasmic reticulum membrane	-1.88684595
ENSG00000161671	GO:0005789	CC	Soma	TRUE	TRUE	endoplasmic reticulum membrane	-2.444437118
ENSG00000162191	GO:0005789	CC	Soma	TRUE	TRUE	endoplasmic reticulum membrane	0.391354603
ENSG00000162236	GO:0005789	CC	Soma	TRUE	TRUE	endoplasmic reticulum membrane	-0.332388683
ENSG00000162298	GO:0005789	CC	Soma	TRUE	TRUE	endoplasmic reticulum membrane	-2.011856881
ENSG00000162430	GO:0005789	CC	Soma	TRUE	TRUE	endoplasmic reticulum membrane	-1.535572016
ENSG00000162694	GO:0005789	CC	Soma	TRUE	TRUE	endoplasmic reticulum membrane	-1.793993765
ENSG00000163527	GO:0005789	CC	Soma	TRUE	TRUE	endoplasmic reticulum membrane	-2.402176879
ENSG00000163590	GO:0005789	CC	Soma	TRUE	TRUE	endoplasmic reticulum membrane	-2.651937776
ENSG00000163902	GO:0005789	CC	Soma	TRUE	TRUE	endoplasmic reticulum membrane	-2.215828502
ENSG00000163960	GO:0005789	CC	Soma	TRUE	TRUE	endoplasmic reticulum membrane	-3.792513954
ENSG00000164307	GO:0005789	CC	Soma	TRUE	TRUE	endoplasmic reticulum membrane	-1.965069558
ENSG00000164398	GO:0005789	CC	Soma	TRUE	TRUE	endoplasmic reticulum membrane	-0.166552365
ENSG00000165029	GO:0005789	CC	Soma	TRUE	TRUE	endoplasmic reticulum membrane	0.291544829
ENSG00000165280	GO:0005789	CC	Soma	TRUE	TRUE	endoplasmic reticulum membrane	0.373455035
ENSG00000165650	GO:0005789	CC	Soma	TRUE	TRUE	endoplasmic reticulum membrane	0.283683093
ENSG00000165716	GO:0005789	CC	Soma	TRUE	TRUE	endoplasmic reticulum membrane	-1.113130822
ENSG00000165861	GO:0005789	CC	Soma	TRUE	TRUE	endoplasmic reticulum membrane	0.068159063
ENSG00000166130	GO:0005789	CC	Soma	TRUE	TRUE	endoplasmic reticulum membrane	-2.03577289
ENSG00000166224	GO:0005789	CC	Soma	TRUE	TRUE	endoplasmic reticulum membrane	-1.623393611
ENSG00000166347	GO:0005789	CC	Soma	TRUE	TRUE	endoplasmic reticulum membrane	-1.06694775
ENSG00000166479	GO:0005789	CC	Soma	TRUE	TRUE	endoplasmic reticulum membrane	-1.016524797
ENSG00000166557	GO:0005789	CC	Soma	TRUE	TRUE	endoplasmic reticulum membrane	-2.008103648
ENSG00000166562	GO:0005789	CC	Soma	TRUE	TRUE	endoplasmic reticulum membrane	-1.884335218
ENSG00000166598	GO:0005789	CC	Soma	TRUE	TRUE	endoplasmic reticulum membrane	-2.633905808
ENSG00000166710	GO:0005789	CC	Soma	TRUE	TRUE	endoplasmic reticulum membrane	0.514987727
ENSG00000167004	GO:0005789	CC	Soma	TRUE	TRUE	endoplasmic reticulum membrane	-1.271652804
ENSG00000167114	GO:0005789	CC	Soma	TRUE	TRUE	endoplasmic reticulum membrane	-0.37591879
ENSG00000167600	GO:0005789	CC	Soma	TRUE	TRUE	endoplasmic reticulum membrane	-4.548209365
ENSG00000167645	GO:0005789	CC	Soma	TRUE	TRUE	endoplasmic reticulum membrane	0.167002496
ENSG00000168000	GO:0005789	CC	Soma	TRUE	TRUE	endoplasmic reticulum membrane	0.161930297
ENSG00000168710	GO:0005789	CC	Soma	TRUE	TRUE	endoplasmic reticulum membrane	0.231210005
ENSG00000168818	GO:0005789	CC	Soma	TRUE	TRUE	endoplasmic reticulum membrane	-1.127825762
ENSG00000168824	GO:0005789	CC	Soma	TRUE	TRUE	endoplasmic reticulum membrane	-0.802837896
ENSG00000169169	GO:0005789	CC	Soma	TRUE	TRUE	endoplasmic reticulum membrane	-1.43842645
ENSG00000169223	GO:0005789	CC	Soma	TRUE	TRUE	endoplasmic reticulum membrane	-2.552049734
ENSG00000169446	GO:0005789	CC	Soma	TRUE	TRUE	endoplasmic reticulum membrane	-0.757153212
ENSG00000169905	GO:0005789	CC	Soma	TRUE	TRUE	endoplasmic reticulum membrane	-0.814503481
ENSG00000170312	GO:0005789	CC	Soma	TRUE	TRUE	endoplasmic reticulum membrane	-5.323896958
ENSG00000170348	GO:0005789	CC	Soma	TRUE	TRUE	endoplasmic reticulum membrane	-2.708500118
ENSG00000171492	GO:0005789	CC	Soma	TRUE	TRUE	endoplasmic reticulum membrane	-0.949371487
ENSG00000171603	GO:0005789	CC	Soma	TRUE	TRUE	endoplasmic reticulum membrane	-0.865984553
ENSG00000172046	GO:0005789	CC	Soma	TRUE	TRUE	endoplasmic reticulum membrane	-1.265463455
ENSG00000172292	GO:0005789	CC	Soma	TRUE	TRUE	endoplasmic reticulum membrane	-0.870645991
ENSG00000172375	GO:0005789	CC	Soma	TRUE	TRUE	endoplasmic reticulum membrane	-0.834566144
ENSG00000172893	GO:0005789	CC	Soma	TRUE	TRUE	endoplasmic reticulum membrane	-0.883617055
ENSG00000172954	GO:0005789	CC	Soma	TRUE	TRUE	endoplasmic reticulum membrane	-0.499359072
ENSG00000173486	GO:0005789	CC	Soma	TRUE	TRUE	endoplasmic reticulum membrane	-0.117469194
ENSG00000173950	GO:0005789	CC	Soma	TRUE	TRUE	endoplasmic reticulum membrane	-1.585418175
ENSG00000174437	GO:0005789	CC	Soma	TRUE	TRUE	endoplasmic reticulum membrane	-1.725631984
ENSG00000174851	GO:0005789	CC	Soma	TRUE	TRUE	endoplasmic reticulum membrane	-0.599802917
ENSG00000174903	GO:0005789	CC	Soma	TRUE	TRUE	endoplasmic reticulum membrane	0.093198654
ENSG00000174938	GO:0005789	CC	Soma	TRUE	TRUE	endoplasmic reticulum membrane	-2.10719543
ENSG00000175582	GO:0005789	CC	Soma	TRUE	TRUE	endoplasmic reticulum membrane	1.482686833
ENSG00000176387	GO:0005789	CC	Soma	TRUE	TRUE	endoplasmic reticulum membrane	-2.401028636
ENSG00000176454	GO:0005789	CC	Soma	TRUE	TRUE	endoplasmic reticulum membrane	-0.536163738
ENSG00000176915	GO:0005789	CC	Soma	TRUE	TRUE	endoplasmic reticulum membrane	-4.232525817
ENSG00000176986	GO:0005789	CC	Soma	TRUE	TRUE	endoplasmic reticulum membrane	-0.653287308
ENSG00000177105	GO:0005789	CC	Soma	TRUE	TRUE	endoplasmic reticulum membrane	-0.686233707
ENSG00000177239	GO:0005789	CC	Soma	TRUE	TRUE	endoplasmic reticulum membrane	-2.646702076
ENSG00000178467	GO:0005789	CC	Soma	TRUE	TRUE	endoplasmic reticulum membrane	-2.841932063
ENSG00000178567	GO:0005789	CC	Soma	TRUE	TRUE	endoplasmic reticulum membrane	-1.613544613
ENSG00000179218	GO:0005789	CC	Soma	TRUE	TRUE	endoplasmic reticulum membrane	-1.18417777
ENSG00000180398	GO:0005789	CC	Soma	TRUE	TRUE	endoplasmic reticulum membrane	-2.910306327
ENSG00000180879	GO:0005789	CC	Soma	TRUE	TRUE	endoplasmic reticulum membrane	-4.371848594
ENSG00000180957	GO:0005789	CC	Soma	TRUE	TRUE	endoplasmic reticulum membrane	0.749170916
ENSG00000181789	GO:0005789	CC	Soma	TRUE	TRUE	endoplasmic reticulum membrane	-1.711215341
ENSG00000182220	GO:0005789	CC	Soma	TRUE	TRUE	endoplasmic reticulum membrane	-1.770757197
ENSG00000182446	GO:0005789	CC	Soma	TRUE	TRUE	endoplasmic reticulum membrane	8.7751393265733e-4
ENSG00000182858	GO:0005789	CC	Soma	TRUE	TRUE	endoplasmic reticulum membrane	-1.599613168
ENSG00000182934	GO:0005789	CC	Soma	TRUE	TRUE	endoplasmic reticulum membrane	-1.155238394
ENSG00000184432	GO:0005789	CC	Soma	TRUE	TRUE	endoplasmic reticulum membrane	-1.433500141
ENSG00000184500	GO:0005789	CC	Soma	TRUE	TRUE	endoplasmic reticulum membrane	-2.746520772
ENSG00000184743	GO:0005789	CC	Soma	TRUE	TRUE	endoplasmic reticulum membrane	-0.375845293
ENSG00000184831	GO:0005789	CC	Soma	TRUE	TRUE	endoplasmic reticulum membrane	-0.530372677
ENSG00000184840	GO:0005789	CC	Soma	TRUE	TRUE	endoplasmic reticulum membrane	-2.507979858
ENSG00000185104	GO:0005789	CC	Soma	TRUE	TRUE	endoplasmic reticulum membrane	1.095482125
ENSG00000185164	GO:0005789	CC	Soma	TRUE	TRUE	endoplasmic reticulum membrane	-6.892160829
ENSG00000185664	GO:0005789	CC	Soma	TRUE	TRUE	endoplasmic reticulum membrane	-4.703963951
ENSG00000185813	GO:0005789	CC	Soma	TRUE	TRUE	endoplasmic reticulum membrane	1.206896693
ENSG00000185825	GO:0005789	CC	Soma	TRUE	TRUE	endoplasmic reticulum membrane	0.384636827
ENSG00000185900	GO:0005789	CC	Soma	TRUE	TRUE	endoplasmic reticulum membrane	-0.585164476
ENSG00000186866	GO:0005789	CC	Soma	TRUE	TRUE	endoplasmic reticulum membrane	-2.238135639
ENSG00000187676	GO:0005789	CC	Soma	TRUE	TRUE	endoplasmic reticulum membrane	-1.011020951
ENSG00000196396	GO:0005789	CC	Soma	TRUE	TRUE	endoplasmic reticulum membrane	0.250719662
ENSG00000196715	GO:0005789	CC	Soma	TRUE	TRUE	endoplasmic reticulum membrane	-1.924954169
ENSG00000197121	GO:0005789	CC	Soma	TRUE	TRUE	endoplasmic reticulum membrane	-1.848117477
ENSG00000197296	GO:0005789	CC	Soma	TRUE	TRUE	endoplasmic reticulum membrane	-1.245043199
ENSG00000197563	GO:0005789	CC	Soma	TRUE	TRUE	endoplasmic reticulum membrane	0.936376155
ENSG00000197705	GO:0005789	CC	Soma	TRUE	TRUE	endoplasmic reticulum membrane	0.3763862
ENSG00000197728	GO:0005789	CC	Soma	TRUE	TRUE	endoplasmic reticulum membrane	-3.668533723
ENSG00000197858	GO:0005789	CC	Soma	TRUE	TRUE	endoplasmic reticulum membrane	-0.034876295
ENSG00000197930	GO:0005789	CC	Soma	TRUE	TRUE	endoplasmic reticulum membrane	-1.646472562
ENSG00000198060	GO:0005789	CC	Soma	TRUE	TRUE	endoplasmic reticulum membrane	-0.26052492
ENSG00000198171	GO:0005789	CC	Soma	TRUE	TRUE	endoplasmic reticulum membrane	-0.964719767
ENSG00000198356	GO:0005789	CC	Soma	TRUE	TRUE	endoplasmic reticulum membrane	-0.388627739
ENSG00000198363	GO:0005789	CC	Soma	TRUE	TRUE	endoplasmic reticulum membrane	-3.863688168
ENSG00000198513	GO:0005789	CC	Soma	TRUE	TRUE	endoplasmic reticulum membrane	0.777651209
ENSG00000198689	GO:0005789	CC	Soma	TRUE	TRUE	endoplasmic reticulum membrane	0.685482548
ENSG00000198793	GO:0005789	CC	Soma	TRUE	TRUE	endoplasmic reticulum membrane	-0.725797094
ENSG00000198833	GO:0005789	CC	Soma	TRUE	TRUE	endoplasmic reticulum membrane	-1.281835284
ENSG00000198843	GO:0005789	CC	Soma	TRUE	TRUE	endoplasmic reticulum membrane	-1.213969457
ENSG00000198911	GO:0005789	CC	Soma	TRUE	TRUE	endoplasmic reticulum membrane	-0.041613887
ENSG00000198925	GO:0005789	CC	Soma	TRUE	TRUE	endoplasmic reticulum membrane	0.477606944
ENSG00000198961	GO:0005789	CC	Soma	TRUE	TRUE	endoplasmic reticulum membrane	-1.911232272
ENSG00000206503	GO:0005789	CC	Soma	TRUE	TRUE	endoplasmic reticulum membrane	0.395978843
ENSG00000211456	GO:0005789	CC	Soma	TRUE	TRUE	endoplasmic reticulum membrane	-0.735152389
ENSG00000213741	GO:0005789	CC	Soma	TRUE	TRUE	endoplasmic reticulum membrane	-4.867986787
ENSG00000223802	GO:0005789	CC	Soma	TRUE	TRUE	endoplasmic reticulum membrane	-1.359267456
ENSG00000233927	GO:0005789	CC	Soma	TRUE	TRUE	endoplasmic reticulum membrane	-5.274589129
ENSG00000240857	GO:0005789	CC	Soma	TRUE	TRUE	endoplasmic reticulum membrane	-0.609424195
ENSG00000244038	GO:0005789	CC	Soma	TRUE	TRUE	endoplasmic reticulum membrane	-2.858289672
ENSG00000249915	GO:0005789	CC	Soma	TRUE	TRUE	endoplasmic reticulum membrane	0.376667565
ENSG00000253710	GO:0005789	CC	Soma	TRUE	TRUE	endoplasmic reticulum membrane	-0.970876261
ENSG00000260342	GO:0005789	CC	Soma	TRUE	TRUE	endoplasmic reticulum membrane	0.484692187
ENSG00000265808	GO:0005789	CC	Soma	TRUE	TRUE	endoplasmic reticulum membrane	-0.195142026
ENSG00000272391	GO:0005789	CC	Soma	TRUE	TRUE	endoplasmic reticulum membrane	-1.251279964
ENSG00000002822	GO:0005856	CC	Neurite	TRUE	TRUE	cytoskeleton	-3.305814197
ENSG00000002834	GO:0005856	CC	Neurite	TRUE	TRUE	cytoskeleton	2.054324845
ENSG00000004139	GO:0005856	CC	Neurite	TRUE	TRUE	cytoskeleton	0.605299858
ENSG00000004478	GO:0005856	CC	Neurite	TRUE	TRUE	cytoskeleton	0.23183749
ENSG00000004897	GO:0005856	CC	Neurite	TRUE	TRUE	cytoskeleton	-0.306680051
ENSG00000005022	GO:0005856	CC	Neurite	TRUE	TRUE	cytoskeleton	-0.593438139
ENSG00000005175	GO:0005856	CC	Neurite	TRUE	TRUE	cytoskeleton	-2.452335097
ENSG00000005206	GO:0005856	CC	Neurite	TRUE	TRUE	cytoskeleton	-0.604455077
ENSG00000005249	GO:0005856	CC	Neurite	TRUE	TRUE	cytoskeleton	0.513035895
ENSG00000005810	GO:0005856	CC	Neurite	TRUE	TRUE	cytoskeleton	-0.174106773
ENSG00000006715	GO:0005856	CC	Neurite	TRUE	TRUE	cytoskeleton	-0.155432473
ENSG00000007080	GO:0005856	CC	Neurite	TRUE	TRUE	cytoskeleton	0.797079868
ENSG00000007168	GO:0005856	CC	Neurite	TRUE	TRUE	cytoskeleton	1.603869804
ENSG00000008056	GO:0005856	CC	Neurite	TRUE	TRUE	cytoskeleton	2.30775713
ENSG00000008294	GO:0005856	CC	Neurite	TRUE	TRUE	cytoskeleton	-1.970783848
ENSG00000009694	GO:0005856	CC	Neurite	TRUE	TRUE	cytoskeleton	0.77537221
ENSG00000010017	GO:0005856	CC	Neurite	TRUE	TRUE	cytoskeleton	-0.138112366
ENSG00000010244	GO:0005856	CC	Neurite	TRUE	TRUE	cytoskeleton	-2.325927567
ENSG00000010810	GO:0005856	CC	Neurite	TRUE	TRUE	cytoskeleton	1.337528812
ENSG00000011295	GO:0005856	CC	Neurite	TRUE	TRUE	cytoskeleton	-0.402280742
ENSG00000011426	GO:0005856	CC	Neurite	TRUE	TRUE	cytoskeleton	-0.830696564
ENSG00000011454	GO:0005856	CC	Neurite	TRUE	TRUE	cytoskeleton	0.910594512
ENSG00000013364	GO:0005856	CC	Neurite	TRUE	TRUE	cytoskeleton	-3.094673628
ENSG00000014824	GO:0005856	CC	Neurite	TRUE	TRUE	cytoskeleton	1.024971226
ENSG00000015676	GO:0005856	CC	Neurite	TRUE	TRUE	cytoskeleton	0.827899405
ENSG00000021574	GO:0005856	CC	Neurite	TRUE	TRUE	cytoskeleton	1.305398243
ENSG00000026025	GO:0005856	CC	Neurite	TRUE	TRUE	cytoskeleton	1.447166094
ENSG00000029534	GO:0005856	CC	Neurite	TRUE	TRUE	cytoskeleton	0.68686534
ENSG00000034510	GO:0005856	CC	Neurite	TRUE	TRUE	cytoskeleton	1.49700921
ENSG00000035403	GO:0005856	CC	Neurite	TRUE	TRUE	cytoskeleton	1.230697035
ENSG00000036257	GO:0005856	CC	Neurite	TRUE	TRUE	cytoskeleton	0.69937307
ENSG00000037474	GO:0005856	CC	Neurite	TRUE	TRUE	cytoskeleton	-6.471772819
ENSG00000039068	GO:0005856	CC	Neurite	TRUE	TRUE	cytoskeleton	-1.536952292
ENSG00000039560	GO:0005856	CC	Neurite	TRUE	TRUE	cytoskeleton	-0.085205229
ENSG00000040341	GO:0005856	CC	Neurite	TRUE	TRUE	cytoskeleton	-5.160812154
ENSG00000042493	GO:0005856	CC	Neurite	TRUE	TRUE	cytoskeleton	-0.895577207
ENSG00000044115	GO:0005856	CC	Neurite	TRUE	TRUE	cytoskeleton	-0.27361649
ENSG00000044524	GO:0005856	CC	Neurite	TRUE	TRUE	cytoskeleton	1.704573826
ENSG00000047410	GO:0005856	CC	Neurite	TRUE	TRUE	cytoskeleton	-3.567639705
ENSG00000047849	GO:0005856	CC	Neurite	TRUE	TRUE	cytoskeleton	2.252910281
ENSG00000050405	GO:0005856	CC	Neurite	TRUE	TRUE	cytoskeleton	-1.68705855
ENSG00000050820	GO:0005856	CC	Neurite	TRUE	TRUE	cytoskeleton	1.98373469
ENSG00000052841	GO:0005856	CC	Neurite	TRUE	TRUE	cytoskeleton	-0.932092966
ENSG00000054523	GO:0005856	CC	Neurite	TRUE	TRUE	cytoskeleton	0.252567654
ENSG00000054654	GO:0005856	CC	Neurite	TRUE	TRUE	cytoskeleton	-4.240917631
ENSG00000058272	GO:0005856	CC	Neurite	TRUE	TRUE	cytoskeleton	0.132624073
ENSG00000058404	GO:0005856	CC	Neurite	TRUE	TRUE	cytoskeleton	1.397519426
ENSG00000058453	GO:0005856	CC	Neurite	TRUE	TRUE	cytoskeleton	-3.132771195
ENSG00000058804	GO:0005856	CC	Neurite	TRUE	TRUE	cytoskeleton	-3.736949434
ENSG00000061676	GO:0005856	CC	Neurite	TRUE	TRUE	cytoskeleton	0.851754246
ENSG00000064042	GO:0005856	CC	Neurite	TRUE	TRUE	cytoskeleton	-0.348540407
ENSG00000064666	GO:0005856	CC	Neurite	TRUE	TRUE	cytoskeleton	-1.597984626
ENSG00000064703	GO:0005856	CC	Neurite	TRUE	TRUE	cytoskeleton	-4.519368487
ENSG00000065135	GO:0005856	CC	Neurite	TRUE	TRUE	cytoskeleton	1.485143497
ENSG00000065243	GO:0005856	CC	Neurite	TRUE	TRUE	cytoskeleton	-1.688152049
ENSG00000066032	GO:0005856	CC	Neurite	TRUE	TRUE	cytoskeleton	1.797512709
ENSG00000066629	GO:0005856	CC	Neurite	TRUE	TRUE	cytoskeleton	2.026640857
ENSG00000067560	GO:0005856	CC	Neurite	TRUE	TRUE	cytoskeleton	0.701642406
ENSG00000067798	GO:0005856	CC	Neurite	TRUE	TRUE	cytoskeleton	2.696502765
ENSG00000067900	GO:0005856	CC	Neurite	TRUE	TRUE	cytoskeleton	0.988802428
ENSG00000068024	GO:0005856	CC	Neurite	TRUE	TRUE	cytoskeleton	0.734984898
ENSG00000068796	GO:0005856	CC	Neurite	TRUE	TRUE	cytoskeleton	0.875488156
ENSG00000068903	GO:0005856	CC	Neurite	TRUE	TRUE	cytoskeleton	1.666086232
ENSG00000069424	GO:0005856	CC	Neurite	TRUE	TRUE	cytoskeleton	0.087265808
ENSG00000070087	GO:0005856	CC	Neurite	TRUE	TRUE	cytoskeleton	1.114467511
ENSG00000070371	GO:0005856	CC	Neurite	TRUE	TRUE	cytoskeleton	1.550175801
ENSG00000070501	GO:0005856	CC	Neurite	TRUE	TRUE	cytoskeleton	-2.941757539
ENSG00000070761	GO:0005856	CC	Neurite	TRUE	TRUE	cytoskeleton	-0.257105944
ENSG00000070831	GO:0005856	CC	Neurite	TRUE	TRUE	cytoskeleton	0.940475929
ENSG00000071127	GO:0005856	CC	Neurite	TRUE	TRUE	cytoskeleton	0.64107247
ENSG00000072062	GO:0005856	CC	Neurite	TRUE	TRUE	cytoskeleton	0.18451769733575701
ENSG00000072121	GO:0005856	CC	Neurite	TRUE	TRUE	cytoskeleton	-0.897561312
ENSG00000072501	GO:0005856	CC	Neurite	TRUE	TRUE	cytoskeleton	-3.64014833
ENSG00000072518	GO:0005856	CC	Neurite	TRUE	TRUE	cytoskeleton	0.901340484
ENSG00000072803	GO:0005856	CC	Neurite	TRUE	TRUE	cytoskeleton	-0.422577453
ENSG00000072832	GO:0005856	CC	Neurite	TRUE	TRUE	cytoskeleton	1.557298726
ENSG00000073111	GO:0005856	CC	Neurite	TRUE	TRUE	cytoskeleton	-5.061161412
ENSG00000073350	GO:0005856	CC	Neurite	TRUE	TRUE	cytoskeleton	-1.660304362
ENSG00000073712	GO:0005856	CC	Neurite	TRUE	TRUE	cytoskeleton	0.260447242
ENSG00000073792	GO:0005856	CC	Neurite	TRUE	TRUE	cytoskeleton	-4.130323111
ENSG00000073910	GO:0005856	CC	Neurite	TRUE	TRUE	cytoskeleton	0.10285881
ENSG00000074054	GO:0005856	CC	Neurite	TRUE	TRUE	cytoskeleton	0.366465877
ENSG00000074201	GO:0005856	CC	Neurite	TRUE	TRUE	cytoskeleton	-1.502196454
ENSG00000074319	GO:0005856	CC	Neurite	TRUE	TRUE	cytoskeleton	-0.082778798
ENSG00000075340	GO:0005856	CC	Neurite	TRUE	TRUE	cytoskeleton	1.486559985
ENSG00000075618	GO:0005856	CC	Neurite	TRUE	TRUE	cytoskeleton	1.191053186
ENSG00000075711	GO:0005856	CC	Neurite	TRUE	TRUE	cytoskeleton	1.073739983
ENSG00000075886	GO:0005856	CC	Neurite	TRUE	TRUE	cytoskeleton	1.300516566
ENSG00000075945	GO:0005856	CC	Neurite	TRUE	TRUE	cytoskeleton	2.133001622
ENSG00000076201	GO:0005856	CC	Neurite	TRUE	TRUE	cytoskeleton	0.483268527
ENSG00000076382	GO:0005856	CC	Neurite	TRUE	TRUE	cytoskeleton	0.750336432
ENSG00000076826	GO:0005856	CC	Neurite	TRUE	TRUE	cytoskeleton	1.804664131
ENSG00000077063	GO:0005856	CC	Neurite	TRUE	TRUE	cytoskeleton	-0.794019806
ENSG00000077254	GO:0005856	CC	Neurite	TRUE	TRUE	cytoskeleton	-0.835427033
ENSG00000077380	GO:0005856	CC	Neurite	TRUE	TRUE	cytoskeleton	1.018287516
ENSG00000077549	GO:0005856	CC	Neurite	TRUE	TRUE	cytoskeleton	0.770610674
ENSG00000078018	GO:0005856	CC	Neurite	TRUE	TRUE	cytoskeleton	-0.470272058
ENSG00000078053	GO:0005856	CC	Neurite	TRUE	TRUE	cytoskeleton	1.640581983
ENSG00000078114	GO:0005856	CC	Neurite	TRUE	TRUE	cytoskeleton	1.900047226
ENSG00000078142	GO:0005856	CC	Neurite	TRUE	TRUE	cytoskeleton	-0.071952857
ENSG00000078674	GO:0005856	CC	Neurite	TRUE	TRUE	cytoskeleton	-2.178313202
ENSG00000079616	GO:0005856	CC	Neurite	TRUE	TRUE	cytoskeleton	-2.89870058
ENSG00000079691	GO:0005856	CC	Neurite	TRUE	TRUE	cytoskeleton	-2.392241435
ENSG00000079819	GO:0005856	CC	Neurite	TRUE	TRUE	cytoskeleton	-2.670551675
ENSG00000079841	GO:0005856	CC	Neurite	TRUE	TRUE	cytoskeleton	1.686132435
ENSG00000079999	GO:0005856	CC	Neurite	TRUE	TRUE	cytoskeleton	-1.07363061
ENSG00000080345	GO:0005856	CC	Neurite	TRUE	TRUE	cytoskeleton	-2.58597742
ENSG00000081870	GO:0005856	CC	Neurite	TRUE	TRUE	cytoskeleton	0.152570377
ENSG00000082701	GO:0005856	CC	Neurite	TRUE	TRUE	cytoskeleton	1.19845547
ENSG00000082805	GO:0005856	CC	Neurite	TRUE	TRUE	cytoskeleton	2.053932443
ENSG00000083799	GO:0005856	CC	Neurite	TRUE	TRUE	cytoskeleton	0.646923278
ENSG00000084710	GO:0005856	CC	Neurite	TRUE	TRUE	cytoskeleton	1.504145017
ENSG00000084733	GO:0005856	CC	Neurite	TRUE	TRUE	cytoskeleton	0.956439043
ENSG00000084764	GO:0005856	CC	Neurite	TRUE	TRUE	cytoskeleton	1.285656865
ENSG00000085433	GO:0005856	CC	Neurite	TRUE	TRUE	cytoskeleton	1.497124401
ENSG00000085733	GO:0005856	CC	Neurite	TRUE	TRUE	cytoskeleton	0.467486914
ENSG00000085788	GO:0005856	CC	Neurite	TRUE	TRUE	cytoskeleton	0.895880731
ENSG00000085978	GO:0005856	CC	Neurite	TRUE	TRUE	cytoskeleton	-1.098145481
ENSG00000086061	GO:0005856	CC	Neurite	TRUE	TRUE	cytoskeleton	-0.285516092
ENSG00000086827	GO:0005856	CC	Neurite	TRUE	TRUE	cytoskeleton	-1.980206168
ENSG00000087077	GO:0005856	CC	Neurite	TRUE	TRUE	cytoskeleton	-0.756396842
ENSG00000087250	GO:0005856	CC	Neurite	TRUE	TRUE	cytoskeleton	0.318138004
ENSG00000087274	GO:0005856	CC	Neurite	TRUE	TRUE	cytoskeleton	1.744972719
ENSG00000087302	GO:0005856	CC	Neurite	TRUE	TRUE	cytoskeleton	-1.56180795
ENSG00000087448	GO:0005856	CC	Neurite	TRUE	TRUE	cytoskeleton	1.652751032
ENSG00000087586	GO:0005856	CC	Neurite	TRUE	TRUE	cytoskeleton	-0.802888493
ENSG00000088367	GO:0005856	CC	Neurite	TRUE	TRUE	cytoskeleton	1.939200354
ENSG00000088833	GO:0005856	CC	Neurite	TRUE	TRUE	cytoskeleton	1.474623289
ENSG00000088986	GO:0005856	CC	Neurite	TRUE	TRUE	cytoskeleton	-0.659307739
ENSG00000089159	GO:0005856	CC	Neurite	TRUE	TRUE	cytoskeleton	1.218348707
ENSG00000090273	GO:0005856	CC	Neurite	TRUE	TRUE	cytoskeleton	0.791540515
ENSG00000090316	GO:0005856	CC	Neurite	TRUE	TRUE	cytoskeleton	-1.790953965
ENSG00000090863	GO:0005856	CC	Neurite	TRUE	TRUE	cytoskeleton	-5.753876372
ENSG00000090889	GO:0005856	CC	Neurite	TRUE	TRUE	cytoskeleton	-1.859593778
ENSG00000092199	GO:0005856	CC	Neurite	TRUE	TRUE	cytoskeleton	-4.37770772
ENSG00000092820	GO:0005856	CC	Neurite	TRUE	TRUE	cytoskeleton	-0.441163995
ENSG00000092964	GO:0005856	CC	Neurite	TRUE	TRUE	cytoskeleton	1.701427063
ENSG00000094631	GO:0005856	CC	Neurite	TRUE	TRUE	cytoskeleton	0.729569019
ENSG00000094914	GO:0005856	CC	Neurite	TRUE	TRUE	cytoskeleton	-5.323910331
ENSG00000095637	GO:0005856	CC	Neurite	TRUE	TRUE	cytoskeleton	0.498931822
ENSG00000095906	GO:0005856	CC	Neurite	TRUE	TRUE	cytoskeleton	0.094045094
ENSG00000096696	GO:0005856	CC	Neurite	TRUE	TRUE	cytoskeleton	-5.002540879
ENSG00000097007	GO:0005856	CC	Neurite	TRUE	TRUE	cytoskeleton	0.898464013
ENSG00000099204	GO:0005856	CC	Neurite	TRUE	TRUE	cytoskeleton	1.942150059
ENSG00000099250	GO:0005856	CC	Neurite	TRUE	TRUE	cytoskeleton	1.283735517
ENSG00000099331	GO:0005856	CC	Neurite	TRUE	TRUE	cytoskeleton	-2.524651975
ENSG00000099365	GO:0005856	CC	Neurite	TRUE	TRUE	cytoskeleton	2.517742
ENSG00000099814	GO:0005856	CC	Neurite	TRUE	TRUE	cytoskeleton	2.158792752
ENSG00000099901	GO:0005856	CC	Neurite	TRUE	TRUE	cytoskeleton	0.711053928
ENSG00000099940	GO:0005856	CC	Neurite	TRUE	TRUE	cytoskeleton	1.387814195
ENSG00000100030	GO:0005856	CC	Neurite	TRUE	TRUE	cytoskeleton	1.074697402
ENSG00000100139	GO:0005856	CC	Neurite	TRUE	TRUE	cytoskeleton	1.513586743
ENSG00000100151	GO:0005856	CC	Neurite	TRUE	TRUE	cytoskeleton	-0.281136651
ENSG00000100154	GO:0005856	CC	Neurite	TRUE	TRUE	cytoskeleton	0.357527469
ENSG00000100167	GO:0005856	CC	Neurite	TRUE	TRUE	cytoskeleton	0.836467008
ENSG00000100266	GO:0005856	CC	Neurite	TRUE	TRUE	cytoskeleton	1.071569141
ENSG00000100285	GO:0005856	CC	Neurite	TRUE	TRUE	cytoskeleton	1.567924331
ENSG00000100304	GO:0005856	CC	Neurite	TRUE	TRUE	cytoskeleton	-0.373200611
ENSG00000100345	GO:0005856	CC	Neurite	TRUE	TRUE	cytoskeleton	-0.190517361
ENSG00000100360	GO:0005856	CC	Neurite	TRUE	TRUE	cytoskeleton	9.9323174346466e-4
ENSG00000100401	GO:0005856	CC	Neurite	TRUE	TRUE	cytoskeleton	-0.463397852
ENSG00000100554	GO:0005856	CC	Neurite	TRUE	TRUE	cytoskeleton	-0.578434584
ENSG00000100592	GO:0005856	CC	Neurite	TRUE	TRUE	cytoskeleton	1.394725997
ENSG00000100749	GO:0005856	CC	Neurite	TRUE	TRUE	cytoskeleton	-4.646377855
ENSG00000100796	GO:0005856	CC	Neurite	TRUE	TRUE	cytoskeleton	-3.753698103
ENSG00000100804	GO:0005856	CC	Neurite	TRUE	TRUE	cytoskeleton	-0.632881491
ENSG00000100815	GO:0005856	CC	Neurite	TRUE	TRUE	cytoskeleton	-2.225179885
ENSG00000100823	GO:0005856	CC	Neurite	TRUE	TRUE	cytoskeleton	-3.412673378
ENSG00000100941	GO:0005856	CC	Neurite	TRUE	TRUE	cytoskeleton	-6.324794804
ENSG00000101146	GO:0005856	CC	Neurite	TRUE	TRUE	cytoskeleton	0.358063444
ENSG00000101191	GO:0005856	CC	Neurite	TRUE	TRUE	cytoskeleton	-1.196903352
ENSG00000101298	GO:0005856	CC	Neurite	TRUE	TRUE	cytoskeleton	2.546220372
ENSG00000101350	GO:0005856	CC	Neurite	TRUE	TRUE	cytoskeleton	1.212820478
ENSG00000101367	GO:0005856	CC	Neurite	TRUE	TRUE	cytoskeleton	0.924342395
ENSG00000101460	GO:0005856	CC	Neurite	TRUE	TRUE	cytoskeleton	1.986625113
ENSG00000101558	GO:0005856	CC	Neurite	TRUE	TRUE	cytoskeleton	-0.053861375
ENSG00000101843	GO:0005856	CC	Neurite	TRUE	TRUE	cytoskeleton	0.912971858
ENSG00000101972	GO:0005856	CC	Neurite	TRUE	TRUE	cytoskeleton	-2.760569452
ENSG00000102024	GO:0005856	CC	Neurite	TRUE	TRUE	cytoskeleton	-1.15114706
ENSG00000102119	GO:0005856	CC	Neurite	TRUE	TRUE	cytoskeleton	-0.167570876
ENSG00000102218	GO:0005856	CC	Neurite	TRUE	TRUE	cytoskeleton	0.99402174
ENSG00000102225	GO:0005856	CC	Neurite	TRUE	TRUE	cytoskeleton	0.917783962
ENSG00000102309	GO:0005856	CC	Neurite	TRUE	TRUE	cytoskeleton	1.045664424
ENSG00000102781	GO:0005856	CC	Neurite	TRUE	TRUE	cytoskeleton	1.015539779
ENSG00000102786	GO:0005856	CC	Neurite	TRUE	TRUE	cytoskeleton	-1.147229135
ENSG00000102879	GO:0005856	CC	Neurite	TRUE	TRUE	cytoskeleton	1.56567601
ENSG00000102882	GO:0005856	CC	Neurite	TRUE	TRUE	cytoskeleton	1.106466538
ENSG00000102931	GO:0005856	CC	Neurite	TRUE	TRUE	cytoskeleton	0.897163431
ENSG00000102978	GO:0005856	CC	Neurite	TRUE	TRUE	cytoskeleton	-4.1982064
ENSG00000103160	GO:0005856	CC	Neurite	TRUE	TRUE	cytoskeleton	0.274717966
ENSG00000103187	GO:0005856	CC	Neurite	TRUE	TRUE	cytoskeleton	1.638494
ENSG00000103274	GO:0005856	CC	Neurite	TRUE	TRUE	cytoskeleton	0.361865215
ENSG00000103423	GO:0005856	CC	Neurite	TRUE	TRUE	cytoskeleton	-2.72271933
ENSG00000103647	GO:0005856	CC	Neurite	TRUE	TRUE	cytoskeleton	-0.662310705
ENSG00000103671	GO:0005856	CC	Neurite	TRUE	TRUE	cytoskeleton	-1.24004242
ENSG00000104067	GO:0005856	CC	Neurite	TRUE	TRUE	cytoskeleton	0.184325773
ENSG00000104142	GO:0005856	CC	Neurite	TRUE	TRUE	cytoskeleton	0.601581969
ENSG00000104327	GO:0005856	CC	Neurite	TRUE	TRUE	cytoskeleton	1.314360085
ENSG00000104419	GO:0005856	CC	Neurite	TRUE	TRUE	cytoskeleton	2.53982685
ENSG00000104671	GO:0005856	CC	Neurite	TRUE	TRUE	cytoskeleton	0.588957595
ENSG00000104695	GO:0005856	CC	Neurite	TRUE	TRUE	cytoskeleton	1.675694269
ENSG00000104722	GO:0005856	CC	Neurite	TRUE	TRUE	cytoskeleton	1.74626697
ENSG00000104833	GO:0005856	CC	Neurite	TRUE	TRUE	cytoskeleton	1.840940224
ENSG00000104880	GO:0005856	CC	Neurite	TRUE	TRUE	cytoskeleton	0.108568879
ENSG00000104884	GO:0005856	CC	Neurite	TRUE	TRUE	cytoskeleton	-2.05963251
ENSG00000105254	GO:0005856	CC	Neurite	TRUE	TRUE	cytoskeleton	0.945399868
ENSG00000105255	GO:0005856	CC	Neurite	TRUE	TRUE	cytoskeleton	2.341373156
ENSG00000105514	GO:0005856	CC	Neurite	TRUE	TRUE	cytoskeleton	0.749556213
ENSG00000105568	GO:0005856	CC	Neurite	TRUE	TRUE	cytoskeleton	0.613232731
ENSG00000105613	GO:0005856	CC	Neurite	TRUE	TRUE	cytoskeleton	0.943839821
ENSG00000105810	GO:0005856	CC	Neurite	TRUE	TRUE	cytoskeleton	-2.183211719
ENSG00000105887	GO:0005856	CC	Neurite	TRUE	TRUE	cytoskeleton	1.155446535
ENSG00000106089	GO:0005856	CC	Neurite	TRUE	TRUE	cytoskeleton	2.293492685
ENSG00000106211	GO:0005856	CC	Neurite	TRUE	TRUE	cytoskeleton	-2.831257514
ENSG00000106299	GO:0005856	CC	Neurite	TRUE	TRUE	cytoskeleton	0.763810304
ENSG00000106477	GO:0005856	CC	Neurite	TRUE	TRUE	cytoskeleton	1.336742762
ENSG00000106665	GO:0005856	CC	Neurite	TRUE	TRUE	cytoskeleton	2.191911716
ENSG00000106723	GO:0005856	CC	Neurite	TRUE	TRUE	cytoskeleton	-4.289038841
ENSG00000106976	GO:0005856	CC	Neurite	TRUE	TRUE	cytoskeleton	1.418851749
ENSG00000106992	GO:0005856	CC	Neurite	TRUE	TRUE	cytoskeleton	1.910765315
ENSG00000107201	GO:0005856	CC	Neurite	TRUE	TRUE	cytoskeleton	-0.082083839
ENSG00000107404	GO:0005856	CC	Neurite	TRUE	TRUE	cytoskeleton	-1.393239949
ENSG00000107438	GO:0005856	CC	Neurite	TRUE	TRUE	cytoskeleton	2.137967105
ENSG00000107581	GO:0005856	CC	Neurite	TRUE	TRUE	cytoskeleton	-3.861020915
ENSG00000107833	GO:0005856	CC	Neurite	TRUE	TRUE	cytoskeleton	-4.5265109
ENSG00000107863	GO:0005856	CC	Neurite	TRUE	TRUE	cytoskeleton	3.496987023
ENSG00000107949	GO:0005856	CC	Neurite	TRUE	TRUE	cytoskeleton	-3.968411665
ENSG00000108055	GO:0005856	CC	Neurite	TRUE	TRUE	cytoskeleton	-5.306280739
ENSG00000108091	GO:0005856	CC	Neurite	TRUE	TRUE	cytoskeleton	0.751271347
ENSG00000108387	GO:0005856	CC	Neurite	TRUE	TRUE	cytoskeleton	1.675269864
ENSG00000108465	GO:0005856	CC	Neurite	TRUE	TRUE	cytoskeleton	-1.336760667
ENSG00000108468	GO:0005856	CC	Neurite	TRUE	TRUE	cytoskeleton	-3.775053722
ENSG00000108518	GO:0005856	CC	Neurite	TRUE	TRUE	cytoskeleton	0.141343953
ENSG00000108819	GO:0005856	CC	Neurite	TRUE	TRUE	cytoskeleton	0.265391143
ENSG00000108852	GO:0005856	CC	Neurite	TRUE	TRUE	cytoskeleton	-0.68588574
ENSG00000108946	GO:0005856	CC	Neurite	TRUE	TRUE	cytoskeleton	-0.375318266
ENSG00000108953	GO:0005856	CC	Neurite	TRUE	TRUE	cytoskeleton	1.227086502
ENSG00000108984	GO:0005856	CC	Neurite	TRUE	TRUE	cytoskeleton	0.605663979
ENSG00000109062	GO:0005856	CC	Neurite	TRUE	TRUE	cytoskeleton	0.141667625
ENSG00000109107	GO:0005856	CC	Neurite	TRUE	TRUE	cytoskeleton	1.812465639
ENSG00000109171	GO:0005856	CC	Neurite	TRUE	TRUE	cytoskeleton	0.677730939
ENSG00000109861	GO:0005856	CC	Neurite	TRUE	TRUE	cytoskeleton	-5.587314663
ENSG00000110107	GO:0005856	CC	Neurite	TRUE	TRUE	cytoskeleton	-3.285969759
ENSG00000110367	GO:0005856	CC	Neurite	TRUE	TRUE	cytoskeleton	-2.271938905
ENSG00000110880	GO:0005856	CC	Neurite	TRUE	TRUE	cytoskeleton	0.371566241
ENSG00000111057	GO:0005856	CC	Neurite	TRUE	TRUE	cytoskeleton	-1.395871304
ENSG00000111229	GO:0005856	CC	Neurite	TRUE	TRUE	cytoskeleton	0.262429956
ENSG00000111640	GO:0005856	CC	Neurite	TRUE	TRUE	cytoskeleton	0.795025883
ENSG00000111642	GO:0005856	CC	Neurite	TRUE	TRUE	cytoskeleton	-6.905786835
ENSG00000111731	GO:0005856	CC	Neurite	TRUE	TRUE	cytoskeleton	0.791014061
ENSG00000112062	GO:0005856	CC	Neurite	TRUE	TRUE	cytoskeleton	-2.841735202
ENSG00000112118	GO:0005856	CC	Neurite	TRUE	TRUE	cytoskeleton	-6.196417147
ENSG00000112159	GO:0005856	CC	Neurite	TRUE	TRUE	cytoskeleton	-6.825434288
ENSG00000112186	GO:0005856	CC	Neurite	TRUE	TRUE	cytoskeleton	1.711470255
ENSG00000112208	GO:0005856	CC	Neurite	TRUE	TRUE	cytoskeleton	-0.819496653
ENSG00000112210	GO:0005856	CC	Neurite	TRUE	TRUE	cytoskeleton	0.644599425
ENSG00000112290	GO:0005856	CC	Neurite	TRUE	TRUE	cytoskeleton	1.273659079
ENSG00000112304	GO:0005856	CC	Neurite	TRUE	TRUE	cytoskeleton	-2.019115889
ENSG00000112742	GO:0005856	CC	Neurite	TRUE	TRUE	cytoskeleton	0.34812107
ENSG00000112984	GO:0005856	CC	Neurite	TRUE	TRUE	cytoskeleton	-0.88062286
ENSG00000113141	GO:0005856	CC	Neurite	TRUE	TRUE	cytoskeleton	-3.340655498
ENSG00000113368	GO:0005856	CC	Neurite	TRUE	TRUE	cytoskeleton	-7.728530766
ENSG00000113407	GO:0005856	CC	Neurite	TRUE	TRUE	cytoskeleton	0.345552633
ENSG00000113448	GO:0005856	CC	Neurite	TRUE	TRUE	cytoskeleton	1.65977533
ENSG00000113558	GO:0005856	CC	Neurite	TRUE	TRUE	cytoskeleton	0.341752453
ENSG00000113657	GO:0005856	CC	Neurite	TRUE	TRUE	cytoskeleton	1.484892025
ENSG00000113712	GO:0005856	CC	Neurite	TRUE	TRUE	cytoskeleton	-0.825557092
ENSG00000113758	GO:0005856	CC	Neurite	TRUE	TRUE	cytoskeleton	0.537274991
ENSG00000114021	GO:0005856	CC	Neurite	TRUE	TRUE	cytoskeleton	1.070248486
ENSG00000114302	GO:0005856	CC	Neurite	TRUE	TRUE	cytoskeleton	0.349155422
ENSG00000114346	GO:0005856	CC	Neurite	TRUE	TRUE	cytoskeleton	0.005467243
ENSG00000114353	GO:0005856	CC	Neurite	TRUE	TRUE	cytoskeleton	0.505785121
ENSG00000114520	GO:0005856	CC	Neurite	TRUE	TRUE	cytoskeleton	0.069669688
ENSG00000114993	GO:0005856	CC	Neurite	TRUE	TRUE	cytoskeleton	-1.076390887
ENSG00000115073	GO:0005856	CC	Neurite	TRUE	TRUE	cytoskeleton	0.44025482
ENSG00000115091	GO:0005856	CC	Neurite	TRUE	TRUE	cytoskeleton	0.444910239
ENSG00000115109	GO:0005856	CC	Neurite	TRUE	TRUE	cytoskeleton	-1.500724286
ENSG00000115306	GO:0005856	CC	Neurite	TRUE	TRUE	cytoskeleton	1.083257529
ENSG00000115317	GO:0005856	CC	Neurite	TRUE	TRUE	cytoskeleton	0.20144239
ENSG00000115355	GO:0005856	CC	Neurite	TRUE	TRUE	cytoskeleton	0.92300273
ENSG00000115484	GO:0005856	CC	Neurite	TRUE	TRUE	cytoskeleton	-0.675632294
ENSG00000115504	GO:0005856	CC	Neurite	TRUE	TRUE	cytoskeleton	-0.167044975
ENSG00000115514	GO:0005856	CC	Neurite	TRUE	TRUE	cytoskeleton	-0.252837784
ENSG00000115760	GO:0005856	CC	Neurite	TRUE	TRUE	cytoskeleton	-3.539300673
ENSG00000115902	GO:0005856	CC	Neurite	TRUE	TRUE	cytoskeleton	0.193933261
ENSG00000115942	GO:0005856	CC	Neurite	TRUE	TRUE	cytoskeleton	-2.243732929
ENSG00000116133	GO:0005856	CC	Neurite	TRUE	TRUE	cytoskeleton	-0.829806482
ENSG00000116489	GO:0005856	CC	Neurite	TRUE	TRUE	cytoskeleton	1.069503307
ENSG00000116584	GO:0005856	CC	Neurite	TRUE	TRUE	cytoskeleton	-2.663899846
ENSG00000116670	GO:0005856	CC	Neurite	TRUE	TRUE	cytoskeleton	-2.150800775
ENSG00000116679	GO:0005856	CC	Neurite	TRUE	TRUE	cytoskeleton	-2.891314041
ENSG00000116688	GO:0005856	CC	Neurite	TRUE	TRUE	cytoskeleton	0.313955801
ENSG00000116752	GO:0005856	CC	Neurite	TRUE	TRUE	cytoskeleton	-4.320886778
ENSG00000116852	GO:0005856	CC	Neurite	TRUE	TRUE	cytoskeleton	2.002504608
ENSG00000116871	GO:0005856	CC	Neurite	TRUE	TRUE	cytoskeleton	1.641978213
ENSG00000117016	GO:0005856	CC	Neurite	TRUE	TRUE	cytoskeleton	0.684679238
ENSG00000117394	GO:0005856	CC	Neurite	TRUE	TRUE	cytoskeleton	0.320241954
ENSG00000117480	GO:0005856	CC	Neurite	TRUE	TRUE	cytoskeleton	1.8976379586277e-4
ENSG00000117519	GO:0005856	CC	Neurite	TRUE	TRUE	cytoskeleton	0.870825395
ENSG00000117632	GO:0005856	CC	Neurite	TRUE	TRUE	cytoskeleton	1.879217641
ENSG00000117724	GO:0005856	CC	Neurite	TRUE	TRUE	cytoskeleton	-1.239553574
ENSG00000118007	GO:0005856	CC	Neurite	TRUE	TRUE	cytoskeleton	-0.802838281
ENSG00000118200	GO:0005856	CC	Neurite	TRUE	TRUE	cytoskeleton	-0.080711039
ENSG00000118432	GO:0005856	CC	Neurite	TRUE	TRUE	cytoskeleton	1.896278565
ENSG00000118473	GO:0005856	CC	Neurite	TRUE	TRUE	cytoskeleton	1.872670974
ENSG00000118680	GO:0005856	CC	Neurite	TRUE	TRUE	cytoskeleton	0.367668272
ENSG00000119283	GO:0005856	CC	Neurite	TRUE	TRUE	cytoskeleton	1.772046708
ENSG00000119321	GO:0005856	CC	Neurite	TRUE	TRUE	cytoskeleton	-1.16343366
ENSG00000119392	GO:0005856	CC	Neurite	TRUE	TRUE	cytoskeleton	-1.447855912
ENSG00000119523	GO:0005856	CC	Neurite	TRUE	TRUE	cytoskeleton	-1.813217216
ENSG00000119541	GO:0005856	CC	Neurite	TRUE	TRUE	cytoskeleton	0.603037961
ENSG00000119547	GO:0005856	CC	Neurite	TRUE	TRUE	cytoskeleton	-0.230858933
ENSG00000119638	GO:0005856	CC	Neurite	TRUE	TRUE	cytoskeleton	-0.2466146
ENSG00000119777	GO:0005856	CC	Neurite	TRUE	TRUE	cytoskeleton	-3.290763147
ENSG00000120008	GO:0005856	CC	Neurite	TRUE	TRUE	cytoskeleton	-0.81308939
ENSG00000120438	GO:0005856	CC	Neurite	TRUE	TRUE	cytoskeleton	-0.221354911
ENSG00000120539	GO:0005856	CC	Neurite	TRUE	TRUE	cytoskeleton	-3.425516125
ENSG00000120694	GO:0005856	CC	Neurite	TRUE	TRUE	cytoskeleton	0.757782026
ENSG00000120756	GO:0005856	CC	Neurite	TRUE	TRUE	cytoskeleton	0.225535126
ENSG00000120885	GO:0005856	CC	Neurite	TRUE	TRUE	cytoskeleton	0.113226989
ENSG00000122257	GO:0005856	CC	Neurite	TRUE	TRUE	cytoskeleton	-2.748120928
ENSG00000122359	GO:0005856	CC	Neurite	TRUE	TRUE	cytoskeleton	-0.406323959
ENSG00000122545	GO:0005856	CC	Neurite	TRUE	TRUE	cytoskeleton	1.07753684
ENSG00000122565	GO:0005856	CC	Neurite	TRUE	TRUE	cytoskeleton	-4.330004939
ENSG00000122574	GO:0005856	CC	Neurite	TRUE	TRUE	cytoskeleton	1.516545433
ENSG00000122705	GO:0005856	CC	Neurite	TRUE	TRUE	cytoskeleton	1.264895687
ENSG00000122966	GO:0005856	CC	Neurite	TRUE	TRUE	cytoskeleton	0.150824523
ENSG00000122971	GO:0005856	CC	Neurite	TRUE	TRUE	cytoskeleton	-1.491672418
ENSG00000123349	GO:0005856	CC	Neurite	TRUE	TRUE	cytoskeleton	1.21611265
ENSG00000123374	GO:0005856	CC	Neurite	TRUE	TRUE	cytoskeleton	-2.94656809
ENSG00000123384	GO:0005856	CC	Neurite	TRUE	TRUE	cytoskeleton	-1.135780822
ENSG00000123607	GO:0005856	CC	Neurite	TRUE	TRUE	cytoskeleton	-0.452484951
ENSG00000124160	GO:0005856	CC	Neurite	TRUE	TRUE	cytoskeleton	-3.547048614
ENSG00000124198	GO:0005856	CC	Neurite	TRUE	TRUE	cytoskeleton	-0.443268343
ENSG00000124209	GO:0005856	CC	Neurite	TRUE	TRUE	cytoskeleton	0.261388049
ENSG00000124214	GO:0005856	CC	Neurite	TRUE	TRUE	cytoskeleton	-4.94399589
ENSG00000124659	GO:0005856	CC	Neurite	TRUE	TRUE	cytoskeleton	1.425251637
ENSG00000124831	GO:0005856	CC	Neurite	TRUE	TRUE	cytoskeleton	0.71947264
ENSG00000124942	GO:0005856	CC	Neurite	TRUE	TRUE	cytoskeleton	-0.425683211
ENSG00000125304	GO:0005856	CC	Neurite	TRUE	TRUE	cytoskeleton	-5.095044538
ENSG00000125351	GO:0005856	CC	Neurite	TRUE	TRUE	cytoskeleton	1.335888882
ENSG00000125354	GO:0005856	CC	Neurite	TRUE	TRUE	cytoskeleton	1.154366475
ENSG00000125450	GO:0005856	CC	Neurite	TRUE	TRUE	cytoskeleton	-4.617882576
ENSG00000125746	GO:0005856	CC	Neurite	TRUE	TRUE	cytoskeleton	1.364825087
ENSG00000125753	GO:0005856	CC	Neurite	TRUE	TRUE	cytoskeleton	-0.429246884
ENSG00000125755	GO:0005856	CC	Neurite	TRUE	TRUE	cytoskeleton	-0.848447199
ENSG00000125868	GO:0005856	CC	Neurite	TRUE	TRUE	cytoskeleton	0.600340291
ENSG00000125971	GO:0005856	CC	Neurite	TRUE	TRUE	cytoskeleton	0.810639838
ENSG00000126216	GO:0005856	CC	Neurite	TRUE	TRUE	cytoskeleton	-1.51668037
ENSG00000126524	GO:0005856	CC	Neurite	TRUE	TRUE	cytoskeleton	-0.865143964
ENSG00000126803	GO:0005856	CC	Neurite	TRUE	TRUE	cytoskeleton	-1.775826058
ENSG00000126934	GO:0005856	CC	Neurite	TRUE	TRUE	cytoskeleton	0.998696075
ENSG00000127328	GO:0005856	CC	Neurite	TRUE	TRUE	cytoskeleton	0.963295771
ENSG00000127481	GO:0005856	CC	Neurite	TRUE	TRUE	cytoskeleton	-0.16926704
ENSG00000127603	GO:0005856	CC	Neurite	TRUE	TRUE	cytoskeleton	0.143990288
ENSG00000127824	GO:0005856	CC	Neurite	TRUE	TRUE	cytoskeleton	0.273733381
ENSG00000127837	GO:0005856	CC	Neurite	TRUE	TRUE	cytoskeleton	-0.461656857
ENSG00000127914	GO:0005856	CC	Neurite	TRUE	TRUE	cytoskeleton	-3.74589847
ENSG00000127946	GO:0005856	CC	Neurite	TRUE	TRUE	cytoskeleton	0.532584845
ENSG00000127947	GO:0005856	CC	Neurite	TRUE	TRUE	cytoskeleton	0.365286817
ENSG00000127955	GO:0005856	CC	Neurite	TRUE	TRUE	cytoskeleton	1.699369212
ENSG00000128567	GO:0005856	CC	Neurite	TRUE	TRUE	cytoskeleton	-3.89722666
ENSG00000128591	GO:0005856	CC	Neurite	TRUE	TRUE	cytoskeleton	-0.652407692
ENSG00000128641	GO:0005856	CC	Neurite	TRUE	TRUE	cytoskeleton	-0.33960176
ENSG00000128872	GO:0005856	CC	Neurite	TRUE	TRUE	cytoskeleton	1.832779226
ENSG00000129084	GO:0005856	CC	Neurite	TRUE	TRUE	cytoskeleton	-0.030288546
ENSG00000129116	GO:0005856	CC	Neurite	TRUE	TRUE	cytoskeleton	1.154286822
ENSG00000129682	GO:0005856	CC	Neurite	TRUE	TRUE	cytoskeleton	0.713483435
ENSG00000129696	GO:0005856	CC	Neurite	TRUE	TRUE	cytoskeleton	-1.658393767
ENSG00000130177	GO:0005856	CC	Neurite	TRUE	TRUE	cytoskeleton	-0.997894772
ENSG00000130294	GO:0005856	CC	Neurite	TRUE	TRUE	cytoskeleton	0.047064963
ENSG00000130340	GO:0005856	CC	Neurite	TRUE	TRUE	cytoskeleton	-0.458316659
ENSG00000130402	GO:0005856	CC	Neurite	TRUE	TRUE	cytoskeleton	0.449354744
ENSG00000130429	GO:0005856	CC	Neurite	TRUE	TRUE	cytoskeleton	-1.46696802
ENSG00000130479	GO:0005856	CC	Neurite	TRUE	TRUE	cytoskeleton	0.924453012
ENSG00000130559	GO:0005856	CC	Neurite	TRUE	TRUE	cytoskeleton	1.055456408
ENSG00000130640	GO:0005856	CC	Neurite	TRUE	TRUE	cytoskeleton	-2.503616241
ENSG00000130779	GO:0005856	CC	Neurite	TRUE	TRUE	cytoskeleton	0.881049298
ENSG00000130787	GO:0005856	CC	Neurite	TRUE	TRUE	cytoskeleton	0.727477587
ENSG00000130830	GO:0005856	CC	Neurite	TRUE	TRUE	cytoskeleton	0.462439005
ENSG00000131016	GO:0005856	CC	Neurite	TRUE	TRUE	cytoskeleton	1.931345061
ENSG00000131018	GO:0005856	CC	Neurite	TRUE	TRUE	cytoskeleton	0.469501303
ENSG00000131051	GO:0005856	CC	Neurite	TRUE	TRUE	cytoskeleton	-6.391227921
ENSG00000131165	GO:0005856	CC	Neurite	TRUE	TRUE	cytoskeleton	0.798688564
ENSG00000131236	GO:0005856	CC	Neurite	TRUE	TRUE	cytoskeleton	1.344982843
ENSG00000131437	GO:0005856	CC	Neurite	TRUE	TRUE	cytoskeleton	0.747846055
ENSG00000131462	GO:0005856	CC	Neurite	TRUE	TRUE	cytoskeleton	-2.344372022
ENSG00000131504	GO:0005856	CC	Neurite	TRUE	TRUE	cytoskeleton	-0.106136293
ENSG00000131711	GO:0005856	CC	Neurite	TRUE	TRUE	cytoskeleton	2.215778327
ENSG00000131747	GO:0005856	CC	Neurite	TRUE	TRUE	cytoskeleton	-6.611607551
ENSG00000131899	GO:0005856	CC	Neurite	TRUE	TRUE	cytoskeleton	-0.464066884
ENSG00000131966	GO:0005856	CC	Neurite	TRUE	TRUE	cytoskeleton	0.613085927
ENSG00000132024	GO:0005856	CC	Neurite	TRUE	TRUE	cytoskeleton	0.926143466
ENSG00000132341	GO:0005856	CC	Neurite	TRUE	TRUE	cytoskeleton	-1.118079786
ENSG00000132359	GO:0005856	CC	Neurite	TRUE	TRUE	cytoskeleton	0.872375998
ENSG00000132434	GO:0005856	CC	Neurite	TRUE	TRUE	cytoskeleton	1.111054573
ENSG00000132535	GO:0005856	CC	Neurite	TRUE	TRUE	cytoskeleton	2.10893233
ENSG00000132563	GO:0005856	CC	Neurite	TRUE	TRUE	cytoskeleton	0.252741425
ENSG00000132589	GO:0005856	CC	Neurite	TRUE	TRUE	cytoskeleton	-0.48657467
ENSG00000132639	GO:0005856	CC	Neurite	TRUE	TRUE	cytoskeleton	3.480852544
ENSG00000132646	GO:0005856	CC	Neurite	TRUE	TRUE	cytoskeleton	-4.959341711
ENSG00000132688	GO:0005856	CC	Neurite	TRUE	TRUE	cytoskeleton	1.839391983
ENSG00000132792	GO:0005856	CC	Neurite	TRUE	TRUE	cytoskeleton	-4.399038169
ENSG00000132849	GO:0005856	CC	Neurite	TRUE	TRUE	cytoskeleton	0.80175378
ENSG00000132912	GO:0005856	CC	Neurite	TRUE	TRUE	cytoskeleton	0.18706964
ENSG00000132970	GO:0005856	CC	Neurite	TRUE	TRUE	cytoskeleton	1.380301114
ENSG00000133026	GO:0005856	CC	Neurite	TRUE	TRUE	cytoskeleton	-0.343129392
ENSG00000133030	GO:0005856	CC	Neurite	TRUE	TRUE	cytoskeleton	-0.423492289
ENSG00000133112	GO:0005856	CC	Neurite	TRUE	TRUE	cytoskeleton	0.744888567
ENSG00000133627	GO:0005856	CC	Neurite	TRUE	TRUE	cytoskeleton	0.049044931
ENSG00000133789	GO:0005856	CC	Neurite	TRUE	TRUE	cytoskeleton	-0.562815535
ENSG00000133884	GO:0005856	CC	Neurite	TRUE	TRUE	cytoskeleton	-1.758884121
ENSG00000134057	GO:0005856	CC	Neurite	TRUE	TRUE	cytoskeleton	-2.314509345
ENSG00000134108	GO:0005856	CC	Neurite	TRUE	TRUE	cytoskeleton	-0.153009114
ENSG00000134318	GO:0005856	CC	Neurite	TRUE	TRUE	cytoskeleton	0.963016036
ENSG00000134369	GO:0005856	CC	Neurite	TRUE	TRUE	cytoskeleton	0.720046749
ENSG00000134504	GO:0005856	CC	Neurite	TRUE	TRUE	cytoskeleton	-0.49830825
ENSG00000134982	GO:0005856	CC	Neurite	TRUE	TRUE	cytoskeleton	-1.333727571
ENSG00000135046	GO:0005856	CC	Neurite	TRUE	TRUE	cytoskeleton	-2.049443434
ENSG00000135406	GO:0005856	CC	Neurite	TRUE	TRUE	cytoskeleton	1.016920411
ENSG00000135596	GO:0005856	CC	Neurite	TRUE	TRUE	cytoskeleton	0.221720568
ENSG00000135624	GO:0005856	CC	Neurite	TRUE	TRUE	cytoskeleton	-0.527667029
ENSG00000135720	GO:0005856	CC	Neurite	TRUE	TRUE	cytoskeleton	0.968159424
ENSG00000135829	GO:0005856	CC	Neurite	TRUE	TRUE	cytoskeleton	-5.32469549
ENSG00000135931	GO:0005856	CC	Neurite	TRUE	TRUE	cytoskeleton	0.606028013
ENSG00000136026	GO:0005856	CC	Neurite	TRUE	TRUE	cytoskeleton	-6.972391025
ENSG00000136068	GO:0005856	CC	Neurite	TRUE	TRUE	cytoskeleton	-1.129758279
ENSG00000136238	GO:0005856	CC	Neurite	TRUE	TRUE	cytoskeleton	1.50733544
ENSG00000136279	GO:0005856	CC	Neurite	TRUE	TRUE	cytoskeleton	0.876823185
ENSG00000136717	GO:0005856	CC	Neurite	TRUE	TRUE	cytoskeleton	2.246124943
ENSG00000136754	GO:0005856	CC	Neurite	TRUE	TRUE	cytoskeleton	1.106810857
ENSG00000136813	GO:0005856	CC	Neurite	TRUE	TRUE	cytoskeleton	-0.728457921
ENSG00000136827	GO:0005856	CC	Neurite	TRUE	TRUE	cytoskeleton	-2.508690387
ENSG00000136842	GO:0005856	CC	Neurite	TRUE	TRUE	cytoskeleton	0.464589286
ENSG00000136872	GO:0005856	CC	Neurite	TRUE	TRUE	cytoskeleton	-2.3427862
ENSG00000136950	GO:0005856	CC	Neurite	TRUE	TRUE	cytoskeleton	-0.03462003
ENSG00000137076	GO:0005856	CC	Neurite	TRUE	TRUE	cytoskeleton	-0.611578953
ENSG00000137100	GO:0005856	CC	Neurite	TRUE	TRUE	cytoskeleton	0.585240525
ENSG00000137171	GO:0005856	CC	Neurite	TRUE	TRUE	cytoskeleton	1.051610746
ENSG00000137216	GO:0005856	CC	Neurite	TRUE	TRUE	cytoskeleton	-1.586835796
ENSG00000137285	GO:0005856	CC	Neurite	TRUE	TRUE	cytoskeleton	1.145586401
ENSG00000137343	GO:0005856	CC	Neurite	TRUE	TRUE	cytoskeleton	1.261553585
ENSG00000137497	GO:0005856	CC	Neurite	TRUE	TRUE	cytoskeleton	-3.604631318
ENSG00000137575	GO:0005856	CC	Neurite	TRUE	TRUE	cytoskeleton	2.3170092928737e-4
ENSG00000137710	GO:0005856	CC	Neurite	TRUE	TRUE	cytoskeleton	1.108371149
ENSG00000137814	GO:0005856	CC	Neurite	TRUE	TRUE	cytoskeleton	-1.19541805
ENSG00000137824	GO:0005856	CC	Neurite	TRUE	TRUE	cytoskeleton	-0.639189367
ENSG00000137831	GO:0005856	CC	Neurite	TRUE	TRUE	cytoskeleton	-0.962194629
ENSG00000137942	GO:0005856	CC	Neurite	TRUE	TRUE	cytoskeleton	1.113636165
ENSG00000138071	GO:0005856	CC	Neurite	TRUE	TRUE	cytoskeleton	0.269240575
ENSG00000138078	GO:0005856	CC	Neurite	TRUE	TRUE	cytoskeleton	-0.290563702
ENSG00000138095	GO:0005856	CC	Neurite	TRUE	TRUE	cytoskeleton	-2.52174516
ENSG00000138107	GO:0005856	CC	Neurite	TRUE	TRUE	cytoskeleton	0.146471073
ENSG00000138160	GO:0005856	CC	Neurite	TRUE	TRUE	cytoskeleton	-1.590113762
ENSG00000138162	GO:0005856	CC	Neurite	TRUE	TRUE	cytoskeleton	0.857355863
ENSG00000138175	GO:0005856	CC	Neurite	TRUE	TRUE	cytoskeleton	0.538449716
ENSG00000138411	GO:0005856	CC	Neurite	TRUE	TRUE	cytoskeleton	0.464172894
ENSG00000138430	GO:0005856	CC	Neurite	TRUE	TRUE	cytoskeleton	0.618640467
ENSG00000138443	GO:0005856	CC	Neurite	TRUE	TRUE	cytoskeleton	1.016329196
ENSG00000138594	GO:0005856	CC	Neurite	TRUE	TRUE	cytoskeleton	-0.17431972
ENSG00000138758	GO:0005856	CC	Neurite	TRUE	TRUE	cytoskeleton	1.184052043
ENSG00000139112	GO:0005856	CC	Neurite	TRUE	TRUE	cytoskeleton	0.62228645
ENSG00000139116	GO:0005856	CC	Neurite	TRUE	TRUE	cytoskeleton	1.61358681
ENSG00000139132	GO:0005856	CC	Neurite	TRUE	TRUE	cytoskeleton	0.520248575
ENSG00000139687	GO:0005856	CC	Neurite	TRUE	TRUE	cytoskeleton	-3.259322709
ENSG00000139737	GO:0005856	CC	Neurite	TRUE	TRUE	cytoskeleton	-0.894363399
ENSG00000140259	GO:0005856	CC	Neurite	TRUE	TRUE	cytoskeleton	-2.349515799
ENSG00000140575	GO:0005856	CC	Neurite	TRUE	TRUE	cytoskeleton	-2.415739375
ENSG00000140854	GO:0005856	CC	Neurite	TRUE	TRUE	cytoskeleton	1.605666884
ENSG00000141027	GO:0005856	CC	Neurite	TRUE	TRUE	cytoskeleton	-0.865867634
ENSG00000141367	GO:0005856	CC	Neurite	TRUE	TRUE	cytoskeleton	0.617843424
ENSG00000141522	GO:0005856	CC	Neurite	TRUE	TRUE	cytoskeleton	1.947807164
ENSG00000141551	GO:0005856	CC	Neurite	TRUE	TRUE	cytoskeleton	-0.53864115
ENSG00000141646	GO:0005856	CC	Neurite	TRUE	TRUE	cytoskeleton	-0.1762092
ENSG00000141985	GO:0005856	CC	Neurite	TRUE	TRUE	cytoskeleton	1.07380866
ENSG00000142002	GO:0005856	CC	Neurite	TRUE	TRUE	cytoskeleton	-1.290785854
ENSG00000142186	GO:0005856	CC	Neurite	TRUE	TRUE	cytoskeleton	-0.545501365
ENSG00000142192	GO:0005856	CC	Neurite	TRUE	TRUE	cytoskeleton	-0.014516199
ENSG00000142208	GO:0005856	CC	Neurite	TRUE	TRUE	cytoskeleton	0.540658991
ENSG00000142875	GO:0005856	CC	Neurite	TRUE	TRUE	cytoskeleton	0.890577377
ENSG00000142945	GO:0005856	CC	Neurite	TRUE	TRUE	cytoskeleton	-3.219648589
ENSG00000143079	GO:0005856	CC	Neurite	TRUE	TRUE	cytoskeleton	0.445457397
ENSG00000143322	GO:0005856	CC	Neurite	TRUE	TRUE	cytoskeleton	2.026747502
ENSG00000143376	GO:0005856	CC	Neurite	TRUE	TRUE	cytoskeleton	-0.857016051
ENSG00000143575	GO:0005856	CC	Neurite	TRUE	TRUE	cytoskeleton	-0.277304422
ENSG00000143776	GO:0005856	CC	Neurite	TRUE	TRUE	cytoskeleton	0.647549176
ENSG00000143862	GO:0005856	CC	Neurite	TRUE	TRUE	cytoskeleton	-0.077341149
ENSG00000143924	GO:0005856	CC	Neurite	TRUE	TRUE	cytoskeleton	1.111577728
ENSG00000143933	GO:0005856	CC	Neurite	TRUE	TRUE	cytoskeleton	1.831974365
ENSG00000144021	GO:0005856	CC	Neurite	TRUE	TRUE	cytoskeleton	0.155595369
ENSG00000144566	GO:0005856	CC	Neurite	TRUE	TRUE	cytoskeleton	0.902018117
ENSG00000144635	GO:0005856	CC	Neurite	TRUE	TRUE	cytoskeleton	0.555549845
ENSG00000144645	GO:0005856	CC	Neurite	TRUE	TRUE	cytoskeleton	-0.0401479
ENSG00000144746	GO:0005856	CC	Neurite	TRUE	TRUE	cytoskeleton	0.610414306
ENSG00000144867	GO:0005856	CC	Neurite	TRUE	TRUE	cytoskeleton	-1.324735302
ENSG00000145012	GO:0005856	CC	Neurite	TRUE	TRUE	cytoskeleton	0.465793658
ENSG00000145335	GO:0005856	CC	Neurite	TRUE	TRUE	cytoskeleton	2.100061121
ENSG00000145348	GO:0005856	CC	Neurite	TRUE	TRUE	cytoskeleton	1.489111973
ENSG00000145703	GO:0005856	CC	Neurite	TRUE	TRUE	cytoskeleton	-4.424904586
ENSG00000146216	GO:0005856	CC	Neurite	TRUE	TRUE	cytoskeleton	2.628289503
ENSG00000146425	GO:0005856	CC	Neurite	TRUE	TRUE	cytoskeleton	0.584899974
ENSG00000146731	GO:0005856	CC	Neurite	TRUE	TRUE	cytoskeleton	-0.494724361
ENSG00000146826	GO:0005856	CC	Neurite	TRUE	TRUE	cytoskeleton	0.878687467
ENSG00000146872	GO:0005856	CC	Neurite	TRUE	TRUE	cytoskeleton	-1.339120246
ENSG00000147065	GO:0005856	CC	Neurite	TRUE	TRUE	cytoskeleton	0.859897763
ENSG00000147400	GO:0005856	CC	Neurite	TRUE	TRUE	cytoskeleton	1.0739892193121101
ENSG00000147799	GO:0005856	CC	Neurite	TRUE	TRUE	cytoskeleton	1.563360395
ENSG00000147874	GO:0005856	CC	Neurite	TRUE	TRUE	cytoskeleton	-1.292724438
ENSG00000148175	GO:0005856	CC	Neurite	TRUE	TRUE	cytoskeleton	-0.346997104
ENSG00000148180	GO:0005856	CC	Neurite	TRUE	TRUE	cytoskeleton	1.037662293
ENSG00000148498	GO:0005856	CC	Neurite	TRUE	TRUE	cytoskeleton	-1.368262202
ENSG00000148700	GO:0005856	CC	Neurite	TRUE	TRUE	cytoskeleton	1.061967517
ENSG00000148798	GO:0005856	CC	Neurite	TRUE	TRUE	cytoskeleton	1.550009962
ENSG00000149115	GO:0005856	CC	Neurite	TRUE	TRUE	cytoskeleton	0.954397946
ENSG00000149269	GO:0005856	CC	Neurite	TRUE	TRUE	cytoskeleton	1.53439996
ENSG00000149273	GO:0005856	CC	Neurite	TRUE	TRUE	cytoskeleton	-3.637619721
ENSG00000149311	GO:0005856	CC	Neurite	TRUE	TRUE	cytoskeleton	-2.789224909
ENSG00000149554	GO:0005856	CC	Neurite	TRUE	TRUE	cytoskeleton	-0.311461134
ENSG00000149557	GO:0005856	CC	Neurite	TRUE	TRUE	cytoskeleton	-1.370196801
ENSG00000149923	GO:0005856	CC	Neurite	TRUE	TRUE	cytoskeleton	-2.284599615
ENSG00000149925	GO:0005856	CC	Neurite	TRUE	TRUE	cytoskeleton	1.591506116
ENSG00000149930	GO:0005856	CC	Neurite	TRUE	TRUE	cytoskeleton	-0.029219496
ENSG00000150753	GO:0005856	CC	Neurite	TRUE	TRUE	cytoskeleton	-0.799511239
ENSG00000151150	GO:0005856	CC	Neurite	TRUE	TRUE	cytoskeleton	-1.064621666
ENSG00000151208	GO:0005856	CC	Neurite	TRUE	TRUE	cytoskeleton	-1.235477264
ENSG00000151239	GO:0005856	CC	Neurite	TRUE	TRUE	cytoskeleton	0.796264368
ENSG00000151414	GO:0005856	CC	Neurite	TRUE	TRUE	cytoskeleton	0.89994384
ENSG00000151474	GO:0005856	CC	Neurite	TRUE	TRUE	cytoskeleton	1.110442188
ENSG00000151746	GO:0005856	CC	Neurite	TRUE	TRUE	cytoskeleton	1.456809923
ENSG00000151914	GO:0005856	CC	Neurite	TRUE	TRUE	cytoskeleton	0.536531181
ENSG00000152503	GO:0005856	CC	Neurite	TRUE	TRUE	cytoskeleton	0.490571292
ENSG00000152767	GO:0005856	CC	Neurite	TRUE	TRUE	cytoskeleton	-0.031815936
ENSG00000152778	GO:0005856	CC	Neurite	TRUE	TRUE	cytoskeleton	1.494977709
ENSG00000152818	GO:0005856	CC	Neurite	TRUE	TRUE	cytoskeleton	-2.122475298
ENSG00000153187	GO:0005856	CC	Neurite	TRUE	TRUE	cytoskeleton	-6.030237599
ENSG00000153317	GO:0005856	CC	Neurite	TRUE	TRUE	cytoskeleton	1.279000618
ENSG00000154027	GO:0005856	CC	Neurite	TRUE	TRUE	cytoskeleton	0.352970093
ENSG00000154114	GO:0005856	CC	Neurite	TRUE	TRUE	cytoskeleton	1.75633132
ENSG00000154310	GO:0005856	CC	Neurite	TRUE	TRUE	cytoskeleton	1.003193852
ENSG00000154328	GO:0005856	CC	Neurite	TRUE	TRUE	cytoskeleton	0.19907234
ENSG00000154380	GO:0005856	CC	Neurite	TRUE	TRUE	cytoskeleton	0.798060204
ENSG00000154556	GO:0005856	CC	Neurite	TRUE	TRUE	cytoskeleton	-0.244746298
ENSG00000154783	GO:0005856	CC	Neurite	TRUE	TRUE	cytoskeleton	-0.232227128
ENSG00000155229	GO:0005856	CC	Neurite	TRUE	TRUE	cytoskeleton	-0.555188207
ENSG00000155380	GO:0005856	CC	Neurite	TRUE	TRUE	cytoskeleton	0.942839339
ENSG00000155897	GO:0005856	CC	Neurite	TRUE	TRUE	cytoskeleton	1.33804488
ENSG00000155975	GO:0005856	CC	Neurite	TRUE	TRUE	cytoskeleton	0.898562893
ENSG00000155980	GO:0005856	CC	Neurite	TRUE	TRUE	cytoskeleton	0.734789151
ENSG00000156261	GO:0005856	CC	Neurite	TRUE	TRUE	cytoskeleton	-0.44769683
ENSG00000156508	GO:0005856	CC	Neurite	TRUE	TRUE	cytoskeleton	0.057066089
ENSG00000156973	GO:0005856	CC	Neurite	TRUE	TRUE	cytoskeleton	0.125715632
ENSG00000157483	GO:0005856	CC	Neurite	TRUE	TRUE	cytoskeleton	-0.508362268
ENSG00000157540	GO:0005856	CC	Neurite	TRUE	TRUE	cytoskeleton	0.267166274
ENSG00000158161	GO:0005856	CC	Neurite	TRUE	TRUE	cytoskeleton	-1.383818469
ENSG00000158195	GO:0005856	CC	Neurite	TRUE	TRUE	cytoskeleton	-1.489777505
ENSG00000158528	GO:0005856	CC	Neurite	TRUE	TRUE	cytoskeleton	-0.765257579
ENSG00000158560	GO:0005856	CC	Neurite	TRUE	TRUE	cytoskeleton	1.350931925
ENSG00000158856	GO:0005856	CC	Neurite	TRUE	TRUE	cytoskeleton	1.758591301
ENSG00000158987	GO:0005856	CC	Neurite	TRUE	TRUE	cytoskeleton	1.571690309
ENSG00000159023	GO:0005856	CC	Neurite	TRUE	TRUE	cytoskeleton	-0.256217049
ENSG00000159082	GO:0005856	CC	Neurite	TRUE	TRUE	cytoskeleton	1.695829966
ENSG00000159713	GO:0005856	CC	Neurite	TRUE	TRUE	cytoskeleton	2.830844831
ENSG00000159720	GO:0005856	CC	Neurite	TRUE	TRUE	cytoskeleton	0.607859704
ENSG00000159753	GO:0005856	CC	Neurite	TRUE	TRUE	cytoskeleton	2.091247778
ENSG00000159840	GO:0005856	CC	Neurite	TRUE	TRUE	cytoskeleton	1.762884987
ENSG00000160007	GO:0005856	CC	Neurite	TRUE	TRUE	cytoskeleton	0.477256713
ENSG00000160050	GO:0005856	CC	Neurite	TRUE	TRUE	cytoskeleton	1.165235821
ENSG00000160145	GO:0005856	CC	Neurite	TRUE	TRUE	cytoskeleton	2.249248243
ENSG00000160211	GO:0005856	CC	Neurite	TRUE	TRUE	cytoskeleton	0.186627462
ENSG00000160469	GO:0005856	CC	Neurite	TRUE	TRUE	cytoskeleton	2.30120164
ENSG00000160551	GO:0005856	CC	Neurite	TRUE	TRUE	cytoskeleton	0.280518982
ENSG00000160695	GO:0005856	CC	Neurite	TRUE	TRUE	cytoskeleton	0.037532628
ENSG00000160789	GO:0005856	CC	Neurite	TRUE	TRUE	cytoskeleton	-4.159295967
ENSG00000161036	GO:0005856	CC	Neurite	TRUE	TRUE	cytoskeleton	-2.943283252
ENSG00000161526	GO:0005856	CC	Neurite	TRUE	TRUE	cytoskeleton	-2.753263198
ENSG00000162374	GO:0005856	CC	Neurite	TRUE	TRUE	cytoskeleton	-5.972048055
ENSG00000162408	GO:0005856	CC	Neurite	TRUE	TRUE	cytoskeleton	-5.488057973
ENSG00000162434	GO:0005856	CC	Neurite	TRUE	TRUE	cytoskeleton	-2.79568375
ENSG00000162458	GO:0005856	CC	Neurite	TRUE	TRUE	cytoskeleton	-1.240090229
ENSG00000162704	GO:0005856	CC	Neurite	TRUE	TRUE	cytoskeleton	0.406367623
ENSG00000162734	GO:0005856	CC	Neurite	TRUE	TRUE	cytoskeleton	1.864134819
ENSG00000162738	GO:0005856	CC	Neurite	TRUE	TRUE	cytoskeleton	0.504826868
ENSG00000162889	GO:0005856	CC	Neurite	TRUE	TRUE	cytoskeleton	-0.753910145
ENSG00000162909	GO:0005856	CC	Neurite	TRUE	TRUE	cytoskeleton	1.879770464
ENSG00000163110	GO:0005856	CC	Neurite	TRUE	TRUE	cytoskeleton	-2.289470128
ENSG00000163220	GO:0005856	CC	Neurite	TRUE	TRUE	cytoskeleton	1.790087234
ENSG00000163346	GO:0005856	CC	Neurite	TRUE	TRUE	cytoskeleton	-3.153721877
ENSG00000163462	GO:0005856	CC	Neurite	TRUE	TRUE	cytoskeleton	-2.275773511
ENSG00000163466	GO:0005856	CC	Neurite	TRUE	TRUE	cytoskeleton	-0.110246928
ENSG00000163468	GO:0005856	CC	Neurite	TRUE	TRUE	cytoskeleton	-0.768897628
ENSG00000163539	GO:0005856	CC	Neurite	TRUE	TRUE	cytoskeleton	1.638109325
ENSG00000163558	GO:0005856	CC	Neurite	TRUE	TRUE	cytoskeleton	0.204137538
ENSG00000163605	GO:0005856	CC	Neurite	TRUE	TRUE	cytoskeleton	-3.37139068
ENSG00000163629	GO:0005856	CC	Neurite	TRUE	TRUE	cytoskeleton	-1.600594754
ENSG00000163681	GO:0005856	CC	Neurite	TRUE	TRUE	cytoskeleton	-0.032368211
ENSG00000163995	GO:0005856	CC	Neurite	TRUE	TRUE	cytoskeleton	1.008537027
ENSG00000164061	GO:0005856	CC	Neurite	TRUE	TRUE	cytoskeleton	0.705270769
ENSG00000164402	GO:0005856	CC	Neurite	TRUE	TRUE	cytoskeleton	0.97179114
ENSG00000164754	GO:0005856	CC	Neurite	TRUE	TRUE	cytoskeleton	-3.151482937
ENSG00000164885	GO:0005856	CC	Neurite	TRUE	TRUE	cytoskeleton	0.918058415
ENSG00000164902	GO:0005856	CC	Neurite	TRUE	TRUE	cytoskeleton	-0.4098176
ENSG00000164934	GO:0005856	CC	Neurite	TRUE	TRUE	cytoskeleton	-3.416210265
ENSG00000165119	GO:0005856	CC	Neurite	TRUE	TRUE	cytoskeleton	-3.849713577
ENSG00000165169	GO:0005856	CC	Neurite	TRUE	TRUE	cytoskeleton	0.268962139
ENSG00000165209	GO:0005856	CC	Neurite	TRUE	TRUE	cytoskeleton	-4.425639401
ENSG00000165283	GO:0005856	CC	Neurite	TRUE	TRUE	cytoskeleton	-0.821877337
ENSG00000165392	GO:0005856	CC	Neurite	TRUE	TRUE	cytoskeleton	-1.714665505
ENSG00000165410	GO:0005856	CC	Neurite	TRUE	TRUE	cytoskeleton	0.689936782
ENSG00000165458	GO:0005856	CC	Neurite	TRUE	TRUE	cytoskeleton	-0.394203772
ENSG00000165660	GO:0005856	CC	Neurite	TRUE	TRUE	cytoskeleton	1.048770658
ENSG00000165699	GO:0005856	CC	Neurite	TRUE	TRUE	cytoskeleton	-0.03096159
ENSG00000165714	GO:0005856	CC	Neurite	TRUE	TRUE	cytoskeleton	0.491784912
ENSG00000166086	GO:0005856	CC	Neurite	TRUE	TRUE	cytoskeleton	1.189407123
ENSG00000166140	GO:0005856	CC	Neurite	TRUE	TRUE	cytoskeleton	1.697501748
ENSG00000166226	GO:0005856	CC	Neurite	TRUE	TRUE	cytoskeleton	-0.183927581
ENSG00000166333	GO:0005856	CC	Neurite	TRUE	TRUE	cytoskeleton	-0.349011529
ENSG00000166477	GO:0005856	CC	Neurite	TRUE	TRUE	cytoskeleton	-3.443366932
ENSG00000166501	GO:0005856	CC	Neurite	TRUE	TRUE	cytoskeleton	1.529535442
ENSG00000166579	GO:0005856	CC	Neurite	TRUE	TRUE	cytoskeleton	1.681641347
ENSG00000166582	GO:0005856	CC	Neurite	TRUE	TRUE	cytoskeleton	-5.673274176
ENSG00000166595	GO:0005856	CC	Neurite	TRUE	TRUE	cytoskeleton	0.126582964
ENSG00000166847	GO:0005856	CC	Neurite	TRUE	TRUE	cytoskeleton	0.521166558
ENSG00000166851	GO:0005856	CC	Neurite	TRUE	TRUE	cytoskeleton	-1.01894454
ENSG00000166963	GO:0005856	CC	Neurite	TRUE	TRUE	cytoskeleton	1.69687734
ENSG00000166974	GO:0005856	CC	Neurite	TRUE	TRUE	cytoskeleton	1.852091795
ENSG00000167005	GO:0005856	CC	Neurite	TRUE	TRUE	cytoskeleton	-4.166114766
ENSG00000167110	GO:0005856	CC	Neurite	TRUE	TRUE	cytoskeleton	-5.604082389
ENSG00000167193	GO:0005856	CC	Neurite	TRUE	TRUE	cytoskeleton	0.799252302
ENSG00000167306	GO:0005856	CC	Neurite	TRUE	TRUE	cytoskeleton	-2.909419065
ENSG00000167461	GO:0005856	CC	Neurite	TRUE	TRUE	cytoskeleton	0.826299819
ENSG00000167657	GO:0005856	CC	Neurite	TRUE	TRUE	cytoskeleton	-1.436847549
ENSG00000167671	GO:0005856	CC	Neurite	TRUE	TRUE	cytoskeleton	1.282945935
ENSG00000167861	GO:0005856	CC	Neurite	TRUE	TRUE	cytoskeleton	-0.334506143
ENSG00000168036	GO:0005856	CC	Neurite	TRUE	TRUE	cytoskeleton	1.351700789
ENSG00000168172	GO:0005856	CC	Neurite	TRUE	TRUE	cytoskeleton	-2.932399248
ENSG00000168259	GO:0005856	CC	Neurite	TRUE	TRUE	cytoskeleton	-0.439676264
ENSG00000168280	GO:0005856	CC	Neurite	TRUE	TRUE	cytoskeleton	1.375122418
ENSG00000168297	GO:0005856	CC	Neurite	TRUE	TRUE	cytoskeleton	0.229819943
ENSG00000168385	GO:0005856	CC	Neurite	TRUE	TRUE	cytoskeleton	0.3014069
ENSG00000168522	GO:0005856	CC	Neurite	TRUE	TRUE	cytoskeleton	0.471586245
ENSG00000168807	GO:0005856	CC	Neurite	TRUE	TRUE	cytoskeleton	-0.051353074
ENSG00000169032	GO:0005856	CC	Neurite	TRUE	TRUE	cytoskeleton	0.897463937
ENSG00000169057	GO:0005856	CC	Neurite	TRUE	TRUE	cytoskeleton	-3.881497889
ENSG00000169067	GO:0005856	CC	Neurite	TRUE	TRUE	cytoskeleton	7.160698277
ENSG00000169071	GO:0005856	CC	Neurite	TRUE	TRUE	cytoskeleton	-0.413900116
ENSG00000169398	GO:0005856	CC	Neurite	TRUE	TRUE	cytoskeleton	0.643466174
ENSG00000169504	GO:0005856	CC	Neurite	TRUE	TRUE	cytoskeleton	-0.211940517
ENSG00000169567	GO:0005856	CC	Neurite	TRUE	TRUE	cytoskeleton	1.448954771
ENSG00000169738	GO:0005856	CC	Neurite	TRUE	TRUE	cytoskeleton	-0.394916773
ENSG00000169750	GO:0005856	CC	Neurite	TRUE	TRUE	cytoskeleton	1.896288097
ENSG00000170004	GO:0005856	CC	Neurite	TRUE	TRUE	cytoskeleton	-2.318296864
ENSG00000170248	GO:0005856	CC	Neurite	TRUE	TRUE	cytoskeleton	0.442477442
ENSG00000170312	GO:0005856	CC	Neurite	TRUE	TRUE	cytoskeleton	-5.323896958
ENSG00000170390	GO:0005856	CC	Neurite	TRUE	TRUE	cytoskeleton	0.761760261
ENSG00000170558	GO:0005856	CC	Neurite	TRUE	TRUE	cytoskeleton	1.716184857
ENSG00000170584	GO:0005856	CC	Neurite	TRUE	TRUE	cytoskeleton	0.344897343
ENSG00000170759	GO:0005856	CC	Neurite	TRUE	TRUE	cytoskeleton	0.816348962
ENSG00000171132	GO:0005856	CC	Neurite	TRUE	TRUE	cytoskeleton	1.515045306
ENSG00000171368	GO:0005856	CC	Neurite	TRUE	TRUE	cytoskeleton	2.704730474
ENSG00000171475	GO:0005856	CC	Neurite	TRUE	TRUE	cytoskeleton	4.568588924
ENSG00000171530	GO:0005856	CC	Neurite	TRUE	TRUE	cytoskeleton	1.962426779
ENSG00000171533	GO:0005856	CC	Neurite	TRUE	TRUE	cytoskeleton	2.650175679
ENSG00000171552	GO:0005856	CC	Neurite	TRUE	TRUE	cytoskeleton	1.301964154
ENSG00000171723	GO:0005856	CC	Neurite	TRUE	TRUE	cytoskeleton	0.401323271
ENSG00000171863	GO:0005856	CC	Neurite	TRUE	TRUE	cytoskeleton	-3.40662959
ENSG00000171877	GO:0005856	CC	Neurite	TRUE	TRUE	cytoskeleton	-0.622243911
ENSG00000171914	GO:0005856	CC	Neurite	TRUE	TRUE	cytoskeleton	1.587110547
ENSG00000172137	GO:0005856	CC	Neurite	TRUE	TRUE	cytoskeleton	2.94919912
ENSG00000172159	GO:0005856	CC	Neurite	TRUE	TRUE	cytoskeleton	-1.051023913
ENSG00000172725	GO:0005856	CC	Neurite	TRUE	TRUE	cytoskeleton	0.333164032
ENSG00000172757	GO:0005856	CC	Neurite	TRUE	TRUE	cytoskeleton	0.779451451
ENSG00000173166	GO:0005856	CC	Neurite	TRUE	TRUE	cytoskeleton	1.805219803
ENSG00000173267	GO:0005856	CC	Neurite	TRUE	TRUE	cytoskeleton	2.775149987
ENSG00000173402	GO:0005856	CC	Neurite	TRUE	TRUE	cytoskeleton	1.40392379
ENSG00000173801	GO:0005856	CC	Neurite	TRUE	TRUE	cytoskeleton	0.932851174
ENSG00000173898	GO:0005856	CC	Neurite	TRUE	TRUE	cytoskeleton	0.141468549
ENSG00000174672	GO:0005856	CC	Neurite	TRUE	TRUE	cytoskeleton	1.385854229
ENSG00000174705	GO:0005856	CC	Neurite	TRUE	TRUE	cytoskeleton	-0.415964648
ENSG00000174996	GO:0005856	CC	Neurite	TRUE	TRUE	cytoskeleton	1.748718724
ENSG00000175130	GO:0005856	CC	Neurite	TRUE	TRUE	cytoskeleton	1.476091288
ENSG00000175203	GO:0005856	CC	Neurite	TRUE	TRUE	cytoskeleton	1.011786372
ENSG00000175216	GO:0005856	CC	Neurite	TRUE	TRUE	cytoskeleton	0.643805648
ENSG00000175792	GO:0005856	CC	Neurite	TRUE	TRUE	cytoskeleton	-0.980778731
ENSG00000175866	GO:0005856	CC	Neurite	TRUE	TRUE	cytoskeleton	1.121460764
ENSG00000176014	GO:0005856	CC	Neurite	TRUE	TRUE	cytoskeleton	0.258537916
ENSG00000176105	GO:0005856	CC	Neurite	TRUE	TRUE	cytoskeleton	0.001901294
ENSG00000176148	GO:0005856	CC	Neurite	TRUE	TRUE	cytoskeleton	1.219431882
ENSG00000176406	GO:0005856	CC	Neurite	TRUE	TRUE	cytoskeleton	3.220809382
ENSG00000176619	GO:0005856	CC	Neurite	TRUE	TRUE	cytoskeleton	-4.782478042
ENSG00000176623	GO:0005856	CC	Neurite	TRUE	TRUE	cytoskeleton	-0.610453552
ENSG00000176658	GO:0005856	CC	Neurite	TRUE	TRUE	cytoskeleton	-1.349803058
ENSG00000176788	GO:0005856	CC	Neurite	TRUE	TRUE	cytoskeleton	2.026300774
ENSG00000177105	GO:0005856	CC	Neurite	TRUE	TRUE	cytoskeleton	-0.686233707
ENSG00000177548	GO:0005856	CC	Neurite	TRUE	TRUE	cytoskeleton	0.193992232
ENSG00000177565	GO:0005856	CC	Neurite	TRUE	TRUE	cytoskeleton	-3.307000303
ENSG00000177731	GO:0005856	CC	Neurite	TRUE	TRUE	cytoskeleton	0.072011635
ENSG00000178104	GO:0005856	CC	Neurite	TRUE	TRUE	cytoskeleton	-3.16529913
ENSG00000178209	GO:0005856	CC	Neurite	TRUE	TRUE	cytoskeleton	0.038771998
ENSG00000178462	GO:0005856	CC	Neurite	TRUE	TRUE	cytoskeleton	-3.142988273
ENSG00000178718	GO:0005856	CC	Neurite	TRUE	TRUE	cytoskeleton	-1.735169661
ENSG00000178896	GO:0005856	CC	Neurite	TRUE	TRUE	cytoskeleton	-2.940056418
ENSG00000178999	GO:0005856	CC	Neurite	TRUE	TRUE	cytoskeleton	-2.108619665
ENSG00000179051	GO:0005856	CC	Neurite	TRUE	TRUE	cytoskeleton	-3.497316772
ENSG00000179262	GO:0005856	CC	Neurite	TRUE	TRUE	cytoskeleton	0.968210814
ENSG00000179335	GO:0005856	CC	Neurite	TRUE	TRUE	cytoskeleton	-0.627226008
ENSG00000181163	GO:0005856	CC	Neurite	TRUE	TRUE	cytoskeleton	-3.779231145
ENSG00000182149	GO:0005856	CC	Neurite	TRUE	TRUE	cytoskeleton	0.999266411
ENSG00000182199	GO:0005856	CC	Neurite	TRUE	TRUE	cytoskeleton	-2.53470818
ENSG00000182253	GO:0005856	CC	Neurite	TRUE	TRUE	cytoskeleton	2.459690719
ENSG00000182473	GO:0005856	CC	Neurite	TRUE	TRUE	cytoskeleton	-0.003812728
ENSG00000182504	GO:0005856	CC	Neurite	TRUE	TRUE	cytoskeleton	0.097698397
ENSG00000182979	GO:0005856	CC	Neurite	TRUE	TRUE	cytoskeleton	-4.967351869
ENSG00000183023	GO:0005856	CC	Neurite	TRUE	TRUE	cytoskeleton	1.397291723
ENSG00000183207	GO:0005856	CC	Neurite	TRUE	TRUE	cytoskeleton	-0.560754764
ENSG00000183386	GO:0005856	CC	Neurite	TRUE	TRUE	cytoskeleton	-0.372532158
ENSG00000184368	GO:0005856	CC	Neurite	TRUE	TRUE	cytoskeleton	1.110710781
ENSG00000184445	GO:0005856	CC	Neurite	TRUE	TRUE	cytoskeleton	-1.108650728
ENSG00000184588	GO:0005856	CC	Neurite	TRUE	TRUE	cytoskeleton	2.236950518
ENSG00000184702	GO:0005856	CC	Neurite	TRUE	TRUE	cytoskeleton	1.598351361
ENSG00000185483	GO:0005856	CC	Neurite	TRUE	TRUE	cytoskeleton	-1.243416435
ENSG00000185515	GO:0005856	CC	Neurite	TRUE	TRUE	cytoskeleton	0.839428789
ENSG00000185624	GO:0005856	CC	Neurite	TRUE	TRUE	cytoskeleton	-2.125674092
ENSG00000185721	GO:0005856	CC	Neurite	TRUE	TRUE	cytoskeleton	-1.921481334
ENSG00000186472	GO:0005856	CC	Neurite	TRUE	TRUE	cytoskeleton	3.397033403
ENSG00000186522	GO:0005856	CC	Neurite	TRUE	TRUE	cytoskeleton	-2.216895298
ENSG00000186575	GO:0005856	CC	Neurite	TRUE	TRUE	cytoskeleton	1.277738832
ENSG00000187164	GO:0005856	CC	Neurite	TRUE	TRUE	cytoskeleton	1.537736843
ENSG00000187231	GO:0005856	CC	Neurite	TRUE	TRUE	cytoskeleton	1.203068568
ENSG00000187239	GO:0005856	CC	Neurite	TRUE	TRUE	cytoskeleton	0.6917134
ENSG00000187240	GO:0005856	CC	Neurite	TRUE	TRUE	cytoskeleton	-0.1919614
ENSG00000187446	GO:0005856	CC	Neurite	TRUE	TRUE	cytoskeleton	-0.095947989
ENSG00000187535	GO:0005856	CC	Neurite	TRUE	TRUE	cytoskeleton	-0.262218125
ENSG00000188026	GO:0005856	CC	Neurite	TRUE	TRUE	cytoskeleton	0.061659846
ENSG00000188229	GO:0005856	CC	Neurite	TRUE	TRUE	cytoskeleton	1.407319784
ENSG00000188342	GO:0005856	CC	Neurite	TRUE	TRUE	cytoskeleton	-3.467251772
ENSG00000188807	GO:0005856	CC	Neurite	TRUE	TRUE	cytoskeleton	-3.212522142
ENSG00000189060	GO:0005856	CC	Neurite	TRUE	TRUE	cytoskeleton	-6.499663279
ENSG00000189337	GO:0005856	CC	Neurite	TRUE	TRUE	cytoskeleton	1.729701028
ENSG00000196072	GO:0005856	CC	Neurite	TRUE	TRUE	cytoskeleton	0.327604899
ENSG00000196405	GO:0005856	CC	Neurite	TRUE	TRUE	cytoskeleton	1.649018959
ENSG00000196455	GO:0005856	CC	Neurite	TRUE	TRUE	cytoskeleton	-0.926184706
ENSG00000196465	GO:0005856	CC	Neurite	TRUE	TRUE	cytoskeleton	0.077700927
ENSG00000196526	GO:0005856	CC	Neurite	TRUE	TRUE	cytoskeleton	0.302800319
ENSG00000196535	GO:0005856	CC	Neurite	TRUE	TRUE	cytoskeleton	-0.093013355
ENSG00000196586	GO:0005856	CC	Neurite	TRUE	TRUE	cytoskeleton	-0.321376146
ENSG00000196642	GO:0005856	CC	Neurite	TRUE	TRUE	cytoskeleton	-0.538026029
ENSG00000196730	GO:0005856	CC	Neurite	TRUE	TRUE	cytoskeleton	-0.301735252
ENSG00000196923	GO:0005856	CC	Neurite	TRUE	TRUE	cytoskeleton	-1.557855839
ENSG00000196924	GO:0005856	CC	Neurite	TRUE	TRUE	cytoskeleton	-1.637821095
ENSG00000197102	GO:0005856	CC	Neurite	TRUE	TRUE	cytoskeleton	0.589020217
ENSG00000197122	GO:0005856	CC	Neurite	TRUE	TRUE	cytoskeleton	0.605869901
ENSG00000197386	GO:0005856	CC	Neurite	TRUE	TRUE	cytoskeleton	0.177134336
ENSG00000197535	GO:0005856	CC	Neurite	TRUE	TRUE	cytoskeleton	0.798164061
ENSG00000197548	GO:0005856	CC	Neurite	TRUE	TRUE	cytoskeleton	1.205336801
ENSG00000197702	GO:0005856	CC	Neurite	TRUE	TRUE	cytoskeleton	-0.627068567
ENSG00000197705	GO:0005856	CC	Neurite	TRUE	TRUE	cytoskeleton	0.3763862
ENSG00000197879	GO:0005856	CC	Neurite	TRUE	TRUE	cytoskeleton	-0.337599586
ENSG00000197959	GO:0005856	CC	Neurite	TRUE	TRUE	cytoskeleton	1.305929471
ENSG00000198087	GO:0005856	CC	Neurite	TRUE	TRUE	cytoskeleton	-0.085679474
ENSG00000198492	GO:0005856	CC	Neurite	TRUE	TRUE	cytoskeleton	-3.587362497
ENSG00000198648	GO:0005856	CC	Neurite	TRUE	TRUE	cytoskeleton	1.416601871
ENSG00000198752	GO:0005856	CC	Neurite	TRUE	TRUE	cytoskeleton	0.652303188
ENSG00000198805	GO:0005856	CC	Neurite	TRUE	TRUE	cytoskeleton	0.926152753
ENSG00000198824	GO:0005856	CC	Neurite	TRUE	TRUE	cytoskeleton	-4.376144311
ENSG00000198836	GO:0005856	CC	Neurite	TRUE	TRUE	cytoskeleton	-0.101292081
ENSG00000198898	GO:0005856	CC	Neurite	TRUE	TRUE	cytoskeleton	0.593815339
ENSG00000198917	GO:0005856	CC	Neurite	TRUE	TRUE	cytoskeleton	-1.970961033
ENSG00000198947	GO:0005856	CC	Neurite	TRUE	TRUE	cytoskeleton	0.182366924
ENSG00000198954	GO:0005856	CC	Neurite	TRUE	TRUE	cytoskeleton	-2.036417806
ENSG00000198961	GO:0005856	CC	Neurite	TRUE	TRUE	cytoskeleton	-1.911232272
ENSG00000204843	GO:0005856	CC	Neurite	TRUE	TRUE	cytoskeleton	0.992064539
ENSG00000205542	GO:0005856	CC	Neurite	TRUE	TRUE	cytoskeleton	1.140702538
ENSG00000205726	GO:0005856	CC	Neurite	TRUE	TRUE	cytoskeleton	1.093245312
ENSG00000211455	GO:0005856	CC	Neurite	TRUE	TRUE	cytoskeleton	-0.401324531
ENSG00000213024	GO:0005856	CC	Neurite	TRUE	TRUE	cytoskeleton	-2.629075017
ENSG00000213066	GO:0005856	CC	Neurite	TRUE	TRUE	cytoskeleton	-1.272495916
ENSG00000213190	GO:0005856	CC	Neurite	TRUE	TRUE	cytoskeleton	-3.356209786
ENSG00000213465	GO:0005856	CC	Neurite	TRUE	TRUE	cytoskeleton	-1.773104229
ENSG00000213523	GO:0005856	CC	Neurite	TRUE	TRUE	cytoskeleton	1.14883571
ENSG00000213672	GO:0005856	CC	Neurite	TRUE	TRUE	cytoskeleton	-1.599571083
ENSG00000213722	GO:0005856	CC	Neurite	TRUE	TRUE	cytoskeleton	1.856506344
ENSG00000215114	GO:0005856	CC	Neurite	TRUE	TRUE	cytoskeleton	0.639521817
ENSG00000215301	GO:0005856	CC	Neurite	TRUE	TRUE	cytoskeleton	-3.252513911
ENSG00000237649	GO:0005856	CC	Neurite	TRUE	TRUE	cytoskeleton	-3.058018529
ENSG00000239672	GO:0005856	CC	Neurite	TRUE	TRUE	cytoskeleton	2.144803077
ENSG00000241360	GO:0005856	CC	Neurite	TRUE	TRUE	cytoskeleton	0.956804577
ENSG00000241553	GO:0005856	CC	Neurite	TRUE	TRUE	cytoskeleton	-0.239561129
ENSG00000241685	GO:0005856	CC	Neurite	TRUE	TRUE	cytoskeleton	0.300051852
ENSG00000242372	GO:0005856	CC	Neurite	TRUE	TRUE	cytoskeleton	-0.098344821
ENSG00000243678	GO:0005856	CC	Neurite	TRUE	TRUE	cytoskeleton	0.919167829
ENSG00000247596	GO:0005856	CC	Neurite	TRUE	TRUE	cytoskeleton	0.56910528
ENSG00000249115	GO:0005856	CC	Neurite	TRUE	TRUE	cytoskeleton	-0.765751981
ENSG00000254999	GO:0005856	CC	Neurite	TRUE	TRUE	cytoskeleton	1.193418977
ENSG00000258102	GO:0005856	CC	Neurite	TRUE	TRUE	cytoskeleton	1.832948914
ENSG00000258555	GO:0005856	CC	Neurite	TRUE	TRUE	cytoskeleton	1.46416997
ENSG00000258947	GO:0005856	CC	Neurite	TRUE	TRUE	cytoskeleton	1.577526676
ENSG00000261150	GO:0005856	CC	Neurite	TRUE	TRUE	cytoskeleton	-3.03800776
ENSG00000261456	GO:0005856	CC	Neurite	TRUE	TRUE	cytoskeleton	1.529393381
ENSG00000261609	GO:0005856	CC	Neurite	TRUE	TRUE	cytoskeleton	0.322056932
ENSG00000264364	GO:0005856	CC	Neurite	TRUE	TRUE	cytoskeleton	0.290285986
ENSG00000275052	GO:0005856	CC	Neurite	TRUE	TRUE	cytoskeleton	-1.01906081
ENSG00000277443	GO:0005856	CC	Neurite	TRUE	TRUE	cytoskeleton	1.751218094
ENSG00000277586	GO:0005856	CC	Neurite	TRUE	TRUE	cytoskeleton	1.446999747
ENSG00000285053	GO:0005856	CC	Neurite	TRUE	TRUE	cytoskeleton	0.665384664
ENSG00000001036	GO:0031410	CC	Soma	TRUE	TRUE	cytoplasmic vesicle	-1.482640597
ENSG00000001561	GO:0031410	CC	Soma	TRUE	TRUE	cytoplasmic vesicle	-1.474270357
ENSG00000003056	GO:0031410	CC	Soma	TRUE	TRUE	cytoplasmic vesicle	-2.036178124
ENSG00000004766	GO:0031410	CC	Soma	TRUE	TRUE	cytoplasmic vesicle	0.018341974
ENSG00000004975	GO:0031410	CC	Soma	TRUE	TRUE	cytoplasmic vesicle	-2.1135091
ENSG00000005206	GO:0031410	CC	Soma	TRUE	TRUE	cytoplasmic vesicle	-0.604455077
ENSG00000005893	GO:0031410	CC	Soma	TRUE	TRUE	cytoplasmic vesicle	-2.936537101
ENSG00000006007	GO:0031410	CC	Soma	TRUE	TRUE	cytoplasmic vesicle	-0.513421463
ENSG00000006125	GO:0031410	CC	Soma	TRUE	TRUE	cytoplasmic vesicle	0.715292541
ENSG00000006451	GO:0031410	CC	Soma	TRUE	TRUE	cytoplasmic vesicle	0.884363018
ENSG00000006715	GO:0031410	CC	Soma	TRUE	TRUE	cytoplasmic vesicle	-0.155432473
ENSG00000008018	GO:0031410	CC	Soma	TRUE	TRUE	cytoplasmic vesicle	-0.734535937
ENSG00000008056	GO:0031410	CC	Soma	TRUE	TRUE	cytoplasmic vesicle	2.30775713
ENSG00000008294	GO:0031410	CC	Soma	TRUE	TRUE	cytoplasmic vesicle	-1.970783848
ENSG00000008394	GO:0031410	CC	Soma	TRUE	TRUE	cytoplasmic vesicle	-3.423709286
ENSG00000008869	GO:0031410	CC	Soma	TRUE	TRUE	cytoplasmic vesicle	-0.9679465
ENSG00000009844	GO:0031410	CC	Soma	TRUE	TRUE	cytoplasmic vesicle	1.254254174
ENSG00000010278	GO:0031410	CC	Soma	TRUE	TRUE	cytoplasmic vesicle	-1.479035388
ENSG00000010322	GO:0031410	CC	Soma	TRUE	TRUE	cytoplasmic vesicle	-0.134831226
ENSG00000010810	GO:0031410	CC	Soma	TRUE	TRUE	cytoplasmic vesicle	1.337528812
ENSG00000011021	GO:0031410	CC	Soma	TRUE	TRUE	cytoplasmic vesicle	-0.651957298
ENSG00000011347	GO:0031410	CC	Soma	TRUE	TRUE	cytoplasmic vesicle	1.589319079
ENSG00000011405	GO:0031410	CC	Soma	TRUE	TRUE	cytoplasmic vesicle	-2.580626065
ENSG00000013016	GO:0031410	CC	Soma	TRUE	TRUE	cytoplasmic vesicle	1.37327059
ENSG00000013364	GO:0031410	CC	Soma	TRUE	TRUE	cytoplasmic vesicle	-3.094673628
ENSG00000014216	GO:0031410	CC	Soma	TRUE	TRUE	cytoplasmic vesicle	0.503950176
ENSG00000014824	GO:0031410	CC	Soma	TRUE	TRUE	cytoplasmic vesicle	1.024971226
ENSG00000019505	GO:0031410	CC	Soma	TRUE	TRUE	cytoplasmic vesicle	0.421363907
ENSG00000020129	GO:0031410	CC	Soma	TRUE	TRUE	cytoplasmic vesicle	1.113956644
ENSG00000021574	GO:0031410	CC	Soma	TRUE	TRUE	cytoplasmic vesicle	1.305398243
ENSG00000023318	GO:0031410	CC	Soma	TRUE	TRUE	cytoplasmic vesicle	-1.999664468
ENSG00000023697	GO:0031410	CC	Soma	TRUE	TRUE	cytoplasmic vesicle	-0.878520534
ENSG00000026025	GO:0031410	CC	Soma	TRUE	TRUE	cytoplasmic vesicle	1.447166094
ENSG00000028203	GO:0031410	CC	Soma	TRUE	TRUE	cytoplasmic vesicle	-0.449934872
ENSG00000028528	GO:0031410	CC	Soma	TRUE	TRUE	cytoplasmic vesicle	-0.361029243
ENSG00000029725	GO:0031410	CC	Soma	TRUE	TRUE	cytoplasmic vesicle	1.258430103
ENSG00000030582	GO:0031410	CC	Soma	TRUE	TRUE	cytoplasmic vesicle	-3.782271547
ENSG00000032389	GO:0031410	CC	Soma	TRUE	TRUE	cytoplasmic vesicle	-0.013219249
ENSG00000033627	GO:0031410	CC	Soma	TRUE	TRUE	cytoplasmic vesicle	0.894742333
ENSG00000033867	GO:0031410	CC	Soma	TRUE	TRUE	cytoplasmic vesicle	0.222681442
ENSG00000034053	GO:0031410	CC	Soma	TRUE	TRUE	cytoplasmic vesicle	-2.020939278
ENSG00000034713	GO:0031410	CC	Soma	TRUE	TRUE	cytoplasmic vesicle	0.98053803
ENSG00000035403	GO:0031410	CC	Soma	TRUE	TRUE	cytoplasmic vesicle	1.230697035
ENSG00000035862	GO:0031410	CC	Soma	TRUE	TRUE	cytoplasmic vesicle	0.061599735
ENSG00000036054	GO:0031410	CC	Soma	TRUE	TRUE	cytoplasmic vesicle	-2.71048569
ENSG00000039068	GO:0031410	CC	Soma	TRUE	TRUE	cytoplasmic vesicle	-1.536952292
ENSG00000040933	GO:0031410	CC	Soma	TRUE	TRUE	cytoplasmic vesicle	0.527659788
ENSG00000042493	GO:0031410	CC	Soma	TRUE	TRUE	cytoplasmic vesicle	-0.895577207
ENSG00000042753	GO:0031410	CC	Soma	TRUE	TRUE	cytoplasmic vesicle	1.427721102
ENSG00000044115	GO:0031410	CC	Soma	TRUE	TRUE	cytoplasmic vesicle	-0.27361649
ENSG00000044524	GO:0031410	CC	Soma	TRUE	TRUE	cytoplasmic vesicle	1.704573826
ENSG00000044574	GO:0031410	CC	Soma	TRUE	TRUE	cytoplasmic vesicle	-2.792874265
ENSG00000047932	GO:0031410	CC	Soma	TRUE	TRUE	cytoplasmic vesicle	-0.106233619
ENSG00000049860	GO:0031410	CC	Soma	TRUE	TRUE	cytoplasmic vesicle	-4.61131515
ENSG00000050438	GO:0031410	CC	Soma	TRUE	TRUE	cytoplasmic vesicle	0.484901407
ENSG00000051620	GO:0031410	CC	Soma	TRUE	TRUE	cytoplasmic vesicle	1.528402212
ENSG00000054356	GO:0031410	CC	Soma	TRUE	TRUE	cytoplasmic vesicle	0.962340831
ENSG00000054523	GO:0031410	CC	Soma	TRUE	TRUE	cytoplasmic vesicle	0.252567654
ENSG00000054793	GO:0031410	CC	Soma	TRUE	TRUE	cytoplasmic vesicle	0.003820043
ENSG00000055955	GO:0031410	CC	Soma	TRUE	TRUE	cytoplasmic vesicle	0.844540724
ENSG00000057608	GO:0031410	CC	Soma	TRUE	TRUE	cytoplasmic vesicle	1.644833633
ENSG00000058404	GO:0031410	CC	Soma	TRUE	TRUE	cytoplasmic vesicle	1.397519426
ENSG00000060971	GO:0031410	CC	Soma	TRUE	TRUE	cytoplasmic vesicle	-0.813750383
ENSG00000063660	GO:0031410	CC	Soma	TRUE	TRUE	cytoplasmic vesicle	-1.095278952
ENSG00000064300	GO:0031410	CC	Soma	TRUE	TRUE	cytoplasmic vesicle	0.747531585
ENSG00000064601	GO:0031410	CC	Soma	TRUE	TRUE	cytoplasmic vesicle	-4.202731181
ENSG00000064651	GO:0031410	CC	Soma	TRUE	TRUE	cytoplasmic vesicle	2.527528744
ENSG00000064666	GO:0031410	CC	Soma	TRUE	TRUE	cytoplasmic vesicle	-1.597984626
ENSG00000065000	GO:0031410	CC	Soma	TRUE	TRUE	cytoplasmic vesicle	0.180822356
ENSG00000065135	GO:0031410	CC	Soma	TRUE	TRUE	cytoplasmic vesicle	1.485143497
ENSG00000065609	GO:0031410	CC	Soma	TRUE	TRUE	cytoplasmic vesicle	2.659551889
ENSG00000066455	GO:0031410	CC	Soma	TRUE	TRUE	cytoplasmic vesicle	-2.466590351
ENSG00000067225	GO:0031410	CC	Soma	TRUE	TRUE	cytoplasmic vesicle	0.932904458
ENSG00000067560	GO:0031410	CC	Soma	TRUE	TRUE	cytoplasmic vesicle	0.701642406
ENSG00000067715	GO:0031410	CC	Soma	TRUE	TRUE	cytoplasmic vesicle	1.429081839
ENSG00000067836	GO:0031410	CC	Soma	TRUE	TRUE	cytoplasmic vesicle	0.301837118
ENSG00000067900	GO:0031410	CC	Soma	TRUE	TRUE	cytoplasmic vesicle	0.988802428
ENSG00000068400	GO:0031410	CC	Soma	TRUE	TRUE	cytoplasmic vesicle	0.388801187
ENSG00000069329	GO:0031410	CC	Soma	TRUE	TRUE	cytoplasmic vesicle	0.119702852
ENSG00000069424	GO:0031410	CC	Soma	TRUE	TRUE	cytoplasmic vesicle	0.087265808
ENSG00000069482	GO:0031410	CC	Soma	TRUE	TRUE	cytoplasmic vesicle	0.506369003
ENSG00000069849	GO:0031410	CC	Soma	TRUE	TRUE	cytoplasmic vesicle	0.472792483
ENSG00000070371	GO:0031410	CC	Soma	TRUE	TRUE	cytoplasmic vesicle	1.550175801
ENSG00000070770	GO:0031410	CC	Soma	TRUE	TRUE	cytoplasmic vesicle	-0.544523582
ENSG00000070831	GO:0031410	CC	Soma	TRUE	TRUE	cytoplasmic vesicle	0.940475929
ENSG00000071553	GO:0031410	CC	Soma	TRUE	TRUE	cytoplasmic vesicle	-0.332609792
ENSG00000072062	GO:0031410	CC	Soma	TRUE	TRUE	cytoplasmic vesicle	0.18451769733575701
ENSG00000072134	GO:0031410	CC	Soma	TRUE	TRUE	cytoplasmic vesicle	1.91696018
ENSG00000072274	GO:0031410	CC	Soma	TRUE	TRUE	cytoplasmic vesicle	-0.533762984
ENSG00000072958	GO:0031410	CC	Soma	TRUE	TRUE	cytoplasmic vesicle	0.941637812
ENSG00000073464	GO:0031410	CC	Soma	TRUE	TRUE	cytoplasmic vesicle	-0.220447526
ENSG00000073921	GO:0031410	CC	Soma	TRUE	TRUE	cytoplasmic vesicle	1.152837989
ENSG00000074319	GO:0031410	CC	Soma	TRUE	TRUE	cytoplasmic vesicle	-0.082778798
ENSG00000074695	GO:0031410	CC	Soma	TRUE	TRUE	cytoplasmic vesicle	-5.281468899
ENSG00000075142	GO:0031410	CC	Soma	TRUE	TRUE	cytoplasmic vesicle	1.21994616
ENSG00000075340	GO:0031410	CC	Soma	TRUE	TRUE	cytoplasmic vesicle	1.486559985
ENSG00000075785	GO:0031410	CC	Soma	TRUE	TRUE	cytoplasmic vesicle	-0.112835219
ENSG00000076201	GO:0031410	CC	Soma	TRUE	TRUE	cytoplasmic vesicle	0.483268527
ENSG00000076513	GO:0031410	CC	Soma	TRUE	TRUE	cytoplasmic vesicle	0.88881819
ENSG00000076864	GO:0031410	CC	Soma	TRUE	TRUE	cytoplasmic vesicle	0.821857998
ENSG00000076944	GO:0031410	CC	Soma	TRUE	TRUE	cytoplasmic vesicle	-2.588218223
ENSG00000077063	GO:0031410	CC	Soma	TRUE	TRUE	cytoplasmic vesicle	-0.794019806
ENSG00000077264	GO:0031410	CC	Soma	TRUE	TRUE	cytoplasmic vesicle	2.01347316
ENSG00000077782	GO:0031410	CC	Soma	TRUE	TRUE	cytoplasmic vesicle	-0.451222195
ENSG00000078053	GO:0031410	CC	Soma	TRUE	TRUE	cytoplasmic vesicle	1.640581983
ENSG00000078142	GO:0031410	CC	Soma	TRUE	TRUE	cytoplasmic vesicle	-0.071952857
ENSG00000078747	GO:0031410	CC	Soma	TRUE	TRUE	cytoplasmic vesicle	1.884139807
ENSG00000078808	GO:0031410	CC	Soma	TRUE	TRUE	cytoplasmic vesicle	-3.456372315
ENSG00000078902	GO:0031410	CC	Soma	TRUE	TRUE	cytoplasmic vesicle	0.655178438
[truncated: 4,325 more rows]
