# Supplementary material for: Neuromuscular dysfunction in patient-derived FUSR244RR–ALS iPSC model via axonal downregulation of neuromuscular junction proteins
Source: NAR Mol Med. 2025 Mar 12;2(2):ugaf005. doi: 10.1093/narmme/ugaf005 (PMC12429959; doi:10.1093/narmme/ugaf005)
Supplement: ugaf005_Supplemental_Files [file ugaf005_Supplemental_Files.zip › Table_S6_FUS.R244RR_vs_Iso_MS.csv]

gene_id	gene_name	FUS_CLIP	compartment	log2Ratio	padj	mean_LFQ_all	median_LFQMut	median_LFQIsoCtrl
ENSG00000000003	TSPAN6	TRUE	Soma	0.18362737	0.642962241	0.077617887	0.138121678	-0.094641327
ENSG00000000419	DPM1	TRUE	Axon	-0.444071175	0.042377431	-0.490670252	-0.893613641	-0.073007295
ENSG00000000419	DPM1	TRUE	Soma	0.224491985	0.427642581	1.692973263	1.780797994	1.596023599
ENSG00000000457	SCYL3	FALSE	Soma	0.233399252	0.329406223	-1.602493104	-1.464680169	-1.668502309
ENSG00000000460	C1orf112	FALSE	Soma	-0.184551345	0.796403499	-4.108453175	-4.487152846	-4.114860195
ENSG00000001036	FUCA2	TRUE	Soma	0.05825447	0.819045532	-0.983859731	-0.974213757	-0.972125444
ENSG00000001084	GCLC	TRUE	Axon	0.137488732	0.270493303	0.746068468	0.648307489	0.852921354
ENSG00000001084	GCLC	TRUE	Soma	0.239648082	0.182478146	-1.063944688	-0.919368372	-1.210465193
ENSG00000001167	NFYA	TRUE	Soma	-0.832782964	0.042928904	-2.161618885	-2.607582722	-1.68491053
ENSG00000001497	LAS1L	FALSE	Soma	0.422560352	0.095986174	2.631059201	2.806823843	2.318234776
ENSG00000001561	ENPP4	TRUE	Soma	-0.011874324	0.967336629	-0.830975023	-0.756628692	-0.772914039
ENSG00000001629	ANKIB1	TRUE	Soma	-0.671330452	0.252781679	0.204832661	0.069160819	0.474506049
ENSG00000001629	ANKIB1	TRUE	Axon	-0.267163055	0.587037871	-2.736692096	-2.701188035	-1.500683385
ENSG00000002330	BAD	FALSE	Axon	-0.16834628999999995	0.106218172	-2.367816623	-2.537980343	-2.031302715
ENSG00000002330	BAD	FALSE	Soma	0.001718397	0.993394582	-0.351949027	-0.40852879	-0.333383865
ENSG00000002549	LAP3	FALSE	Axon	0.288931026	0.731042038	1.191431199	1.246287568	1.207860325
ENSG00000002549	LAP3	FALSE	Soma	0.181353722	0.342613469	2.494830798	2.626311524	2.384666808
ENSG00000002586	CD99	FALSE	Soma	-0.747940969	0.485673016	-2.591312357	-2.273734513	-2.285259414
ENSG00000002586	CD99	FALSE	Axon	-0.102768996	0.369418158	-2.321188074	-2.386619948	-1.921898593
ENSG00000002746	HECW1	FALSE	Soma	-0.790114367	0.078892149	-1.213528961	-1.584070125	-0.972329105
ENSG00000002746	HECW1	FALSE	Axon	-0.038850686999999995	0.254118206	-2.966196446	-3.143641866	-2.665163514
ENSG00000002822	MAD1L1	TRUE	Soma	0.355327981	0.264756191	0.72045712	1.008476493	0.646191508
ENSG00000002834	LASP1	FALSE	Axon	0.241578346	0.694136558	3.551434441	3.32301758	3.530981342
ENSG00000002834	LASP1	FALSE	Soma	-0.173591744	0.405830105	2.424276967	2.344450234	2.462737003
ENSG00000002919	SNX11	FALSE	Soma	-1.007040851	0.508087785	-2.588930652	-1.97432035	-2.114192727
ENSG00000003056	M6PR	TRUE	Axon	-0.5205331710000001	0.048642892	-3.393486397	-3.949261482	-2.998910753
ENSG00000003056	M6PR	TRUE	Soma	-0.547265636	0.053752658	1.426145203	1.157883017	1.667531713
ENSG00000003096	KLHL13	TRUE	Soma	0.310641347	0.490366385	-3.666604854	-3.433342966	-3.687508206
ENSG00000003147	ICA1	FALSE	Axon	-1.9972916280000002	0.051406659	-2.970189382	-4.310062709	-1.901866117
ENSG00000003147	ICA1	FALSE	Soma	-0.009253873	0.972476306	-0.987656315	-1.015966824	-1.01393945
ENSG00000003393	ALS2	TRUE	Axon	-0.28145346600000004	0.050035308	-0.876399484	-1.246110369	-0.500347178
ENSG00000003393	ALS2	TRUE	Soma	0.097773161	0.596094766	-0.437389076	-0.382873829	-0.428215663
ENSG00000003436	TFPI	TRUE	Soma	0.361502821	0.3670134	-4.137399045	-4.033154228	-4.125506696
ENSG00000003509	NDUFAF7	FALSE	Axon	0.264031649	0.627283612	-2.838326724	-2.892507084	-2.834224944
ENSG00000003509	NDUFAF7	FALSE	Soma	-0.626796755	0.039664053	0.578239041	0.250591343	0.950817209
ENSG00000003756	RBM5	FALSE	Soma	0.155792162	0.415107193	0.278930404	0.382331393	0.261585861
ENSG00000003987	MTMR7	FALSE	Soma	-0.186878854	0.435062049	-0.092316911	-0.281670399	0.039198225
ENSG00000003987	MTMR7	FALSE	Axon	-0.33393429700000005	0.093310329	0.798211381	0.432769812	1.175458277
ENSG00000004059	ARF5	FALSE	Axon	0.228692921	0.563915878	4.375397279	4.150434581	4.481838175
ENSG00000004059	ARF5	FALSE	Soma	0.051794683	0.8441581	4.057885942	4.153728917	4.061336283
ENSG00000004139	SARM1	FALSE	Axon	0.507942504	0.675777412	2.439692104	2.609842724	2.394023051
ENSG00000004139	SARM1	FALSE	Soma	0.258808211	0.201333654	2.497789627	2.628599977	2.35052105
ENSG00000004142	POLDIP2	TRUE	Soma	0.016989281	0.951227502	1.746890085	1.746747638	1.86045688
ENSG00000004142	POLDIP2	TRUE	Axon	1.207904859	0.745315979	-2.78369088	-1.257903405	-4.42627879
ENSG00000004455	AK2	TRUE	Soma	-0.354405802	0.195312186	2.265579465	2.167498476	2.356749257
ENSG00000004455	AK2	TRUE	Axon	0.07356891900000001	0.238126883	1.504494525	1.349616834	1.663934127
ENSG00000004478	FKBP4	TRUE	Soma	-0.03594445	0.900368571	4.310208495	4.231386091	4.260289294
ENSG00000004478	FKBP4	TRUE	Axon	-0.08815213700000002	0.113373865	4.282486895	4.077365683	4.591987014
ENSG00000004487	KDM1A	TRUE	Axon	0.06579021400000001	0.785361399	-2.736703151	-3.257331852	-1.92406142
ENSG00000004487	KDM1A	TRUE	Soma	0.730649705	0.014577721	2.705124048	3.036463066	2.379203805
ENSG00000004534	RBM6	TRUE	Soma	-0.0864524	0.729714599	-0.122719734	-0.150948073	-0.210445183
ENSG00000004700	RECQL	TRUE	Soma	0.366749266	0.109276807	2.112696845	2.279970251	1.876860513
ENSG00000004766	VPS50	FALSE	Soma	-0.149091082	0.506749089	0.63991943	0.56134402	0.802145655
ENSG00000004766	VPS50	FALSE	Axon	-0.286608009	0.051195359	0.102231561	-0.308114795	0.433992086
ENSG00000004779	NDUFAB1	FALSE	Axon	-0.7890547029999999	0.308753971	-1.771838455	-2.772208107	-1.372705591
ENSG00000004779	NDUFAB1	FALSE	Soma	0.73422407	0.721138035	-0.733838209	-0.448342506	-0.19262579
ENSG00000004864	SLC25A13	TRUE	Soma	0.195640921	0.31507611	4.378993623	4.501991825	4.255268046
ENSG00000004864	SLC25A13	TRUE	Axon	0.562144639	0.490589921	3.001927551	3.135255616	2.933397307
ENSG00000004866	ST7	TRUE	Soma	-0.085237606	0.754320765	0.125399384	0.186093538	0.143097432
ENSG00000004897	CDC27	TRUE	Axon	0.68391362	0.624890149	-2.038006045	-1.564283925	-2.267581749
ENSG00000004897	CDC27	TRUE	Soma	0.744131329	0.014552754	-0.840771138	-0.469039856	-1.230488168
ENSG00000004961	HCCS	FALSE	Axon	0.430519764	0.921767971	-1.704587873	-1.684002367	-1.608065616
ENSG00000004961	HCCS	FALSE	Soma	-0.04014806	0.904593808	0.634777276	0.704205951	0.738114481
ENSG00000004975	DVL2	TRUE	Axon	0.9226411750000001	0.649762566	-3.868400409	-4.208687518	-4.408344452
ENSG00000004975	DVL2	TRUE	Soma	2.820125878	0.007661852	-2.894278372	-1.502760613	-4.459118805
ENSG00000005007	UPF1	FALSE	Axon	0.11452425199999999	0.34785693	1.277354234	1.061167243	1.264154967
ENSG00000005007	UPF1	FALSE	Soma	0.132529804	0.574604323	3.40233502	3.455019585	3.285248005
ENSG00000005022	SLC25A5	TRUE	Soma	0.16715399	0.537695255	4.007502846	4.042305891	3.819336012
ENSG00000005022	SLC25A5	TRUE	Axon	0.159623185	0.292554232	2.865885834	2.727092429	2.967166341
ENSG00000005059	MCUB	FALSE	Soma	0.126352233	0.604300374	-2.818433897	-2.794701257	-2.930266317
ENSG00000005075	POLR2J	FALSE	Soma	0.52814502	0.086674598	-1.621226776	-1.427160341	-1.808330859
ENSG00000005100	DHX33	TRUE	Soma	1.302043278	0.065775181	-2.553384342	-2.06885109	-3.157999854
ENSG00000005108	THSD7A	FALSE	Soma	-0.030606852	0.910887059	0.948003507	0.814104201	0.924521278
ENSG00000005108	THSD7A	FALSE	Axon	-0.990081676	0.03104236	2.096744364	1.584568698	2.773654128
ENSG00000005156	LIG3	TRUE	Soma	0.425274499	0.061982994	2.239320296	2.433987611	2.053041849
ENSG00000005175	RPAP3	TRUE	Soma	-0.005386288	0.984766115	0.016700703	0.03642951	0.170465419
ENSG00000005175	RPAP3	TRUE	Axon	-0.6574297139999998	0.054735544	-3.246918436	-3.670371159	-2.635786768
ENSG00000005194	CIAPIN1	TRUE	Soma	-0.246530412	0.330265634	1.559612459	1.490548952	1.707955614
ENSG00000005194	CIAPIN1	TRUE	Axon	-0.049735605000000016	0.142917747	2.757552101	2.613374124	2.988245822
ENSG00000005206	SPPL2B	FALSE	Axon	0.101430611	0.733178223	-3.838588285	-3.593912147	-3.293214555
ENSG00000005206	SPPL2B	FALSE	Soma	0.380611076	0.360775927	-3.258439287	-2.995601536	-3.373074522
ENSG00000005249	PRKAR2B	TRUE	Axon	0.273156537	0.663784206	3.217166376	3.293135276	3.351654993
ENSG00000005249	PRKAR2B	TRUE	Soma	-0.354910908	0.077829368	3.734123556	3.538566596	3.9023616
ENSG00000005339	CREBBP	TRUE	Soma	-0.271573173	0.747493242	-2.964306884	-2.558175954	-2.834035973
ENSG00000005436	GCFC2	TRUE	Soma	1.283783266	0.062908434	-3.900477848	-3.310683765	-4.596995725
ENSG00000005448	WDR54	FALSE	Soma	-0.239786957	0.778189222	-3.098281639	-3.232745981	-2.796397675
ENSG00000005448	WDR54	FALSE	Axon	-0.625617952	0.249452174	-2.775732948	-3.524060116	-2.361121063
ENSG00000005469	CROT	FALSE	Soma	0.270348959	0.480573764	-2.055851008	-2.010666823	-2.058923443
ENSG00000005486	RHBDD2	FALSE	Soma	0.002024463	0.99584382	-0.15841235	-0.079439814	-0.152510501
ENSG00000005700	IBTK	TRUE	Soma	-0.161787045	0.750811813	-3.83607869	-3.914968285	-3.938881855
ENSG00000005801	ZNF195	TRUE	Soma	0.606343577	0.445473277	-2.992285315	-2.616390432	-3.555635345
ENSG00000005810	MYCBP2	FALSE	Soma	0.387340187	0.259821618	0.446494792	0.601492486	0.276492746
ENSG00000005810	MYCBP2	FALSE	Axon	-0.015681559999999983	0.114037962	0.192536296	0.016151384	0.417643427
ENSG00000005882	PDK2	FALSE	Soma	0.632648692	0.045217607	-0.935695877	-0.590355141	-1.247693654
ENSG00000005884	ITGA3	FALSE	Soma	-0.532035216	0.050075761	1.254572125	1.073009076	1.528578306
ENSG00000005884	ITGA3	FALSE	Axon	-0.024242704999999976	0.270513802	1.120921647	1.021905961	1.315697089
ENSG00000005893	LAMP2	TRUE	Axon	0.823188809	0.254338807	0.888008943	1.32326622	0.754575772
ENSG00000005893	LAMP2	TRUE	Soma	0.090942454	0.668375719	3.443334968	3.514937917	3.407453997
ENSG00000006007	GDE1	TRUE	Soma	-0.229586193	0.507471709	-1.635197263	-1.741730515	-1.742008349
ENSG00000006007	GDE1	TRUE	Axon	-0.03988567100000001	0.601191181	-3.358485472	-3.440056133	-3.08810691
ENSG00000006025	OSBPL7	FALSE	Axon	-0.09339263999999997	0.484909003	-3.990187113	-4.006657796	-3.54393464
ENSG00000006025	OSBPL7	FALSE	Soma	0.113640292	0.782505246	-3.56710302	-3.562507322	-3.622275794
ENSG00000006042	TMEM98	FALSE	Soma	-0.072907256	0.937851151	-3.691124867	-3.195830561	-3.593476689
ENSG00000006042	TMEM98	FALSE	Axon	0.585975867	0.891627069	-4.344968509	-4.593636992	-4.217539186
ENSG00000006118	TMEM132A	FALSE	Axon	-0.12920371699999994	0.12381721	1.268716837	1.154265374	1.535230815
ENSG00000006118	TMEM132A	FALSE	Soma	0.140721247	0.536303851	0.950541058	1.021656032	0.937880668
ENSG00000006125	AP2B1	TRUE	Axon	-0.037243623999999975	0.096259559	5.410908837	5.209208582	5.605167399
ENSG00000006125	AP2B1	TRUE	Soma	-0.0074345	0.972476306	4.90754938	4.840887007	4.897367625
ENSG00000006128	TAC1	FALSE	Soma	-1.548494442	0.02291588	0.464007288	-0.303966134	1.475320425
ENSG00000006128	TAC1	FALSE	Axon	-0.567528102	0.18819226	-0.347847698	-0.59469129	0.182542416
ENSG00000006282	SPATA20	FALSE	Axon	0.278929936	0.897425288	-3.59572483	-3.908734207	-3.361677508
ENSG00000006282	SPATA20	FALSE	Soma	-1.492167631	0.00761185	-1.088147603	-1.837141147	-0.494754213
ENSG00000006451	RALA	TRUE	Soma	-0.260687205	0.375712851	3.32845883	3.302671906	3.382899799
ENSG00000006451	RALA	TRUE	Axon	0.274564981	0.719279583	3.807910981	3.868716364	3.728827211
ENSG00000006453	BAIAP2L1	TRUE	Soma	0.867388717	0.107893554	-4.141755302	-3.438870498	-4.699915162
ENSG00000006530	AGK	TRUE	Axon	0.36774608400000003	0.921767971	1.483768043	1.538960093	1.372115766
ENSG00000006530	AGK	TRUE	Soma	-0.066467368	0.754320765	2.490184504	2.455381312	2.567776286
ENSG00000006607	FARP2	FALSE	Soma	0.369281523	0.298405395	-2.402105896	-2.199837118	-2.703114998
ENSG00000006625	GGCT	TRUE	Axon	0.0021774729999999853	0.269807078	1.270198977	1.058875773	1.496816507
ENSG00000006625	GGCT	TRUE	Soma	-0.275237387	0.384342238	-0.912249208	-1.124855759	-0.703444213
ENSG00000006695	COX10	FALSE	Soma	-0.108733643	0.852928161	-3.809446511	-3.92041018	-3.664588371
ENSG00000006712	PAF1	TRUE	Soma	0.31313231	0.178578245	0.446823064	0.592029699	0.305876459
ENSG00000006715	VPS41	FALSE	Axon	-0.396981077	0.24432079	-0.082998541	-0.166690048	0.33998659
ENSG00000006715	VPS41	FALSE	Soma	0.537559699	0.086068421	1.190911859	1.425243957	0.876011283
ENSG00000006740	ARHGAP44	FALSE	Axon	-0.20312398800000003	0.461768328	-3.248390136	-2.973124664	-3.05625278
ENSG00000006744	ELAC2	FALSE	Axon	-0.294095807	0.217454502	-3.29585262	-3.793034024	-2.862237646
ENSG00000006744	ELAC2	FALSE	Soma	0.433666628	0.067329684	2.013204487	2.225061833	1.799755375
ENSG00000006756	ARSD	FALSE	Soma	0.023005854	0.958604638	-4.469978829	-4.441820078	-4.247857595
ENSG00000006757	PNPLA4	FALSE	Soma	0.265252846	0.362497349	0.423196852	0.491412511	0.245217529
ENSG00000006757	PNPLA4	FALSE	Axon	0.638501421	0.580158086	-3.181592039	-2.783750509	-3.362094918
ENSG00000007047	MARK4	FALSE	Soma	-0.464717338	0.600445135	-3.521088711	-3.136619626	-3.459686903
ENSG00000007047	MARK4	FALSE	Axon	-0.115726143	0.653941309	-3.5879524800000002	-3.791478941	-2.795728496
ENSG00000007062	PROM1	FALSE	Soma	0.437346054	0.059623786	-0.668985103	-0.447478299	-0.859117998
ENSG00000007080	CCDC124	FALSE	Axon	-0.08100992299999998	0.200339764	0.563626687	0.096017839	0.774594738
ENSG00000007080	CCDC124	FALSE	Soma	-0.65142356	0.040154163	-0.402331783	-0.737804	-0.028015251
ENSG00000007168	PAFAH1B1	TRUE	Axon	-0.14483511300000002	0.088268229	4.947566691	4.701054886	5.168765363
ENSG00000007168	PAFAH1B1	TRUE	Soma	0.094700685	0.665651198	3.583595087	3.586921226	3.518161776
ENSG00000007392	LUC7L	TRUE	Soma	-0.316408544	0.232136285	0.492186243	0.283311069	0.699545049
ENSG00000007541	PIGQ	FALSE	Soma	0.269880783	0.466543509	-1.992690287	-1.861337654	-2.224049845
ENSG00000007923	DNAJC11	TRUE	Axon	0.239419045	0.619159495	1.307892726	1.220445261	1.406044519
ENSG00000007923	DNAJC11	TRUE	Soma	-0.094710363	0.599996673	2.815007546	2.731180019	2.899700298
ENSG00000008018	PSMB1	TRUE	Axon	-0.14297791099999996	0.087332476	2.028035602	1.818896096	2.27068045
ENSG00000008018	PSMB1	TRUE	Soma	-0.511059102	0.076075032	2.911061571	2.587297252	3.120942937
ENSG00000008056	SYN1	FALSE	Soma	0.075181869	0.713466054	3.061469703	3.084386199	3.030862663
ENSG00000008056	SYN1	FALSE	Axon	-0.019658233999999997	0.236324563	4.302507266	4.063330523	4.570543261
ENSG00000008083	JARID2	TRUE	Soma	1.661145594	0.049497959	-3.066298802	-2.316698973	-3.755828014
ENSG00000008128	CDK11A	FALSE	Soma	-0.13543016	0.875958651	-3.582828522	-3.326847659	-3.378993113
ENSG00000008256	CYTH3	TRUE	Soma	-0.424363867	0.690728898	-3.722256837	-4.11019992	-3.17311439
ENSG00000008256	CYTH3	TRUE	Axon	1.125428471	0.173955343	-3.397673164	-2.856305644	-3.969068519
ENSG00000008277	ADAM22	FALSE	Axon	0.605756338	0.789264861	-1.676648894	-1.359271988	-1.42656176
ENSG00000008277	ADAM22	FALSE	Soma	0.072667057	0.896620053	-2.184238991	-2.186678978	-2.276512617
ENSG00000008282	SYPL1	TRUE	Soma	0.409839526	0.322228878	-0.97754176	-0.622338772	-1.409177956
ENSG00000008294	SPAG9	TRUE	Soma	-0.813987875	0.026283348	2.060709022	1.651237968	2.584182696
ENSG00000008294	SPAG9	TRUE	Axon	-0.27200528100000004	0.149328338	-1.844772338	-2.150394858	-1.472012148
ENSG00000008300	CELSR3	FALSE	Soma	-0.054717807	0.771873955	0.241027429	0.209750982	0.204043264
ENSG00000008300	CELSR3	FALSE	Axon	-0.065016656	0.160241098	0.871850328	0.793109874	1.072597858
ENSG00000008311	AASS	FALSE	Axon	0.828195019	0.180012678	-1.146049507	-0.86385734	-1.292919506
ENSG00000008311	AASS	FALSE	Soma	0.757267957	0.02367651	3.277545762	3.635572751	2.916911651
ENSG00000008382	MPND	FALSE	Soma	0.235304034	0.704870836	-1.248238303	-1.089008097	-1.35349956
ENSG00000008394	MGST1	TRUE	Soma	0.972123312	0.026446542	1.206248539	1.824303431	0.672385937
ENSG00000008513	ST3GAL1	TRUE	Soma	-0.058366342	0.830953904	-2.423270624	-2.472669902	-2.441378616
ENSG00000008735	MAPK8IP2	TRUE	Soma	-1.010817658	0.214688026	-3.778887467	-4.313059993	-3.176960827
ENSG00000008838	MED24	TRUE	Soma	0.412741561	0.061872061	-0.10804409	0.10280031	-0.370342373
ENSG00000008869	HEATR5B	FALSE	Soma	-0.201054313	0.386898446	-0.127698128	-0.29182119	-0.066238106
ENSG00000008869	HEATR5B	FALSE	Axon	-0.423721639	0.350795012	-2.909074241	-2.65767879	-2.447439517
ENSG00000008952	SEC62	TRUE	Soma	-0.221522993	0.330448709	0.686783083	0.574962199	0.921616974
ENSG00000008952	SEC62	TRUE	Axon	-0.7641612119999999	0.10412436	-1.398792736	-2.120028113	-0.72573017
ENSG00000008988	RPS20	TRUE	Soma	0.257693127	0.338784678	3.689190823	3.777386378	3.581830042
ENSG00000008988	RPS20	TRUE	Axon	-0.062879256	0.215839416	-0.258150773	-0.458171601	-0.072910607
ENSG00000009307	CSDE1	TRUE	Soma	0.194092326	0.356584083	4.065992925	4.169956488	3.992798652
ENSG00000009307	CSDE1	TRUE	Axon	-0.38357260200000004	0.06003353	2.080238522	1.572582242	2.499699469
ENSG00000009335	UBE3C	TRUE	Axon	-0.06938925099999999	0.146994449	-0.462803305	-0.545933326	-0.242189178
ENSG00000009335	UBE3C	TRUE	Soma	-0.077689687	0.695766247	0.111209685	0.030146336	0.077531161
ENSG00000009694	TENM1	FALSE	Axon	-1.484156316	0.021036936	-0.459626356	-1.464870668	0.503948001
ENSG00000009694	TENM1	FALSE	Soma	-0.678236553	0.115537921	-1.070789791	-1.306577348	-0.917312404
ENSG00000009830	POMT2	FALSE	Soma	-0.471016565	0.254711775	-1.984930031	-2.068158181	-1.873515685
ENSG00000009844	VTA1	TRUE	Axon	-0.495844141	0.041989281	2.036309664	1.686439361	2.480438369
ENSG00000009844	VTA1	TRUE	Soma	-0.008164334	0.974518769	1.39248445	1.391950278	1.393231865
ENSG00000009954	BAZ1B	TRUE	Soma	0.938520138	0.00761185	2.844646117	3.311982245	2.423698359
ENSG00000010017	RANBP9	TRUE	Soma	0.263724818	0.240585904	0.254143602	0.398686175	0.167859455
ENSG00000010017	RANBP9	TRUE	Axon	-0.083196155	0.150695172	-1.459791155	-1.715858327	-1.234622759
ENSG00000010165	EEF1AKNMT	FALSE	Axon	-0.46825155700000004	0.056210544	-1.999388985	-2.462763632	-1.435083646
ENSG00000010165	EEF1AKNMT	FALSE	Soma	0.495154449	0.111278673	-0.239270572	-0.045874743	-0.473692323
ENSG00000010244	ZNF207	TRUE	Soma	-0.631179134	0.038070891	1.817431805	1.519824537	2.059629657
ENSG00000010256	UQCRC1	FALSE	Axon	0.07208704399999999	0.310181372	3.514425908	3.514701135	3.677481648
ENSG00000010256	UQCRC1	FALSE	Soma	-0.214785649	0.322362342	4.910894063	4.86223521	5.040805551
ENSG00000010270	STARD3NL	TRUE	Soma	0.036922791	0.903877893	0.084415058	0.088346054	-0.095008409
ENSG00000010270	STARD3NL	TRUE	Axon	1.406458701	0.331746927	-3.351853306	-2.838837662	-4.252819361
ENSG00000010278	CD9	TRUE	Soma	-1.817063773	0.288642525	-2.049011593	-3.070461902	-1.063828778
ENSG00000010292	NCAPD2	TRUE	Soma	1.634723488	0.003627249	1.818538832	2.640062756	0.959684276
ENSG00000010295	IFFO1	FALSE	Soma	0.357236888	0.65787375	-3.473274554	-3.765784282	-3.530413583
ENSG00000010295	IFFO1	FALSE	Axon	-0.49928812699999997	0.312547894	-3.123328981	-3.729279212	-2.225794723
ENSG00000010322	NISCH	TRUE	Axon	0.04860774200000001	0.211152745	0.047340603	-0.17302752	0.212817299
ENSG00000010322	NISCH	TRUE	Soma	0.065160088	0.700660372	0.86715665	0.89086358	0.854687442
ENSG00000010404	IDS	TRUE	Soma	0.309030609	0.175637185	0.854850515	0.981748623	0.751433356
ENSG00000010810	FYN	TRUE	Soma	0.227405157	0.4846702	1.260347516	1.380469327	1.206630055
ENSG00000010810	FYN	TRUE	Axon	-0.31174679099999997	0.081239044	2.277176526	1.769735399	2.656344132
ENSG00000011007	ELOA	FALSE	Soma	1.078698749	0.026446542	-1.451059485	-0.874277962	-1.873338934
ENSG00000011009	LYPLA2	FALSE	Axon	0.0872619	0.300327905	3.67238352	3.502328585	3.827150527
ENSG00000011009	LYPLA2	FALSE	Soma	0.112006342	0.633262427	2.875991788	2.873411238	2.888951314
ENSG00000011021	CLCN6	FALSE	Soma	-0.40231653	0.107014835	2.431806791	2.275209783	2.58667659
ENSG00000011021	CLCN6	FALSE	Axon	-0.236341121	0.072705033	0.88583066	0.632365945	1.14423495
ENSG00000011028	MRC2	FALSE	Soma	0.144659252	0.654642168	-4.239908713	-4.172341434	-4.397590818
ENSG00000011198	ABHD5	TRUE	Soma	-0.377455251	0.762263817	-4.119488193	-4.059921935	-4.5103129
ENSG00000011201	ANOS1	TRUE	Soma	4.769229585	0.002305641	-1.270052332	0.967217776	-3.717028685
ENSG00000011201	ANOS1	TRUE	Axon	2.281344736	0.02302815	-1.345374624	-0.344213204	-2.131768501
ENSG00000011243	AKAP8L	FALSE	Soma	-0.222549111	0.307071996	1.172122591	1.100874959	1.275951088
ENSG00000011260	UTP18	FALSE	Soma	0.368153787	0.094074792	0.35360954	0.548322783	0.19341474
ENSG00000011275	RNF216	FALSE	Soma	-0.902564505	0.13565057	-4.08578107	-4.537399023	-3.602874665
ENSG00000011295	TTC19	TRUE	Soma	-0.57129223	0.051354269	1.745758072	1.542116245	2.043215134
ENSG00000011295	TTC19	TRUE	Axon	0.010859292999999992	0.169564869	0.091080794	-0.149751734	0.323586017
ENSG00000011304	PTBP1	TRUE	Soma	-0.05464687	0.80757347	2.058834005	2.054397929	2.149499375
ENSG00000011304	PTBP1	TRUE	Axon	-1.618389127	0.04124723	-1.873174619	-3.012150719	-0.755469773
ENSG00000011332	DPF1	FALSE	Soma	-0.334383145	0.269517761	-0.841096248	-0.940786692	-0.634409814
ENSG00000011347	SYT7	FALSE	Soma	0.208286802	0.6577902	-0.994602955	-0.885399352	-0.821768242
ENSG00000011347	SYT7	FALSE	Axon	-0.05179158699999997	0.134329279	0.030061289	-0.102261407	0.23214045
ENSG00000011376	LARS2	TRUE	Soma	-0.361063715	0.096444982	2.350561882	2.173560804	2.590748983
ENSG00000011376	LARS2	TRUE	Axon	0.254031294	0.693560422	-0.083183092	0.027227748	0.045399273
ENSG00000011405	PIK3C2A	FALSE	Axon	0.11939745499999999	0.784467247	-3.570794327	-3.512369864	-2.896226598
ENSG00000011405	PIK3C2A	FALSE	Soma	1.039707925	0.053722799	0.112769359	0.517591222	-0.378425563
ENSG00000011426	ANLN	TRUE	Soma	2.286389235	0.038828313	-2.570342829	-1.445340356	-3.805886932
ENSG00000011454	RABGAP1	TRUE	Axon	-0.19115390599999998	0.084158023	1.973498157	1.786894176	2.287095987
ENSG00000011454	RABGAP1	TRUE	Soma	-0.150293873	0.398824045	2.259241827	2.214919702	2.307475773
ENSG00000011478	QPCTL	FALSE	Soma	0.001347265	0.996827526	-1.336317647	-1.239792648	-1.22113477
ENSG00000011485	PPP5C	FALSE	Axon	-0.037513234000000006	0.164813537	2.746233574	2.615866519	2.974881224
ENSG00000011485	PPP5C	FALSE	Soma	-0.064929564	0.732759002	1.770576249	1.713351915	1.842779081
ENSG00000011523	CEP68	FALSE	Soma	1.029105384	0.240585904	-3.891474537	-3.346984888	-4.574776817
ENSG00000011566	MAP4K3	FALSE	Soma	0.108080888	0.722652812	-0.11586468	0.081119042	-0.139499866
ENSG00000011566	MAP4K3	FALSE	Axon	0.16117425000000002	0.421676935	-1.077051279	-1.123764783	-0.97956341
ENSG00000011677	GABRA3	FALSE	Axon	0.577595237	0.538295698	-1.060727436	-1.080196752	-1.178481529
ENSG00000011677	GABRA3	FALSE	Soma	0.072349789	0.801162605	0.071315557	0.108462851	0.021596936
ENSG00000012061	ERCC1	FALSE	Soma	-0.246240202	0.832194751	-3.706263126	-3.72478127	-4.032897437
ENSG00000012174	MBTPS2	TRUE	Soma	-0.616671161	0.258807535	-3.217393347	-3.319379913	-2.96559701
ENSG00000012232	EXTL3	FALSE	Soma	0.176463157	0.484930939	-0.240020087	-0.167909729	-0.297687164
ENSG00000012660	ELOVL5	TRUE	Soma	-0.176070755	0.665651198	-0.375162552	-0.345102745	-0.425543303
ENSG00000012822	CALCOCO1	FALSE	Soma	-0.193854401	0.802242613	-2.573162498	-2.711052054	-2.390065919
ENSG00000012822	CALCOCO1	FALSE	Axon	1.316036767	0.122162871	-3.933808108	-3.332327421	-4.282846108
ENSG00000012963	UBR7	TRUE	Soma	0.826625859	0.100391302	-1.880429487	-1.330592334	-2.065088038
ENSG00000012983	MAP4K5	FALSE	Soma	0.368148297	0.091731334	0.737036684	0.9516052	0.582946443
ENSG00000012983	MAP4K5	FALSE	Axon	0.18083221800000002	0.37745903200000003	1.26087115	1.087728501	1.38257362
ENSG00000013016	EHD3	FALSE	Axon	0.147562361	0.254118206	0.960481437	0.829094878	1.119127046
ENSG00000013016	EHD3	FALSE	Soma	0.464281741	0.078892149	-0.464647651	-0.306489634	-0.725526888
ENSG00000013275	PSMC4	TRUE	Axon	0.10750653700000001	0.422524982	2.639195958	2.652294353	2.756076223
ENSG00000013275	PSMC4	TRUE	Soma	0.015625499	0.92933853	4.087343375	4.079179402	4.082019098
ENSG00000013288	MAN2B2	FALSE	Soma	-0.139385288	0.395455139	0.297810365	0.211297598	0.349802651
ENSG00000013293	SLC7A14	FALSE	Axon	-0.43256467800000004	0.522158117	-4.070232311	-4.0400347	-4.137241745
ENSG00000013293	SLC7A14	FALSE	Soma	0.00857606	0.981945526	-3.34822137	-3.148092686	-3.259123338
ENSG00000013364	MVP	FALSE	Soma	-2.823604596	4.78e-4	1.379589871	-0.037090753	2.790331077
ENSG00000013364	MVP	FALSE	Axon	-4.756854641	0.010143336	-2.039238638	-4.399289814	0.559702462
ENSG00000013374	NUB1	FALSE	Soma	1.892849583	0.009216677	-2.559074134	-1.554896042	-3.671948161
ENSG00000013375	PGM3	FALSE	Axon	-0.334024779	0.055193482	1.650859499	1.330486381	2.030278316
ENSG00000013375	PGM3	FALSE	Soma	0.438319382	0.147728602	0.605990185	0.794396023	0.370418881
ENSG00000013441	CLK1	TRUE	Soma	0.255750744	0.476537494	-2.445610527	-2.278941041	-2.715765675
ENSG00000013503	POLR3B	FALSE	Soma	0.382318358	0.177941236	-1.627917044	-1.384526195	-1.783585492
ENSG00000013523	ANGEL1	TRUE	Soma	-0.375240396	0.692493435	-4.229108278	-4.596047409	-4.381781734
ENSG00000013583	HEBP1	FALSE	Axon	-0.178313714	0.072498994	-0.656973098	-0.912920201	-0.27269687
ENSG00000013583	HEBP1	FALSE	Soma	0.110461223	0.800686756	-0.967522576	-0.909549746	-0.824310813
ENSG00000014123	UFL1	TRUE	Axon	0.12269722700000002	0.412943516	-0.489295562	-0.670701603	-0.290359678
ENSG00000014123	UFL1	TRUE	Soma	0.303710131	0.197837449	1.904108943	2.035165586	1.664823141
ENSG00000014138	POLA2	FALSE	Soma	1.627330954	0.005351643	-1.513347611	-0.626716619	-2.462723115
ENSG00000014216	CAPN1	FALSE	Axon	-0.380922335	0.039931365	2.232686561	1.917606145	2.62054245
ENSG00000014216	CAPN1	FALSE	Soma	-0.290593744	0.158788677	2.594562205	2.401205226	2.743064194
ENSG00000014641	MDH1	TRUE	Axon	-0.19454088600000002	0.200167628	4.394581535	3.964554077	4.708286501
ENSG00000014641	MDH1	TRUE	Soma	-0.258656035	0.34325371	2.923911901	2.849836312	2.953898812
ENSG00000014824	SLC30A9	FALSE	Axon	-0.05912727699999998	0.158223849	-1.72457693	-1.889969904	-1.445854573
ENSG00000014824	SLC30A9	FALSE	Soma	-0.124314427	0.576690954	-0.016308389	-0.09695685	0.083499111
ENSG00000014919	COX15	TRUE	Soma	-0.127709552	0.630706355	0.440371434	0.364426607	0.401218039
ENSG00000014919	COX15	TRUE	Axon	0.470290399	0.843250393	-0.980064819	-1.038320699	-0.987529396
ENSG00000015133	CCDC88C	FALSE	Soma	0.722852914	0.262204023	-1.705347	-1.341615132	-2.492163637
ENSG00000015153	YAF2	TRUE	Soma	-0.436623902	0.28078421	-3.49549094	-3.584323892	-3.265860765
ENSG00000015171	ZMYND11	TRUE	Soma	0.093620645	0.789612583	-2.558382834	-2.483032646	-2.615814507
ENSG00000015475	BID	FALSE	Axon	0.325507892	0.880629657	-0.603201227	-0.67223262	-0.347117596
ENSG00000015475	BID	FALSE	Soma	0.402682524	0.144901184	-0.142013216	-0.041482658	-0.389150927
ENSG00000015592	STMN4	FALSE	Soma	-0.464741674	0.165118616	-0.097709364	-0.32958195	0.16698206
ENSG00000015592	STMN4	FALSE	Axon	-0.06987829099999998	0.45671541	-1.659585002	-1.795519249	-1.091255264
ENSG00000015676	NUDCD3	FALSE	Soma	-0.529079433	0.044584053	0.80272996	0.482306259	1.05843704
ENSG00000015676	NUDCD3	FALSE	Axon	-0.04539569900000001	0.234277966	0.708859393	0.289844617	0.843684861
ENSG00000016082	ISL1	FALSE	Soma	0.091124972	0.781385335	1.175327413	1.267349513	1.146681166
ENSG00000016391	CHDH	FALSE	Soma	-0.927376201	0.383429418	-1.810123365	-2.347118369	-1.981214585
ENSG00000016864	GLT8D1	FALSE	Soma	0.024223358	0.938326441	-1.418881432	-1.464668818	-1.344455142
ENSG00000017797	RALBP1	TRUE	Soma	0.610804471	0.034910659	-1.589924512	-1.308738627	-1.844573111
ENSG00000017797	RALBP1	TRUE	Axon	0.06352064000000002	0.325083097	-1.669512774	-1.868399836	-1.465539266
ENSG00000018189	RUFY3	FALSE	Soma	-0.333059034	0.109276807	4.336204602	4.105271332	4.516251109
ENSG00000018189	RUFY3	FALSE	Axon	-0.055655336	0.187697784	5.002644931	4.904960732	5.195604198
ENSG00000018236	CNTN1	FALSE	Axon	0.399530415	0.99382053	5.368037468	5.333480545	5.427479655
ENSG00000018236	CNTN1	FALSE	Soma	0.398235412	0.05911836	4.334250085	4.541098517	4.099681276
ENSG00000018510	AGPS	TRUE	Axon	-0.265819098	0.232993963	0.930738113	0.919573141	1.246134113
ENSG00000018510	AGPS	TRUE	Soma	0.098732265	0.575230808	3.025517846	3.128700787	2.968499399
ENSG00000018610	CXorf56	FALSE	Soma	1.086665247	0.328405493	-2.853487159	-1.963890693	-3.041144075
ENSG00000018625	ATP1A2	FALSE	Soma	1.822386005	0.041150799	-2.907301833	-2.128397632	-3.858485326
ENSG00000018699	TTC27	TRUE	Soma	-1.198611072	0.384342238	-1.175217469	-1.770991645	-1.008702953
ENSG00000018699	TTC27	TRUE	Axon	-0.5468014109999999	0.158469008	-1.544459074	-1.735630073	-1.061997616
ENSG00000019144	PHLDB1	FALSE	Soma	-0.172128469	0.585524446	-2.284652597	-2.386108492	-2.256029266
ENSG00000019144	PHLDB1	FALSE	Axon	-0.58600667	0.023274809	-1.810274757	-2.316265785	-1.377123789
ENSG00000019485	PRDM11	FALSE	Soma	-1.252988393	0.092745374	-3.940077094	-4.455526922	-3.738680418
ENSG00000019505	SYT13	FALSE	Soma	0.273478138	0.338280417	-1.320528001	-1.267257296	-1.358711003
ENSG00000019505	SYT13	FALSE	Axon	-0.20179803199999996	0.150695172	-2.158717995	-2.495440776	-1.881644415
ENSG00000020129	NCDN	FALSE	Soma	0.072159195	0.699330267	2.463443085	2.503173554	2.497191965
ENSG00000020129	NCDN	FALSE	Axon	0.11861482000000001	0.392506726	3.426900443	3.376107851	3.572995704
ENSG00000020426	MNAT1	TRUE	Soma	-0.505466598	0.633262427	-4.003137368	-3.685383922	-3.590581792
ENSG00000020922	MRE11	TRUE	Soma	0.460475108	0.079216377	1.569731116	1.795036109	1.458583399
ENSG00000021355	SERPINB1	TRUE	Axon	-0.392377495	0.047971112	-2.161699117	-2.649180204	-1.709671952
ENSG00000021574	SPAST	TRUE	Soma	0.456484408	0.143891939	0.169925195	0.416757246	0.101285101
ENSG00000021574	SPAST	TRUE	Axon	0.009497073999999994	0.154441523	1.171713459	1.043248214	1.3206264109999999
ENSG00000021762	OSBPL5	FALSE	Soma	-0.608968794	0.035678335	-0.238611566	-0.583326237	0.130269048
ENSG00000021762	OSBPL5	FALSE	Axon	-1.986339333	0.048128774	-2.607896712	-4.314472489	-1.6372582
ENSG00000021776	AQR	TRUE	Soma	0.711172801	0.014552754	2.259418644	2.608071731	1.851663665
ENSG00000021776	AQR	TRUE	Axon	-1.174545504	0.054735544	-3.392822649	-3.9728504	-2.493773302
ENSG00000021826	CPS1	FALSE	Soma	0.885924088	0.012462127	1.726404678	2.187201868	1.220768679
ENSG00000021826	CPS1	FALSE	Axon	-0.45213806500000003	0.104974874	-1.324667321	-1.843321415	-0.911602741
ENSG00000022267	FHL1	TRUE	Soma	0.559217402	0.363892286	-0.785797929	-0.48738643	-1.455344015
ENSG00000022267	FHL1	TRUE	Axon	-0.8638100579999999	0.420825481	-1.214632839	-0.834842852	-0.977995932
ENSG00000022277	RTF2	TRUE	Soma	-0.510471815	0.401192017	-3.87855025	-4.18339157	-3.759358542
ENSG00000022556	NLRP2	FALSE	Soma	1.245004015	0.00761185	1.705161885	2.366719645	1.151707667
ENSG00000022556	NLRP2	FALSE	Axon	0.241547755	0.530309576	0.557525288	0.448508591	0.632945059
ENSG00000023041	ZDHHC6	FALSE	Soma	0.923323222	0.038807984	-4.2939406	-3.908647544	-4.934399276
ENSG00000023191	RNH1	FALSE	Axon	-0.685853676	0.05386403	2.628673643	2.287057033	3.169388958
ENSG00000023191	RNH1	FALSE	Soma	-0.225583187	0.438170591	2.514987065	2.324249954	2.560876681
ENSG00000023228	NDUFS1	TRUE	Axon	0.44850581700000003	0.843250393	3.077458476	3.168842429	3.044069382
ENSG00000023228	NDUFS1	TRUE	Soma	0.151841089	0.504475734	4.468808277	4.557222522	4.275412895
ENSG00000023287	RB1CC1	TRUE	Axon	-0.33156537599999997	0.049847324	0.283646911	-0.019832778	0.641394987
ENSG00000023287	RB1CC1	TRUE	Soma	0.02899863	0.908288544	-0.857955092	-0.828485117	-0.821213409
ENSG00000023318	ERP44	TRUE	Axon	0.203821789	0.42708946800000003	1.763926574	1.658857303	1.870428072
ENSG00000023318	ERP44	TRUE	Soma	-0.352085227	0.192114208	3.25651611	3.038379063	3.419680833
ENSG00000023330	ALAS1	FALSE	Soma	-0.072291708	0.789341141	-3.496216128	-3.557977821	-3.585642084
ENSG00000023516	AKAP11	TRUE	Soma	-0.435804548	0.457270118	-3.553521485	-3.725330171	-3.136803395
ENSG00000023572	GLRX2	FALSE	Soma	-1.208129468	0.476384256	-3.903567626	-4.066675892	-3.360108221
ENSG00000023697	DERA	TRUE	Soma	0.389568807	0.129562624	-1.041231192	-0.870582586	-1.281532279
ENSG00000023697	DERA	TRUE	Axon	0.454760305	0.945054193	-3.076632038	-3.102531271	-2.581175148
ENSG00000023734	STRAP	TRUE	Axon	-0.15018745799999994	0.068094542	3.54058299	3.210942457	3.813574772
ENSG00000023734	STRAP	TRUE	Soma	0.049902662	0.83310503	3.887353687	3.982253385	3.906935225
ENSG00000023902	PLEKHO1	FALSE	Soma	0.314218768	0.789654758	-3.17989273	-3.538713176	-3.327029238
ENSG00000023909	GCLM	TRUE	Axon	-0.380993027	0.346698877	-2.397273807	-2.571129702	-2.089383047
ENSG00000023909	GCLM	TRUE	Soma	0.479741438	0.047090742	-1.79330873	-1.564351049	-2.054613006
ENSG00000024048	UBR2	FALSE	Soma	0.328347402	0.349560869	-1.614860267	-1.511390799	-1.875436422
ENSG00000024048	UBR2	FALSE	Axon	0.36854248	0.964224823	-2.055560703	-1.769754021	-2.004005893
ENSG00000025293	PHF20	TRUE	Soma	1.071393217	0.16769036	-2.702939332	-2.260350448	-3.503685752
ENSG00000025770	NCAPH2	FALSE	Soma	1.960791374	0.002882943	-3.043696753	-2.048997549	-4.013537784
ENSG00000025772	TOMM34	FALSE	Soma	0.576515729	0.027377175	-0.148744611	0.1357504	-0.454626747
ENSG00000025772	TOMM34	FALSE	Axon	-0.36363275999999994	0.267406852	-4.014009391	-4.364099285	-3.340672623
ENSG00000025796	SEC63	TRUE	Axon	0.397425686	0.99814813	0.350950121	0.390831663	0.423467269
ENSG00000025796	SEC63	TRUE	Soma	0.163791445	0.393323642	3.341297628	3.430128064	3.212430209
ENSG00000025800	KPNA6	TRUE	Soma	0.583418339	0.243476093	0.242837023	0.483928176	0.037724839
ENSG00000025800	KPNA6	TRUE	Axon	-0.5340404029999999	0.054735544	-1.297356103	-1.639531443	-0.836761617
ENSG00000026025	VIM	TRUE	Soma	1.168883252	0.00761185	6.654296499	7.182944916	6.097440261
ENSG00000026025	VIM	TRUE	Axon	0.6884223549999999	0.199066732	7.879528393	8.025560653	7.751284032
ENSG00000026297	RNASET2	FALSE	Soma	-0.26317703	0.221384465	-1.490538506	-1.579674068	-1.359242766
ENSG00000026652	AGPAT4	FALSE	Axon	0.32622760100000003	0.812589943	-0.458243886	-0.634689736	-0.425484429
ENSG00000026652	AGPAT4	FALSE	Soma	-0.098855936	0.700158174	0.505568384	0.413123405	0.507855255
ENSG00000027001	MIPEP	TRUE	Soma	-0.205279248	0.286013183	0.545309217	0.418858086	0.590369893
ENSG00000027697	IFNGR1	TRUE	Axon	0.568425879	0.824871698	-3.975595626	-3.916585358	-4.531834724
ENSG00000028116	VRK2	FALSE	Soma	2.174101662	0.086253266	-2.265735859	-1.302205811	-2.956003901
ENSG00000028203	VEZT	TRUE	Soma	-0.077095029	0.817497595	7.73e-4	-0.026208533	-0.160489856
ENSG00000028203	VEZT	TRUE	Axon	-0.5037028560000001	0.178572583	-1.999955312	-2.096052394	-1.576168307
ENSG00000028310	BRD9	FALSE	Soma	0.236783417	0.494123366	-1.474934064	-1.258929688	-1.479659571
ENSG00000028528	SNX1	TRUE	Soma	0.159465369	0.411055923	1.575283557	1.705292629	1.432476882
ENSG00000028528	SNX1	TRUE	Axon	0.426270073	0.923529755	0.462998507	0.315978113	0.43222197
ENSG00000028839	TBPL1	FALSE	Soma	0.30791082	0.215105008	0.273529661	0.323344307	0.112115488
ENSG00000029363	BCLAF1	TRUE	Soma	0.234020531	0.244672472	3.187530175	3.328283709	3.000050468
ENSG00000029364	SLC39A9	TRUE	Soma	-0.556793501	0.429148561	-4.035570333	-4.132368907	-4.067200317
ENSG00000029534	ANK1	FALSE	Soma	-0.288779866	0.532355571	-1.381935274	-1.449550448	-0.972576807
ENSG00000029534	ANK1	FALSE	Axon	-0.9632212249999998	0.032915186	-0.721184299	-1.53135933	-0.070194383
ENSG00000029639	TFB1M	TRUE	Soma	0.316987981	0.14692254	0.207195638	0.33851516	-0.003496366
ENSG00000029725	RABEP1	TRUE	Axon	0.20123905	0.369418158	1.962576341	1.830816647	2.06509854
ENSG00000029725	RABEP1	TRUE	Soma	-0.074763809	0.682633792	1.219402972	1.134318409	1.256504469
ENSG00000029993	HMGB3	TRUE	Soma	-0.456556269	0.064814788	2.226364605	1.969463548	2.511982307
ENSG00000030066	NUP160	TRUE	Soma	0.376921047	0.108867761	2.871785271	3.061984901	2.7784581
ENSG00000030110	BAK1	FALSE	Soma	0.064245733	0.808692501	-2.081913584	-1.915424322	-2.101894491
ENSG00000030582	GRN	FALSE	Soma	1.476431475	0.438650259	-1.445290234	-0.751085464	-1.130068043
ENSG00000031691	CENPQ	TRUE	Soma	-0.203390146	0.845167981	-4.161979114	-4.023691457	-4.510686824
ENSG00000031698	SARS1	FALSE	Axon	-0.02832520300000002	0.115621108	4.030375494	3.861019163	4.244854072
ENSG00000031698	SARS1	FALSE	Soma	0.250212107	0.180503289	3.769799657	3.901211804	3.625663037
ENSG00000031823	RANBP3	FALSE	Soma	-0.326259633	0.181202223	0.844559036	0.790421873	1.003537246
ENSG00000032219	ARID4A	FALSE	Soma	0.157315571	0.591358684	-0.297010945	-0.38652947	-0.341791875
ENSG00000032389	EIPR1	FALSE	Soma	-0.109152823	0.594665576	-0.308299737	-0.411737395	-0.20421653
ENSG00000032389	EIPR1	FALSE	Axon	-0.37422182499999995	0.044411569	-0.691057892	-1.038708288	-0.300683844
ENSG00000032444	PNPLA6	FALSE	Axon	0.11284970900000002	0.44314268	-1.518864995	-1.674344202	-1.148557028
ENSG00000032444	PNPLA6	FALSE	Soma	-0.195207766	0.359647885	1.374320046	1.302224653	1.453966143
ENSG00000033011	ALG1	FALSE	Axon	-0.7434224009999999	0.050820103	-2.691992173	-3.270145679	-2.246841467
ENSG00000033011	ALG1	FALSE	Soma	0.335358804	0.18454378	-0.40789674	-0.133122815	-0.551223431
ENSG00000033030	ZCCHC8	TRUE	Soma	-0.169538777	0.596813029	-0.495838484	-0.583772256	-0.521443572
ENSG00000033050	ABCF2	FALSE	Axon	-1.297357004	0.127439024	-2.001046372	-2.441850027	-1.146002985
ENSG00000033050	ABCF2	FALSE	Soma	0.469640685	0.110885473	1.147521693	1.341043368	0.783382912
ENSG00000033100	CHPF2	FALSE	Soma	0.342523802	0.271053875	-1.86577136	-1.681871603	-2.081875927
ENSG00000033170	FUT8	FALSE	Soma	0.008342173	0.972476306	1.394793936	1.46412949	1.406162246
ENSG00000033178	UBA6	TRUE	Axon	-0.063962515	0.125279064	3.114418912	2.999628163	3.383712244
ENSG00000033178	UBA6	TRUE	Soma	0.18509263	0.275565536	3.053739335	3.156674202	2.978405625
ENSG00000033327	GAB2	FALSE	Axon	-0.068008721	0.095795907	0.07363814	-0.11893815	0.258024436
ENSG00000033327	GAB2	FALSE	Soma	-0.883749323	0.078892149	-0.654588667	-0.911695955	-0.128099737
ENSG00000033800	PIAS1	TRUE	Soma	0.597839101	0.176227365	-2.780329561	-2.577331419	-3.151462676
ENSG00000033867	SLC4A7	TRUE	Soma	-0.245641721	0.240190982	-0.155788245	-0.238421344	0.043058658
ENSG00000033867	SLC4A7	TRUE	Axon	0.512129642	0.631737713	-0.18206856	-0.125677611	-0.233691093
ENSG00000034053	APBA2	FALSE	Soma	-0.29915936	0.279429162	-0.489279604	-0.567515053	-0.392655672
ENSG00000034152	MAP2K3	FALSE	Soma	2.126461448	0.073138119	-3.185806312	-1.955137089	-4.844491497
ENSG00000034510	TMSB10	FALSE	Soma	-1.618612785	0.059530038	2.852866729	2.47902119	3.705256834
ENSG00000034510	TMSB10	FALSE	Axon	-0.643923732	0.355662752	5.526960184	5.608289437	5.780543313
ENSG00000034693	PEX3	TRUE	Soma	0.196620954	0.428970345	-1.306979354	-1.241674035	-1.372347749
ENSG00000034713	GABARAPL2	TRUE	Axon	-0.5363720620000001	0.046091633	1.333209852	0.752025829	1.83006704
ENSG00000034713	GABARAPL2	TRUE	Soma	-0.152357977	0.414890643	0.845524249	0.762966833	0.865780397
ENSG00000035141	FAM136A	TRUE	Axon	0.32544753800000004	0.812589943	-0.309196519	-0.353429373	-0.282285419
ENSG00000035141	FAM136A	TRUE	Soma	-0.264832615	0.558725207	1.062073956	0.901723812	1.373253471
ENSG00000035403	VCL	TRUE	Axon	0.29827222200000003	0.659186064	4.83142911	4.727380024	4.868746321
ENSG00000035403	VCL	TRUE	Soma	-0.033311386	0.867784704	3.456868502	3.411073574	3.434167851
ENSG00000035499	DEPDC1B	TRUE	Soma	0.622619131	0.601967607	-4.35577695	-4.13625485	-3.910761698
ENSG00000035687	ADSS2	TRUE	Soma	0.348269379	0.157854135	1.537272361	1.721965349	1.404693151
ENSG00000035687	ADSS2	TRUE	Axon	0.03225586899999999	0.233458267	2.598199518	2.554017246	2.843334188
ENSG00000035862	TIMP2	TRUE	Axon	0.11396985100000001	0.370639241	-2.727559294	-3.034249988	-2.616431359
ENSG00000035862	TIMP2	TRUE	Soma	0.380724888	0.104415575	-1.641043032	-1.499306568	-1.822536376
ENSG00000035928	RFC1	TRUE	Soma	1.567544437	0.005131656	-0.825426661	0.036515249	-1.503201096
ENSG00000036054	TBC1D23	TRUE	Axon	-0.07935998500000002	0.709779853	-3.330953165	-4.205073245	-3.816894795
ENSG00000036054	TBC1D23	TRUE	Soma	-0.285304451	0.149741256	0.513985283	0.335859656	0.621428235
ENSG00000036257	CUL3	TRUE	Axon	-0.0030283289999999963	0.176472003	3.320266063	3.224758718	3.519737907
ENSG00000036257	CUL3	TRUE	Soma	0.258589471	0.177057678	2.430773167	2.57268762	2.304611137
ENSG00000036473	OTC	FALSE	Axon	-2.966182963	0.004247663	-1.874143576	-3.499664664	-0.121106515
ENSG00000036473	OTC	FALSE	Soma	-0.13898716	0.520872624	-0.345106939	-0.433059303	-0.278205615
ENSG00000037241	RPL26L1	FALSE	Soma	0.606747619	0.167199494	-0.118521214	0.169830538	-0.451808983
ENSG00000037474	NSUN2	TRUE	Axon	-0.7209961739999999	0.088168633	-3.255666893	-3.905590723	-2.81052668
ENSG00000037474	NSUN2	TRUE	Soma	0.358817366	0.067850474	3.194175506	3.385811993	3.015800182
ENSG00000037637	FBXO42	FALSE	Soma	-0.107935008	0.78105595	-2.234306637	-2.169047053	-2.263858809
ENSG00000037637	FBXO42	FALSE	Axon	-0.210057522	0.141544733	-1.079974775	-1.323553223	-0.746633458
ENSG00000037749	MFAP3	TRUE	Soma	0.156278957	0.906946895	-4.387451343	-4.383261676	-5.254745569
ENSG00000037757	MRI1	FALSE	Axon	-1.5959731179999999	0.178362948	-2.471982621	-4.252828811	-1.442309595
ENSG00000037757	MRI1	FALSE	Soma	0.370305697	0.121755842	-1.580909836	-1.420349998	-1.729797996
ENSG00000037897	METTL1	FALSE	Soma	0.621017994	0.027901028	-0.316835077	-0.05628621	-0.58073217
ENSG00000038219	BOD1L1	TRUE	Soma	-0.530743394	0.082856931	0.479811542	0.181503186	0.685403704
ENSG00000038219	BOD1L1	TRUE	Axon	-0.529893715	0.26627775	-3.321821891	-3.244103618	-2.915357785
ENSG00000038274	MAT2B	TRUE	Soma	0.510544684	0.038531399	0.2889224	0.530321423	-0.003227106
ENSG00000038274	MAT2B	TRUE	Axon	0.031257882999999986	0.482496088	-0.68448428	-0.775466351	-0.460492102
ENSG00000038358	EDC4	FALSE	Axon	-0.22351504299999997	0.062676266	0.695053026	0.450014098	1.010135771
ENSG00000038358	EDC4	FALSE	Soma	-0.392611132	0.053752658	4.554856791	4.339714034	4.738184587
ENSG00000038382	TRIO	TRUE	Axon	-0.12585577499999995	0.09641147	3.992128964	3.749597199	4.249210843
ENSG00000038382	TRIO	TRUE	Soma	-0.005360976	0.977127617	3.283250241	3.327720573	3.258920796
ENSG00000038427	VCAN	TRUE	Soma	0.972779882	0.013161102	1.897890592	2.431630082	1.43182981
ENSG00000038427	VCAN	TRUE	Axon	-0.14229244700000004	0.100139261	1.496826707	1.219830704	1.74686536
ENSG00000038532	CLEC16A	FALSE	Soma	0.080866405	0.930770398	-3.775937953	-4.034288011	-3.393858595
ENSG00000039068	CDH1	FALSE	Soma	-1.685519559	0.077079225	-3.618867559	-4.006377194	-2.497584547
ENSG00000039123	MTREX	TRUE	Axon	0.7040235960000001	0.817431031	-3.272316415	-2.955292825	-2.477327877
ENSG00000039123	MTREX	TRUE	Soma	0.534451969	0.053752658	2.298097463	2.650765462	1.978006856
ENSG00000039319	ZFYVE16	TRUE	Soma	-0.549176284	0.128892706	-0.938235858	-1.138518642	-0.606810968
ENSG00000039319	ZFYVE16	TRUE	Axon	-0.16039125800000004	0.175929912	-4.066239899	-4.44728797	-3.786812077
ENSG00000039523	RIPOR1	TRUE	Axon	0.104242324	0.432393123	-0.753521121	-0.733427093	-0.61992064
ENSG00000039523	RIPOR1	TRUE	Soma	-0.017457579	0.95241125	-1.034902835	-0.959080063	-1.092013933
ENSG00000039560	RAI14	TRUE	Axon	0.203134973	0.4686787	1.071090661	0.873293038	1.199071495
ENSG00000039560	RAI14	TRUE	Soma	-0.095211087	0.629048095	2.338808894	2.328769679	2.379281256
ENSG00000039650	PNKP	FALSE	Soma	0.303737677	0.19219924	0.58986281	0.788780374	0.378584046
ENSG00000040275	SPDL1	TRUE	Soma	0.873496923	0.025542004	-2.491400572	-2.080798223	-2.829839117
ENSG00000040341	STAU2	FALSE	Soma	-0.326301349	0.127516135	2.293159781	2.081399088	2.444420323
ENSG00000040633	PHF23	FALSE	Soma	-0.837744446	0.253484772	-4.077818372	-4.429758533	-3.658038098
ENSG00000040731	CDH10	FALSE	Axon	-0.37117162899999995	0.169564869	-1.838300176	-2.123917539	-1.475793095
ENSG00000040731	CDH10	FALSE	Soma	-0.310555124	0.378770832	-2.347450733	-2.526104054	-2.250870698
ENSG00000040933	INPP4A	TRUE	Soma	0.005979079	0.977127617	1.413414819	1.461182614	1.373981157
ENSG00000040933	INPP4A	TRUE	Axon	-0.34620482199999997	0.079061211	1.562216105	1.383892902	1.982257889
ENSG00000041353	RAB27B	FALSE	Axon	0.770762889	0.630550957	-4.077093408	-3.689792434	-4.348473032
ENSG00000041357	PSMA4	TRUE	Soma	-0.249742226	0.387043044	3.008061521	2.897529529	2.991723743
ENSG00000041357	PSMA4	TRUE	Axon	-0.590849221	0.060995117	2.494602044	2.112685586	3.065559207
ENSG00000041802	LSG1	FALSE	Soma	0.185208842	0.451291904	-0.504277869	-0.34238739	-0.53137286
ENSG00000041982	TNC	FALSE	Soma	4.370097098	0.001423338	-2.22514833	-0.083772978	-4.224961688
ENSG00000042088	TDP1	FALSE	Soma	0.532537872	0.06484521	-1.11767497	-0.923070199	-1.445152413
ENSG00000042445	RETSAT	FALSE	Axon	-0.517638753	0.056210544	-3.087069925	-3.469911806	-2.661331612
ENSG00000042445	RETSAT	FALSE	Soma	0.491272253	0.124794735	-0.389436058	-0.127804877	-0.711624428
ENSG00000042493	CAPG	FALSE	Soma	-0.44103346	0.378986356	-1.08031463	-1.642652152	-0.752529765
ENSG00000042493	CAPG	FALSE	Axon	-1.9792533689999998	0.01410992	-2.267820928	-3.26807689	-1.020270515
ENSG00000042753	AP2S1	FALSE	Soma	0.490923689	0.332911768	0.328126449	0.466809207	0.086411728
ENSG00000042753	AP2S1	FALSE	Axon	0.450945649	0.840075902	1.086784694	1.027725795	1.095304201
ENSG00000043093	DCUN1D1	TRUE	Axon	-0.38006999299999994	0.043707058	-0.279156823	-0.737090017	0.105051653
ENSG00000043093	DCUN1D1	TRUE	Soma	-0.191845153	0.597937273	-0.615362838	-0.835090111	-0.503540843
ENSG00000043143	JADE2	FALSE	Soma	-0.220398796	0.783943373	-4.280550836	-4.867791458	-4.090832179
ENSG00000043355	ZIC2	FALSE	Soma	0.554017586	0.169110428	-3.297789522	-2.886028745	-3.672016568
ENSG00000043514	TRIT1	TRUE	Soma	0.435309543	0.109224138	-3.949061383	-3.764661063	-4.06798346
ENSG00000044090	CUL7	FALSE	Soma	-0.053545915	0.923440143	-3.930874177	-3.942764924	-4.01248431
ENSG00000044115	CTNNA1	TRUE	Soma	0.680337706	0.026149978	1.870841919	2.234268239	1.485822067
ENSG00000044115	CTNNA1	TRUE	Axon	0.965530418	0.098711594	0.653442379	1.008147236	0.474833108
ENSG00000044446	PHKA2	FALSE	Soma	0.432302866	0.069569524	-2.363732376	-2.118088687	-2.601225445
ENSG00000044524	EPHA3	FALSE	Axon	-0.149856555	0.107409375	1.96293401	1.818296779	2.212123566
ENSG00000044524	EPHA3	FALSE	Soma	0.141443716	0.616645321	1.101319035	1.155781284	1.179430202
ENSG00000044574	HSPA5	FALSE	Axon	0.15596158400000001	0.422524982	3.504504752	3.312794345	3.670283685
ENSG00000044574	HSPA5	FALSE	Soma	-0.146903241	0.391945145	6.790669801	6.735208646	6.823582883
ENSG00000046604	DSG2	TRUE	Soma	0.752038183	0.130856362	0.002579676	0.340007428	-0.184606484
ENSG00000046604	DSG2	TRUE	Axon	0.676634433	0.447523745	-4.156368765	-4.013454732	-4.227717368
ENSG00000046647	GEMIN8	FALSE	Soma	-0.145198184	0.636281694	-2.719067005	-2.860359817	-2.64427389
ENSG00000046651	OFD1	FALSE	Soma	0.658981121	0.12695393	-4.039815985	-3.588947232	-4.596372757
ENSG00000046653	GPM6B	TRUE	Axon	0.070502903	0.540319819	-0.617844473	-0.916947392	-0.616354555
ENSG00000046653	GPM6B	TRUE	Soma	0.601476164	0.08385702	0.101631238	0.481486438	-0.266541543
ENSG00000047056	WDR37	FALSE	Soma	-0.026684937	0.925025429	0.72191823	0.716613977	0.819221888
ENSG00000047056	WDR37	FALSE	Axon	-0.101287674	0.129191763	2.48843755	2.326527614	2.795563704
ENSG00000047188	YTHDC2	TRUE	Soma	0.11812708	0.624826907	0.146467511	0.23597516	0.057404793
ENSG00000047230	CTPS2	FALSE	Soma	0.284584051	0.250743925	1.643379218	1.775303265	1.439674611
ENSG00000047230	CTPS2	FALSE	Axon	-0.09791865500000002	0.10369744	1.158862685	0.925978695	1.523535034
ENSG00000047249	ATP6V1H	FALSE	Soma	0.032021955	0.861383492	3.43765845	3.459921013	3.377894669
ENSG00000047249	ATP6V1H	FALSE	Axon	-0.0016860029999999915	0.215777701	3.822622052	3.72333473	4.066825285
ENSG00000047315	POLR2B	TRUE	Soma	0.430488024	0.082523567	2.832183841	3.003797902	2.658736195
ENSG00000047315	POLR2B	TRUE	Axon	0.298969277	0.782952567	-0.740577829	-0.579495383	-0.715390685
ENSG00000047410	TPR	TRUE	Soma	-0.413816378	0.054115795	4.263897629	4.066004745	4.487413924
ENSG00000047578	KIAA0556	FALSE	Soma	-0.881592881	0.400468307	-4.790106575	-5.424624908	-4.564113584
ENSG00000047579	DTNBP1	FALSE	Soma	-0.089159903	0.905414922	-4.0722057209999996	-4.029071165	-4.455115013
ENSG00000047621	C12orf4	TRUE	Axon	-0.10855149599999997	0.117788405	-0.413424629	-0.531909922	-0.143496943
ENSG00000047621	C12orf4	TRUE	Soma	0.391920495	0.348649492	-1.180922187	-1.019026456	-1.173034322
ENSG00000047849	MAP4	TRUE	Soma	0.274487388	0.406966176	-0.18367767	0.003433812	-0.304784575
ENSG00000047849	MAP4	TRUE	Axon	0.8550474770000001	0.163325291	1.322805909	1.524532395	1.156440383
ENSG00000047932	GOPC	TRUE	Axon	0.219115161	0.602437597	0.964270726	0.823875038	1.036397268
ENSG00000047932	GOPC	TRUE	Soma	-0.2189964	0.342401374	1.041563246	0.926723772	1.07561829
ENSG00000048028	USP28	FALSE	Soma	1.079808023	0.07231651	-3.142014363	-2.69342187	-3.414133284
ENSG00000048162	NOP16	FALSE	Soma	-0.195939043	0.627111438	-1.064148634	-1.132550028	-0.944830715
ENSG00000048392	RRM2B	TRUE	Axon	0.189180825	0.512621351	-1.057218222	-1.215194196	-0.890105993
ENSG00000048392	RRM2B	TRUE	Soma	0.343832991	0.10603201	-1.192075422	-1.006589476	-1.377616325
ENSG00000048405	ZNF800	TRUE	Soma	-0.024274707	0.971697824	-3.040201481	-2.967219617	-2.84722872
ENSG00000048471	SNX29	FALSE	Soma	0.902579028	0.312578148	-2.860569199	-2.437062934	-2.962197046
ENSG00000048544	MRPS10	TRUE	Soma	-0.161632811	0.606798115	0.677516745	0.586207266	0.72281022
ENSG00000048544	MRPS10	TRUE	Axon	1.909882424	0.058541068	-3.417792437	-2.557505538	-4.340648418
ENSG00000048649	RSF1	TRUE	Soma	0.286336244	0.174525003	0.927238597	1.041521222	0.862696929
ENSG00000048707	VPS13D	FALSE	Axon	-0.14400179200000002	0.421676935	-2.324218644	-2.863183051	-2.079003539
ENSG00000048707	VPS13D	FALSE	Soma	0.099401746	0.8232998	-1.973904281	-1.933975946	-2.152820043
ENSG00000048740	CELF2	TRUE	Soma	-0.105419715	0.817047176	0.579775483	0.610615249	0.445649183
ENSG00000048828	FAM120A	TRUE	Soma	-0.087330026	0.771852646	0.542441272	0.525093378	0.500753267
ENSG00000048991	R3HDM1	FALSE	Soma	0.65407367	0.236547188	-3.80812868	-3.571114423	-4.114393978
ENSG00000049239	H6PD	FALSE	Soma	0.201219069	0.377954691	-0.926289729	-0.825358359	-1.072489078
ENSG00000049247	UTS2	FALSE	Soma	6.178353387	6.21e-5	-0.779473045	2.260159523	-3.78687029
ENSG00000049247	UTS2	FALSE	Axon	2.242966622	0.139810319	-2.857901432	-1.317554278	-3.86845789
ENSG00000049249	TNFRSF9	FALSE	Soma	-0.103073121	0.932635452	-4.293710658	-4.024545999	-4.618958089
ENSG00000049249	TNFRSF9	FALSE	Axon	0.820637144	0.44216166	-3.660724434	-3.589054302	-3.632774616
ENSG00000049449	RCN1	TRUE	Axon	0.498400952	0.772643794	1.06322377	1.064068064	1.12311483
ENSG00000049449	RCN1	TRUE	Soma	-0.003646152	0.984233162	3.641147373	3.664413356	3.65758137
ENSG00000049541	RFC2	TRUE	Soma	1.199974582	0.005058549	1.332497066	1.933947375	0.720622169
ENSG00000049618	ARID1B	FALSE	Soma	-0.093358264	0.659038074	1.3219864	1.288095037	1.353415123
ENSG00000049656	CLPTM1L	TRUE	Soma	0.32574488	0.127647347	0.308369231	0.43941544	0.116954044
ENSG00000049656	CLPTM1L	TRUE	Axon	-1.422708938	0.077153886	-3.470556799	-4.093719761	-2.381763691
ENSG00000049759	NEDD4L	TRUE	Soma	-0.031738145	0.880769848	2.295355846	2.304852895	2.315860548
ENSG00000049759	NEDD4L	TRUE	Axon	-0.34921059800000004	0.041989281	2.989640669	2.622886564	3.390294192
ENSG00000049769	PPP1R3F	FALSE	Soma	1.42411204	0.074834138	-3.498598688	-2.645646145	-4.622426812
ENSG00000049769	PPP1R3F	FALSE	Axon	0.008963313000000028	0.148229858	-2.781364509	-2.925102738	-2.516343591
ENSG00000050165	DKK3	FALSE	Axon	0.416646054	0.947607886	-2.15058804	-2.046517621	-2.270602128
ENSG00000050165	DKK3	FALSE	Soma	0.208137768	0.375712851	-1.153708218	-1.089219104	-1.151631906
ENSG00000050393	MCUR1	FALSE	Soma	0.298702603	0.419621608	-1.280989219	-1.209482619	-1.422250853
ENSG00000050405	LIMA1	TRUE	Axon	-0.10249554599999999	0.652442237	-3.927073006	-4.122860364	-3.980381032
ENSG00000050405	LIMA1	TRUE	Soma	-0.031907576	0.947122793	-1.885437093	-1.899624056	-2.088258787
ENSG00000050426	LETMD1	TRUE	Soma	-0.337407411	0.121313364	-0.726961733	-0.945803943	-0.547586886
ENSG00000050438	SLC4A8	FALSE	Axon	-0.054502121000000014	0.14213981	1.454957218	1.1388665	1.722346208
ENSG00000050438	SLC4A8	FALSE	Soma	0.062150416	0.767063287	0.842044339	0.860724254	0.86595779
ENSG00000050748	MAPK9	TRUE	Axon	-0.12350365899999999	0.09400906	-2.036016562	-2.357513438	-1.751703466
ENSG00000050748	MAPK9	TRUE	Soma	-0.722120755	0.049422636	-1.546464324	-1.929597178	-1.174458488
ENSG00000050820	BCAR1	FALSE	Soma	-0.042877076	0.822148529	-0.518567174	-0.525244406	-0.466582677
ENSG00000050820	BCAR1	FALSE	Axon	-0.311189726	0.056210544	1.878105003	1.613107346	2.236282209
ENSG00000051009	FAM160A2	FALSE	Soma	-0.463801803	0.201252611	-1.369176857	-1.589448734	-1.104718934
ENSG00000051128	HOMER3	FALSE	Soma	1.02697187	0.479500664	-1.795782014	-1.328685207	-1.277859045
ENSG00000051180	RAD51	FALSE	Soma	0.459908503	0.34859852	-3.872652786	-3.620246393	-4.125257903
ENSG00000051341	POLQ	TRUE	Axon	-2.524217638	0.221640545	-2.594797006	-3.736701423	0.626571249
ENSG00000051341	POLQ	TRUE	Soma	4.146993913	0.00164838	-1.693310239	0.310872906	-3.76972774
ENSG00000051382	PIK3CB	FALSE	Axon	-0.365346648	0.397915836	-1.755106648	-1.554187594	-1.341475757
ENSG00000051382	PIK3CB	FALSE	Soma	0.214949539	0.80346617	-3.538328239	-3.078013903	-3.424876685
ENSG00000051596	THOC3	FALSE	Axon	-0.04607908700000002	0.713442807	-1.440020934	-1.797143547	-1.314386822
ENSG00000051596	THOC3	FALSE	Soma	0.281258946	0.379727026	0.689341852	0.902482008	0.533769917
ENSG00000051620	HEBP2	TRUE	Soma	-0.150195616	0.378378808	-0.763027046	-0.858946671	-0.696076141
ENSG00000051620	HEBP2	TRUE	Axon	-0.038351173000000016	0.216213989	0.731046499	0.615536176	0.960122461
ENSG00000052126	PLEKHA5	TRUE	Axon	0.214613235	0.474746073	1.972913199	1.899830055	2.038636261
ENSG00000052126	PLEKHA5	TRUE	Soma	0.167211914	0.296531594	1.521359654	1.580504557	1.43269546
ENSG00000052344	PRSS8	FALSE	Soma	0.162885767	0.67926224	-3.786888017	-3.651203921	-3.993849434
ENSG00000052723	SIKE1	TRUE	Soma	-0.558959248	0.514358941	-3.944866559	-4.28530294	-4.267394831
ENSG00000052749	RRP12	FALSE	Soma	0.372405518	0.150572171	2.451759607	2.639417282	2.231783245
ENSG00000052795	FNIP2	TRUE	Soma	-0.71694203	0.300236797	-3.823275141	-4.089481923	-3.233531196
ENSG00000052802	MSMO1	TRUE	Soma	0.5717308	0.274380948	-0.597612574	-0.299453639	-1.001631388
ENSG00000052802	MSMO1	TRUE	Axon	-0.634019074	0.214154874	-2.801206807	-3.761604995	-2.284298951
ENSG00000052841	TTC17	TRUE	Soma	0.651984978	0.033964143	-0.553181167	-0.268219795	-0.979912311
ENSG00000053371	AKR7A2	TRUE	Axon	0.11185399000000001	0.267444589	2.12003619	2.017343439	2.271156587
ENSG00000053371	AKR7A2	TRUE	Soma	0.595415859	0.039891719	1.560311657	1.819208117	1.348153873
ENSG00000053372	MRTO4	FALSE	Soma	0.493574903	0.058434007	1.242122084	1.492880605	1.035162018
ENSG00000053501	USE1	FALSE	Soma	-0.847852642	0.038939559	-3.346366261	-3.807572045	-2.969192071
ENSG00000053770	AP5M1	FALSE	Axon	0.488047029	0.885208658	-4.051953217	-4.130431791	-4.222862957
ENSG00000053770	AP5M1	FALSE	Soma	0.653122097	0.159339475	-2.963373192	-2.587941079	-3.008370046
ENSG00000053900	ANAPC4	FALSE	Soma	0.616258985	0.114225317	-0.954462071	-0.552188652	-1.069673498
ENSG00000053900	ANAPC4	FALSE	Axon	0.19772509500000002	0.409453161	-1.731319635	-1.875636397	-1.594992848
ENSG00000054116	TRAPPC3	TRUE	Soma	-0.087695424	0.665651198	0.682814165	0.614125366	0.702839731
ENSG00000054116	TRAPPC3	TRUE	Axon	0.570834026	0.456466578	0.634603289	0.638357421	0.520943539
ENSG00000054118	THRAP3	TRUE	Soma	0.071142336	0.770558893	3.412455332	3.423012089	3.38834011
ENSG00000054148	PHPT1	FALSE	Axon	-0.367002007	0.072563503	1.93042312	1.426704221	2.280811233
ENSG00000054148	PHPT1	FALSE	Soma	-0.086122651	0.714367819	1.054411237	1.00671466	1.181859631
ENSG00000054267	ARID4B	TRUE	Soma	0.58642532	0.466213347	-2.681238786	-2.295602734	-2.801657629
ENSG00000054356	PTPRN	FALSE	Soma	0.190766037	0.46699961	-0.541642046	-0.525014158	-0.636877628
ENSG00000054356	PTPRN	FALSE	Axon	0.505516174	0.791941919	0.333482123	0.433644659	0.167210698
ENSG00000054523	KIF1B	TRUE	Soma	-0.02818974	0.908116122	0.381346223	0.397343145	0.473248798
ENSG00000054523	KIF1B	TRUE	Axon	0.3849562	0.971174537	-0.244527173	-0.292983062	-0.141303691
ENSG00000054611	TBC1D22A	FALSE	Axon	0.059386841000000024	0.198426757	-2.270297368	-2.459110657	-2.078601954
ENSG00000054611	TBC1D22A	FALSE	Soma	-0.409442021	0.1980734	-2.168667292	-2.246971418	-1.839349773
ENSG00000054654	SYNE2	TRUE	Soma	0.351312764	0.107569614	3.103101707	3.248165005	2.876787369
ENSG00000054793	ATP9A	TRUE	Axon	-0.004864535000000003	0.205454106	2.295496654	2.181712337	2.520022936
ENSG00000054793	ATP9A	TRUE	Soma	-0.186700365	0.420485737	2.545638916	2.505444914	2.684697143
ENSG00000054965	FAM168A	FALSE	Soma	-0.187013268	0.617077024	-0.776757012	-0.890039637	-0.651477329
ENSG00000054983	GALC	FALSE	Axon	-0.283336109	0.215338943	-3.115228257	-3.533117171	-2.664613293
ENSG00000054983	GALC	FALSE	Soma	-0.279892616	0.2419554	1.403167073	1.315637023	1.605929319
ENSG00000055044	NOP58	TRUE	Axon	0.07023443000000001	0.781800882	-2.606157666	-2.719950736	-1.517947925
ENSG00000055044	NOP58	TRUE	Soma	0.528377934	0.082510365	4.304983682	4.611841383	4.116040304
ENSG00000055070	SZRD1	TRUE	Axon	-0.09063227600000001	0.23821263	-3.308532226	-3.740891753	-3.198385678
ENSG00000055070	SZRD1	TRUE	Soma	-0.338089431	0.764292355	-4.159271711	-4.218401727	-3.791977964
ENSG00000055118	KCNH2	FALSE	Soma	-0.021528814	0.93224863	-3.50908028	-3.557874235	-3.476904133
ENSG00000055118	KCNH2	FALSE	Axon	0.427148082	0.952369639	-3.326173534	-3.34841771	-3.60280022
ENSG00000055130	CUL1	TRUE	Axon	-0.23959110199999994	0.072563503	1.912036011	1.617665441	2.222051855
ENSG00000055130	CUL1	TRUE	Soma	0.072218399	0.672498616	2.169263695	2.186060835	2.126428945
ENSG00000055147	FAM114A2	TRUE	Soma	-0.453815717	0.068582539	0.065431688	-0.158380199	0.223639209
ENSG00000055147	FAM114A2	TRUE	Axon	-0.44892215100000005	0.077815917	-0.461496359	-0.756222319	-0.009683287
ENSG00000055163	CYFIP2	TRUE	Axon	-0.11595832	0.095331831	4.376306005	4.178991327	4.650345519
ENSG00000055163	CYFIP2	TRUE	Soma	0.126590314	0.512008056	3.177458768	3.249477187	3.146013687
ENSG00000055208	TAB2	FALSE	Soma	0.93050957	0.341109915	-4.0014273	-3.458808022	-4.010454474
ENSG00000055208	TAB2	FALSE	Axon	0.10452797400000002	0.698667515	-3.75941007	-3.893759794	-3.301347144
ENSG00000055332	EIF2AK2	TRUE	Soma	-0.182645863	0.290169566	1.563993605	1.458529668	1.616668541
ENSG00000055332	EIF2AK2	TRUE	Axon	1.767887612	0.050035308	-4.323282297	-3.577513702	-4.965123135
ENSG00000055483	USP36	FALSE	Soma	1.146827772	0.061982994	-3.58290383	-2.980825984	-3.906460746
ENSG00000055609	KMT2C	TRUE	Soma	2.169841135	0.222115007	-2.068965437	-0.960807137	-4.285675365
ENSG00000055950	MRPL43	FALSE	Soma	-6.94e-4	0.998362667	0.569133224	0.518093016	0.59607216
ENSG00000055950	MRPL43	FALSE	Axon	2.222514526	0.25459037	-2.121828445	-1.149235388	-1.773962493
ENSG00000055955	ITIH4	FALSE	Soma	0.877578229	0.017477051	0.71298161	1.172661758	0.256842672
ENSG00000055955	ITIH4	FALSE	Axon	-0.11218193400000004	0.228825731	3.08795225	2.936787232	3.257758955
ENSG00000056050	HPF1	FALSE	Soma	0.498373718	0.054208359	0.795128648	1.039513482	0.586989263
ENSG00000056097	ZFR	TRUE	Soma	0.023347712	0.900542736	1.976581034	1.991681947	1.998696375
ENSG00000056277	ZNF280C	FALSE	Soma	0.307437026	0.123705331	-2.125314329	-1.964413293	-2.232409363
ENSG00000056586	RC3H2	FALSE	Soma	-0.347248185	0.138273018	-0.7874539	-0.99244475	-0.603456689
ENSG00000056586	RC3H2	FALSE	Axon	1.776601177	0.043672491	-3.719362009	-2.934447352	-4.477549504
ENSG00000056998	GYG2	FALSE	Axon	-0.663037992	0.122815862	-3.305388528	-4.251325651	-2.752932013
ENSG00000056998	GYG2	FALSE	Soma	0.667052744	0.163776985	-3.255882536	-2.846851272	-3.525585419
ENSG00000057019	DCBLD2	TRUE	Axon	0.908444298	0.101384309	-2.282005484	-2.055923172	-2.522007998
ENSG00000057019	DCBLD2	TRUE	Soma	0.230247147	0.839869699	-3.968821378	-3.703646978	-3.628683527
ENSG00000057149	SERPINB3	FALSE	Axon	0.007392057999999979	0.775399689	-1.565771426	-1.628171356	-0.589973616
ENSG00000057149	SERPINB3	FALSE	Soma	0.437982079	0.89123963	-2.500168024	-3.884289269	-2.900523131
ENSG00000057252	SOAT1	TRUE	Axon	0.914522077	0.501300503	-3.676503916	-3.171429342	-4.351793869
ENSG00000057252	SOAT1	TRUE	Soma	1.217539994	0.140578412	-1.159110492	-0.729217064	-1.434709879
ENSG00000057294	PKP2	TRUE	Soma	-0.079481551	0.936385736	-4.36142125	-4.117117013	-4.725300816
ENSG00000057608	GDI2	TRUE	Axon	1.941438706	0.091257484	-3.526073917	-2.315648115	-4.1749476
ENSG00000057663	ATG5	FALSE	Axon	0.29292649400000004	0.766919614	-0.325551733	-0.373546961	-0.349881435
ENSG00000057663	ATG5	FALSE	Soma	0.715633953	0.06895758	-0.497180437	-0.089780512	-0.76780504
ENSG00000057704	TMCC3	FALSE	Soma	-0.569013179	0.596896329	-3.80971	-3.830594926	-3.614131466
ENSG00000057757	PITHD1	TRUE	Soma	-0.708051982	0.031489813	1.342392484	0.913506529	1.668760739
ENSG00000057757	PITHD1	TRUE	Axon	-0.206788378	0.074911439	2.172178187	1.876543755	2.581107529
ENSG00000057935	MTA3	TRUE	Soma	1.322954096	0.005417393	0.196039527	0.849505987	-0.466599389
ENSG00000058056	USP13	FALSE	Soma	-0.078309473	0.832194751	-1.90428189	-1.988596576	-1.946166698
ENSG00000058063	ATP11B	TRUE	Soma	0.720974765	0.371256928	-3.927972731	-3.742594858	-4.478578172
ENSG00000058091	CDK14	FALSE	Axon	-1.559355431	0.022572073	-3.250784014	-3.982777494	-2.382768879
ENSG00000058091	CDK14	FALSE	Soma	-0.344995345	0.59906684	-4.207854801	-4.227819164	-3.854914455
ENSG00000058262	SEC61A1	TRUE	Axon	0.504143189	0.934230118	-2.253255882	-2.160427614	-1.976779376
ENSG00000058262	SEC61A1	TRUE	Soma	0.467510046	0.142917961	2.37171982	2.595269022	2.220653993
ENSG00000058272	PPP1R12A	TRUE	Axon	-1.014105125	0.302104647	-1.407840544	-1.016274519	-0.791493702
ENSG00000058272	PPP1R12A	TRUE	Soma	-0.314103795	0.28114007	0.585559454	0.472686189	0.778097526
ENSG00000058600	POLR3E	FALSE	Soma	0.540034954	0.165118616	-1.473302149	-1.235178032	-1.788280904
ENSG00000058673	ZC3H11A	TRUE	Soma	0.228904391	0.41208252	0.936258823	0.992943822	0.853151516
ENSG00000058729	RIOK2	TRUE	Soma	1.833453472	0.032293055	-3.402225902	-2.798112985	-4.164163492
ENSG00000058799	YIPF1	FALSE	Soma	0.041688992	0.932635452	-3.060856041	-3.102212727	-2.8422403
ENSG00000058804	NDC1	TRUE	Soma	0.490079563	0.039391707	0.837858597	1.06797592	0.601212597
ENSG00000059573	ALDH18A1	FALSE	Axon	0.312174204	0.722218724	0.856769599	0.818636242	0.88369284
ENSG00000059573	ALDH18A1	FALSE	Soma	0.350510086	0.174186994	4.404317254	4.635812653	4.246944646
ENSG00000059691	GATB	FALSE	Soma	-0.143851888	0.550089391	0.17683541	0.061430492	0.242734168
ENSG00000059758	CDK17	TRUE	Soma	0.041884944	0.879897848	-2.067378022	-2.122735843	-2.008789078
ENSG00000059758	CDK17	TRUE	Axon	1.227246819	0.149202082	-4.200213951	-3.710757853	-4.646705148
ENSG00000059769	DNAJC25	FALSE	Soma	-0.373268119	0.530468053	-3.362522098	-3.387980719	-3.528975357
ENSG00000059804	SLC2A3	FALSE	Axon	-0.124837896	0.122374324	3.073500201	2.79269051	3.347228524
ENSG00000059804	SLC2A3	FALSE	Soma	0.082295174	0.803237894	2.231593198	2.383415632	2.158909335
ENSG00000059915	PSD	FALSE	Soma	-0.17456382	0.647518214	-1.138332444	-1.230353752	-0.814674184
ENSG00000060069	CTDP1	FALSE	Soma	0.543274006	0.042807154	0.104568485	0.373398268	-0.157755288
ENSG00000060138	YBX3	TRUE	Soma	-0.510690619	0.084600947	-3.271581871	-3.612283876	-3.049901549
ENSG00000060237	WNK1	TRUE	Soma	-0.134233247	0.675599494	-1.087973229	-1.103914483	-1.161330779
ENSG00000060237	WNK1	TRUE	Axon	-0.354880261	0.069472658	-1.729538046	-2.25180046	-1.287269376
ENSG00000060339	CCAR1	TRUE	Soma	0.385234864	0.070496916	2.995457072	3.191969675	2.776706639
ENSG00000060491	OGFR	FALSE	Soma	-0.126010866	0.761779593	-1.25099358	-1.454703363	-1.266266897
ENSG00000060491	OGFR	FALSE	Axon	-0.431327144	0.089815024	-3.186772956	-3.440157275	-2.861323745
ENSG00000060656	PTPRU	FALSE	Soma	0.052646771	0.907062867	-3.119975641	-3.106570488	-3.073251461
ENSG00000060656	PTPRU	FALSE	Axon	-0.40667569	0.295514731	-3.708932666	-3.672340775	-3.075017907
ENSG00000060688	SNRNP40	TRUE	Soma	0.222983929	0.22971157	2.487291657	2.650088437	2.349488007
ENSG00000060709	RIMBP2	FALSE	Axon	0.487214864	0.784776824	-1.515498494	-1.422000836	-1.627518311
ENSG00000060709	RIMBP2	FALSE	Soma	1.49269175	0.014552754	-3.239507916	-2.503992447	-3.949819844
ENSG00000060749	QSER1	TRUE	Soma	1.683201528	0.021701156	-2.511193288	-1.704489366	-3.137702226
ENSG00000060762	MPC1	FALSE	Soma	-0.066951398	0.937308719	-4.342856479	-4.433229039	-4.877654813
ENSG00000060971	ACAA1	FALSE	Soma	-0.102320599	0.59045863	2.379492877	2.308347076	2.378845696
ENSG00000060971	ACAA1	FALSE	Axon	-0.006357887999999978	0.127439024	0.821851916	0.669210008	1.019309959
ENSG00000060982	BCAT1	TRUE	Soma	0.112790886	0.552428991	2.806922735	2.925809242	2.75292109
ENSG00000060982	BCAT1	TRUE	Axon	0.002791990000000022	0.146932247	3.019586253	2.793763018	3.17226535
ENSG00000061337	LZTS1	FALSE	Axon	0.6216393490000001	0.420402783	-1.363147849	-1.324431056	-1.45380881
ENSG00000061337	LZTS1	FALSE	Soma	-0.301589258	0.206045683	0.617217211	0.354043488	0.817002292
ENSG00000061676	NCKAP1	TRUE	Soma	0.271910214	0.331085386	3.453941472	3.624007107	3.271633078
ENSG00000061676	NCKAP1	TRUE	Axon	-0.25744870000000003	0.057294873	4.224709288	3.927009052	4.513229274
ENSG00000061794	MRPS35	TRUE	Axon	0.447741434	0.830400678	-0.858329446	-0.922341707	-0.84864337
ENSG00000061794	MRPS35	TRUE	Soma	-0.160614908	0.492428296	2.320528078	2.222962622	2.313576436
ENSG00000061918	GUCY1B1	FALSE	Soma	0.409007111	0.208323587	-1.329253404	-1.081253547	-1.553409084
ENSG00000061918	GUCY1B1	FALSE	Axon	-0.010530174000000003	0.167941094	-1.05756518	-1.368121946	-0.834915873
ENSG00000061936	SFSWAP	TRUE	Soma	-0.754955027	0.180946481	-3.029359926	-3.230598001	-2.561910768
ENSG00000061987	MON2	TRUE	Axon	-0.21270325900000003	0.136840978	0.201947341	-0.044381815	0.54903802
ENSG00000061987	MON2	TRUE	Soma	0.079011534	0.721882006	1.264546377	1.261096665	1.132598844
ENSG00000062194	GPBP1	TRUE	Soma	0.364391467	0.688876536	-3.54556668	-3.387274265	-3.963957987
ENSG00000062485	CS	TRUE	Soma	-0.461967448	0.085420244	5.074731647	4.849857365	5.188696326
ENSG00000062485	CS	TRUE	Axon	0.3377835	0.87489907200000006	4.319009707	4.134349986	4.344139235
ENSG00000062582	MRPS24	TRUE	Axon	1.801306528	0.073925358	-3.797322693	-3.289318842	-4.476509266
ENSG00000062582	MRPS24	TRUE	Soma	-0.060333701000000003	0.798927281	0.48041956	0.466916883	0.396252951
ENSG00000062598	ELMO2	FALSE	Axon	-0.238166402	0.058463482	0.374519066	0.156304309	0.724962144
ENSG00000062598	ELMO2	FALSE	Soma	0.22826623	0.309105127	0.172245244	0.301551433	0.040395816
ENSG00000062650	WAPL	TRUE	Soma	1.074598911	0.007364934	-0.112972961	0.438455395	-0.622897475
ENSG00000062716	VMP1	TRUE	Axon	0.453028718	0.845006295	-1.274872603	-1.240732502	-1.232461336
ENSG00000062716	VMP1	TRUE	Soma	0.048418779	0.933843072	-0.456738474	-0.368531332	-0.135850186
ENSG00000062725	APPBP2	TRUE	Axon	1.174746729	0.438094705	-4.16069621	-3.785469278	-5.186362923
ENSG00000062725	APPBP2	TRUE	Soma	0.830118434	0.508087785	-3.755016015	-3.146507106	-3.387603801
ENSG00000062822	POLD1	FALSE	Soma	1.651186794	0.005131656	1.332471069	2.171907309	0.493520743
ENSG00000063015	SEZ6	FALSE	Soma	-2.43e-5	0.999948881	-3.74957933	-3.697448789	-3.547390577
ENSG00000063046	EIF4B	TRUE	Axon	-0.316986158	0.178131108	1.904771172	1.350393068	2.206161795
ENSG00000063046	EIF4B	TRUE	Soma	-0.62187281	0.058434007	1.861450438	1.587544861	2.212253492
ENSG00000063169	BICRA	FALSE	Soma	0.949327105	0.155827022	-3.655362133	-2.984770439	-4.488841955
ENSG00000063176	SPHK2	FALSE	Soma	0.107829027	0.94011567	-3.724357701	-2.983600759	-4.06065307
ENSG00000063176	SPHK2	FALSE	Axon	-0.10242297499999997	0.100139261	-3.517195249	-3.698330689	-3.277651278
ENSG00000063177	RPL18	TRUE	Axon	0.06352385799999999	0.641483734	-0.224733304	-0.166458119	-0.054561042
ENSG00000063177	RPL18	TRUE	Soma	0.297767911	0.316121975	4.135390539	4.168088343	4.059087073
ENSG00000063241	ISOC2	FALSE	Soma	0.079844785	0.859937549	2.129765097	2.12076457	1.897448746
ENSG00000063241	ISOC2	FALSE	Axon	1.19784797	0.049978253	0.292642235	0.717182516	-0.015263358
ENSG00000063244	U2AF2	TRUE	Soma	0.053773845	0.833380127	3.764265178	3.738877152	3.654428748
ENSG00000063244	U2AF2	TRUE	Axon	0.06306246500000001	0.619279792	-2.760557737	-2.790035916	-2.546861
ENSG00000063245	EPN1	FALSE	Axon	-0.35947496399999995	0.047530671	1.820478349	1.346413508	2.181195253
ENSG00000063245	EPN1	FALSE	Soma	-0.200636956	0.46699961	0.966985221	0.847026134	1.044829665
ENSG00000063322	MED29	FALSE	Soma	-1.033533659	0.158788677	-3.23069565	-3.472908229	-2.748819445
ENSG00000063601	MTMR1	FALSE	Soma	0.524439287	0.047114773	-1.136514987	-0.913522181	-1.343750774
ENSG00000063601	MTMR1	FALSE	Axon	0.603826713	0.659186064	0.291054901	0.16991092	0.129450806
ENSG00000063660	GPC1	FALSE	Soma	0.710604834	0.02483336	2.177318393	2.477760254	1.812519627
ENSG00000063660	GPC1	FALSE	Axon	-0.446223592	0.054735544	-0.093039634	-0.367166103	0.252990164
ENSG00000063854	HAGH	FALSE	Soma	0.030988421	0.88575023	1.917242221	1.940947126	1.841858482
ENSG00000063854	HAGH	FALSE	Axon	-0.260743659	0.08823161	2.996549558	2.713800679	3.260261419
ENSG00000064042	LIMCH1	FALSE	Axon	-2.0118506899999997	0.057580204	-2.866871531	-4.339046601	-1.703222298
ENSG00000064042	LIMCH1	FALSE	Soma	-0.834230607	0.017393363	-1.543854114	-1.965052283	-1.139303504
ENSG00000064102	INTS13	TRUE	Soma	0.475777651	0.063673635	-0.336391998	-0.102218849	-0.565086743
ENSG00000064300	NGFR	FALSE	Axon	1.209240428	0.069472658	0.39618363	0.783991847	0.155008008
ENSG00000064300	NGFR	FALSE	Soma	0.920281998	0.043016893	-0.064262243	0.558171887	-0.586299568
ENSG00000064313	TAF2	FALSE	Soma	0.192034655	0.764292355	-1.959768108	-1.804940979	-2.402155909
ENSG00000064419	TNPO3	TRUE	Axon	-0.23493414399999996	0.07693339	1.421627264	1.043439261	1.699687171
ENSG00000064419	TNPO3	TRUE	Soma	0.249430461	0.182478146	1.759311014	1.867292889	1.620646169
ENSG00000064601	CTSA	FALSE	Soma	-0.551544902	0.097989772	0.071709234	-0.223902217	0.457782345
ENSG00000064607	SUGP2	TRUE	Soma	-0.051555068	0.847953359	3.681312083	3.610661646	3.700388315
ENSG00000064651	SLC12A2	TRUE	Soma	0.9435024	0.013690879	-0.390022121	0.06767441	-0.78488472
ENSG00000064651	SLC12A2	TRUE	Axon	0.201824425	0.4344281	0.723389509	0.651145718	0.790624848
ENSG00000064652	SNX24	TRUE	Soma	0.297990283	0.708837205	-3.711821217	-3.882861631	-3.965599466
ENSG00000064652	SNX24	TRUE	Axon	-0.13174114600000003	0.468520304	-2.737697833	-3.294553938	-2.30868311
ENSG00000064666	CNN2	FALSE	Axon	0.554682467	0.620007156	-1.769705501	-1.635121776	-1.710348585
ENSG00000064666	CNN2	FALSE	Soma	1.250572715	0.021690619	0.491387846	1.259351586	-0.051129748
ENSG00000064703	DDX20	TRUE	Soma	0.646479997	0.026283348	0.771888836	1.049032394	0.486571899
ENSG00000064763	FAR2	FALSE	Soma	-0.263440703	0.480908593	-0.665092252	-0.86062104	-0.471083403
ENSG00000064933	PMS1	TRUE	Soma	0.483729279	0.146261089	-0.550819463	-0.320655285	-0.792086991
ENSG00000064999	ANKS1A	TRUE	Axon	-0.27813894	0.050554839	1.188794154	0.845544832	1.495773766
ENSG00000064999	ANKS1A	TRUE	Soma	0.110623125	0.739874754	-0.068540289	-0.005655201	0.057783462
ENSG00000065000	AP3D1	FALSE	Soma	0.130554945	0.570186855	3.229554761	3.300151676	3.07509243
ENSG00000065000	AP3D1	FALSE	Axon	0.01854444500000002	0.166720387	3.091751674	2.953029812	3.286490814
ENSG00000065054	SLC9A3R2	FALSE	Soma	0.167340557	0.830257278	-3.655061507	-3.740529936	-3.920282179
ENSG00000065054	SLC9A3R2	FALSE	Axon	-0.07192360999999997	0.558911159	-3.137826896	-3.980121213	-2.891482346
ENSG00000065057	NTHL1	FALSE	Soma	0.352200877	0.48712461	-3.735344652	-3.798741839	-4.084166144
ENSG00000065060	UHRF1BP1	FALSE	Soma	-0.212693285	0.502559767	-0.585248358	-0.687773815	-0.364455482
ENSG00000065060	UHRF1BP1	FALSE	Axon	0.09578024699999999	0.213994694	-0.33910725	-0.556204539	-0.211085067
ENSG00000065135	GNAI3	TRUE	Soma	-0.280419431	0.227662593	2.185188799	2.072027961	2.335299572
ENSG00000065135	GNAI3	TRUE	Axon	-1.0602053089999999	0.034703787	2.322498955	1.70997923	3.278381922
ENSG00000065150	IPO5	TRUE	Axon	-0.062599532999999985	0.085716223	3.97211651	3.789493604	4.193673817
ENSG00000065150	IPO5	TRUE	Soma	0.306574092	0.131649116	3.893768626	4.077140924	3.709780682
ENSG00000065154	OAT	TRUE	Soma	-0.983019123	0.024621063	4.207692098	3.766834382	4.643027354
ENSG00000065154	OAT	TRUE	Axon	-0.054268076	0.190672893	1.176693273	0.817576589	1.341715926
ENSG00000065183	WDR3	TRUE	Soma	0.422899025	0.059030188	1.378991431	1.654258861	1.180473974
ENSG00000065243	PKN2	TRUE	Soma	0.904720952	0.04812313	-2.723025302	-2.218424049	-3.097253996
ENSG00000065268	WDR18	FALSE	Soma	0.305786051	0.176949958	3.043748206	3.132339253	2.915790766
ENSG00000065357	DGKA	FALSE	Soma	0.21741285900000001	0.508505679	-2.532156585	-2.256154384	-2.530684761
ENSG00000065357	DGKA	FALSE	Axon	-0.10103237100000001	0.24253044	-2.29820235	-2.464164113	-2.00671518
ENSG00000065413	ANKRD44	FALSE	Axon	0.344511052	0.859818815	-1.365386078	-1.476413377	-1.3837016069999999
ENSG00000065413	ANKRD44	FALSE	Soma	0.042194194	0.867233536	-0.416435328	-0.37926845	-0.508438576
ENSG00000065427	KARS1	TRUE	Soma	-0.214054651	0.25904251	4.018717913	3.908495531	4.060209492
ENSG00000065427	KARS1	TRUE	Axon	-0.324389856	0.093043827	0.191582026	-0.006853991	0.406932283
ENSG00000065485	PDIA5	FALSE	Soma	-0.330647548	0.215589699	0.959303417	0.865253957	1.132291342
ENSG00000065491	TBC1D22B	FALSE	Axon	-0.7529726859999999	0.055647366	-2.353467024	-2.992038718	-1.782826199
ENSG00000065491	TBC1D22B	FALSE	Soma	-0.061022092	0.832697506	-2.107859069	-2.215636818	-2.050601029
ENSG00000065518	NDUFB4	FALSE	Soma	0.613240446	0.027209177	1.529900444	1.805248265	1.26309009
ENSG00000065518	NDUFB4	FALSE	Axon	0.8594584190000001	0.468002112	-0.026075252	0.304896768	-0.055110156
ENSG00000065526	SPEN	TRUE	Soma	-0.118617617	0.560600957	-0.206020753	-0.224973592	-0.140437334
ENSG00000065534	MYLK	FALSE	Soma	1.390041619	0.293060548	-1.614599151	-0.872642099	-1.855030627
ENSG00000065548	ZC3H15	TRUE	Soma	0.009562324	0.964427644	-0.094168304	-0.132472367	-0.105027103
ENSG00000065559	MAP2K4	TRUE	Axon	-0.055095948000000006	0.162643553	1.785110229	1.66865278	1.903271329
ENSG00000065559	MAP2K4	TRUE	Soma	0.02064252	0.904237442	0.861147909	0.861514121	0.852074728
ENSG00000065600	PACC1	TRUE	Soma	-0.227396968	0.403656244	-1.222308503	-1.253916683	-1.07642729
ENSG00000065600	PACC1	TRUE	Axon	0.999731988	0.383203478	-3.64282445	-3.217775135	-3.661231831
ENSG00000065609	SNAP91	FALSE	Axon	-0.289680101	0.057845358	4.318525534	3.971045404	4.666542455
ENSG00000065609	SNAP91	FALSE	Soma	-0.25732351	0.276796428	2.793914041	2.649811703	2.940111285
ENSG00000065613	SLK	TRUE	Axon	-0.11945012900000002	0.12692141	1.792012901	1.663788618	2.079442923
ENSG00000065613	SLK	TRUE	Soma	-0.111689015	0.66665471	1.518489648	1.385079818	1.644602897
ENSG00000065615	CYB5R4	FALSE	Soma	0.036374875	0.872529114	-0.750900557	-0.712419429	-0.724435287
ENSG00000065615	CYB5R4	FALSE	Axon	0.12255568300000003	0.344135498	-0.531110692	-0.662563117	-0.384756186
ENSG00000065665	SEC61A2	TRUE	Soma	-0.055572378	0.91775041	-0.392243231	-0.183484566	-0.454315425
ENSG00000065802	ASB1	TRUE	Axon	1.122089467	0.308753971	-3.437751149	-3.138665478	-4.286021054
ENSG00000065809	FAM107B	FALSE	Axon	-0.6758516299999999	0.043672491	-1.125887153	-1.669864563	-0.605716547
ENSG00000065809	FAM107B	FALSE	Soma	0.043594901	0.952821678	-2.931522906	-2.962497057	-2.721778387
ENSG00000065833	ME1	TRUE	Axon	0.309605114	0.824733948	0.875044623	1.093287811	0.937668278
ENSG00000065833	ME1	TRUE	Soma	-0.228638697	0.180424646	-0.90524869	-1.034790301	-0.81863076
ENSG00000065882	TBC1D1	FALSE	Axon	0.050941102000000016	0.306085581	-3.223979953	-3.417985997	-3.082431493
ENSG00000065882	TBC1D1	FALSE	Soma	1.04074302	0.014552754	-3.612709244	-3.091542212	-4.213241909
ENSG00000065883	CDK13	FALSE	Soma	0.820539797	0.052009927	-1.520219503	-1.162502996	-1.840755528
ENSG00000065911	MTHFD2	TRUE	Soma	-0.039333329	0.89123963	2.050579958	2.053169377	1.968233285
ENSG00000065911	MTHFD2	TRUE	Axon	-1.036478373	0.072498994	-2.974954308	-3.628858442	-1.939801908
ENSG00000065923	SLC9A7	FALSE	Axon	0.25850383200000004	0.814692241	-3.14183596	-3.13093897	-2.756066169
ENSG00000065923	SLC9A7	FALSE	Soma	-0.711074639	0.086828141	-2.414184744	-2.735773019	-1.967257217
ENSG00000065978	YBX1	TRUE	Axon	0.69289256	0.467492575	0.272784788	0.298600979	0.131131684
ENSG00000065978	YBX1	TRUE	Soma	-0.658820691	0.086674598	3.803298841	3.44828527	4.2790659
ENSG00000066032	CTNNA2	FALSE	Soma	-0.159428474	0.326613198	4.451003343	4.392978495	4.542153271
ENSG00000066032	CTNNA2	FALSE	Axon	-0.263331778	0.067553517	5.797006681	5.614263031	6.116925614
ENSG00000066044	ELAVL1	TRUE	Soma	0.170159159	0.506749089	3.445841652	3.532981295	3.401484269
ENSG00000066044	ELAVL1	TRUE	Axon	-0.28007840199999995	0.210680779	-2.479844708	-2.802897716	-2.053296826
ENSG00000066084	DIP2B	TRUE	Axon	7.734770000000224e-4	0.176505177	2.814350171	2.564541175	3.043954128
ENSG00000066084	DIP2B	TRUE	Soma	0.172709307	0.337208317	1.96443842	2.090863466	1.892754233
ENSG00000066117	SMARCD1	TRUE	Soma	0.423827196	0.054430735	2.222128263	2.417660092	2.032703589
ENSG00000066135	KDM4A	FALSE	Soma	0.647316427	0.053714528	-2.043384447	-1.680916966	-2.376052938
ENSG00000066136	NFYC	TRUE	Soma	-0.641463801	0.039113832	-2.071032796	-2.390793624	-1.783695255
ENSG00000066279	ASPM	TRUE	Soma	0.554765719	0.232604148	-3.809461491	-3.385706726	-3.994317212
ENSG00000066382	MPPED2	FALSE	Axon	0.276211209	0.60652787	-0.575771783	-0.602900085	-0.504285706
ENSG00000066382	MPPED2	FALSE	Soma	-0.490009394	0.136599735	-0.888389646	-1.036364289	-0.617672412
ENSG00000066427	ATXN3	TRUE	Axon	0.45699608	0.903662448	-1.92620823	-1.785779482	-2.012674582
ENSG00000066427	ATXN3	TRUE	Soma	-0.0249275	0.932803033	-1.922295964	-1.987335802	-2.039283746
ENSG00000066455	GOLGA5	FALSE	Soma	-0.646372164	0.037151741	0.533809735	0.224554057	0.957826015
ENSG00000066557	LRRC40	TRUE	Axon	-0.24889604699999995	0.056210544	3.852068137	3.611060401	4.192400119
ENSG00000066557	LRRC40	TRUE	Soma	0.117683549	0.620670197	2.94318456	3.043509476	2.809789854
ENSG00000066583	ISOC1	TRUE	Axon	-0.35713743299999995	0.048148998	2.493102952	2.109158623	2.847731594
ENSG00000066583	ISOC1	TRUE	Soma	0.034989881	0.8893593	1.563626202	1.536893028	1.539711959
ENSG00000066629	EML1	FALSE	Axon	0.110421942	0.296778176	2.903633123	2.758710771	3.041935687
ENSG00000066629	EML1	FALSE	Soma	-0.256748152	0.222075362	1.184755643	1.014908948	1.36040787
ENSG00000066651	TRMT11	TRUE	Axon	-0.35873579299999997	0.132663574	-3.074277198	-3.579283938	-2.596104003
ENSG00000066651	TRMT11	TRUE	Soma	0.220157737	0.412099235	-1.029052557	-0.821755025	-1.139549028
ENSG00000066654	THUMPD1	FALSE	Soma	-0.476732874	0.086906346	1.065395326	0.80057836	1.333720691
ENSG00000066697	MSANTD3	FALSE	Soma	-0.059218685	0.937851151	-4.312158753	-4.478606355	-4.085852597
ENSG00000066735	KIF26A	FALSE	Axon	-0.40413886000000004	0.173461588	-3.265298963	-3.510626884	-2.852666105
ENSG00000066735	KIF26A	FALSE	Soma	-0.374802456	0.495256164	-3.642913835	-3.921803587	-3.527190473
ENSG00000066739	ATG2B	FALSE	Soma	0.553836068	0.035798502	-0.553120799	-0.293693014	-0.893427
ENSG00000066739	ATG2B	FALSE	Axon	0.610716858	0.413815256	-0.858015467	-0.716990525	-0.954687116
ENSG00000066777	ARFGEF1	FALSE	Soma	-0.127390895	0.660997918	2.476000315	2.389009752	2.490096827
ENSG00000066777	ARFGEF1	FALSE	Axon	0.060218308	0.172368306	2.036374909	1.928939462	2.20265442
ENSG00000066926	FECH	TRUE	Soma	0.358996571	0.104022002	0.902683323	1.055386835	0.684721307
ENSG00000066926	FECH	TRUE	Axon	1.896756712	0.095347235	-1.820496392	-0.957669166	-2.069120741
ENSG00000066933	MYO9A	FALSE	Axon	-0.5691041240000001	0.100851705	-2.315855159	-2.511056211	-1.901334297
ENSG00000066933	MYO9A	FALSE	Soma	-0.707970697	0.359647885	-2.134159086	-1.955272194	-1.73360243
ENSG00000067048	DDX3Y	FALSE	Soma	0.140469301	0.54804527	0.16080328	0.234004685	0.061637312
ENSG00000067057	PFKP	FALSE	Axon	-0.380868817	0.056505941	2.770380334	2.53841346	3.21560633
ENSG00000067057	PFKP	FALSE	Soma	0.078608013	0.735264702	2.656020237	2.639687281	2.567666808
ENSG00000067064	IDI1	FALSE	Axon	-0.876213688	0.02302815	2.699171519	2.151046059	3.317024289
ENSG00000067064	IDI1	FALSE	Soma	-0.47360281	0.122843999	1.730158784	1.506462791	2.117347032
ENSG00000067113	PLPP1	FALSE	Soma	-0.107027167	0.912538352	-4.55197196	-4.419843188	-4.160702935
ENSG00000067141	NEO1	TRUE	Soma	0.026825459	0.911526528	1.775024805	1.781353133	1.793647374
ENSG00000067141	NEO1	TRUE	Axon	-0.28415878599999994	0.043707058	3.632419075	3.282638544	3.981140762
ENSG00000067167	TRAM1	TRUE	Soma	0.374290815	0.454207013	-0.748213006	-0.678270152	-0.747390221
ENSG00000067177	PHKA1	TRUE	Axon	1.8433284250000002	0.130196609	-3.473632388	-2.873088396	-4.237692151
ENSG00000067177	PHKA1	TRUE	Soma	-0.429962183	0.597620769	-3.947266051	-3.971046171	-3.330231372
ENSG00000067182	TNFRSF1A	FALSE	Soma	0.421156697	0.310181137	-4.032948874	-3.804461698	-4.454829376
ENSG00000067191	CACNB1	FALSE	Axon	0.352180559	0.912566426	0.636112906	0.703948896	0.637489418
ENSG00000067191	CACNB1	FALSE	Soma	-0.067676082	0.806319643	0.247369313	0.248031913	0.315007748
ENSG00000067221	STOML1	FALSE	Soma	-0.959002501	0.298804285	-3.520914483	-4.379880627	-2.85906927
ENSG00000067225	PKM	FALSE	Soma	1.189630376	0.026446542	2.97648912	3.538695022	2.49814042
ENSG00000067225	PKM	FALSE	Axon	-0.373552622	0.058590062	3.215390019	2.857220452	3.684260592
ENSG00000067248	DHX29	TRUE	Axon	1.043249507	0.09400906	-1.589148475	-1.134550144	-1.83098616
ENSG00000067248	DHX29	TRUE	Soma	0.534441574	0.060465543	1.415252962	1.637870107	1.16590493
ENSG00000067334	DNTTIP2	TRUE	Soma	0.527255872	0.049422636	0.613902432	0.861318988	0.301774906
ENSG00000067369	TP53BP1	FALSE	Soma	-0.507227585	0.054282124	5.364375403	5.116515001	5.7033923
ENSG00000067369	TP53BP1	FALSE	Axon	0.25500305700000003	0.802523033	-3.207632025	-3.261295243	-3.092607838
ENSG00000067445	TRO	FALSE	Soma	0.442471838	0.326574587	-3.159571852	-3.149899483	-3.204057539
ENSG00000067533	RRP15	TRUE	Soma	0.576445801	0.033585194	-1.269543155	-1.056021409	-1.5308355
ENSG00000067560	RHOA	TRUE	Soma	0.35484229900000003	0.245910655	3.639924537	3.693929074	3.420706249
ENSG00000067560	RHOA	TRUE	Axon	-0.546865903	0.08950834	4.017528385	3.438174432	4.422421602
ENSG00000067596	DHX8	FALSE	Soma	0.713011637	0.108311084	-0.128291664	0.250359901	-0.64019641
ENSG00000067704	IARS2	TRUE	Soma	-0.162249113	0.433360807	4.043960895	3.944840568	4.082659058
ENSG00000067704	IARS2	TRUE	Axon	0.59655462	0.377416473	2.355844436	2.449590207	2.271901198
ENSG00000067715	SYT1	FALSE	Axon	-0.420845423	0.048148998	5.008026511	4.596454974	5.402919469
ENSG00000067715	SYT1	FALSE	Soma	0.248541863	0.321090029	4.002861379	4.146945742	3.862011043
ENSG00000067798	NAV3	FALSE	Soma	0.544240375	0.272292186	-3.446064065	-3.243766406	-3.399034979
ENSG00000067798	NAV3	FALSE	Axon	0.214535245	0.495624584	0.038253197	-0.154493591	0.13921412
ENSG00000067829	IDH3G	FALSE	Soma	-0.183415073	0.464172398	1.395389134	1.232074843	1.482603517
ENSG00000067829	IDH3G	FALSE	Axon	0.22000492400000002	0.477642169	-0.176650325	-0.217632642	-0.091229948
ENSG00000067836	ROGDI	FALSE	Axon	0.057272498000000005	0.212098863	-0.654349664	-0.829865015	-0.525474725
ENSG00000067836	ROGDI	FALSE	Soma	0.070736289	0.775548278	-0.702345359	-0.610159992	-0.740058089
ENSG00000067840	PDZD4	FALSE	Soma	0.075900178	0.908288544	-4.141275896	-4.019185918	-3.799882415
ENSG00000067840	PDZD4	FALSE	Axon	-0.76567319	0.033283275	-2.976806897	-3.384082095	-2.344321193
ENSG00000067900	ROCK1	FALSE	Axon	-0.414077246	0.05386403	-1.29302958	-1.787456592	-0.882942283
ENSG00000067900	ROCK1	FALSE	Soma	0.77582579	0.037831756	-0.186936577	0.202950025	-0.548894899
ENSG00000067955	CBFB	TRUE	Axon	1.189516547	0.072498994	-0.580297704	-0.054597748	-0.981655927
ENSG00000067955	CBFB	TRUE	Soma	1.099687173	0.040154163	-1.47282021	-0.915443912	-2.213311578
ENSG00000067992	PDK3	TRUE	Soma	-0.134283178	0.651886562	0.418293294	0.245763243	0.577234995
ENSG00000067992	PDK3	TRUE	Axon	-0.699920916	0.067387576	-4.052631779	-4.567962866	-3.177236632
ENSG00000068001	HYAL2	FALSE	Soma	0.042794171	0.949657616	-4.373342419	-4.283322539	-4.008090568
ENSG00000068024	HDAC4	TRUE	Soma	0.573455513	0.62252319	-4.02002773	-3.7661462	-4.592245344
ENSG00000068024	HDAC4	TRUE	Axon	-0.42621113400000005	0.157276912	-1.063208562	-1.278611048	-0.690593058
ENSG00000068097	HEATR6	FALSE	Soma	0.89959594	0.032890406	-1.564377276	-1.152094871	-1.897190218
ENSG00000068097	HEATR6	FALSE	Axon	-0.17288261300000002	0.087283032	-2.469956117	-2.686172934	-2.170269081
ENSG00000068120	COASY	FALSE	Axon	0.022428844000000003	0.339543467	-0.802558624	-0.784565557	-0.665611196
ENSG00000068120	COASY	FALSE	Soma	0.332577226	0.272292186	0.725456834	0.894132762	0.657305658
ENSG00000068137	PLEKHH3	TRUE	Axon	-0.925838634	0.67742317	-2.639788103	-3.057113416	-4.024011469
ENSG00000068323	TFE3	FALSE	Soma	0.610895601	0.428970345	-3.534290981	-2.923122406	-4.099073683
ENSG00000068366	ACSL4	TRUE	Soma	-0.208166888	0.375623579	3.140888761	3.034303162	3.232638916
ENSG00000068366	ACSL4	TRUE	Axon	-0.49553654900000005	0.059812561	1.785389845	1.157814112	2.274997012
ENSG00000068383	INPP5A	FALSE	Axon	-0.13761905199999996	0.08598197	1.229717351	0.924008579	1.518820915
ENSG00000068383	INPP5A	FALSE	Soma	-0.22047535100000001	0.244246187	0.212192651	0.13160959	0.325372016
ENSG00000068394	GPKOW	FALSE	Soma	-0.470788166	0.111205306	-0.135373294	-0.306117284	0.089192219
ENSG00000068400	GRIPAP1	FALSE	Axon	0.113266863	0.239319372	2.23722659	2.165147015	2.418906071
ENSG00000068400	GRIPAP1	FALSE	Soma	-0.381794139	0.092695423	2.198920532	2.023858026	2.3584807
ENSG00000068438	FTSJ1	FALSE	Soma	0.560135797	0.176766045	-2.24745566	-1.891981648	-2.348090977
ENSG00000068615	REEP1	TRUE	Soma	-0.096122701	0.805162217	0.894332056	0.971289049	0.938955742
ENSG00000068615	REEP1	TRUE	Axon	-0.303416498	0.118732684	0.731938043	0.446424806	1.071075773
ENSG00000068650	ATP11A	TRUE	Soma	-0.019604088	0.955418315	-1.213691934	-1.347804803	-1.210838231
ENSG00000068654	POLR1A	FALSE	Soma	0.895624928	0.006627573	0.923501531	1.361507007	0.460908446
ENSG00000068784	SRBD1	FALSE	Soma	0.485667907	0.04597043	0.997555917	1.220411955	0.71531336
ENSG00000068796	KIF2A	TRUE	Axon	-0.04511580199999998	0.118279069	2.876107616	2.759487731	3.113838424
ENSG00000068796	KIF2A	TRUE	Soma	0.141334352	0.455304679	2.417839056	2.504196938	2.31263045
ENSG00000068831	RASGRP2	FALSE	Axon	0.171826959	0.440549623	-4.049127975	-4.247766341	-3.984379237
ENSG00000068878	PSME4	FALSE	Soma	0.591566101	0.058919758	0.971991528	1.26204223	0.669264223
ENSG00000068878	PSME4	FALSE	Axon	0.223911046	0.513587805	-0.346612512	-0.308487653	-0.258789034
ENSG00000068885	IFT80	FALSE	Soma	2.939604168	0.081975423	-1.706149576	-0.324184069	-4.247113337
ENSG00000068885	IFT80	FALSE	Axon	0.807391972	0.481749162	-4.322155668	-4.225994419	-4.687800537
ENSG00000068903	SIRT2	FALSE	Soma	-0.327853527	0.254700649	-0.262887554	-0.378657289	-0.217404966
ENSG00000068903	SIRT2	FALSE	Axon	-0.27586372099999995	0.099955093	1.40684636	1.261195347	1.728190857
ENSG00000068912	ERLEC1	TRUE	Soma	-0.06680737	0.704927577	1.791006872	1.796598015	1.826453696
ENSG00000068912	ERLEC1	TRUE	Axon	0.07253223000000003	0.758768053	-1.964694452	-1.379948787	-1.816020647
ENSG00000068971	PPP2R5B	FALSE	Axon	0.193384888	0.49653775	1.318457685	1.310876559	1.436046504
ENSG00000068971	PPP2R5B	FALSE	Soma	0.122449745	0.49884406	0.13223795	0.193831922	0.104014989
ENSG00000068976	PYGM	FALSE	Soma	0.449398471	0.54664526	-2.19095257	-1.939825067	-2.661474768
ENSG00000068976	PYGM	FALSE	Axon	-1.1255107089999998	0.227893969	-4.202755941	-5.013145474	-4.395953817
ENSG00000069188	SDK2	FALSE	Soma	0.326006952	0.143590072	-0.079042484	0.083050926	-0.151049649
ENSG00000069188	SDK2	FALSE	Axon	0.02353179999999999	0.153513155	0.916595055	0.712209323	1.080373386
ENSG00000069248	NUP133	TRUE	Soma	0.127005872	0.532893197	3.128800826	3.179164575	3.010155548
ENSG00000069275	NUCKS1	TRUE	Soma	-0.751330461	0.146261089	1.258266821	0.903011317	1.838597355
ENSG00000069329	VPS35	TRUE	Axon	0.06217474900000003	0.232199975	4.072049756	4.038511709	4.240484105
ENSG00000069329	VPS35	TRUE	Soma	-0.279981107	0.150633821	4.070559984	3.987173271	4.211131978
ENSG00000069345	DNAJA2	TRUE	Axon	-0.25140314999999996	0.10608143	2.493691605	2.050471611	2.902949147
ENSG00000069345	DNAJA2	TRUE	Soma	0.016791559	0.945018282	3.265903272	3.310833668	3.151223947
ENSG00000069424	KCNAB2	FALSE	Axon	-0.40316298	0.032986074	-1.437715309	-1.871316649	-1.03948603
ENSG00000069424	KCNAB2	FALSE	Soma	-0.202194998	0.386458914	-0.720107936	-0.763922252	-0.58862718
ENSG00000069509	FUNDC1	TRUE	Soma	-2.830033437	0.012047166	-2.541835161	-3.660133412	-0.960335773
ENSG00000069535	MAOB	FALSE	Soma	1.653490225	0.095360795	-3.256996658	-2.019401742	-3.810962955
ENSG00000069849	ATP1B3	TRUE	Soma	-0.082684043	0.642934584	3.37190065	3.31710187	3.392985492
ENSG00000069849	ATP1B3	TRUE	Axon	-0.20405054399999994	0.06003353	3.430590162	3.174511438	3.780927869
ENSG00000069869	NEDD4	FALSE	Soma	0.79478185	0.415864868	-3.020976802	-2.497214647	-3.893198253
ENSG00000069869	NEDD4	FALSE	Axon	-0.176082067	0.292661297	-2.814646921	-2.81461815	-2.53382951
ENSG00000069966	GNB5	FALSE	Axon	-0.605565492	0.032915186	1.178256315	0.533253212	1.693125474
ENSG00000069966	GNB5	FALSE	Soma	-0.006404001	0.986953495	0.362025117	0.527536139	0.25886467
ENSG00000069974	RAB27A	FALSE	Soma	0.552603968	0.103095777	-3.279879813	-3.098670631	-3.546720134
ENSG00000069974	RAB27A	FALSE	Axon	-0.48678992400000004	0.374187854	-3.452057542	-3.750857873	-2.495916582
ENSG00000069998	HDHD5	TRUE	Soma	-0.021547851	0.94886144	2.014557107	2.007969706	1.903600667
ENSG00000069998	HDHD5	TRUE	Axon	0.623648424	0.495475529	-0.685863828	-0.682093076	-0.802590605
ENSG00000070010	UFD1	FALSE	Axon	0.557358378	0.617286753	-0.932095229	-0.923201709	-1.085893837
ENSG00000070010	UFD1	FALSE	Soma	-0.121611956	0.580555249	-0.197148937	-0.253637996	-0.156412326
ENSG00000070018	LRP6	TRUE	Soma	0.544113977	0.224474486	-2.916553196	-2.744969224	-3.003146338
ENSG00000070047	PHRF1	TRUE	Soma	0.048513745	0.843366914	-2.026857062	-2.082254873	-2.028677584
ENSG00000070061	ELP1	FALSE	Axon	0.154652497	0.291354579	0.588658495	0.434475272	0.75235596
ENSG00000070061	ELP1	FALSE	Soma	0.289793549	0.14691301	2.071289519	2.254993364	1.891835191
ENSG00000070081	NUCB2	TRUE	Soma	-0.020330934	0.9291363	2.035614694	2.025076147	2.122819245
ENSG00000070087	PFN2	TRUE	Axon	-0.5308877329999999	0.06429134	3.582519742	3.327175086	4.119492997
ENSG00000070087	PFN2	TRUE	Soma	-0.549909417	0.064814788	2.76936912	2.527975305	3.022838577
ENSG00000070182	SPTB	FALSE	Soma	-1.19685277	0.101925187	-4.441730489	-4.89211116	-3.614468242
ENSG00000070214	SLC44A1	FALSE	Soma	0.194477403	0.39465877	-1.510829735	-1.300552947	-1.556786475
ENSG00000070214	SLC44A1	FALSE	Axon	-0.9284243649999999	0.036413581	-2.657508501	-3.323279698	-1.885618125
ENSG00000070366	SMG6	FALSE	Soma	0.87373612	0.228694424	-1.786165366	-1.247365647	-1.791439109
ENSG00000070367	EXOC5	FALSE	Axon	-0.08503206800000002	0.082614447	1.746046325	1.511613786	2.027405572
ENSG00000070367	EXOC5	FALSE	Soma	0.127976845	0.524916836	1.570238947	1.619619674	1.470003902
ENSG00000070371	CLTCL1	FALSE	Axon	-0.832963487	0.085571905	-2.81469536	-3.425113638	-1.961429132
ENSG00000070371	CLTCL1	FALSE	Soma	-0.834944823	0.186326179	-3.073733208	-3.470943036	-2.406837242
ENSG00000070413	DGCR2	TRUE	Axon	-0.35453313999999997	0.257215332	-3.684921322	-3.979244761	-3.601565322
ENSG00000070413	DGCR2	TRUE	Soma	0.866830206	0.249575451	-2.530334187	-2.104815802	-2.664707604
ENSG00000070423	RNF126	TRUE	Soma	-1.490017489	0.259060134	-2.570782641	-4.021198417	-1.470223602
ENSG00000070423	RNF126	TRUE	Axon	-0.027224811999999987	0.489716778	-2.699873668	-2.837022136	-2.297118136
ENSG00000070444	MNT	FALSE	Soma	-0.650402661	0.472857466	-4.400451172	-5.19943024	-4.357717215
ENSG00000070495	JMJD6	FALSE	Soma	-0.318421373	0.27153695	0.076898875	0.001710587	0.160026409
ENSG00000070501	POLB	TRUE	Soma	0.283322307	0.196647052	1.283497212	1.459251274	1.087865835
ENSG00000070540	WIPI1	FALSE	Soma	1.073136716	0.071722349	-3.440420947	-2.904853032	-4.140868157
ENSG00000070540	WIPI1	FALSE	Axon	0.313398395	0.928431402	-3.634386255	-4.157688932	-4.000895691
ENSG00000070610	GBA2	TRUE	Axon	-0.22216531899999997	0.097584732	-1.352176156	-1.581773837	-1.077046866
ENSG00000070610	GBA2	TRUE	Soma	0.012670909	0.955418315	-0.053845272	-0.030326786	-0.084209234
ENSG00000070614	NDST1	FALSE	Soma	0.061526185	0.880769848	-2.050057202	-2.017592871	-2.248605872
ENSG00000070669	ASNS	FALSE	Axon	0.525514528	0.668451361	2.186062605	2.237968323	2.121368093
ENSG00000070669	ASNS	FALSE	Soma	0.099018124	0.545484031	2.556230595	2.598828574	2.491635288
ENSG00000070718	AP3M2	TRUE	Axon	-1.793828522	0.01498369	-1.85609826	-2.958870287	-0.801573743
ENSG00000070718	AP3M2	TRUE	Soma	-0.487669113	0.058283894	-0.933732308	-1.239104618	-0.640977349
ENSG00000070748	CHAT	FALSE	Soma	0.944896576	0.010470722	-0.085154782	0.371672485	-0.477539985
ENSG00000070748	CHAT	FALSE	Axon	0.611131508	0.41133361	2.2858174509999998	2.436943461	2.19026374
ENSG00000070756	PABPC1	TRUE	Soma	0.118547306	0.530996457	4.879222505	4.93143924	4.84575292
ENSG00000070756	PABPC1	TRUE	Axon	0.315022283	0.7171977	3.018121404	2.965738604	3.115800077
ENSG00000070761	CFAP20	TRUE	Soma	-0.09564777	0.569108587	-0.082540091	-0.121484445	0.008437329
ENSG00000070761	CFAP20	TRUE	Axon	0.14900765900000001	0.475423916	-1.084336199	-1.074042029	-1.136655119
ENSG00000070770	CSNK2A2	TRUE	Soma	0.531515504	0.068084286	2.66441732	2.947535204	2.411880192
ENSG00000070770	CSNK2A2	TRUE	Axon	0.489679445	0.686370709	2.279915822	2.266439423	2.279652965
ENSG00000070785	EIF2B3	FALSE	Soma	0.346933146	0.181433448	1.812212384	1.984508254	1.560717331
ENSG00000070785	EIF2B3	FALSE	Axon	-0.26982087000000005	0.123821062	0.936969653	0.580184514	1.35633029
ENSG00000070808	CAMK2A	FALSE	Axon	3.7545447370000002	0.010143336	-2.581586297	-0.815449435	-4.103021959
ENSG00000070808	CAMK2A	FALSE	Soma	1.119525319	0.013161102	-0.933745086	-0.263174118	-1.50815934
ENSG00000070831	CDC42	TRUE	Soma	0.038082243	0.883027833	3.160984943	3.075091188	3.145313561
ENSG00000070831	CDC42	TRUE	Axon	-0.5098653929999999	0.035952508	3.176439918	2.784191922	3.583790713
ENSG00000070882	OSBPL3	FALSE	Soma	0.091567536	0.794741865	-3.078993278	-3.212350611	-3.213047351
ENSG00000070950	RAD18	TRUE	Soma	1.225714924	0.062908434	-3.797303415	-3.184929106	-4.20075731
ENSG00000070961	ATP2B1	TRUE	Soma	0.016861912	0.932803033	4.54223436	4.53829622	4.518982189
ENSG00000070961	ATP2B1	TRUE	Axon	0.40741599100000003	0.959699101	5.040823385	5.081281897	5.045820769
ENSG00000071051	NCK2	TRUE	Axon	-0.36315145200000004	0.054947741	1.179807966	0.918518013	1.50482053
ENSG00000071051	NCK2	TRUE	Soma	-0.181084144	0.44798176	0.353329189	0.293204942	0.451902585
ENSG00000071073	MGAT4A	TRUE	Soma	0.046697776	0.923440143	-2.945130654	-2.918413439	-2.977953243
ENSG00000071082	RPL31	FALSE	Axon	0.289597457	0.860894417	-1.470200763	-1.197061817	-1.333712645
ENSG00000071082	RPL31	FALSE	Soma	-0.260551897	0.174040258	3.557920546	3.403862754	3.671416102
ENSG00000071127	WDR1	TRUE	Soma	0.136885661	0.53933954	4.682571824	4.823427919	4.56572841
ENSG00000071127	WDR1	TRUE	Axon	-0.37750737100000004	0.074908506	5.251631375	4.837797528	5.588603918
ENSG00000071246	VASH1	FALSE	Axon	-0.7775432609999999	0.173518212	-2.544613757	-2.498521101	-1.881402014
ENSG00000071462	BUD23	FALSE	Soma	3.163264179	0.002504826	-3.02245894	-1.484327726	-4.631757982
ENSG00000071537	SEL1L	TRUE	Axon	-0.44379250899999995	0.463321167	-2.097072083	-1.60536543	-1.687075196
ENSG00000071537	SEL1L	TRUE	Soma	-0.038006879	0.834512341	2.557652637	2.493697046	2.559185157
ENSG00000071539	TRIP13	TRUE	Soma	1.298703431	0.017841418	-0.205084557	0.451903188	-1.049458109
ENSG00000071553	ATP6AP1	TRUE	Soma	-0.167983605	0.472857466	1.358651743	1.254404789	1.393027308
ENSG00000071553	ATP6AP1	TRUE	Axon	-0.10792280599999998	0.144189935	0.444660045	0.227036797	0.581687239
ENSG00000071626	DAZAP1	TRUE	Soma	0.100089022	0.77010777	3.248443398	3.247867853	3.073513701
ENSG00000071626	DAZAP1	TRUE	Axon	-0.028180641999999978	0.458838628	-1.344254061	-1.188747195	-1.296884558
ENSG00000071655	MBD3	FALSE	Soma	0.254585268	0.386303389	-0.287626821	-0.181448375	-0.354873901
ENSG00000071794	HLTF	TRUE	Soma	-0.625162787	0.0405939	-1.61017809	-1.862997151	-1.365168945
ENSG00000071859	FAM50A	FALSE	Soma	-0.081637708	0.714051714	-0.03599853	-0.012998586	-0.051547296
ENSG00000071894	CPSF1	FALSE	Soma	0.235593254	0.299223097	1.99117903	2.08931197	1.774851557
ENSG00000071894	CPSF1	FALSE	Axon	-0.8465282249999999	0.074908506	-2.511025174	-3.302022491	-1.923844863
ENSG00000072041	SLC6A15	TRUE	Soma	-0.434452678	0.7784722	-3.339075589	-2.917727826	-2.435478211
ENSG00000072042	RDH11	FALSE	Axon	-0.014858142000000019	0.198426757	1.865150054	1.579373583	2.086709244
ENSG00000072042	RDH11	FALSE	Soma	0.177235102	0.578239144	2.679127449	2.762017365	2.627172103
ENSG00000072062	PRKACA	FALSE	Soma	-0.715342863	0.054208359	1.360432119	0.912377748	1.610963406
ENSG00000072062	PRKACA	FALSE	Axon	0.007911904000000025	0.147877991	1.756171176	1.506683479	1.959891016
ENSG00000072071	ADGRL1	FALSE	Soma	-0.275419107	0.220894396	-0.511782594	-0.711514999	-0.294092607
ENSG00000072071	ADGRL1	FALSE	Axon	-0.14382185799999997	0.232199975	0.225644058	0.249144134	0.492347481
ENSG00000072110	ACTN1	TRUE	Axon	0.215949203	0.4344281	2.257423866	2.181672359	2.346161503
ENSG00000072110	ACTN1	TRUE	Soma	0.207503475	0.403783633	2.471154724	2.581562842	2.295824064
ENSG00000072134	EPN2	FALSE	Soma	-0.545794358	0.189482907	-1.626634056	-1.866198511	-1.367848675
ENSG00000072134	EPN2	FALSE	Axon	0.0036095810000000284	0.163446442	-0.327225694	-0.470526171	-0.2194789
ENSG00000072210	ALDH3A2	FALSE	Soma	0.364282601	0.181202223	2.014895645	2.126778992	1.776381518
ENSG00000072210	ALDH3A2	FALSE	Axon	0.138694192	0.375846137	0.925238628	0.873215737	1.095985416
ENSG00000072274	TFRC	TRUE	Soma	0.001717057	0.994722162	2.926396334	2.946805849	2.897592951
ENSG00000072274	TFRC	TRUE	Axon	-0.22303084899999998	0.119751879	1.231254848	1.120254858	1.455099307
ENSG00000072364	AFF4	TRUE	Soma	0.75258747	0.068571918	-2.829937193	-2.550770032	-3.164789724
ENSG00000072401	UBE2D1	TRUE	Soma	0.506437373	0.334682295	-4.272901418	-4.145253278	-4.277894338
ENSG00000072401	UBE2D1	TRUE	Axon	-3.3693326359999998	0.01410992	-2.025383183	-3.475433742	-0.049447897
ENSG00000072415	MPP5	TRUE	Soma	0.169088959	0.607347733	-3.642370167	-3.701145795	-3.772253204
ENSG00000072501	SMC1A	TRUE	Soma	0.684930685	0.027901028	3.271476859	3.59456544	2.913654956
ENSG00000072506	HSD17B10	FALSE	Axon	0.07839935200000003	0.325666626	2.815097615	2.849684728	2.931313583
ENSG00000072506	HSD17B10	FALSE	Soma	0.032611015	0.901798628	4.695934724	4.702774469	4.660835677
ENSG00000072518	MARK2	FALSE	Axon	-0.323105049	0.067992224	-0.319146267	-0.740137033	0.012823496
ENSG00000072518	MARK2	FALSE	Soma	-0.246128511	0.223227203	0.223878056	0.070510772	0.292263678
ENSG00000072571	HMMR	TRUE	Soma	1.848202725	0.049704993	-2.274856025	-1.281544249	-3.221764815
ENSG00000072682	P4HA2	FALSE	Soma	0.492071742	0.05862023	-0.283665274	-0.014853738	-0.512093331
ENSG00000072756	TRNT1	TRUE	Soma	-0.302941792	0.17320047	2.139021768	2.02845443	2.2639073
ENSG00000072756	TRNT1	TRUE	Axon	0.381809049	0.96168752	-0.37462329	-0.452303138	-0.37695815
ENSG00000072778	ACADVL	FALSE	Axon	0.25780641400000004	0.653288191	1.731340637	1.7224556070000001	1.818646888
ENSG00000072778	ACADVL	FALSE	Soma	-0.183069619	0.412150601	3.660052407	3.546482152	3.638230901
ENSG00000072786	STK10	FALSE	Soma	-0.051691318	0.945013981	-3.217323674	-3.398857638	-3.274291612
ENSG00000072803	FBXW11	TRUE	Axon	0.291717145	0.773693978	-1.207350521	-1.163511332	-1.120740361
ENSG00000072803	FBXW11	TRUE	Soma	0.322897516	0.338752226	-0.670430772	-0.54952522	-0.920747396
ENSG00000072832	CRMP1	FALSE	Axon	-0.04570826099999997	0.123712668	7.713017245	7.494898986	7.921986848
ENSG00000072832	CRMP1	FALSE	Soma	-0.331560876	0.108610516	6.344874247	6.195113885	6.527343432
ENSG00000072849	DERL2	TRUE	Soma	0.362793498	0.440159719	-0.064025023	0.21996139	-0.216535096
ENSG00000072849	DERL2	TRUE	Axon	-0.355924113	0.253043786	-3.058544326	-3.884018963	-2.68683913
ENSG00000072958	AP1M1	TRUE	Soma	-0.602839213	0.043346973	2.11257469	1.820393358	2.39674635
ENSG00000072958	AP1M1	TRUE	Axon	-0.092719532	0.117873016	2.731285755	2.494786365	2.975142983
ENSG00000073050	XRCC1	FALSE	Soma	-0.20072986	0.780154546	-4.231575015	-4.484423359	-4.357005088
ENSG00000073111	MCM2	FALSE	Soma	1.620755661	0.002504826	2.512758018	3.319724077	1.670677879
ENSG00000073169	SELENOO	FALSE	Soma	0.545318835	0.679925334	-3.917855066	-2.905968029	-4.297983519
ENSG00000073350	LLGL2	FALSE	Soma	0.928718631	0.050983918	-1.532504326	-1.060988815	-1.820626262
ENSG00000073464	CLCN4	FALSE	Soma	-0.347353156	0.197305996	-0.874239851	-1.118361143	-0.665836548
ENSG00000073464	CLCN4	FALSE	Axon	-1.454492271	0.12540581	-2.049142167	-3.439489197	-1.102357851
ENSG00000073536	NLE1	FALSE	Soma	0.466718202	0.210511742	-0.570885533	-0.248552859	-1.000588157
ENSG00000073578	SDHA	FALSE	Axon	0.245400123	0.592744259	1.783678172	1.845654389	1.852854635
ENSG00000073578	SDHA	FALSE	Soma	-0.436346304	0.0989706	3.368197656	3.244558109	3.542352688
ENSG00000073584	SMARCE1	TRUE	Soma	0.107571717	0.687744806	2.070913832	2.151386607	1.969423533
ENSG00000073614	KDM5A	TRUE	Soma	0.81539714	0.068494178	-2.992422729	-2.604392937	-3.521354708
ENSG00000073670	ADAM11	FALSE	Axon	0.951145409	0.488214605	-3.368868578	-3.135389396	-3.466669431
ENSG00000073670	ADAM11	FALSE	Soma	0.635450236	0.171012244	-3.428609702	-3.109323116	-3.46889555
ENSG00000073711	PPP2R3A	FALSE	Soma	0.985938151	0.150633821	-2.347955193	-2.144121468	-2.552295924
ENSG00000073711	PPP2R3A	FALSE	Axon	-1.630799343	0.01410992	-3.542212022	-4.500822281	-2.573494654
ENSG00000073712	FERMT2	TRUE	Axon	-0.41336581499999997	0.043672491	3.137441722	2.864080379	3.548351602
ENSG00000073712	FERMT2	TRUE	Soma	0.790649687	0.039391707	2.900960582	3.297349098	2.390006706
ENSG00000073792	IGF2BP2	FALSE	Axon	0.15662758100000002	0.569987967	-1.50299708	-1.673157796	-1.450445807
ENSG00000073792	IGF2BP2	FALSE	Soma	-0.049377608	0.789612583	3.794530633	3.77262308	3.87579956
ENSG00000073849	ST6GAL1	FALSE	Soma	-0.558293145	0.33318856	-3.786515261	-4.054595265	-3.69474303
ENSG00000073910	FRY	FALSE	Axon	-0.31213463299999994	0.452637615	-1.363174214	-1.097906802	-0.843602263
ENSG00000073910	FRY	FALSE	Soma	0.011871824	0.945549191	0.922248714	0.914741898	0.930599304
ENSG00000073921	PICALM	TRUE	Axon	0.241215331	0.529084849	2.056432632	1.897592564	2.141221262
ENSG00000073921	PICALM	TRUE	Soma	-0.271811314	0.180719935	1.183585167	0.993093363	1.319212444
ENSG00000073969	NSF	FALSE	Soma	0.07420824	0.677653292	4.409657187	4.470775285	4.362976803
ENSG00000073969	NSF	FALSE	Axon	0.336004925	0.830916223	5.478060628	5.353093548	5.550878365
ENSG00000074054	CLASP1	TRUE	Soma	-0.091451656	0.649170618	3.381023307	3.381646189	3.404412741
ENSG00000074054	CLASP1	TRUE	Axon	-0.11108966199999998	0.108760414	3.09433047	2.881487666	3.358832016
ENSG00000074071	MRPS34	FALSE	Axon	0.7658233400000001	0.157537435	-1.249922427	-1.098664065	-1.505970623
ENSG00000074071	MRPS34	FALSE	Soma	-0.035726	0.87267003	0.849058544	0.840174908	0.836724401
ENSG00000074201	CLNS1A	TRUE	Soma	1.034509705	0.005558201	-1.603194313	-1.116280879	-2.115174757
ENSG00000074211	PPP2R2C	TRUE	Soma	-0.339195447	0.20422347	-2.53589773	-2.720435609	-2.500120323
ENSG00000074211	PPP2R2C	TRUE	Axon	0.04084428400000001	0.359491801	-4.397018416	-4.632405628	-4.205887074
ENSG00000074219	TEAD2	FALSE	Soma	0.583927457	0.127790943	-4.114650691	-3.966377737	-4.443282601
ENSG00000074266	EED	FALSE	Soma	0.886901939	0.046080408	-0.835296555	-0.341121353	-1.33885001
ENSG00000074317	SNCB	FALSE	Soma	-0.99516755	0.65358942	-2.225956209	-1.739612915	-1.080313015
ENSG00000074317	SNCB	FALSE	Axon	-0.17211812499999996	0.234900608	0.967908343	0.893493631	1.158747774
ENSG00000074319	TSG101	TRUE	Soma	-0.084277168	0.734333001	1.052324365	1.070529112	1.13852895
ENSG00000074319	TSG101	TRUE	Axon	-0.31444099099999995	0.06216772	0.829714012	0.376109324	1.192048138
ENSG00000074356	NCBP3	FALSE	Soma	0.103785631	0.732508383	-0.852608288	-0.7827456	-0.752698862
ENSG00000074370	ATP2A3	FALSE	Soma	0.21281025	0.815809528	-3.078491035	-2.712124364	-2.764989579
ENSG00000074416	MGLL	FALSE	Axon	1.6613808780000001	0.150001719	-4.118756872	-3.591044015	-4.164942487
ENSG00000074416	MGLL	FALSE	Soma	0.047478292	0.937851151	-3.986571616	-3.738881598	-4.11379222
ENSG00000074582	BCS1L	FALSE	Axon	0.313620748	0.775399689	1.031756315	1.027789063	1.100922115
ENSG00000074582	BCS1L	FALSE	Soma	0.057531473	0.863166626	2.039443293	2.116327111	1.943825367
ENSG00000074603	DPP8	TRUE	Soma	0.4330162	0.483163445	-4.170266404	-3.709798397	-4.592250821
ENSG00000074603	DPP8	TRUE	Axon	-0.10748080200000004	0.188832206	-3.31948581	-3.489695076	-3.131993649
ENSG00000074657	ZNF532	FALSE	Soma	0.285266105	0.160686803	1.022684642	1.114990024	0.874188347
ENSG00000074695	LMAN1	TRUE	Axon	0.0015846050000000167	0.184855072	-0.396958702	-0.667558004	-0.287887125
ENSG00000074695	LMAN1	TRUE	Soma	0.180330643	0.465014023	4.069555688	4.162854655	3.923010812
ENSG00000074696	HACD3	TRUE	Soma	0.083031869	0.753720309	3.782479865	3.821374688	3.881005378
ENSG00000074696	HACD3	TRUE	Axon	0.299966057	0.694670071	3.40966519	3.32143833	3.534100604
ENSG00000074755	ZZEF1	FALSE	Soma	-0.559511102	0.047984221	-0.138083023	-0.490684621	0.053779405
ENSG00000074755	ZZEF1	FALSE	Axon	-0.5640955599999999	0.032915186	-1.073688861	-1.557679395	-0.543871395
ENSG00000074800	ENO1	TRUE	Soma	0.248453701	0.189482907	5.390679529	5.49415483	5.295019711
ENSG00000074800	ENO1	TRUE	Axon	-0.12229703099999994	0.167190531	6.613390417	6.365927013	6.848641495
ENSG00000074842	MYDGF	FALSE	Axon	-1.5517225159999999	0.072563503	-1.861398486	-2.619305138	-1.013316138
ENSG00000074842	MYDGF	FALSE	Soma	-0.628534213	0.085943735	1.286919333	0.860646226	1.698278802
ENSG00000074855	ANO8	FALSE	Soma	-0.186045511	0.616876683	-1.091769461	-1.17510956	-1.124815418
ENSG00000074964	ARHGEF10L	FALSE	Soma	0.456948414	0.139819662	-1.549627877	-1.253014469	-1.724589866
ENSG00000074964	ARHGEF10L	FALSE	Axon	-0.18887173799999996	0.161856324	-2.616712419	-2.990244265	-2.151247825
ENSG00000075043	KCNQ2	FALSE	Soma	-0.33335272	0.22971157	-2.459336634	-2.572519195	-2.293870028
ENSG00000075089	ACTR6	TRUE	Soma	1.026746205	0.206351421	-3.715305731	-3.194662545	-3.721360404
ENSG00000075142	SRI	TRUE	Axon	-0.08925674099999997	0.26980983	2.332855122	2.222156643	2.581782511
ENSG00000075142	SRI	TRUE	Soma	-0.315290219	0.263938756	1.767314442	1.739315203	1.934485472
ENSG00000075151	EIF4G3	TRUE	Soma	-0.477976885	0.089966709	2.26420301	2.031857693	2.398014698
ENSG00000075151	EIF4G3	TRUE	Axon	-0.20880872099999997	0.096479984	-0.504396808	-0.730810016	-0.215751692
ENSG00000075188	NUP37	TRUE	Soma	0.043089873	0.863438884	0.014190848	0.020671151	0.01523151
ENSG00000075213	SEMA3A	FALSE	Soma	0.160141859	0.715054481	-2.327662031	-2.247506977	-2.594476458
ENSG00000075223	SEMA3C	FALSE	Soma	0.890894725	0.014552754	2.477931821	2.91280708	1.948035036
ENSG00000075223	SEMA3C	FALSE	Axon	-0.156391805	0.105518909	1.856034465	1.640849123	2.147242356
ENSG00000075234	TTC38	FALSE	Soma	0.05751889	0.835243328	-4.214421399	-4.058492288	-4.293804437
ENSG00000075239	ACAT1	TRUE	Axon	0.7960078740000001	0.340745421	1.964412706	2.341581437	1.765245835
ENSG00000075239	ACAT1	TRUE	Soma	-0.244751473	0.427675345	3.63144201	3.405067063	3.750368488
ENSG00000075240	GRAMD4	TRUE	Soma	-0.331407811	0.295910972	-2.346499957	-2.433287079	-2.225835652
ENSG00000075240	GRAMD4	TRUE	Axon	0.016684106000000032	0.541540388	-2.92860451	-2.695424389	-2.506545952
ENSG00000075292	ZNF638	TRUE	Soma	0.03448343	0.903084043	2.373839368	2.378855737	2.24691635
ENSG00000075303	SLC25A40	FALSE	Soma	-0.833980009	0.171419509	-4.060665517	-4.608018049	-3.848125642
ENSG00000075336	TIMM21	FALSE	Soma	-0.371775076	0.200313787	-0.777784511	-1.014639836	-0.48131483
ENSG00000075340	ADD2	FALSE	Axon	0.133380306	0.294666423	4.929524101	4.777322946	5.079282756
ENSG00000075340	ADD2	FALSE	Soma	-0.205958924	0.267590221	3.440824107	3.342048906	3.613094499
ENSG00000075391	RASAL2	FALSE	Axon	0.04090193000000003	0.242263585	0.704768389	0.445093169	0.926436628
ENSG00000075391	RASAL2	FALSE	Soma	0.142356061	0.599446939	0.875150897	0.938464402	0.730935725
ENSG00000075413	MARK3	TRUE	Axon	-0.23090712100000005	0.075364799	0.426681427	0.133469787	0.837801997
ENSG00000075413	MARK3	TRUE	Soma	-0.054332971	0.775913271	0.068753848	4.25e-4	0.099342264
ENSG00000075415	SLC25A3	TRUE	Axon	0.24267827	0.501300503	3.471232457	3.360654854	3.582045606
ENSG00000075415	SLC25A3	TRUE	Soma	0.027807523	0.921126724	4.50442937	4.538921954	4.378364484
ENSG00000075420	FNDC3B	FALSE	Soma	1.551181039	0.083096116	-3.774268742	-3.139764181	-4.486025366
ENSG00000075461	CACNG4	FALSE	Axon	-0.698625483	0.144189935	-3.390036652	-3.583434975	-2.920912297
ENSG00000075539	FRYL	FALSE	Soma	0.116237374	0.552908671	-0.154572406	-0.077671397	-0.257597304
ENSG00000075568	TMEM131	TRUE	Soma	0.376845783	0.081630838	-1.35601994	-1.130716271	-1.593098022
ENSG00000075618	FSCN1	FALSE	Soma	0.033661086	0.876164213	6.086295769	6.05714984	6.076024504
ENSG00000075618	FSCN1	FALSE	Axon	-0.41022000899999994	0.038173633	6.738346609	6.280927744	7.182418651
ENSG00000075702	WDR62	FALSE	Soma	1.06871103	0.077282278	-3.546181992	-2.929244156	-4.101914797
ENSG00000075711	DLG1	TRUE	Soma	0.017224847	0.930338605	-1.481962396	-1.469039856	-1.553330634
ENSG00000075711	DLG1	TRUE	Axon	-0.461693081	0.068094542	-0.832407728	-1.35301666	-0.415519497
ENSG00000075785	RAB7A	TRUE	Axon	0.042278800000000005	0.233334865	4.134338515	4.045317752	4.255371787
ENSG00000075785	RAB7A	TRUE	Soma	-0.140164314	0.513534671	4.723689405	4.642534031	4.747971154
ENSG00000075790	BCAP29	TRUE	Axon	-1.782906106	0.009352124	-2.897433036	-3.979574036	-1.847679161
ENSG00000075790	BCAP29	TRUE	Soma	0.061410151	0.798288424	-1.475901552	-1.527382032	-1.471524828
ENSG00000075856	SART3	TRUE	Soma	0.293172862	0.174040258	2.625103787	2.763569704	2.444299276
ENSG00000075914	EXOSC7	FALSE	Soma	-0.067888437	0.806319643	0.321390965	0.310872906	0.217991743
ENSG00000075945	KIFAP3	TRUE	Soma	-0.494878149	0.051509042	-0.778308308	-1.026338399	-0.493354346
ENSG00000075945	KIFAP3	TRUE	Axon	-0.442777884	0.027427218	0.425154652	-0.011523674	0.85265446
ENSG00000075975	MKRN2	TRUE	Soma	-0.235374691	0.492265201	-2.096829188	-2.065677985	-2.024354448
ENSG00000076003	MCM6	TRUE	Soma	1.481220796	0.004713291	2.818819347	3.554487392	2.047073992
ENSG00000076043	REXO2	FALSE	Soma	0.557455235	0.750823215	-3.458367047	-2.377212681	-2.968562352
ENSG00000076043	REXO2	FALSE	Axon	-0.018038353000000007	0.436725189	-2.014241162	-2.443298325	-1.747867147
ENSG00000076053	RBM7	TRUE	Soma	0.1747412	0.422027456	-0.75177619	-0.664698297	-0.80482182
ENSG00000076108	BAZ2A	TRUE	Soma	0.910790694	0.007860233	0.999922089	1.456163558	0.544988585
ENSG00000076201	PTPN23	FALSE	Axon	0.220282485	0.443996994	1.975300171	1.950216443	2.082282678
ENSG00000076201	PTPN23	FALSE	Soma	-0.050395674	0.767525598	1.748353595	1.723133935	1.757874297
ENSG00000076242	MLH1	FALSE	Soma	0.85222481	0.0125322	0.332745015	0.746460473	-0.121553479
ENSG00000076248	UNG	TRUE	Soma	-0.058146776	0.874975778	-0.164131634	-0.142963267	-0.097367435
ENSG00000076248	UNG	TRUE	Axon	0.925429386	0.379762537	-2.988344352	-2.467536031	-3.07710796
ENSG00000076321	KLHL20	TRUE	Soma	-1.33603692	0.042553087	-3.832533235	-4.558500301	-3.319827198
ENSG00000076356	PLXNA2	FALSE	Axon	0.512235251	0.703507064	0.626086577	0.603308902	0.622375319
ENSG00000076356	PLXNA2	FALSE	Soma	0.222281306	0.288642525	1.788660558	1.902140869	1.757079774
ENSG00000076382	SPAG5	FALSE	Soma	1.309896243	0.149568749	-2.982246251	-2.282629228	-3.109953858
ENSG00000076513	ANKRD13A	FALSE	Axon	-0.269348781	0.223492393	-1.753391522	-2.116977321	-1.337326363
ENSG00000076513	ANKRD13A	FALSE	Soma	0.342518172	0.342058596	-1.685563281	-1.370156275	-1.858577508
ENSG00000076554	TPD52	TRUE	Soma	-0.009726154	0.965315708	1.135351227	1.078091202	1.184934984
ENSG00000076554	TPD52	TRUE	Axon	0.361954978	0.907652036	1.459325877	1.500854923	1.54028751
ENSG00000076604	TRAF4	FALSE	Soma	0.760399849	0.0511048	-2.426078105	-2.080448846	-2.763718322
ENSG00000076641	PAG1	TRUE	Soma	-1.500273033	0.113841891	-2.230674333	-2.915342056	-1.466156233
ENSG00000076641	PAG1	TRUE	Axon	-0.406901161	0.04753675	0.138817864	-0.247725971	0.52845859
ENSG00000076650	GPATCH1	FALSE	Soma	-0.444739608	0.470323045	-3.110980306	-2.927095622	-2.764989579
ENSG00000076685	NT5C2	FALSE	Soma	-0.166120408	0.492265201	1.196002449	1.046809911	1.2113363
ENSG00000076685	NT5C2	FALSE	Axon	-0.14218847500000004	0.1099974	2.586156456	2.184348418	2.881164732
ENSG00000076706	MCAM	FALSE	Axon	0.514524043	0.613001238	3.400191715	3.525005146	3.307742322
ENSG00000076706	MCAM	FALSE	Soma	0.465577261	0.076075032	2.406554593	2.650185738	2.140264896
ENSG00000076716	GPC4	TRUE	Axon	0.575712548	0.894865826	-3.960489151	-3.465510346	-3.488272035
ENSG00000076716	GPC4	TRUE	Soma	1.064896405	0.02291588	-0.132084359	0.247315876	-0.670767384
ENSG00000076826	CAMSAP3	FALSE	Axon	-0.28640538600000004	0.051709748	1.609512988	1.332285789	1.988822773
ENSG00000076826	CAMSAP3	FALSE	Soma	-0.649991305	0.028110835	0.086742189	-0.277417176	0.399202386
ENSG00000076864	RAP1GAP	FALSE	Soma	-0.07537095	0.761121011	-1.032644293	-1.109144928	-0.98718941
ENSG00000076864	RAP1GAP	FALSE	Axon	-0.038209608000000006	0.271096292	-0.972104183	-1.196204453	-0.852413703
ENSG00000076924	XAB2	FALSE	Soma	0.589055916	0.066431918	0.456653556	0.699153029	0.031854118
ENSG00000076928	ARHGEF1	TRUE	Soma	1.259988043	0.01288263	-1.50759515	-0.782490531	-2.276993558
ENSG00000076944	STXBP2	FALSE	Soma	0.634907919	0.074132045	-0.920196833	-0.530162107	-1.218850713
ENSG00000076984	MAP2K7	TRUE	Axon	-0.005831464000000008	0.215338943	-0.033355312	-0.215402192	0.261555939
ENSG00000076984	MAP2K7	TRUE	Soma	0.607868268	0.025310923	0.180590799	0.49723987	-0.127131688
ENSG00000077044	DGKD	FALSE	Axon	-0.02402652700000002	0.316849808	-4.362365675	-4.552210441	-3.93600419
ENSG00000077044	DGKD	FALSE	Soma	0.042467198	0.881281404	-0.941011347	-0.884793896	-0.907301899
ENSG00000077063	CTTNBP2	FALSE	Soma	-0.291343653	0.545484031	-1.516660691	-1.570184743	-1.097717615
ENSG00000077063	CTTNBP2	FALSE	Axon	-0.610098687	0.215777701	-3.245472093	-3.995831438	-2.414221716
ENSG00000077080	ACTL6B	FALSE	Soma	-0.286973682	0.370800683	1.724814529	1.570866478	1.705130212
ENSG00000077080	ACTL6B	FALSE	Axon	-0.509891385	0.046091633	-0.833071362	-1.327846447	-0.411907324
ENSG00000077097	TOP2B	TRUE	Soma	0.178588268	0.357217914	5.209259307	5.275946766	5.156483246
ENSG00000077097	TOP2B	TRUE	Axon	-0.569723706	0.065457682	-2.38003582	-2.892107506	-1.884538033
ENSG00000077147	TM9SF3	TRUE	Soma	-0.148900242	0.438949385	2.702949094	2.622570812	2.711442715
ENSG00000077147	TM9SF3	TRUE	Axon	0.82203133	0.678245164	-3.720833539	-3.528040447	-4.512963101
ENSG00000077150	NFKB2	FALSE	Soma	2.845922636	0.044342348	-1.378893383	0.05350934	-2.177032333
ENSG00000077152	UBE2T	TRUE	Soma	0.24859846	0.645723048	-3.253863029	-3.242673282	-3.259035139
ENSG00000077157	PPP1R12B	FALSE	Soma	-0.383138896	0.69432388	-3.699612212	-3.795619304	-3.646732417
ENSG00000077157	PPP1R12B	FALSE	Axon	-0.222392635	0.328035522	-3.379312231	-3.550193587	-3.047851466
ENSG00000077232	DNAJC10	TRUE	Axon	-1.330967289	0.177788803	-2.375597931	-2.630647718	-1.520114143
ENSG00000077232	DNAJC10	TRUE	Soma	0.064741498	0.806319643	1.794762585	1.795744744	1.618993747
ENSG00000077235	GTF3C1	FALSE	Soma	0.797723929	0.011858632	2.248908995	2.637738871	1.812785937
ENSG00000077254	USP33	TRUE	Axon	0.6546306630000001	0.817431031	-4.292879862	-3.97331487	-4.920017334
ENSG00000077254	USP33	TRUE	Soma	-0.329754709	0.171419509	-1.86454261	-1.999433348	-1.63577295
ENSG00000077264	PAK3	FALSE	Axon	0.013921551000000032	0.178416738	1.971387898	1.841205685	2.160689491
ENSG00000077264	PAK3	FALSE	Soma	-0.06714999	0.780154546	0.560861167	0.512905622	0.520694462
ENSG00000077274	CAPN6	FALSE	Soma	1.407362754	0.104079802	-3.046806519	-2.237118141	-4.224665786
ENSG00000077312	SNRPA	TRUE	Soma	-0.32305079	0.178830925	1.709703061	1.568384258	1.930844688
ENSG00000077348	EXOSC5	FALSE	Soma	0.291314106	0.110962938	-0.595817942	-0.424419528	-0.741494342
ENSG00000077380	DYNC1I2	FALSE	Soma	-0.361319939	0.10285755	4.050551632	3.814442263	4.215171948
ENSG00000077380	DYNC1I2	FALSE	Axon	-0.12135179000000001	0.100139261	4.114075411	3.901748614	4.415878076
ENSG00000077454	LRCH4	FALSE	Soma	0.155439533	0.517487147	-2.417915002	-2.35318873	-2.397723445
ENSG00000077454	LRCH4	FALSE	Axon	-0.865590984	0.015366883	-3.788325014	-4.364214216	-3.091326153
ENSG00000077458	FAM76B	TRUE	Soma	-0.781757557	0.131076465	-2.631160648	-3.131338997	-2.500612239
ENSG00000077463	SIRT6	TRUE	Soma	0.116138845	0.946654152	-3.715785318	-4.433448107	-3.543779863
ENSG00000077514	POLD3	FALSE	Soma	1.459552548	0.018559335	-1.06574435	-0.411883906	-1.606666363
ENSG00000077522	ACTN2	FALSE	Soma	-0.084066517	0.907261792	-4.172096875	-4.366924951	-4.256945777
ENSG00000077549	CAPZB	TRUE	Axon	-0.33442478000000003	0.056210544	4.122326018	3.840276311	4.491950879
ENSG00000077549	CAPZB	TRUE	Soma	-0.132394496	0.464172398	3.786209495	3.697537591	3.902384192
ENSG00000077721	UBE2A	TRUE	Axon	0.14575305900000002	0.884529456	-4.126412907	-3.751220384	-4.416400814
ENSG00000077721	UBE2A	TRUE	Soma	-0.171021618	0.33929666000000003	-1.39384252	-1.483906515	-1.255949707
ENSG00000077782	FGFR1	FALSE	Soma	1.112962551	0.158788677	-3.295485357	-2.922913592	-3.418880125
ENSG00000077942	FBLN1	FALSE	Soma	0.600155978	0.125373705	-0.784126651	-0.431405646	-1.05361326
ENSG00000077942	FBLN1	FALSE	Axon	0.246543225	0.767355933	-0.014280918	-0.263487884	-0.075418329
ENSG00000078018	MAP2	FALSE	Soma	-1.060182037	0.008535568	6.171110379	5.707754279	6.751219988
ENSG00000078018	MAP2	FALSE	Axon	0.158096622	0.412081762	4.177451811	3.955814328	4.275513375
ENSG00000078043	PIAS2	TRUE	Soma	0.279216205	0.574546114	-3.907592937	-3.849748322	-4.133515735
ENSG00000078053	AMPH	FALSE	Soma	-0.365332376	0.084832151	2.0166311709999998	1.813817715	2.210407887
ENSG00000078053	AMPH	FALSE	Axon	-0.31119236199999994	0.076933466	3.376009411	3.175763483	3.731739834
ENSG00000078061	ARAF	FALSE	Soma	0.868319584	0.139592611	-4.354347052	-4.257447249	-4.896865796
ENSG00000078070	MCCC1	FALSE	Axon	0.829885368	0.121720153	-0.666478571	-0.437760141	-0.849892117
ENSG00000078070	MCCC1	FALSE	Soma	0.24970302	0.264678845	1.935880849	2.072910922	1.87275872
ENSG00000078114	NEBL	TRUE	Soma	-0.074404145	0.717377623	-0.449643119	-0.460798559	-0.448344417
ENSG00000078114	NEBL	TRUE	Axon	-0.7170417689999999	0.239319372	-1.900578814	-2.071339195	-1.208409575
ENSG00000078140	UBE2K	TRUE	Axon	-0.288703298	0.046091633	2.106754079	1.73776344	2.490598379
ENSG00000078140	UBE2K	TRUE	Soma	-0.442131943	0.068684435	1.179662556	0.945204351	1.3770202
ENSG00000078142	PIK3C3	FALSE	Axon	0.21591037500000002	0.504080795	-1.577879285	-1.743199918	-1.490448107
ENSG00000078142	PIK3C3	FALSE	Soma	0.222136057	0.254389367	-0.818581313	-0.734993791	-0.962768363
ENSG00000078177	N4BP2	FALSE	Axon	-0.39753042	0.291219781	-3.120187956	-3.269647637	-2.720574102
ENSG00000078177	N4BP2	FALSE	Soma	-0.02164714	0.945549191	-0.730232169	-0.698609527	-0.54377212
ENSG00000078237	TIGAR	TRUE	Soma	0.869282666	0.039360859	-0.00820672	0.361120958	-0.362504198
ENSG00000078237	TIGAR	TRUE	Axon	0.01844294299999999	0.234420437	0.435486853	0.340891845	0.560201317
ENSG00000078295	ADCY2	FALSE	Soma	-0.80630423	0.294074983	-2.541117664	-3.048112866	-2.13469089
ENSG00000078304	PPP2R5C	TRUE	Axon	0.13407280900000002	0.330602637	0.60854947	0.532830272	0.720353811
ENSG00000078304	PPP2R5C	TRUE	Soma	0.319710047	0.174022757	0.203237908	0.422006971	0.129302144
ENSG00000078328	RBFOX1	FALSE	Soma	-1.328000306	0.00668464	-2.46852314	-3.238230036	-1.764853319
ENSG00000078369	GNB1	TRUE	Axon	-0.12562356400000002	0.136999178	5.699820746	5.528451545	6.00563263
ENSG00000078369	GNB1	TRUE	Soma	-0.210007969	0.455023468	5.379087116	5.269591864	5.535943446
ENSG00000078618	NRDC	FALSE	Soma	-0.096734912	0.611894834	1.785847734	1.740786181	1.845730591
ENSG00000078618	NRDC	FALSE	Axon	-0.432760746	0.06102932	1.546137522	1.172327226	2.003262229
ENSG00000078668	VDAC3	FALSE	Axon	-0.168904365	0.326590943	1.785148678	1.329311643	2.061350155
ENSG00000078668	VDAC3	FALSE	Soma	-0.257847425	0.356111487	2.894234664	2.714476247	2.959201452
ENSG00000078687	TNRC6C	FALSE	Soma	-1.078281275	0.039391707	-2.203691547	-2.985731688	-1.679896939
ENSG00000078747	ITCH	TRUE	Soma	0.975487258	0.577058688	-1.995458986	-1.642413437	-1.751516913
ENSG00000078747	ITCH	TRUE	Axon	-0.431338128	0.055193482	-1.551109511	-1.959283367	-1.099180513
ENSG00000078902	TOLLIP	FALSE	Axon	-0.27838305700000004	0.06065579	1.432894226	1.177388332	1.817995294
ENSG00000078902	TOLLIP	FALSE	Soma	-0.276710363	0.214049889	1.51275528	1.456324629	1.610743526
ENSG00000079102	RUNX1T1	FALSE	Soma	-0.050628977	0.930052387	-1.93173471	-2.045659264	-1.934948328
ENSG00000079134	THOC1	FALSE	Soma	0.339378474	0.181274622	0.393123383	0.52448573	0.195198772
ENSG00000079150	FKBP7	FALSE	Soma	-0.407876726	0.192934924	-0.473770254	-0.71165271	-0.41972819
ENSG00000079150	FKBP7	FALSE	Axon	-0.29996382000000005	0.190137496	-3.344425824	-3.875018558	-3.058980743
ENSG00000079156	OSBPL6	FALSE	Soma	0.49369911	0.062638322	-0.695251841	-0.520945862	-0.894173329
ENSG00000079156	OSBPL6	FALSE	Axon	0.355091775	0.893545541	0.263402453	0.278309452	0.299789539
ENSG00000079246	XRCC5	TRUE	Soma	0.178363641	0.33853247400000003	5.753513498	5.870444645	5.722631976
ENSG00000079246	XRCC5	TRUE	Axon	0.172398453	0.422642259	0.098600435	0.094947777	0.292291128
ENSG00000079308	TNS1	FALSE	Axon	-0.03988425899999998	0.575529122	-2.658903415	-2.664980368	-2.469140182
ENSG00000079332	SAR1A	TRUE	Axon	-0.012169949999999985	0.225823665	0.095169409	-0.056512655	0.372111486
ENSG00000079332	SAR1A	TRUE	Soma	0.332012868	0.177397758	2.585001561	2.787660101	2.3780157
ENSG00000079432	CIC	FALSE	Soma	-0.120985895	0.655527972	-2.677190102	-2.839749806	-2.674499997
ENSG00000079435	LIPE	FALSE	Axon	0.01666621800000001	0.494772386	-3.443826451	-3.570133778	-3.337602618
ENSG00000079435	LIPE	FALSE	Soma	-0.283700155	0.739874754	-3.886601026	-3.762271977	-3.45335541
ENSG00000079459	FDFT1	TRUE	Axon	-0.42455946399999994	0.06429134	2.350972696	2.118034316	2.719452025
ENSG00000079459	FDFT1	TRUE	Soma	-0.153545621	0.532893197	4.002021538	3.92376975	4.178050719
ENSG00000079462	PAFAH1B3	TRUE	Axon	0.218839464	0.480285049	6.180802631	6.068180116	6.318562495
ENSG00000079462	PAFAH1B3	TRUE	Soma	-0.029187617	0.93325638	4.207065105	3.997766643	4.295697166
ENSG00000079482	OPHN1	FALSE	Soma	0.105340942	0.820291817	-4.226195194	-4.089039511	-4.403788297
ENSG00000079482	OPHN1	FALSE	Axon	-1.0012499449999999	0.036471105	-2.998248983	-3.451746463	-2.207038975
ENSG00000079616	KIF22	FALSE	Soma	5.229937206	5.22e-4	-2.377235973	0.305090554	-5.182930953
ENSG00000079689	SCGN	FALSE	Soma	-0.537676832	0.362376792	-2.473881366	-3.007744266	-2.0575175
ENSG00000079689	SCGN	FALSE	Axon	0.8100247190000001	0.216024708	-1.46937634	-1.097905351	-1.60337842
ENSG00000079691	CARMIL1	FALSE	Soma	0.454772813	0.274971488	-1.348963516	-0.944163266	-1.476606562
ENSG00000079691	CARMIL1	FALSE	Axon	0.7641794390000001	0.74402262	-2.807300918	-2.867453718	-2.132210844
ENSG00000079739	PGM1	TRUE	Soma	0.08299207	0.690861932	1.825719544	1.849629867	1.733199918
ENSG00000079739	PGM1	TRUE	Axon	-0.201829906	0.100139261	2.802766953	2.346154506	3.187709974
ENSG00000079785	DDX1	FALSE	Axon	0.08139617500000002	0.275695443	2.58557648	2.319148421	2.829514879
ENSG00000079785	DDX1	FALSE	Soma	0.033955914	0.870546856	4.855025359	4.833131506	4.795320647
ENSG00000079819	EPB41L2	FALSE	Soma	0.858564902	0.024621063	0.307581608	0.768082928	-0.083070564
ENSG00000079819	EPB41L2	FALSE	Axon	-0.18481817699999997	0.089602339	-1.510760823	-1.80957146	-1.062148575
ENSG00000079950	STX7	TRUE	Soma	0.055510481	0.811570555	3.594351176	3.68737761	3.471820974
ENSG00000079950	STX7	TRUE	Axon	0.03295989100000002	0.144189935	2.627263349	2.488950251	2.854642552
ENSG00000079974	RABL2B	FALSE	Axon	-0.13202903100000002	0.150180002	-0.460222028	-0.593439311	-0.078476481
ENSG00000079974	RABL2B	FALSE	Soma	0.238328174	0.269517761	-0.396147599	-0.279337219	-0.49521309
ENSG00000079999	KEAP1	FALSE	Soma	1.092069027	0.012047166	-0.870608289	-0.421190534	-1.441699466
ENSG00000080200	CRYBG3	FALSE	Soma	-0.240393107	0.815809528	-4.500621931	-4.918388906	-4.977894155
ENSG00000080298	RFX3	FALSE	Soma	0.461405635	0.140327754	-2.065345653	-1.724628934	-2.420151783
ENSG00000080345	RIF1	TRUE	Soma	1.944677853	0.005131656	0.201424049	1.18888891	-0.88205555
ENSG00000080371	RAB21	TRUE	Axon	0.22864916400000002	0.612007328	1.629269682	1.725420502	1.648550872
ENSG00000080371	RAB21	TRUE	Soma	0.457742024	0.093437041	1.521366208	1.788952646	1.186647242
ENSG00000080503	SMARCA2	FALSE	Soma	-0.578263457	0.05204299	-0.962346104	-1.257286106	-0.703530531
ENSG00000080603	SRCAP	FALSE	Soma	0.544426885	0.025558227	-2.023893277	-1.763419438	-2.286809516
ENSG00000080608	PUM3	FALSE	Soma	0.520554916	0.063802867	1.90413422	2.172309167	1.571648781
ENSG00000080709	KCNN2	FALSE	Soma	0.40246825	0.523108486	-3.622486568	-3.743160179	-3.679503416
ENSG00000080802	CNOT4	TRUE	Soma	-0.866027047	0.109511236	-2.248849887	-2.697570184	-1.820552381
ENSG00000080815	PSEN1	TRUE	Axon	0.13468246700000003	0.616738641	-1.031362081	-1.169521466	-0.670523852
ENSG00000080815	PSEN1	TRUE	Soma	-0.04450021	0.893734619	-0.170826932	-0.242325247	-0.114265419
ENSG00000080819	CPOX	TRUE	Soma	-0.255811013	0.316413811	2.064715058	1.925310946	2.075535009
ENSG00000080819	CPOX	TRUE	Axon	0.251563468	0.631285476	0.651550358	0.470181853	0.763330329
ENSG00000080822	CLDND1	TRUE	Axon	0.489332718	0.818220661	-1.303795561	-1.476371834	-1.218223127
ENSG00000080822	CLDND1	TRUE	Soma	1.997406615	0.160206482	-1.910763734	-0.875040527	-3.608271583
ENSG00000080824	HSP90AA1	TRUE	Axon	0.038894050999999985	0.225107921	5.579109186	5.298257393	5.854943355
ENSG00000080824	HSP90AA1	TRUE	Soma	-0.330239883	0.104872189	5.264322106	5.114594105	5.437795913
ENSG00000080845	DLGAP4	FALSE	Axon	0.19185561	0.484216076	2.226407552	2.009571901	2.316618854
ENSG00000080845	DLGAP4	FALSE	Soma	-0.147213688	0.491488071	0.763106377	0.723224084	0.841955048
ENSG00000080986	NDC80	TRUE	Soma	3.750449716	0.032895868	-1.559549427	0.35070372	-2.715949903
ENSG00000081014	AP4E1	FALSE	Soma	-0.12783222	0.636331372	-0.586454428	-0.569898628	-0.52213377
ENSG00000081014	AP4E1	FALSE	Axon	0.7022041290000001	0.495257517	-3.298109174	-3.190534643	-3.51838574
ENSG00000081019	RSBN1	TRUE	Soma	-0.349787004	0.203520491	-0.363389002	-0.49636991	-0.187094021
ENSG00000081026	MAGI3	FALSE	Soma	0.018259009	0.938796125	-2.801113654	-2.813409473	-2.732563862
ENSG00000081026	MAGI3	FALSE	Axon	-1.049465436	0.056210544	-1.681635326	-2.213947045	-1.026412979
ENSG00000081087	OSTM1	TRUE	Soma	0.237132324	0.835285039	-2.180609484	-1.964994181	-1.565178904
ENSG00000081138	CDH7	FALSE	Axon	0.9582066709999999	0.577519442	-4.02464989	-3.767631971	-4.731223513
ENSG00000081138	CDH7	FALSE	Soma	0.900355131	0.163238585	-4.121444529	-3.643600595	-4.490658829
ENSG00000081154	PCNP	TRUE	Soma	-0.578695413	0.123610668	0.557809668	0.448604612	0.937133007
ENSG00000081154	PCNP	TRUE	Axon	-0.23127702300000003	0.233334865	-2.326531436	-2.749210321	-2.188694023
ENSG00000081177	EXD2	TRUE	Axon	1.021055572	0.596085133	-3.134570448	-2.722599905	-3.156988211
ENSG00000081177	EXD2	TRUE	Soma	-0.052167587	0.827544984	0.25590615	0.240975401	0.239426529
ENSG00000081181	ARG2	TRUE	Soma	-0.120300248	0.472857466	2.191186915	2.143435795	2.247470235
ENSG00000081181	ARG2	TRUE	Axon	0.164204854	0.506727561	-0.109186158	-0.219236044	0.073501519
ENSG00000081307	UBA5	FALSE	Soma	0.167986019	0.487485153	-0.096357154	0.013391074	-0.318172022
ENSG00000081307	UBA5	FALSE	Axon	0.348169507	0.835804532	1.07573623	1.047140155	1.114140367
ENSG00000081479	LRP2	FALSE	Axon	1.088025417	0.392733853	-3.793029201	-3.651129078	-3.76974909
ENSG00000081721	DUSP12	TRUE	Soma	0.432787184	0.407877952	-0.578663361	-0.397038795	-1.062657353
ENSG00000081721	DUSP12	TRUE	Axon	-0.862349051	0.028516466	-0.90288477	-1.361189689	-0.244001171
ENSG00000081760	AACS	FALSE	Axon	0.423540137	0.923208533	-1.064356207	-1.112938847	-1.040968087
ENSG00000081760	AACS	FALSE	Soma	0.509723967	0.0424872	0.424515111	0.665870474	0.15945192
ENSG00000081803	CADPS2	FALSE	Axon	-1.0032594479999999	0.115973708	-2.231808952	-3.229374068	-1.712681643
ENSG00000081803	CADPS2	FALSE	Soma	0.086273821	0.92933853	-2.80697699	-2.983138987	-2.861775814
ENSG00000081842	PCDHA6	FALSE	Soma	0.435410616	0.570533198	-4.225540843	-3.890018911	-4.755777008
ENSG00000081842	PCDHA6	FALSE	Axon	1.105331781	0.220910766	-3.473189396	-3.063080184	-3.951043287
ENSG00000081870	HSPB11	TRUE	Axon	0.11701800400000001	0.394257109	0.118745755	-0.041266535	0.338500669
ENSG00000081870	HSPB11	TRUE	Soma	0.658434674	0.076367301	0.172269925	0.410970752	-0.249132569
ENSG00000081913	PHLPP1	TRUE	Soma	0.262003646	0.558725207	-3.76619297	-3.59854352	-4.054935227
ENSG00000082014	SMARCD3	FALSE	Soma	-0.435240061	0.131076465	-0.857029121	-0.962282466	-0.620871699
ENSG00000082068	WDR70	FALSE	Soma	0.552332792	0.04812313	-1.074812103	-0.756532938	-1.306200235
ENSG00000082146	STRADB	FALSE	Soma	1.15929628	0.038070891	-3.895906875	-3.316817602	-4.346084783
ENSG00000082146	STRADB	FALSE	Axon	-0.305034336	0.158392304	-3.089373289	-3.470281356	-2.641417851
ENSG00000082153	BZW1	FALSE	Soma	0.373434534	0.073584923	2.765875859	2.926965036	2.564854713
ENSG00000082153	BZW1	FALSE	Axon	0.182129662	0.380027074	1.279723273	1.091441161	1.372573052
ENSG00000082212	ME2	TRUE	Axon	1.049796749	0.054119587	2.586840503	2.995440083	2.269409225
ENSG00000082212	ME2	TRUE	Soma	0.354089388	0.12818192	4.389734943	4.557982466	4.266826761
ENSG00000082213	C5orf22	TRUE	Soma	-0.753962771	0.119897906	-1.635422541	-2.064065262	-1.086616979
ENSG00000082397	EPB41L3	TRUE	Axon	0.204828453	0.901904649	-2.854470183	-3.442863032	-3.341788496
ENSG00000082397	EPB41L3	TRUE	Soma	-0.147177653	0.885347468	-3.651277182	-3.528805193	-3.799551871
ENSG00000082458	DLG3	TRUE	Axon	-0.097742734	0.090885145	1.676326497	1.512567634	1.936377355
ENSG00000082458	DLG3	TRUE	Soma	-0.225721766	0.233079912	0.876124423	0.825418264	0.993605911
ENSG00000082512	TRAF5	FALSE	Soma	0.713132484	0.12730598	-4.081685337	-3.714148297	-4.396546227
ENSG00000082515	MRPL22	TRUE	Soma	-0.059119497	0.783688301	0.576905348	0.555185638	0.552206935
ENSG00000082516	GEMIN5	FALSE	Soma	0.384781526	0.090787004	2.032795587	2.216916829	1.76401706
ENSG00000082516	GEMIN5	FALSE	Axon	0.038419415999999984	0.46748594	-1.025799233	-0.972815967	-0.778235701
ENSG00000082684	SEMA5B	FALSE	Soma	0.132438858	0.91480066	-3.607464535	-3.343684765	-4.260420246
ENSG00000082701	GSK3B	TRUE	Axon	-0.17894183000000002	0.129555946	3.972564126	3.812100218	4.244254379
ENSG00000082701	GSK3B	TRUE	Soma	-0.099425712	0.624826907	3.161668626	3.131297666	3.268570031
ENSG00000082781	ITGB5	TRUE	Soma	0.311248276	0.293060548	-2.20487882	-2.168947667	-2.308409231
ENSG00000082805	ERC1	TRUE	Soma	-0.289154406	0.213040736	1.643358364	1.56593199	1.798790953
ENSG00000082805	ERC1	TRUE	Axon	-0.32000100800000003	0.059812561	3.545420517	3.112559771	3.844525787
ENSG00000082898	XPO1	TRUE	Soma	0.298900018	0.206245471	4.304275055	4.456692289	4.176640205
ENSG00000082898	XPO1	TRUE	Axon	-0.600167334	0.035952508	3.459659147	3.087393355	3.972435542
ENSG00000082996	RNF13	TRUE	Soma	0.490904529	0.124312699	-3.411590171	-3.176697065	-3.543431299
ENSG00000083097	DOP1A	FALSE	Soma	0.191094528	0.808692501	-2.079308487	-2.12768103	-1.787631543
ENSG00000083097	DOP1A	FALSE	Axon	-0.45379562300000004	0.095814141	-3.725232699	-4.441315433	-3.356044391
ENSG00000083099	LYRM2	TRUE	Soma	-1.09570333	0.199832512	-2.582798483	-2.93164976	-1.97669892
ENSG00000083123	BCKDHB	FALSE	Soma	0.349267604	0.345868692	1.64415404	1.957182435	1.363942997
ENSG00000083123	BCKDHB	FALSE	Axon	0.932457316	0.238765116	-0.958101149	-1.004061322	-1.20390558
ENSG00000083168	KAT6A	TRUE	Soma	-0.27672493	0.369504707	-3.898481107	-4.122366452	-3.633788491
ENSG00000083223	TUT7	FALSE	Soma	-0.001198432	0.998384426	-1.090984169	-1.1252706	-1.465508697
ENSG00000083290	ULK2	FALSE	Axon	1.212418946	0.246090283	-4.116328797	-3.500882506	-4.749149733
ENSG00000083312	TNPO1	TRUE	Soma	0.331185022	0.101297351	3.867037339	4.0009461140000004	3.753134848
ENSG00000083312	TNPO1	TRUE	Axon	-0.10180802699999997	0.122147032	3.170234482	2.973249312	3.409957868
ENSG00000083444	PLOD1	FALSE	Soma	0.151491431	0.560104983	1.391214205	1.497039091	1.264242849
ENSG00000083520	DIS3	TRUE	Soma	0.211889573	0.236546349	2.104693595	2.225910156	1.963029877
ENSG00000083535	PIBF1	FALSE	Soma	1.049937783	0.480573764	-3.207166104	-1.745068992	-3.275347682
ENSG00000083544	TDRD3	FALSE	Soma	-0.368948274	0.264678845	-1.478754628	-1.683734963	-1.219037388
ENSG00000083642	PDS5B	FALSE	Soma	0.687920596	0.02782062	2.545260801	2.889799786	2.193417292
ENSG00000083720	OXCT1	TRUE	Soma	-0.371542116	0.081630838	5.186688224	5.045828115	5.343911371
ENSG00000083720	OXCT1	TRUE	Axon	0.176347352	0.434938055	4.09339226	3.864379285	4.2274794
ENSG00000083750	RRAGB	FALSE	Soma	0.192872274	0.690984737	-4.077695556	-3.997970271	-4.224188448
ENSG00000083799	CYLD	TRUE	Axon	0.423346482	0.923208533	-0.495574782	-0.373127327	-0.439298251
ENSG00000083799	CYLD	TRUE	Soma	0.428491959	0.263132382	-1.306742938	-1.121419689	-1.305133765
ENSG00000083845	RPS5	FALSE	Axon	-0.40613845600000004	0.394324355	-3.184707182	-3.443308571	-2.821922341
ENSG00000083845	RPS5	FALSE	Soma	0.741997979	0.043448481	3.352083111	3.656777028	2.904366959
ENSG00000083857	FAT1	TRUE	Soma	0.017446091	0.930770398	0.262389835	0.291994896	0.291605405
ENSG00000083857	FAT1	TRUE	Axon	-1.561042229	0.020387821	-0.181447895	-1.418348785	0.900595114
ENSG00000083896	YTHDC1	TRUE	Soma	0.023619315	0.938796125	0.254291448	0.281757256	0.196132329
ENSG00000083937	CHMP2B	TRUE	Soma	0.036964286	0.953476611	-2.600394613	-2.944136004	-2.436062671
ENSG00000083937	CHMP2B	TRUE	Axon	0.361743446	0.97937733	-2.894700135	-2.582645925	-3.590496813
ENSG00000084070	SMAP2	FALSE	Axon	0.597252552	0.600272942	-0.74961867	-0.772000507	-0.860389481
ENSG00000084070	SMAP2	FALSE	Soma	-0.268387148	0.425698878	-0.419538735	-0.574013691	-0.09304494
ENSG00000084072	PPIE	FALSE	Soma	0.288382447	0.269003656	-0.725529047	-0.599509301	-0.80926338
ENSG00000084073	ZMPSTE24	TRUE	Axon	-0.13323423399999995	0.09400906	1.234289489	0.995858784	1.514917809
ENSG00000084073	ZMPSTE24	TRUE	Soma	0.370106009	0.234718592	2.627156471	2.742207854	2.551444805
ENSG00000084090	STARD7	TRUE	Soma	0.618168319	0.367041386	-2.653710411	-2.256367679	-2.624441863
ENSG00000084090	STARD7	TRUE	Axon	0.601053189	0.80280835	-3.880373045	-4.127608146	-3.94299992
ENSG00000084092	NOA1	FALSE	Soma	0.423169512	0.120428423	-0.997604295	-0.736941979	-1.270267694
ENSG00000084110	HAL	FALSE	Soma	0.197755011	0.896620053	-3.765062588	-4.073959731	-4.022072247
ENSG00000084112	SSH1	FALSE	Axon	-0.255868751	0.506727561	-1.793135658	-1.428869782	-1.463700023
ENSG00000084207	GSTP1	FALSE	Axon	0.247773014	0.605134407	4.266662424	4.208918487	4.262971463
ENSG00000084207	GSTP1	FALSE	Soma	0.172675979	0.307071996	3.157697215	3.269907719	3.064094116
ENSG00000084234	APLP2	TRUE	Soma	0.307612549	0.162142532	2.173105749	2.296722677	2.102704027
ENSG00000084234	APLP2	TRUE	Axon	0.6351747249999999	0.449964839	1.301564638	1.384722492	1.314518305
ENSG00000084444	FAM234B	TRUE	Soma	-0.405924483	0.100210612	-1.875977405	-2.09625519	-1.741293259
ENSG00000084463	WBP11	FALSE	Soma	-0.447280599	0.092745374	2.149687589	1.85254023	2.430820541
ENSG00000084623	EIF3I	TRUE	Soma	0.074010276	0.767528084	2.667912931	2.752460977	2.589343844
ENSG00000084623	EIF3I	TRUE	Axon	-0.030976385999999967	0.295233908	-0.194715999	-0.195708317	0.034741066
ENSG00000084652	TXLNA	TRUE	Soma	-0.067417288	0.739874754	1.581648437	1.566257429	1.66877038
ENSG00000084652	TXLNA	TRUE	Axon	-0.16493122300000002	0.082242644	0.106664077	-0.151631268	0.437261025
ENSG00000084676	NCOA1	TRUE	Soma	-0.152252465	0.724793346	-2.306070882	-2.489871262	-2.44985442
ENSG00000084693	AGBL5	FALSE	Axon	0.145141925	0.60051625	-3.019393527	-3.350279696	-3.10144823
ENSG00000084710	EFR3B	FALSE	Axon	0.7148900220000001	0.220305097	1.159344257	1.415277824	0.996936327
ENSG00000084710	EFR3B	FALSE	Soma	0.526895504	0.047167106	0.147038327	0.409700105	-0.113355134
ENSG00000084733	RAB10	TRUE	Axon	0.02880831300000003	0.216693782	3.873662606	3.6469326459999998	4.129854748
ENSG00000084733	RAB10	TRUE	Soma	0.171851527	0.55669892	3.906729584	4.023902305	3.843134768
ENSG00000084754	HADHA	TRUE	Soma	-0.113136269	0.557614022	4.936970132	4.879185498	4.956140525
ENSG00000084754	HADHA	TRUE	Axon	0.619632147	0.396776342	2.676983629	2.90106891	2.555125435
ENSG00000084764	MAPRE3	FALSE	Axon	-0.11964067500000003	0.09400906	3.617328729	3.310328152	3.900197245
ENSG00000084764	MAPRE3	FALSE	Soma	-0.362553806	0.089966709	1.316036536	1.088212774	1.48819253
ENSG00000084774	CAD	FALSE	Soma	0.69506698200000006	0.022150504	3.773427959	4.121350645	3.475448269
ENSG00000084774	CAD	FALSE	Axon	-0.303403795	0.055838622	0.82339418	0.593990414	1.143776549
ENSG00000085063	CD59	TRUE	Soma	0.621582664	0.406966176	0.164062524	0.4217169	0.309175648
ENSG00000085063	CD59	TRUE	Axon	-0.9712052439999999	0.031969017	0.399838063	-0.305523956	0.99112827
ENSG00000085231	AK6	FALSE	Soma	0.544137279	0.235402662	-3.040640296	-2.821826682	-3.492763839
ENSG00000085365	SCAMP1	TRUE	Soma	-0.120743885	0.550207448	1.951312488	1.956634985	2.002403602
ENSG00000085365	SCAMP1	TRUE	Axon	0.060448082999999986	0.234420437	2.034956073	1.870865217	2.301345185
ENSG00000085377	PREP	TRUE	Axon	-0.641077111	0.019742812	3.344912447	2.796199649	3.863805155
ENSG00000085377	PREP	TRUE	Soma	-0.004328233	0.981611592	3.502325334	3.463136578	3.530373355
ENSG00000085382	HACE1	TRUE	Soma	0.701486913	0.360341861	-3.748653528	-3.257595066	-4.303254262
ENSG00000085382	HACE1	TRUE	Axon	-0.23002903800000002	0.073101562	-3.493056426	-3.861990344	-3.09764506
ENSG00000085415	SEH1L	TRUE	Soma	-0.070618114	0.719991076	2.123629169	2.075127629	2.194702574
ENSG00000085415	SEH1L	TRUE	Axon	0.181661117	0.579751283	-1.735273773	-1.808848705	-1.691206873
ENSG00000085433	WDR47	TRUE	Soma	-0.571199431	0.077231959	2.297365074	1.892746879	2.6234032370000002
ENSG00000085433	WDR47	TRUE	Axon	-0.200170001	0.097481475	3.183811924	2.94965311	3.464021227
ENSG00000085449	WDFY1	TRUE	Soma	0.007750729	0.982807611	1.313145184	1.435402814	1.318100783
ENSG00000085449	WDFY1	TRUE	Axon	-0.32054473199999994	0.068450439	-1.733593295	-1.955126121	-1.328860991
ENSG00000085491	SLC25A24	FALSE	Axon	-0.04183410399999998	0.117106097	2.003943219	1.707261352	2.178659581
ENSG00000085491	SLC25A24	FALSE	Soma	-0.076592589	0.718019258	3.944061889	3.918506335	3.947895787
ENSG00000085511	MAP3K4	FALSE	Axon	0.589884587	0.799004223	-3.105800339	-2.936835004	-3.196090498
ENSG00000085511	MAP3K4	FALSE	Soma	0.754345826	0.084059512	-2.083373274	-1.706680505	-2.359759744
ENSG00000085662	AKR1B1	FALSE	Soma	0.388113519	0.075837514	3.508019324	3.716739816	3.319239358
ENSG00000085662	AKR1B1	FALSE	Axon	-0.332095682	0.04124723	4.88640796	4.468598072	5.260584455
ENSG00000085719	CPNE3	TRUE	Axon	-0.34604207800000003	0.048335343	1.24348915	0.956398628	1.61394367
ENSG00000085719	CPNE3	TRUE	Soma	0.371380239	0.363533979	2.168275661	2.496059895	2.192565425
ENSG00000085733	CTTN	FALSE	Soma	-0.497999659	0.039391707	3.312560317	3.053203518	3.534945621
ENSG00000085733	CTTN	FALSE	Axon	-0.260321596	0.071277897	2.753332448	2.331418915	3.152383368
ENSG00000085760	MTIF2	TRUE	Soma	-0.073015409	0.81561131	-0.168364806	-0.196122713	-0.2898779
ENSG00000085788	DDHD2	TRUE	Soma	-0.267612566	0.170087979	-0.612372092	-0.745518034	-0.501659887
ENSG00000085788	DDHD2	TRUE	Axon	-0.5433771270000001	0.030336211	-1.143212427	-1.628107232	-0.65716024
ENSG00000085832	EPS15	TRUE	Soma	-0.184098896	0.527778119	-2.202412943	-2.191034751	-2.143803177
ENSG00000085832	EPS15	TRUE	Axon	-1.8608266420000001	0.01498369	-3.870336775	-4.824718961	-2.527416811
ENSG00000085840	ORC1	FALSE	Soma	0.052396698	0.779741899	-3.324829547	-3.279203568	-3.327786506
ENSG00000085872	CHERP	TRUE	Soma	0.121328411	0.562484438	1.952680345	2.043715562	1.853597573
ENSG00000085978	ATG16L1	FALSE	Soma	0.281957848	0.196647052	-1.538035346	-1.395354479	-1.722753391
ENSG00000085978	ATG16L1	FALSE	Axon	0.06390928299999998	0.215633901	-1.609921321	-1.831055328	-1.421107149
ENSG00000085998	POMGNT1	TRUE	Soma	0.285577115	0.213215541	-2.680848012	-2.55584336	-2.845489951
ENSG00000086061	DNAJA1	FALSE	Soma	0.41199863	0.071734106	3.648842766	3.82357804	3.411097244
ENSG00000086061	DNAJA1	FALSE	Axon	0.200797274	0.41207377	2.780668346	2.715099835	2.902172687
ENSG00000086065	CHMP5	TRUE	Soma	-1.532492584	0.214491275	-1.515037467	-1.464289152	-0.687161594
ENSG00000086065	CHMP5	TRUE	Axon	-0.03166967399999998	0.327789091	0.9826233	0.546119388	1.200537246
ENSG00000086102	NFX1	FALSE	Soma	0.692296142	0.455633074	-3.633709297	-3.54501923	-4.429042589
ENSG00000086102	NFX1	FALSE	Axon	0.683435419	0.465707804	-3.348070115	-3.152299725	-3.463294437
ENSG00000086189	DIMT1	TRUE	Soma	1.072249779	0.012829389	-0.671885617	-0.131654722	-1.23719357
ENSG00000086200	IPO11	TRUE	Soma	0.738906305	0.025940688	1.165948697	1.531413628	0.78486488
ENSG00000086200	IPO11	TRUE	Axon	-0.06453270099999997	0.151645084	-5.32e-4	-0.316279032	0.346308171
ENSG00000086289	EPDR1	TRUE	Soma	2.04231123	0.04143261	-2.540805912	-1.520129661	-3.882765922
ENSG00000086300	SNX10	TRUE	Soma	-0.594857658	0.095360795	-2.535408974	-2.751446624	-2.269299166
ENSG00000086475	SEPHS1	TRUE	Axon	0.07428105899999998	0.594302675	-1.093280711	-0.837248952	-0.937183932
ENSG00000086475	SEPHS1	TRUE	Soma	-0.642885386	0.019098662	1.725038839	1.379209009	2.048930676
ENSG00000086504	MRPL28	TRUE	Soma	-0.137307585	0.497544195	1.615134408	1.574106029	1.596719748
ENSG00000086504	MRPL28	TRUE	Axon	2.589606675	0.010143336	-2.966209343	-1.830775224	-3.940484822
ENSG00000086544	ITPKC	FALSE	Axon	-0.6918101189999999	0.389688015	-3.270834916	-4.336159073	-2.72510816
ENSG00000086544	ITPKC	FALSE	Soma	2.008689649	0.057126706	-3.800372286	-2.884819122	-4.241085423
ENSG00000086589	RBM22	TRUE	Soma	-0.447468144	0.058489936	-0.05892607	-0.340451498	0.117747391
ENSG00000086598	TMED2	TRUE	Axon	0.06421253199999999	0.566246136	-0.720268708	-1.311811186	-0.564761758
ENSG00000086598	TMED2	TRUE	Soma	-0.383982951	0.42426563900000003	2.871908104	2.701244285	2.737713811
ENSG00000086619	ERO1B	TRUE	Soma	-1.915106703	0.014381903	-3.140502733	-4.024911401	-2.164675659
ENSG00000086666	ZFAND6	TRUE	Soma	0.381159036	0.494123366	-3.778947077	-3.572184842	-4.352582483
ENSG00000086712	TXLNG	TRUE	Soma	0.455531788	0.039113832	-0.492099818	-0.265086405	-0.729699313
ENSG00000086758	HUWE1	TRUE	Soma	0.029395465	0.863353814	4.893013939	4.898587641	4.874636164
ENSG00000086758	HUWE1	TRUE	Axon	0.064667702	0.17105381	4.357193856	4.214595698	4.515416666
ENSG00000086827	ZW10	FALSE	Soma	0.24921058	0.26297626	1.238877396	1.357144154	1.003003877
ENSG00000086827	ZW10	FALSE	Axon	0.9468776860000001	0.377343046	-0.107506283	0.033836529	-0.521904181
ENSG00000086848	ALG9	TRUE	Soma	0.349752607	0.222342812	-0.224307826	-0.021726455	-0.472480452
ENSG00000086848	ALG9	TRUE	Axon	0.28628373900000004	0.633677859	-2.345123542	-2.401968344	-2.330131529
ENSG00000087008	ACOX3	FALSE	Axon	-2.256651752	0.010143336	-2.294559023	-3.606140516	-1.093824361
ENSG00000087008	ACOX3	FALSE	Soma	-0.201672947	0.400367319	-0.814326279	-0.908629623	-0.811878303
ENSG00000087053	MTMR2	TRUE	Soma	0.137516873	0.437276502	0.182801127	0.278311529	0.13946726
ENSG00000087053	MTMR2	TRUE	Axon	-0.13701628699999996	0.127564393	1.112942238	0.84449218	1.403587008
ENSG00000087085	ACHE	FALSE	Soma	-0.574188984	0.038278738	0.723491305	0.517177929	1.013835321
ENSG00000087085	ACHE	FALSE	Axon	0.318369475	0.946072251	-2.58296992	-2.068852079	-2.016823028
ENSG00000087086	FTL	TRUE	Soma	-1.166480013	0.101297351	-0.55668654	-1.154398079	-0.208725621
ENSG00000087087	SRRT	FALSE	Soma	0.02536155	0.920738542	3.461591548	3.509198436	3.474719477
ENSG00000087088	BAX	FALSE	Soma	0.850966755	0.025143268	1.792981545	2.156390478	1.275963632
ENSG00000087088	BAX	FALSE	Axon	0.466649227	0.784689227	0.217699825	0.286993264	0.159379921
ENSG00000087111	PIGS	TRUE	Axon	0.6268417310000001	0.783008924	-2.1903618	-2.197693885	-1.895012446
ENSG00000087111	PIGS	TRUE	Soma	-0.049737608	0.835088425	1.627052047	1.547159632	1.64060216
ENSG00000087157	PGS1	TRUE	Axon	-0.817192068	0.21087278	-3.575292689	-4.216599695	-3.18852868
ENSG00000087157	PGS1	TRUE	Soma	-0.131301521	0.605259182	-1.150604135	-1.180334225	-1.178800254
ENSG00000087191	PSMC5	TRUE	Axon	-0.22014592400000005	0.081815583	3.158807445	2.920843066	3.448252221
ENSG00000087191	PSMC5	TRUE	Soma	0.244770064	0.268567827	4.141298462	4.288998118	3.921208397
ENSG00000087206	UIMC1	TRUE	Soma	0.837599544	0.13565057	-4.110622415	-3.611379962	-4.381922449
ENSG00000087245	MMP2	FALSE	Soma	-0.048468035	0.951241954	-4.519549544	-4.455344708	-4.734206133
ENSG00000087253	LPCAT2	FALSE	Soma	0.724221801	0.427534669	-3.723766666	-3.701178448	-3.778125805
ENSG00000087258	GNAO1	FALSE	Soma	-0.116448151	0.640374767	5.185595347	5.104168598	5.285440203
ENSG00000087258	GNAO1	FALSE	Axon	-0.061974788	0.077815917	5.84897598	5.612973091	6.077642235
ENSG00000087263	OGFOD1	FALSE	Soma	0.622982219	0.084758698	-0.925740801	-0.544899959	-1.18153955
ENSG00000087269	NOP14	FALSE	Soma	0.531803011	0.093765488	-0.448222707	-0.191745882	-0.739373207
ENSG00000087274	ADD1	FALSE	Axon	-0.169324808	0.115270959	4.838954527	4.679275292	5.1151281
ENSG00000087274	ADD1	FALSE	Soma	-0.160889225	0.367041386	3.305663865	3.250952897	3.408339823
ENSG00000087299	L2HGDH	FALSE	Axon	0.573768609	0.809754708	-3.779571577	-3.216979449	-3.824258833
ENSG00000087299	L2HGDH	FALSE	Soma	-0.354512646	0.182478146	0.375897117	0.158492049	0.481834285
ENSG00000087301	TXNDC16	FALSE	Soma	0.20908334	0.482794556	-2.286974755	-2.136227038	-2.48695875
ENSG00000087302	RTRAF	FALSE	Axon	0.198052643	0.610522512	0.708303187	0.67581661	0.8776603
ENSG00000087302	RTRAF	FALSE	Soma	0.027328151	0.911995888	3.114560923	3.18227868	3.01626277
ENSG00000087303	NID2	FALSE	Axon	-1.3201233049999999	0.035615012	-2.735162906	-3.619673643	-2.035770607
ENSG00000087365	SF3B2	FALSE	Soma	-0.441842502	0.052392128	3.536007503	3.30066018	3.764827042
ENSG00000087448	KLHL42	TRUE	Soma	0.721224187	0.359266442	-0.831552072	-0.367518647	-0.719761587
ENSG00000087448	KLHL42	TRUE	Axon	0.270964406	0.668451361	-0.301183081	-0.412603085	-0.24326961
ENSG00000087460	GNAS	TRUE	Axon	0.242668313	0.514167415	2.978584518	2.875519076	3.040145619
ENSG00000087460	GNAS	TRUE	Soma	0.193066076	0.34996644	2.85345555	2.967671504	2.858117957
ENSG00000087495	PHACTR3	FALSE	Axon	1.976826781	0.09400906	-3.24595362	-2.442063982	-4.658172361
ENSG00000087495	PHACTR3	FALSE	Soma	0.941645171	0.230015045	-3.440678588	-2.904652188	-4.250894818
ENSG00000087502	ERGIC2	TRUE	Soma	-0.558746006	0.084130628	-0.5751862	-0.844778452	-0.236890438
ENSG00000087842	PIR	FALSE	Soma	-0.827142548	0.19768194	-4.415636884	-4.920842947	-4.154841472
ENSG00000088035	ALG6	TRUE	Soma	0.460078877	0.200235146	-1.020204532	-0.811125276	-1.361777583
ENSG00000088038	CNOT3	FALSE	Soma	-0.275467298	0.215589699	0.581438901	0.363766083	0.793948449
ENSG00000088038	CNOT3	FALSE	Axon	-1.018316627	0.026010657	-2.973160248	-3.644156594	-2.160699702
ENSG00000088205	DDX18	TRUE	Soma	0.710428384	0.030314271	2.630662515	3.048243508	2.181741164
ENSG00000088247	KHSRP	TRUE	Soma	-0.165654224	0.470006497	4.351749182	4.364251631	4.369229577
ENSG00000088256	GNA11	FALSE	Axon	-0.028051264999999992	0.125617381	3.363834851	3.220367422	3.582824341
ENSG00000088256	GNA11	FALSE	Soma	-0.23882252	0.313281219	2.843896072	2.699888966	2.945805429
ENSG00000088305	DNMT3B	FALSE	Soma	0.73646544	0.04597043	1.315603658	1.77443376	0.908484542
ENSG00000088325	TPX2	TRUE	Soma	0.187224216	0.686349739	-4.064191719	-3.858816844	-4.324162587
ENSG00000088356	PDRG1	FALSE	Soma	-0.057966764	0.945549191	-4.26679644	-4.324920901	-3.795396367
ENSG00000088356	PDRG1	FALSE	Axon	-0.5391047600000001	0.048642892	-4.015952095	-4.611300224	-3.413434591
ENSG00000088367	EPB41L1	FALSE	Soma	-0.428869026	0.072261283	3.347360419	3.14050393	3.601940625
ENSG00000088367	EPB41L1	FALSE	Axon	-0.555602495	0.032986074	4.714672717	4.18249168	5.213360466
ENSG00000088387	DOCK9	FALSE	Soma	0.164865259	0.847953359	-2.125186051	-2.075972665	-1.654852803
ENSG00000088387	DOCK9	FALSE	Axon	-1.01479505	0.032915186	-3.74384793	-4.531212243	-3.0351778
ENSG00000088538	DOCK3	FALSE	Axon	-0.15426025599999998	0.124897948	1.432386271	1.28386813	1.696121475
ENSG00000088538	DOCK3	FALSE	Soma	-0.230554332	0.399976355	0.331959221	0.342041671	0.400118738
ENSG00000088682	COQ9	FALSE	Axon	-0.062587809	0.379369363	-2.327009531	-2.491442773	-2.197258736
ENSG00000088682	COQ9	FALSE	Soma	-0.425979222	0.0997791	0.316985119	0.112007074	0.619862329
ENSG00000088756	ARHGAP28	FALSE	Soma	0.851596501	0.215175501	-2.788449152	-2.288433682	-3.367740507
ENSG00000088808	PPP1R13B	FALSE	Soma	-0.125427609	0.92933853	-3.111692038	-3.009274939	-2.500023023
ENSG00000088812	ATRN	TRUE	Soma	0.162167623	0.408236457	0.230853167	0.325720418	0.069147807
ENSG00000088812	ATRN	TRUE	Axon	0.12895495099999998	0.561763378	-1.901416888	-1.867737746	-1.786071859
ENSG00000088832	FKBP1A	TRUE	Soma	0.001845196	0.994813994	1.642642483	1.620556459	1.507382875
ENSG00000088832	FKBP1A	TRUE	Axon	-0.17469752600000005	0.087394289	3.762970177	3.492870467	3.974528653
ENSG00000088833	NSFL1C	FALSE	Axon	-0.22395464699999995	0.076938143	3.371775495	3.054777938	3.71028274
ENSG00000088833	NSFL1C	FALSE	Soma	-0.45975074	0.061317331	2.52499716	2.316725128	2.763489319
ENSG00000088854	C20orf194	FALSE	Axon	0.5460160119999999	0.812589943	-4.251833747	-4.44327694	-4.249868196
ENSG00000088854	C20orf194	FALSE	Soma	-0.197478389	0.483163445	-2.128427483	-2.224442433	-1.963580138
ENSG00000088882	CPXM1	FALSE	Soma	0.936137275	0.118911569	-3.344232829	-2.940031848	-3.434016357
ENSG00000088888	MAVS	TRUE	Axon	0.11541581099999998	0.208952866	0.301438903	0.157022522	0.488835042
ENSG00000088888	MAVS	TRUE	Soma	-0.128686947	0.533215357	0.878754675	0.837018783	0.912537159
ENSG00000088899	LZTS3	FALSE	Soma	-0.375491995	0.463918086	-1.255734493	-1.489928273	-0.931820487
ENSG00000088930	XRN2	TRUE	Soma	0.330702388	0.099582353	2.011747936	2.148785106	1.868971871
ENSG00000088986	DYNLL1	FALSE	Soma	0.392766282	0.531295912	0.954509369	1.145121792	0.868344928
ENSG00000088986	DYNLL1	FALSE	Axon	-0.15580952600000003	0.822415841	-2.955983362	-3.298492421	-4.269002221
ENSG00000089006	SNX5	TRUE	Soma	0.66577891	0.092128288	-0.158383383	0.164162306	-0.701738327
ENSG00000089006	SNX5	TRUE	Axon	-0.7741206679999999	0.285648439	-2.317587895	-2.529516405	-1.762053716
ENSG00000089009	RPL6	TRUE	Soma	0.331655431	0.115537921	4.627653928	4.771060985	4.493806926
ENSG00000089009	RPL6	TRUE	Axon	0.092896229	0.190028812	-0.235738308	-0.340442111	-0.076395231
ENSG00000089022	MAPKAPK5	TRUE	Soma	-0.51199033	0.375712851	-2.996643521	-2.886421646	-2.817345971
ENSG00000089048	ESF1	FALSE	Soma	0.590271224	0.185298885	-1.183406978	-1.023933867	-1.494810993
ENSG00000089050	RBBP9	TRUE	Soma	0.497671694	0.080009102	-1.084144583	-0.878323527	-1.447009515
ENSG00000089050	RBBP9	TRUE	Axon	0.569016552	0.541540388	0.788206433	0.945515269	0.768132488
ENSG00000089053	ANAPC5	FALSE	Axon	-0.264006569	0.076942235	-2.048196341	-2.415206717	-1.885023093
ENSG00000089053	ANAPC5	FALSE	Soma	0.839470034	0.041408292	-0.828900347	-0.358355881	-1.171430033
ENSG00000089057	SLC23A2	TRUE	Soma	-1.691499926	0.131776311	-2.148962132	-2.250945138	-1.306936191
ENSG00000089057	SLC23A2	TRUE	Axon	-1.108234331	0.19327326	-2.090608324	-2.124312874	-1.23380445
ENSG00000089094	KDM2B	FALSE	Soma	1.793447865	0.002988995	-2.574870407	-1.59854352	-3.467097151
ENSG00000089157	RPLP0	FALSE	Axon	-0.0034952990000000073	0.182724346	0.84100043	0.668303742	0.999120517
ENSG00000089157	RPLP0	FALSE	Soma	-0.069365646	0.79836234	4.609947837	4.57234586	4.600304761
ENSG00000089159	PXN	TRUE	Axon	0.410321358	0.958943713	0.993484127	0.998356754	0.988325766
ENSG00000089159	PXN	TRUE	Soma	-0.174678225	0.615306272	-0.914221588	-1.125484511	-0.825233313
ENSG00000089195	TRMT6	FALSE	Soma	-0.040014298	0.867637284	0.25771383	0.283424182	0.223639209
ENSG00000089199	CHGB	FALSE	Soma	0.375621333	0.068213442	1.772015997	1.967179715	1.600250359
ENSG00000089199	CHGB	FALSE	Axon	-0.013205026000000009	0.328568225	1.399715719	1.284091578	1.428794714
ENSG00000089220	PEBP1	FALSE	Axon	-0.19960656599999999	0.095814141	6.433799622	6.022452942	6.688248235
ENSG00000089220	PEBP1	FALSE	Soma	-0.359881232	0.083200811	4.386045392	4.198677934	4.564718736
ENSG00000089234	BRAP	TRUE	Soma	-0.481644206	0.215175501	-0.959271793	-1.237318558	-0.898952261
ENSG00000089248	ERP29	TRUE	Soma	-0.498492991	0.045003759	4.400493612	4.137910194	4.584156476
ENSG00000089248	ERP29	TRUE	Axon	0.11195185200000002	0.270513802	2.154982436	1.975987016	2.263313703
ENSG00000089280	FUS	TRUE	Soma	-0.717229035	0.045276659	3.097367312	2.669052739	3.507384738
ENSG00000089280	FUS	TRUE	Axon	-0.159721457	0.699389014	-3.045599212	-3.35542907	-2.687608064
ENSG00000089289	IGBP1	TRUE	Axon	-0.26104378599999994	0.08508866	0.351935109	0.079119083	0.580229222
ENSG00000089289	IGBP1	TRUE	Soma	-0.612376829	0.100133543	-0.872703079	-1.029905089	-0.612991028
ENSG00000089351	GRAMD1A	FALSE	Soma	-0.136224939	0.532893197	1.098204779	0.977944043	1.072619917
ENSG00000089351	GRAMD1A	FALSE	Axon	0.08231936200000001	0.200167628	-0.760147493	-0.853753168	-0.578678425
ENSG00000089472	HEPH	FALSE	Soma	0.517210946	0.418608664	-4.325113587	-4.33593807	-4.476191659
ENSG00000089486	CDIP1	TRUE	Axon	0.592348336	0.75978474	-3.852000806	-3.697372768	-4.27266813
ENSG00000089597	GANAB	FALSE	Soma	0.22142521	0.288642525	6.350312757	6.503175297	6.164501212
ENSG00000089597	GANAB	FALSE	Axon	0.04073747900000002	0.15821105	3.790240377	3.660464699	4.009073446
ENSG00000089639	GMIP	FALSE	Soma	-0.112852936	0.750823215	-1.793392824	-1.91402155	-1.673078504
ENSG00000089639	GMIP	FALSE	Axon	0.170907967	0.462422393	-2.151420179	-2.223114475	-2.015362421
ENSG00000089693	MLF2	TRUE	Soma	0.05885092	0.828215299	-0.413628638	-0.39723343	-0.560345195
ENSG00000089737	DDX24	TRUE	Soma	0.326381492	0.138805586	0.676535843	0.895643858	0.445407051
ENSG00000089818	NECAP1	TRUE	Soma	-0.742543116	0.013029426	0.588387502	0.205657191	0.951689372
ENSG00000089818	NECAP1	TRUE	Axon	-0.013265811999999988	0.157170889	2.201127567	2.056040129	2.403986282
ENSG00000089876	DHX32	FALSE	Soma	0.106019661	0.582330592	-2.547015771	-2.514809184	-2.641936325
ENSG00000089902	RCOR1	FALSE	Soma	0.583945055	0.222075362	-3.16708284	-2.816236747	-3.386620129
ENSG00000090013	BLVRB	FALSE	Axon	0.423754079	0.934230118	-0.710195551	-0.651115714	-0.532706513
ENSG00000090013	BLVRB	FALSE	Soma	0.457327484	0.179459489	-0.035566967	0.176741515	-0.424263047
ENSG00000090020	SLC9A1	TRUE	Soma	0.107168853	0.903588334	-2.479580177	-2.157207797	-2.413560672
ENSG00000090020	SLC9A1	TRUE	Axon	-0.123247689	0.135388588	-1.161718442	-1.416471032	-0.840707115
ENSG00000090054	SPTLC1	TRUE	Axon	0.24313286	0.661384111	-1.487743615	-1.469170319	-1.218144679
ENSG00000090054	SPTLC1	TRUE	Soma	0.587674843	0.069143635	1.437236651	1.74522912	1.014433853
ENSG00000090060	PAPOLA	TRUE	Soma	0.259031359	0.234718592	0.5575133	0.687169663	0.321099259
ENSG00000090061	CCNK	TRUE	Soma	0.270733037	0.271296325	-0.549480899	-0.385620144	-0.773919882
ENSG00000090097	PCBP4	FALSE	Soma	0.090297508	0.793792892	0.435056518	0.526159333	0.337823982
ENSG00000090263	MRPS33	FALSE	Soma	0.180662048	0.589723722	-0.750807981	-0.652422868	-0.803133388
ENSG00000090273	NUDC	FALSE	Soma	-0.554890331	0.056290005	2.379910126	2.115455651	2.766497453
ENSG00000090273	NUDC	FALSE	Axon	-0.252046481	0.077815917	2.371670368	2.102394441	2.767882849
ENSG00000090316	MAEA	FALSE	Soma	0.338798051	0.190062868	-1.257219725	-1.162257007	-1.342962687
ENSG00000090339	ICAM1	FALSE	Axon	-0.8846600389999999	0.056020384	-3.517973086	-4.165647364	-2.932055914
ENSG00000090339	ICAM1	FALSE	Soma	1.562917793	0.094830245	-4.433060825	-3.717840631	-5.185061829
ENSG00000090372	STRN4	TRUE	Soma	-0.121649489	0.645595742	1.317502414	1.28815348	1.449030674
ENSG00000090372	STRN4	TRUE	Axon	-0.10935155000000002	0.109643724	0.452999151	0.298356041	0.687587529
ENSG00000090432	MUL1	FALSE	Soma	-0.137193019	0.508961858	-0.649431815	-0.639642219	-0.620734234
ENSG00000090470	PDCD7	TRUE	Soma	0.925275522	0.21593816	-3.800507689	-3.314719905	-3.740953859
ENSG00000090487	SPG21	FALSE	Axon	0.016344373000000023	0.731042038	-4.192533049	-4.282979282	-3.171828326
ENSG00000090487	SPG21	FALSE	Soma	0.192289611	0.351703633	0.08441047	0.188405757	-0.082501468
ENSG00000090520	DNAJB11	TRUE	Axon	0.333201379	0.8327597	1.020083081	0.97119792	1.040492212
ENSG00000090520	DNAJB11	TRUE	Soma	-0.170822661	0.356130605	3.481203197	3.388510318	3.595555378
ENSG00000090539	CHRD	FALSE	Soma	0.363511737	0.269517761	-1.556898399	-1.424244263	-1.665060301
ENSG00000090539	CHRD	FALSE	Axon	-0.05854072399999999	0.18110351	-1.695028049	-1.831966231	-1.421778601
ENSG00000090581	GNPTG	TRUE	Soma	-0.455408945	0.185810145	-2.526182761	-2.686288888	-2.302217117
ENSG00000090615	GOLGA3	TRUE	Axon	-0.19073220100000005	0.122374324	0.543035992	0.425810499	0.814210232
ENSG00000090615	GOLGA3	TRUE	Soma	-0.532923678	0.056282737	2.278195375	1.96417151	2.464053176
ENSG00000090621	PABPC4	TRUE	Axon	0.07697789999999999	0.190899531	0.662472942	0.502040459	0.856781685
ENSG00000090621	PABPC4	TRUE	Soma	0.017770852	0.955535243	2.867855249	2.856348185	2.80527238
ENSG00000090661	CERS4	FALSE	Soma	0.830154577	0.27153695	-3.032906776	-2.563048831	-3.733196805
ENSG00000090661	CERS4	FALSE	Axon	1.147240271	0.309362518	-4.083789499	-3.766399017	-4.202492761
ENSG00000090674	MCOLN1	FALSE	Soma	-0.148221211	0.783383485	-1.916973002	-1.793411039	-1.703238948
ENSG00000090686	USP48	TRUE	Soma	0.29138892	0.19103241	0.794941285	0.968739365	0.587766314
ENSG00000090776	EFNB1	FALSE	Axon	-0.24583277200000003	0.180171777	-3.351249932	-3.541597187	-3.159897003
ENSG00000090857	PDPR	FALSE	Axon	0.164116142	0.443996994	-0.841653828	-0.902749878	-0.707866325
ENSG00000090857	PDPR	FALSE	Soma	-0.074813681	0.71376621	2.235982729	2.204981269	2.346353924
ENSG00000090861	AARS1	FALSE	Axon	-0.019736154000000006	0.131051328	5.222392689	5.018877072	5.432220833
ENSG00000090861	AARS1	FALSE	Soma	0.247742043	0.151136576	4.695720389	4.821106135	4.558222353
ENSG00000090863	GLG1	FALSE	Soma	-0.444812605	0.293377704	4.615085087	4.476755153	4.72519871
ENSG00000090863	GLG1	FALSE	Axon	-1.022917214	0.043330174	-1.07136748	-1.814561733	-0.258962057
ENSG00000090889	KIF4A	FALSE	Soma	4.435561598	4.78e-4	-0.857239071	1.298669508	-3.000729141
ENSG00000090905	TNRC6A	TRUE	Soma	0.993028379	0.174040258	-3.806346319	-3.008729304	-4.258127251
ENSG00000090924	PLEKHG2	FALSE	Soma	0.205249133	0.787280269	-4.411568571	-4.387707793	-4.633592559
ENSG00000090932	DLL3	TRUE	Soma	-0.159110783	0.721957192	0.463702378	0.310983879	0.814723588
ENSG00000090971	NAT14	FALSE	Soma	0.235616939	0.314124647	-0.977425702	-0.811553815	-1.122125748
ENSG00000090971	NAT14	FALSE	Axon	0.552172474	0.812589943	-3.284037324	-2.972110417	-3.216150181
ENSG00000090975	PITPNM2	FALSE	Soma	0.315988537	0.324445406	0.06185159	0.216185178	-0.124309158
ENSG00000090975	PITPNM2	FALSE	Axon	0.479065874	0.745809382	0.095346313	0.154985434	-0.010303048
ENSG00000090989	EXOC1	FALSE	Axon	-0.30897555299999996	0.056659693	1.067042579	0.774805466	1.390317177
ENSG00000090989	EXOC1	FALSE	Soma	0.118790086	0.520671891	1.47961086	1.51905398	1.372112345
ENSG00000091009	RBM27	FALSE	Soma	-0.051511224	0.862297274	-2.300358808	-2.44258712	-2.246812194
ENSG00000091039	OSBPL8	TRUE	Axon	0.08132846999999999	0.287156704	2.972357438	2.772260809	3.107152071
ENSG00000091039	OSBPL8	TRUE	Soma	-0.256989235	0.19523458	3.559168095	3.48215411	3.623158074
ENSG00000091127	PUS7	TRUE	Soma	0.52841661	0.034910659	0.754666763	0.991372707	0.429763245
ENSG00000091129	NRCAM	TRUE	Axon	-0.584536744	0.032915186	3.3216095390000002	2.879221524	3.870839967
ENSG00000091129	NRCAM	TRUE	Soma	-0.696774951	0.025542004	2.022276451	1.732367495	2.36822034
ENSG00000091136	LAMB1	FALSE	Axon	-1.087623556	0.033695028	6.279026116	5.725414633	7.158376663
ENSG00000091136	LAMB1	FALSE	Soma	-0.025183588	0.893059527	2.953164696	2.926436594	2.945994846
ENSG00000091140	DLD	TRUE	Soma	-0.197063843	0.518684005	5.125696756	4.997028611	5.126382802
ENSG00000091140	DLD	TRUE	Axon	0.511041761	0.683839518	3.594348771	3.791205551	3.523933166
ENSG00000091157	WDR7	FALSE	Axon	-0.14409747	0.072498994	1.656961784	1.357628832	1.893768418
ENSG00000091157	WDR7	FALSE	Soma	0.106155698	0.53152682	1.850079578	1.878829174	1.805185137
ENSG00000091164	TXNL1	TRUE	Axon	0.07346506600000002	0.229219781	2.653800041	2.59464242	2.79971244
ENSG00000091164	TXNL1	TRUE	Soma	-0.00913947	0.959370681	2.73589379	2.727883026	2.699002948
ENSG00000091409	ITGA6	TRUE	Soma	1.461093881	0.005058549	-0.889906992	-0.155356757	-1.675264634
ENSG00000091409	ITGA6	TRUE	Axon	0.08031527399999999	0.436961636	-1.586061616	-1.918922026	-1.402764353
ENSG00000091428	RAPGEF4	FALSE	Axon	-0.08601489299999998	0.109296761	1.396492197	1.238468064	1.654242083
ENSG00000091428	RAPGEF4	FALSE	Soma	1.104834328	0.442227806	-1.353616656	-0.701229769	-0.899630482
ENSG00000091436	MAP3K20	TRUE	Soma	0.722535878	0.152823392	-3.753962413	-3.304184623	-4.319921141
ENSG00000091483	FH	FALSE	Soma	-0.308859798	0.273028373	5.510283348	5.295917869	5.819520421
ENSG00000091483	FH	FALSE	Axon	0.669701827	0.282325204	4.555851071	4.6684036	4.421671231
ENSG00000091490	SEL1L3	FALSE	Soma	1.951892543	0.00761185	-3.447725269	-2.380649717	-4.414907378
ENSG00000091513	TF	FALSE	Soma	0.076291267	0.92933853	3.343935261	3.419440896	3.693365713
ENSG00000091513	TF	FALSE	Axon	-0.03294462100000001	0.269222868	8.912990845	8.851051716	9.200734347
ENSG00000091527	CDV3	TRUE	Soma	-0.453203458	0.082709738	0.813626271	0.626769396	1.03574836
ENSG00000091527	CDV3	TRUE	Axon	-0.23960171700000005	0.072498994	2.306475454	2.040806748	2.645726193
ENSG00000091542	ALKBH5	TRUE	Soma	-0.080582172	0.661802953	-0.457607045	-0.505291986	-0.433156537
ENSG00000091622	PITPNM3	FALSE	Soma	0.091004129	0.868091125	-3.810979507	-3.770444301	-3.761425716
ENSG00000091640	SPAG7	TRUE	Soma	-0.651113152	0.14973454	-0.306689338	-0.690948258	-0.010514823
ENSG00000091651	ORC6	TRUE	Soma	1.424195434	0.005838527	-3.361817715	-2.641308008	-4.013643947
ENSG00000091664	SLC17A6	FALSE	Soma	2.275506098	0.003332866	-2.428182795	-1.291854721	-3.547565943
ENSG00000091664	SLC17A6	FALSE	Axon	2.9078585930000003	0.01498369	-2.106365492	-0.64478549	-3.382241068
ENSG00000091732	ZC3HC1	FALSE	Soma	-0.11430572	0.526688241	0.247061728	0.1538722	0.311548564
ENSG00000091844	RGS17	FALSE	Axon	1.566127591	0.433437989	-2.582487367	-1.940536691	-3.818043781
ENSG00000092010	PSME1	TRUE	Soma	-0.399558226	0.16769036	0.279107103	0.058003662	0.377757286
ENSG00000092010	PSME1	TRUE	Axon	-0.013945172999999977	0.201978493	0.652781973	0.462835788	0.836829272
ENSG00000092036	HAUS4	FALSE	Soma	0.786873827	0.026671418	-2.45017051	-2.118176588	-2.809545846
ENSG00000092051	JPH4	FALSE	Soma	-1.080814942	0.065683353	-3.741668867	-4.207739103	-2.944388388
ENSG00000092054	MYH7	FALSE	Axon	0.640523076	0.809754708	-4.315382759	-3.62734861	-4.600139127
ENSG00000092094	OSGEP	FALSE	Axon	0.275971662	0.909035088	-3.548940614	-3.877411308	-3.863825867
ENSG00000092094	OSGEP	FALSE	Soma	-0.008510471	0.980143991	-0.942625052	-0.943913199	-0.820835642
ENSG00000092096	SLC22A17	FALSE	Soma	0.720749057	0.142917961	-0.703679773	-0.161274203	-1.091444261
ENSG00000092096	SLC22A17	FALSE	Axon	0.582703551	0.898022002	-2.435030064	-2.791041819	-1.94722665
ENSG00000092098	RNF31	FALSE	Axon	0.11247648599999999	0.201162562	-2.686727329	-2.832234927	-2.555052536
ENSG00000092098	RNF31	FALSE	Soma	0.690711324	0.07651163	-3.957911223	-3.656281896	-4.198322547
ENSG00000092108	SCFD1	TRUE	Axon	0.112292536	0.263412054	1.453593721	1.368980476	1.612131585
ENSG00000092108	SCFD1	TRUE	Soma	-0.008173739	0.977127617	2.486880459	2.446596767	2.336840595
ENSG00000092199	HNRNPC	TRUE	Axon	1.693280181	0.368060332	-2.579666101	-1.895945525	-2.125862424
ENSG00000092199	HNRNPC	TRUE	Soma	0.232923238	0.276723115	5.041738882	5.206518029	4.873314451
ENSG00000092201	SUPT16H	TRUE	Soma	0.703840452	0.026446542	5.980659449	6.321821823	5.56706043
ENSG00000092201	SUPT16H	TRUE	Axon	0.77681776	0.557455611	-3.675397677	-3.494546705	-3.653622823
ENSG00000092203	TOX4	TRUE	Soma	-0.143657548	0.688617913	-1.278533719	-1.258217562	-1.335860798
ENSG00000092208	GEMIN2	FALSE	Soma	-0.988906942	0.479043382	-2.427247879	-2.096785063	-2.006402404
ENSG00000092295	TGM1	FALSE	Axon	-0.03287406300000001	0.422524982	-3.824667457	-4.084047141	-3.351992747
ENSG00000092445	TYRO3	FALSE	Soma	0.519217349	0.210105554	-2.621694635	-2.318627908	-3.109490081
ENSG00000092445	TYRO3	FALSE	Axon	0.423237847	0.947938648	-4.111063537	-4.095713206	-4.305190597
ENSG00000092531	SNAP23	TRUE	Soma	0.2763356	0.80367711	-3.773444679	-4.225855696	-3.837434549
ENSG00000092621	PHGDH	FALSE	Soma	1.242518869	0.004365899	4.463399117	5.037827073	3.849165079
ENSG00000092621	PHGDH	FALSE	Axon	0.9335283379999999	0.087394289	2.50900658	2.798724332	2.236417875
ENSG00000092820	EZR	TRUE	Axon	-0.6850098519999999	0.030934428	0.685585228	0.256481074	1.156653595
ENSG00000092820	EZR	TRUE	Soma	-0.136981897	0.595657471	1.175356493	1.058718256	1.229951978
ENSG00000092841	MYL6	FALSE	Soma	0.640976393	0.090178507	3.964085624	4.250653207	3.830350002
ENSG00000092841	MYL6	FALSE	Axon	0.469325707	0.819930947	3.057787793	3.167773146	2.995072348
ENSG00000092847	AGO1	TRUE	Axon	-0.04776688899999998	0.495168976	-2.460363324	-2.221001847	-2.239533184
ENSG00000092847	AGO1	TRUE	Soma	0.213614012	0.357157024	0.315381956	0.364206466	0.116706308
ENSG00000092964	DPYSL2	TRUE	Axon	-0.21319316400000005	0.086753035	8.334459626	8.148903131	8.635347167
ENSG00000092964	DPYSL2	TRUE	Soma	-0.470717158	0.054317928	6.621767165	6.376640055	6.883737756
ENSG00000092969	TGFB2	FALSE	Soma	-0.915650477	0.45148433	-4.090280165	-4.748701185	-3.206029444
ENSG00000093000	NUP50	TRUE	Soma	-0.297456107	0.129927602	1.037296162	0.85109503	1.219850934
ENSG00000093009	CDC45	TRUE	Soma	0.810436885	0.438636265	-3.417341892	-3.202768123	-3.85202456
ENSG00000093010	COMT	TRUE	Axon	4.324521155	0.014004955	-1.492573018	0.122806524	-3.376122525
ENSG00000093010	COMT	TRUE	Soma	3.770160306	0.012423152	-0.842998632	1.225894101	-2.617124426
ENSG00000093144	ECHDC1	TRUE	Soma	-0.428099996	0.146173558	0.700484483	0.494640347	0.826662782
ENSG00000093144	ECHDC1	TRUE	Axon	-0.13882938500000003	0.09400906	0.221349103	-0.12969832	0.509738101
ENSG00000093167	LRRFIP2	FALSE	Axon	-0.133941849	0.077815917	-0.200661626	-0.403817951	0.104225655
ENSG00000093167	LRRFIP2	FALSE	Soma	-0.008565976	0.977127617	-0.154990346	-0.073199347	-0.207957738
ENSG00000093217	XYLB	FALSE	Axon	0.5450281889999999	0.819930947	-4.032682685	-3.819422522	-4.212537296
ENSG00000094631	HDAC6	FALSE	Soma	0.050423427	0.850848551	1.415578697	1.50243837	1.416614957
ENSG00000094631	HDAC6	FALSE	Axon	-0.318292281	0.055647366	1.963616014	1.706261217	2.291742111
ENSG00000094841	UPRT	FALSE	Axon	0.9693032210000001	0.163325291	-3.409287051	-3.055023225	-3.600653563
ENSG00000094841	UPRT	FALSE	Soma	-1.066143116	0.361501822	-2.103355673	-1.971325278	-1.524785324
ENSG00000094880	CDC23	TRUE	Soma	0.516623588	0.062253341	-0.28802793	-0.028157741	-0.508426806
ENSG00000094880	CDC23	TRUE	Axon	0.442900357	0.917917159	-1.167069922	-1.295521035	-1.213151158
ENSG00000094914	AAAS	TRUE	Soma	0.596546729	0.048781689	1.432896849	1.736208256	1.177709352
ENSG00000094916	CBX5	TRUE	Soma	0.404657835	0.241538287	3.478870353	3.823978289	3.229344264
ENSG00000094975	SUCO	FALSE	Soma	0.265590074	0.82414053	-3.447801703	-2.78707992	-3.232540482
ENSG00000095002	MSH2	TRUE	Axon	0.960226311	0.102101046	-3.674132667	-3.4220896180000002	-3.822876484
ENSG00000095002	MSH2	TRUE	Soma	0.940504635	0.008268978	3.299810417	3.794111275	2.795192059
ENSG00000095015	MAP3K1	TRUE	Soma	0.017617279	0.984091687	-4.004713082	-3.606287935	-3.902152725
ENSG00000095059	DHPS	FALSE	Soma	-0.422541508	0.22556817	-1.265768917	-1.337921199	-1.124054055
ENSG00000095066	HOOK2	FALSE	Soma	-0.05650636	0.938796125	-3.22058448	-3.251538767	-3.012654136
ENSG00000095139	ARCN1	TRUE	Soma	-0.189654821	0.357572075	3.327601031	3.239687796	3.344339085
ENSG00000095139	ARCN1	TRUE	Axon	0.08727073000000002	0.184762458	0.793334554	0.669444573	0.944476083
ENSG00000095203	EPB41L4B	FALSE	Soma	-0.944719219	0.065952317	-3.708925043	-4.4114869	-3.240471287
ENSG00000095261	PSMD5	FALSE	Axon	0.489655016	0.715257614	1.109526085	1.076591912	1.107442661
ENSG00000095261	PSMD5	FALSE	Soma	0.094729259	0.701212233	1.828337035	1.923327194	1.870100833
ENSG00000095303	PTGS1	FALSE	Soma	0.643289377	0.426699082	-4.285195756	-4.167317072	-4.453864932
ENSG00000095319	NUP188	TRUE	Soma	0.273140258	0.204950323	1.782936676	1.953638581	1.632783826
ENSG00000095319	NUP188	TRUE	Axon	0.129035693	0.411737416	-2.114250788	-2.185687395	-2.08308291
ENSG00000095321	CRAT	FALSE	Soma	-0.315641562	0.132634824	1.786735412	1.632134988	1.969919202
ENSG00000095321	CRAT	FALSE	Axon	0.7670401849999999	0.178270938	-0.006773401	0.209334268	-0.252200783
ENSG00000095370	SH2D3C	FALSE	Axon	-1.234301865	0.01498369	-0.500278518	-1.445139891	0.323680965
ENSG00000095370	SH2D3C	FALSE	Soma	0.05124897	0.843118189	-2.977221319	-2.858611657	-2.909142055
ENSG00000095380	NANS	FALSE	Axon	-0.04953898400000001	0.210300184	2.023110389	1.974877933	2.22707336
ENSG00000095380	NANS	FALSE	Soma	-0.235609518	0.305445063	2.531280446	2.436244251	2.594951198
ENSG00000095397	WHRN	FALSE	Soma	1.046195258	0.048442996	-3.983840258	-3.352980437	-4.350962501
ENSG00000095485	CWF19L1	FALSE	Soma	0.027709704	0.884803594	0.017032101	0.024298021	-0.021106947
ENSG00000095539	SEMA4G	FALSE	Soma	-0.812381689	0.414497696	-3.867763907	-4.66474599	-3.304790119
ENSG00000095564	BTAF1	TRUE	Soma	0.703601906	0.020097023	1.66474954	2.020421737	1.371697166
ENSG00000095637	SORBS1	FALSE	Axon	0.473672195	0.858402533	-1.408573738	-1.464168494	-1.559236833
ENSG00000095637	SORBS1	FALSE	Soma	0.25054923	0.281720639	0.177466387	0.334035835	0.011050088
ENSG00000095713	CRTAC1	FALSE	Soma	0.630357576	0.058955201	1.549294748	1.865009297	1.370450912
ENSG00000095713	CRTAC1	FALSE	Axon	0.599884089	0.53210734	1.511965976	1.710520726	1.394977854
ENSG00000095787	WAC	TRUE	Soma	-0.091580027	0.692817868	-1.612803623	-1.645405716	-1.565264706
ENSG00000095906	NUBP2	FALSE	Soma	0.688768235	0.017979185	2.327748118	2.713679027	1.966470848
ENSG00000095906	NUBP2	FALSE	Axon	-0.35018950600000004	0.089815024	0.067766906	-0.372392373	0.437866063
ENSG00000096060	FKBP5	TRUE	Soma	0.165203143	0.414890643	2.026315973	2.105305104	1.882876343
ENSG00000096060	FKBP5	TRUE	Axon	0.14545010600000002	0.57719014	-1.302645501	-1.681366256	-1.130675334
ENSG00000096063	SRPK1	TRUE	Soma	0.055801993	0.801046493	1.011059122	1.081332128	0.996234324
ENSG00000096070	BRPF3	FALSE	Soma	0.843072808	0.118085063	-2.815374946	-2.338601893	-2.942748403
ENSG00000096080	MRPS18A	FALSE	Soma	-0.463472148	0.207292942	0.283132115	0.084074958	0.51761706
ENSG00000096080	MRPS18A	FALSE	Axon	1.486996306	0.309081265	-2.852732585	-2.019663328	-3.492056257
ENSG00000096150	RPS18	FALSE	Axon	-0.09814578699999998	0.096479984	-0.161124795	-0.438326295	0.121258852
ENSG00000096150	RPS18	FALSE	Soma	0.702794686	0.016953014	4.419526851	4.765507793	4.116453522
ENSG00000096155	BAG6	FALSE	Soma	0.263353901	0.226003453	2.490217337	2.615923005	2.268068185
ENSG00000096155	BAG6	FALSE	Axon	0.11114623699999998	0.283006176	1.741908962	1.606069768	1.891373328
ENSG00000096171	VARS1	FALSE	Axon	0.081933072	0.267444589	1.622247635	1.555794726	1.675006036
ENSG00000096171	VARS1	FALSE	Soma	0.240885051	0.204011477	4.651263976	4.728385553	4.518410352
ENSG00000096384	HSP90AB1	TRUE	Axon	0.10435372199999998	0.395626609	6.823983996	6.781008492	6.997204233
ENSG00000096384	HSP90AB1	TRUE	Soma	0.311443032	0.092745374	7.537293014	7.69232193	7.396241872
ENSG00000096401	CDC5L	TRUE	Soma	-0.095706568	0.644977809	2.941822723	2.906853885	2.967136136
ENSG00000096433	ITPR3	FALSE	Soma	-0.784707976	0.142783621	-2.030332868	-2.408883398	-1.414312272
ENSG00000096696	DSP	TRUE	Soma	-0.28355309	0.711792836	2.823184287	2.273733346	2.743826368
ENSG00000096696	DSP	TRUE	Axon	-0.533836692	0.467437783	0.826098548	1.14240383	1.601416682
ENSG00000096717	SIRT1	FALSE	Soma	1.330765352	0.016028027	-0.66960734	0.099719211	-1.464433401
ENSG00000096746	HNRNPH3	TRUE	Axon	0.401530437	0.99814813	-3.350989038	-3.2516799	-2.689756332
ENSG00000096746	HNRNPH3	TRUE	Soma	0.128156529	0.58047943	3.179346383	3.271916485	3.13529181
ENSG00000096872	IFT74	FALSE	Soma	-0.145748685	0.887132138	-3.647450036	-3.583100307	-3.579610816
ENSG00000097007	ABL1	FALSE	Soma	-0.992050262	0.403990185	-2.452157934	-2.954736622	-2.046655669
ENSG00000097007	ABL1	FALSE	Axon	0.07148156300000003	0.305196116	-0.057759842	-0.344489525	0.086451867
ENSG00000097021	ACOT7	TRUE	Soma	-0.504187803	0.038807984	4.270605862	4.05252527	4.554688371
ENSG00000097021	ACOT7	TRUE	Axon	-0.498796619	0.033506846	5.25129101	4.843365669	5.780415377
ENSG00000097033	SH3GLB1	TRUE	Soma	-0.502364421	0.05911836	2.519909903	2.264626074	2.719323979
ENSG00000097033	SH3GLB1	TRUE	Axon	-0.473561198	0.032915186	2.730404952	2.378324683	3.184212795
ENSG00000097046	CDC7	TRUE	Soma	2.559355946	0.02483336	-3.222713712	-2.000680276	-4.697728762
ENSG00000099194	SCD	TRUE	Soma	0.139633143	0.789612583	0.807790083	0.870088736	0.873387405
ENSG00000099203	TMED1	FALSE	Axon	-0.273249794	0.112226685	-3.813434542	-4.075825413	-3.499455773
ENSG00000099203	TMED1	FALSE	Soma	0.341378864	0.125373705	-0.09962547	0.065267095	-0.237416316
ENSG00000099204	ABLIM1	TRUE	Soma	-0.947232085	0.0125322	1.383106789	0.85101648	1.811948798
ENSG00000099204	ABLIM1	TRUE	Axon	-0.6835704469999999	0.022896638	2.837318958	2.240542061	3.406317318
ENSG00000099219	ERMP1	TRUE	Axon	1.719911575	0.056210544	-3.832667377	-3.211044408	-4.281898817
ENSG00000099219	ERMP1	TRUE	Soma	0.369191471	0.294967707	0.246346747	0.427514131	0.091967361
ENSG00000099246	RAB18	TRUE	Axon	-0.07999268100000001	0.088914933	1.46406253	1.172460264	1.670807044
ENSG00000099246	RAB18	TRUE	Soma	-0.129861154	0.442520178	2.25358256	2.206363499	2.306235563
ENSG00000099250	NRP1	FALSE	Axon	-0.20683125200000002	0.055299001	3.079367673	2.801796833	3.337011061
ENSG00000099250	NRP1	FALSE	Soma	-0.029589065	0.883313917	2.148085919	2.190337399	2.173403599
ENSG00000099256	PRTFDC1	FALSE	Axon	-1.0590615719999998	0.032915186	-2.935014056	-3.664824437	-2.225158256
ENSG00000099256	PRTFDC1	FALSE	Soma	1.515392944	0.102292014	-2.832752627	-2.171115695	-3.2032675
ENSG00000099284	MACROH2A2	FALSE	Soma	0.225493065	0.347610641	5.222425627	5.281266444	5.177810725
ENSG00000099290	WASHC2A	FALSE	Soma	-0.234617706	0.7784722	-3.711930605	-3.559284627	-3.134893733
ENSG00000099341	PSMD8	TRUE	Soma	0.205842031	0.467075333	2.478009488	2.638551657	2.35758814
ENSG00000099341	PSMD8	TRUE	Axon	-0.06225002800000001	0.123712668	1.450674828	1.16209035	1.708840863
ENSG00000099364	FBXL19	TRUE	Soma	0.692882209	0.055357714	-0.463887943	-0.088571111	-0.736025584
ENSG00000099365	STX1B	FALSE	Soma	0.095756583	0.675513333	2.65086039	2.737709279	2.568700246
ENSG00000099365	STX1B	FALSE	Axon	-0.16651795499999994	0.060758107	4.087197389	3.739091565	4.360874347
ENSG00000099377	HSD3B7	FALSE	Soma	-1.136092467	0.043130418	-3.885107363	-4.417331769	-3.253322945
ENSG00000099377	HSD3B7	FALSE	Axon	0.5801704679999999	0.782499024	-4.104372684	-3.673843957	-4.239045424
ENSG00000099381	SETD1A	FALSE	Soma	0.836223534	0.027586706	-1.283557945	-0.797220747	-1.67230772
ENSG00000099385	BCL7C	FALSE	Soma	1.198161054	0.075914373	-3.398668368	-2.649463858	-4.203688959
ENSG00000099622	CIRBP	FALSE	Axon	0.6995163369999999	0.799004223	-3.842807047	-2.837022136	-3.990887897
ENSG00000099622	CIRBP	FALSE	Soma	-0.628575725	0.084758698	2.042833503	1.7315315	2.306260348
ENSG00000099624	ATP5F1D	FALSE	Soma	0.014778027	0.961578954	3.785009231	3.865592636	3.891781354
ENSG00000099624	ATP5F1D	FALSE	Axon	1.166125952	0.081815583	1.806063187	2.017522634	1.419261244
ENSG00000099625	CBARP	FALSE	Soma	0.495893081	0.104588165	-0.295395481	-0.050286875	-0.655976753
ENSG00000099625	CBARP	FALSE	Axon	0.05436191800000001	0.260476779	0.840414655	0.59370837	1.060506629
ENSG00000099783	HNRNPM	TRUE	Soma	0.341338261	0.185143866	6.546736919	6.708596898	6.507483269
ENSG00000099783	HNRNPM	TRUE	Axon	0.422247906	0.935424624	-0.044521604	-0.165725508	-0.149241908
ENSG00000099795	NDUFB7	FALSE	Soma	0.088129482	0.702572157	-0.19962359	-0.090319851	-0.238188523
ENSG00000099795	NDUFB7	FALSE	Axon	0.378753489	0.957646507	-2.089609626	-2.182362977	-2.007579576
ENSG00000099797	TECR	FALSE	Soma	0.370978404	0.090303588	2.165760481	2.31828924	2.008573193
ENSG00000099797	TECR	FALSE	Axon	0.43450734	0.923379613	-0.103074281	0.150208453	-0.175114985
ENSG00000099800	TIMM13	FALSE	Axon	-1.250246684	0.141424646	-1.987896213	-3.377219001	-1.157460758
ENSG00000099800	TIMM13	FALSE	Soma	-0.36378228	0.576383324	1.268849208	1.04292494	1.266093852
ENSG00000099804	CDC34	TRUE	Axon	-1.145638818	0.058933804	-1.722969047	-2.283415261	-1.053228891
ENSG00000099804	CDC34	TRUE	Soma	1.122116118	0.600619438	-1.4155053	-0.926335265	-0.381157633
ENSG00000099810	MTAP	TRUE	Axon	-0.14225969099999997	0.23821263	1.326996089	0.763793608	1.472985122
ENSG00000099810	MTAP	TRUE	Soma	0.478932003	0.042705187	1.205380655	1.453009819	0.97773407
ENSG00000099817	POLR2E	TRUE	Soma	0.45385211600000003	0.047260559	1.278029821	1.488610347	1.106699422
ENSG00000099821	POLRMT	FALSE	Soma	0.142886258	0.508087785	0.209815877	0.281640698	0.099884955
ENSG00000099822	HCN2	FALSE	Axon	-1.200509048	0.032102577	-3.08295395	-3.898585991	-2.295762351
ENSG00000099822	HCN2	FALSE	Soma	0.280865155	0.719708543	-3.762046857	-3.152790621	-4.165151136
ENSG00000099864	PALM	FALSE	Soma	-0.361438089	0.186856179	1.609746858	1.338159219	1.906439266
ENSG00000099864	PALM	FALSE	Axon	0.235001354	0.684589518	3.573917347	3.478281228	3.676809672
ENSG00000099889	ARVCF	FALSE	Axon	0.08959624399999999	0.290865865	1.511862921	1.372417219	1.603988561
ENSG00000099889	ARVCF	FALSE	Soma	-0.008761425	0.964427644	1.138874849	1.165674284	1.076701275
ENSG00000099899	TRMT2A	FALSE	Soma	0.688036417	0.043993127	-1.633763988	-1.258789934	-2.012491545
ENSG00000099901	RANBP1	TRUE	Soma	0.344500067	0.399544525	-0.862384779	-0.718998366	-1.081171886
ENSG00000099901	RANBP1	TRUE	Axon	-1.536552553	0.050680215	-0.053718774	-1.020302112	0.751460497
ENSG00000099910	KLHL22	FALSE	Axon	-0.9135168899999999	0.171752696	-3.458447107	-4.610115295	-2.399244547
ENSG00000099910	KLHL22	FALSE	Soma	-0.134945049	0.574604323	-1.208689152	-1.377794846	-1.077782757
ENSG00000099917	MED15	FALSE	Soma	0.409172607	0.202913433	-0.567642046	-0.396509786	-0.930154337
ENSG00000099940	SNAP29	FALSE	Axon	0.160428745	0.551520001	-0.192239266	-0.308331332	0.041969224
ENSG00000099940	SNAP29	FALSE	Soma	0.089432392	0.63860728	-1.238195323	-1.172095485	-1.263144497
ENSG00000099942	CRKL	TRUE	Axon	0.100247733	0.225682347	1.824608635	1.755867281	1.933008105
ENSG00000099942	CRKL	TRUE	Soma	0.286458959	0.21561371	1.178089302	1.300291425	1.037778692
ENSG00000099954	CECR2	TRUE	Soma	0.474528212	0.059512386	-0.09537965	0.0887579	-0.304393974
ENSG00000099956	SMARCB1	FALSE	Soma	0.50122024	0.061317331	1.525407327	1.777831262	1.290024503
ENSG00000099968	BCL2L13	TRUE	Soma	-0.223825128	0.50197904	1.446778116	1.355073497	1.381370866
ENSG00000099968	BCL2L13	TRUE	Axon	2.8125400000000855e-4	0.189440872	0.655444679	0.488012985	0.825984517
ENSG00000099977	DDT	TRUE	Soma	-0.075582965	0.633262427	1.256322562	1.215868258	1.289026631
ENSG00000099977	DDT	TRUE	Axon	-0.05908868899999997	0.095814141	2.662680137	2.375798265	2.871664383
ENSG00000099991	CABIN1	FALSE	Soma	0.536450018	0.031249154	-2.581259883	-2.338662546	-2.855273599
ENSG00000099992	TBC1D10A	FALSE	Axon	-0.04157679999999997	0.325622364	-1.669738673	-2.149118093	-1.496117678
ENSG00000099992	TBC1D10A	FALSE	Soma	0.389098387	0.532893197	-3.105543109	-2.83374207	-3.444489873
ENSG00000099994	SUSD2	FALSE	Axon	0.428717038	0.898968607	-0.95645997	-0.925230724	-1.003497589
ENSG00000099994	SUSD2	FALSE	Soma	-0.095157254	0.587981962	2.214276812	2.159591892	2.257726077
ENSG00000099995	SF3A1	TRUE	Soma	-0.422726832	0.093983931	3.115979124	2.914991412	3.406534402
ENSG00000100023	PPIL2	FALSE	Soma	0.265831058	0.65787375	-1.840681789	-1.412030432	-2.101570946
ENSG00000100024	UPB1	FALSE	Soma	0.521878294	0.14354702	-0.671503233	-0.377141163	-0.999247923
ENSG00000100024	UPB1	FALSE	Axon	-2.846944234	0.019742812	-2.516673436	-4.59960411	-0.963835309
ENSG00000100028	SNRPD3	FALSE	Soma	-1.018909783	0.067472935	2.758362567	2.208083539	3.11236405
ENSG00000100028	SNRPD3	FALSE	Axon	0.9320172600000001	0.551443419	-2.296648016	-2.028551827	-1.944588653
ENSG00000100029	PES1	FALSE	Soma	0.572727247	0.024621063	1.845459096	2.136897991	1.576402908
ENSG00000100030	MAPK1	TRUE	Axon	0.135452454	0.414016926	3.864092507	3.875310063	4.021570749
ENSG00000100030	MAPK1	TRUE	Soma	0.42463006	0.090586845	2.735550139	2.910042131	2.623658738
ENSG00000100031	GGT1	FALSE	Soma	-0.122651567	0.905414922	-3.405732603	-3.101966705	-3.23780236
ENSG00000100034	PPM1F	FALSE	Axon	-0.029051331999999985	0.161487908	1.074972209	0.8136607	1.254283916
ENSG00000100034	PPM1F	FALSE	Soma	0.027849815	0.870852025	-0.163986309	-0.13796551	-0.158659538
ENSG00000100038	TOP3B	FALSE	Soma	0.376822801	0.173197348	-0.592591868	-0.324201304	-0.812713994
ENSG00000100056	ESS2	FALSE	Soma	0.084413008	0.711735928	-2.788521359	-2.800762245	-2.803813213
ENSG00000100075	SLC25A1	FALSE	Soma	-0.510884342	0.091415578	2.561025426	2.325352942	2.71915325
ENSG00000100075	SLC25A1	FALSE	Axon	-0.36757850499999994	0.127439024	0.992192845	0.750271261	1.369481333
ENSG00000100077	GRK3	FALSE	Soma	-0.498017902	0.508505679	-3.812438829	-4.185585495	-3.626118257
ENSG00000100077	GRK3	FALSE	Axon	-0.368029635	0.171486514	-1.262500786	-1.282091404	-0.872393642
ENSG00000100083	GGA1	FALSE	Soma	-0.312928362	0.363466206	-0.133089727	-0.245370841	0.233155172
ENSG00000100083	GGA1	FALSE	Axon	0.13440648900000002	0.403089368	-0.031567552	-0.140976626	0.149912401
ENSG00000100084	HIRA	FALSE	Soma	0.903229414	0.028362002	-0.928549934	-0.536689038	-1.336473694
ENSG00000100092	SH3BP1	FALSE	Soma	1.626545897	0.100960544	-3.099139142	-2.48052699	-3.385870127
ENSG00000100095	SEZ6L	FALSE	Soma	-0.763558068	0.017477051	1.211537097	0.874519176	1.625505486
ENSG00000100095	SEZ6L	FALSE	Axon	0.624355468	0.842475585	-3.322276862	-3.002476042	-3.846168276
ENSG00000100097	LGALS1	FALSE	Soma	0.804494923	0.154306458	-1.423390523	-1.202141203	-1.757073382
ENSG00000100099	HPS4	FALSE	Axon	0.400234084	0.996308906	-4.06215536	-4.423511346	-4.055497923
ENSG00000100100	PIK3IP1	FALSE	Soma	1.282500555	0.044555137	-3.341535878	-2.732626942	-3.931292881
ENSG00000100105	PATZ1	FALSE	Soma	-0.28289253600000003	0.653931383	-2.803804413	-2.636542265	-2.680034162
ENSG00000100106	TRIOBP	TRUE	Soma	0.317119629	0.218182104	-0.688757449	-0.624965876	-0.832132903
ENSG00000100106	TRIOBP	TRUE	Axon	-1.393090237	0.037471413	-1.894587779	-2.929336886	-1.031383967
ENSG00000100109	TFIP11	FALSE	Soma	0.474918471	0.303050363	0.469131412	0.652501706	0.072172818
ENSG00000100116	GCAT	FALSE	Soma	-0.08186798	0.812481493	0.543892722	0.516979907	0.509660054
ENSG00000100116	GCAT	FALSE	Axon	-0.313294727	0.339477128	-1.711131452	-1.720966824	-1.380319961
ENSG00000100124	ANKRD54	FALSE	Soma	0.591163768	0.370036027	-3.458038751	-2.913963067	-3.993837096
ENSG00000100129	EIF3L	FALSE	Axon	-0.049498812	0.17105381	0.232741894	-0.038600108	0.475653676
ENSG00000100129	EIF3L	FALSE	Soma	-0.013874309	0.942037233	3.543882976	3.500423494	3.493926152
ENSG00000100138	SNU13	TRUE	Soma	0.038874649	0.900955652	2.162537005	2.258698691	2.172445067
ENSG00000100138	SNU13	TRUE	Axon	1.306227407	0.727549205	-1.29920909	-0.092530233	-3.19181753
ENSG00000100139	MICALL1	FALSE	Axon	0.142742262	0.239319372	1.058852053	0.891885867	1.177622222
ENSG00000100139	MICALL1	FALSE	Soma	0.129065291	0.550733667	-0.314153575	-0.261438413	-0.445079634
ENSG00000100147	CCDC134	FALSE	Soma	-0.020950372	0.930121719	0.013295051	0.011015271	0.064343123
ENSG00000100147	CCDC134	FALSE	Axon	0.294886359	0.945076763	-3.745750828	-3.759252493	-4.059182618
ENSG00000100150	DEPDC5	FALSE	Soma	0.14159331	0.482068891	-3.182799887	-3.138308552	-3.200323078
ENSG00000100150	DEPDC5	FALSE	Axon	1.537268377	0.108893062	-3.960918384	-3.717440631	-4.312463348
ENSG00000100151	PICK1	FALSE	Soma	-0.118402455	0.574777164	-0.244044333	-0.357396034	-0.138402355
ENSG00000100151	PICK1	FALSE	Axon	-0.25836762900000004	0.071934164	-0.623160554	-1.037240823	-0.223665963
ENSG00000100154	TTC28	FALSE	Soma	0.699033697	0.14149003	0.166701617	0.50136621	-0.194069437
ENSG00000100154	TTC28	FALSE	Axon	-0.5612355259999999	0.228435182	-0.808612163	-0.684322404	-0.359268347
ENSG00000100167	SEPTIN3	FALSE	Soma	-0.473339353	0.191142897	3.018737958	2.762873508	3.068110642
ENSG00000100167	SEPTIN3	FALSE	Axon	-0.39863572399999997	0.060294428	3.42827275	3.016312639	3.870754944
ENSG00000100207	TCF20	FALSE	Soma	-0.237932866	0.367041386	0.547330309	0.436625724	0.577055834
ENSG00000100209	HSCB	FALSE	Soma	-0.365450957	0.351438949	-1.916880497	-1.851730952	-1.636559072
ENSG00000100216	TOMM22	TRUE	Soma	-0.392952918	0.08225068	3.385949803	3.198904845	3.516192706
ENSG00000100216	TOMM22	TRUE	Axon	0.20932710400000001	0.57518708	1.514990089	1.382469911	1.590368594
ENSG00000100220	RTCB	FALSE	Soma	0.265491612	0.239997302	4.86348441	5.000801723	4.634389882
ENSG00000100220	RTCB	FALSE	Axon	0.22261103100000001	0.50724679	2.952582852	2.742703717	3.010283254
ENSG00000100225	FBXO7	TRUE	Soma	0.337805465	0.128970782	-1.120973116	-1.017141008	-1.267527471
ENSG00000100225	FBXO7	TRUE	Axon	-0.724660627	0.085078616	-1.643820885	-2.44345546	-1.148687657
ENSG00000100226	GTPBP1	FALSE	Soma	0.174783886	0.351754081	2.0034068289999998	2.069176084	1.84782537
ENSG00000100226	GTPBP1	FALSE	Axon	-0.6428876959999998	0.042377431	0.636126479	0.296377253	1.109574145
ENSG00000100227	POLDIP3	TRUE	Soma	0.155537038	0.506118218	1.101159467	1.178830178	1.080263015
ENSG00000100239	PPP6R2	FALSE	Soma	-0.018706979	0.938796125	-0.183046675	-0.240404648	-0.166522311
ENSG00000100239	PPP6R2	FALSE	Axon	-0.13751223399999996	0.170199703	0.849160214	0.394399024	1.090672027
ENSG00000100241	SBF1	FALSE	Soma	-0.089367016	0.633262427	1.040870144	1.023282444	1.026682318
ENSG00000100241	SBF1	FALSE	Axon	-0.031260328000000004	0.100805509	2.396464004	2.144005114	2.621134917
ENSG00000100242	SUN2	FALSE	Soma	0.109220114	0.739897715	1.77079552	1.765543081	1.526922401
ENSG00000100243	CYB5R3	FALSE	Axon	0.03641565400000002	0.26907378	3.385877967	3.314290273	3.575019375
ENSG00000100243	CYB5R3	FALSE	Soma	0.056171167	0.789266285	4.211168647	4.222948443	4.128841723
ENSG00000100258	LMF2	FALSE	Soma	0.733733984	0.199274091	-0.779416826	-0.497311804	-0.873264591
ENSG00000100258	LMF2	FALSE	Axon	0.9266696809999999	0.280694541	-3.41933296	-3.161029694	-3.691030041
ENSG00000100266	PACSIN2	TRUE	Axon	0.13581609500000003	0.327491502	2.607429684	2.55592865	2.777278823
ENSG00000100266	PACSIN2	TRUE	Soma	0.015277214	0.939775677	1.54725674	1.561613574	1.558073621
ENSG00000100271	TTLL1	FALSE	Soma	-0.126980887	0.857148846	-3.463536441	-3.248657305	-3.215797317
ENSG00000100281	HMGXB4	TRUE	Soma	0.58843834800000006	0.218168333	-3.190278418	-2.907957869	-3.308425399
ENSG00000100284	TOM1	FALSE	Axon	0.012949929000000027	0.199570406	1.124087487	0.813867064	1.302751603
ENSG00000100284	TOM1	FALSE	Soma	0.212474281	0.539008128	0.950578919	1.081867724	0.808525021
ENSG00000100288	CHKB	FALSE	Axon	0.566279642	0.756781891	-4.696703408	-4.377927863	-5.114344462
ENSG00000100292	HMOX1	FALSE	Soma	0.32128204	0.649536563	-4.223554711	-3.983730785	-4.830339165
ENSG00000100294	MCAT	FALSE	Axon	0.53169079	0.773693978	-3.325450681	-3.417496585	-3.388108096
ENSG00000100294	MCAT	FALSE	Soma	-0.013631245	0.966264496	-0.022483588	-0.020980354	-0.184833584
ENSG00000100296	THOC5	FALSE	Soma	0.718899488	0.023575877	0.702591955	1.024162652	0.380545703
ENSG00000100297	MCM5	FALSE	Soma	1.724579962	0.004345913	3.729309512	4.581963349	2.913617683
ENSG00000100297	MCM5	FALSE	Axon	-0.46236521299999994	0.06429134	-1.300614765	-1.583798423	-1.00613419
ENSG00000100304	TTLL12	FALSE	Soma	0.419149172	0.14199007	2.495623173	2.779707062	2.371048209
ENSG00000100304	TTLL12	FALSE	Axon	-0.01094676499999997	0.158982109	2.0482941119999998	1.909083567	2.202242407
ENSG00000100316	RPL3	FALSE	Soma	0.534360998	0.131079661	5.046776281	5.197015367	4.818546132
ENSG00000100316	RPL3	FALSE	Axon	-0.8358675199999999	0.018712045	1.397232852	0.687298994	2.020599073
ENSG00000100321	SYNGR1	FALSE	Soma	-0.247280105	0.302949587	-1.862964675	-2.004598099	-1.639102935
ENSG00000100321	SYNGR1	FALSE	Axon	0.11093832400000003	0.799255234	-1.713769467	-1.114903115	-1.454490964
ENSG00000100324	TAB1	FALSE	Soma	0.142036254	0.571253151	-0.158179926	-0.070930946	-0.265913311
ENSG00000100324	TAB1	FALSE	Axon	0.018519388999999997	0.158024072	0.507072619	0.258847911	0.644545293
ENSG00000100325	ASCC2	FALSE	Soma	0.464272331	0.205632202	-0.614582866	-0.351741119	-0.70012233
ENSG00000100325	ASCC2	FALSE	Axon	1.125486091	0.459630338	-3.065947662	-2.811205137	-2.756127882
ENSG00000100330	MTMR3	FALSE	Soma	-0.213585586	0.444798949	-1.176838972	-1.258609188	-0.939360846
ENSG00000100330	MTMR3	FALSE	Axon	-0.532220847	0.159343597	-2.862103603	-3.097507276	-2.29525057
ENSG00000100335	MIEF1	TRUE	Soma	-0.085077123	0.778211548	-1.680527177	-1.729785432	-1.545742635
ENSG00000100335	MIEF1	TRUE	Axon	-0.185374682	0.474746073	-3.118714529	-3.291426299	-2.570044168
ENSG00000100345	MYH9	TRUE	Soma	0.594432204	0.028863032	5.740120942	6.047943999	5.383521807
ENSG00000100345	MYH9	TRUE	Axon	0.034838884000000014	0.201964022	4.794261205	4.718244883	4.926552245
ENSG00000100347	SAMM50	TRUE	Axon	0.173258026	0.34785693	2.039562137	1.968545066	2.168472094
ENSG00000100347	SAMM50	TRUE	Soma	-0.142928047	0.49884406	3.304620635	3.243050401	3.301093715
ENSG00000100348	TXN2	FALSE	Soma	-1.137121378	0.074132045	0.725789618	0.310539938	1.060202813
ENSG00000100348	TXN2	FALSE	Axon	-2.08657518	0.063930258	-0.874976174	-2.379524014	0.375801797
ENSG00000100350	FOXRED2	TRUE	Soma	2.209048941	0.096779357	-3.36915581	-2.279553408	-4.787047115
ENSG00000100353	EIF3D	TRUE	Soma	0.345026449	0.190701219	2.911501542	3.120580866	2.786431718
ENSG00000100353	EIF3D	TRUE	Axon	-0.08551792899999999	0.077815917	-0.968515001	-1.222735854	-0.744625383
ENSG00000100354	TNRC6B	TRUE	Soma	-0.379905353	0.134436508	0.123635761	-0.045811666	0.244877525
ENSG00000100359	SGSM3	FALSE	Soma	0.28429749	0.746919748	-4.037729424	-4.038344609	-4.100475416
ENSG00000100360	IFT27	FALSE	Axon	-0.233124088	0.089562466	0.573772704	0.425532013	0.937916398
ENSG00000100360	IFT27	FALSE	Soma	0.475870626	0.054780988	0.352453901	0.553448846	0.050188427
ENSG00000100362	PVALB	FALSE	Soma	-0.80267566	0.136622674	-4.52929074	-4.817299072	-4.257242825
ENSG00000100362	PVALB	FALSE	Axon	0.043233361000000026	0.726353202	-3.361283064	-3.41399373	-2.691948573
ENSG00000100364	KIAA0930	FALSE	Axon	0.163071703	0.566460462	-1.623542929	-2.015460543	-1.44162282
ENSG00000100364	KIAA0930	FALSE	Soma	0.14028439	0.571383832	-2.53285466	-2.530233302	-2.59976584
ENSG00000100372	SLC25A17	TRUE	Soma	0.540380291	0.080527728	-1.884549251	-1.63060714	-2.182362354
ENSG00000100372	SLC25A17	TRUE	Axon	0.28344847	0.82918795	-3.770399081	-3.563741622	-3.787369868
ENSG00000100376	FAM118A	FALSE	Soma	0.049638277	0.920495425	-1.268315813	-1.235227749	-1.594065638
ENSG00000100380	ST13	TRUE	Axon	0.259637147	0.535248581	3.910269003	3.880265252	3.991961589
ENSG00000100380	ST13	TRUE	Soma	0.157220982	0.469958973	3.440197141	3.519246096	3.35356354
ENSG00000100387	RBX1	FALSE	Soma	2.587444663	0.108393286	-3.069571153	-1.258349225	-4.695515654
ENSG00000100393	EP300	TRUE	Soma	0.391602542	0.106118245	-0.059646407	0.142235952	-0.322230239
ENSG00000100395	L3MBTL2	FALSE	Soma	1.114650275	0.012170601	-3.383542594	-2.916486563	-3.919429561
ENSG00000100401	RANGAP1	FALSE	Axon	-0.0012245799999999751	0.125682602	1.456774215	1.307205781	1.679835456
[truncated: 11,295 more rows]
