# Supplementary material for: Neuromuscular dysfunction in patient-derived FUSR244RR–ALS iPSC model via axonal downregulation of neuromuscular junction proteins
Source: NAR Mol Med. 2025 Mar 12;2(2):ugaf005. doi: 10.1093/narmme/ugaf005 (PMC12429959; doi:10.1093/narmme/ugaf005)
Supplement: ugaf005_Supplemental_Files [file ugaf005_Supplemental_Files.zip › Table_S8_FUS.R244RR_vs_Iso_Deseq.RNA.csv]

gene_id	baseMean	log2FoldChange	lfcSE	stat	pvalue	padj	geneName	compartment
ENSG00000129824	634.9835829	-13.01956773	1.223001027	-10.64559019	1.83e-26	2.44e-22	RPS4Y1	axon
ENSG00000108439	129.6585205	6.021214302	0.861522112	6.989042087	2.77e-12	1.84e-08	PNPO	axon
ENSG00000137766	566.6549032	-2.676656837	0.399793926	-6.695091304	2.16e-11	9.58e-08	UNC13C	axon
ENSG00000198417	272.6843325	-3.540415379	0.533016297	-6.642227261	3.09e-11	1.03e-07	MT1F	axon
ENSG00000249790	256.2821774	-3.981755178	0.604192073	-6.590214201	4.39e-11	1.17e-07	AC092490.1	axon
ENSG00000197747	4859.804609	-1.484589216	0.227788484	-6.517402416	7.15e-11	1.59e-07	S100A10	axon
ENSG00000053438	17484.69222	-1.370088076	0.216577916	-6.326074708	2.51e-10	4.79e-07	NNAT	axon
ENSG00000198692	101.2185312	10.01357465	1.601759854	6.251607958	4.06e-10	6.77e-07	EIF1AY	axon
ENSG00000204065	155.7186226	3.931102603	0.641329595	6.129613591	8.81e-10	1.3e-06	TCEAL5	axon
ENSG00000154146	317.2957737	3.061390541	0.50310991	6.084933888	1.17e-09	1.55e-06	NRGN	axon
ENSG00000143429	243.2870772	3.492352516	0.606095689	5.762048109	8.31e-09	1.01e-05	LSP1P4	axon
ENSG00000228253	7651.80772	1.071810701	0.189095692	5.668086295	1.44e-08	1.6e-05	MT-ATP8	axon
ENSG00000230798	40.1994916	-9.037033396	1.658975357	-5.447358429	5.11e-08	5.24e-05	FOXD3-AS1	axon
ENSG00000185963	660.5754458	-1.921361931	0.360966335	-5.322828592	1.02e-07	9.73e-05	BICD2	axon
ENSG00000093010	50.05468135	8.996876037	1.722411316	5.223419024	1.76e-07	0.000154137	COMT	axon
ENSG00000184144	69.88251794	6.125618397	1.174882376	5.213814185	1.85e-07	0.000154137	CNTN2	axon
ENSG00000107438	815.2693782	1.48064692	0.288937262	5.124458199	2.98e-07	0.000233994	PDLIM1	axon
ENSG00000148408	36.31135079	-8.892975964	1.774402817	-5.011813483	5.39e-07	0.000399333	CACNA1B	axon
ENSG00000221946	1196.735235	-1.465775096	0.293481038	-4.994445663	5.9e-07	0.000413998	FXYD7	axon
ENSG00000167468	7108.263568	-1.188572868	0.250091224	-4.752557275	2.01e-06	0.001338831	GPX4	axon
ENSG00000151914	1562.136155	-1.425937511	0.303000696	-4.706053583	2.53e-06	0.001603263	DST	axon
ENSG00000198840	40637.24731	0.839152667	0.181017494	4.635754536	3.56e-06	0.002155003	MT-ND3	axon
ENSG00000283196	265.8563513	2.677145996	0.582008725	4.599838253	4.23e-06	0.002450696	AC006453.2	axon
ENSG00000130226	33.23086853	8.404891992	1.856524674	4.527218037	5.98e-06	0.003319712	DPP6	axon
ENSG00000265735	3873.171921	-1.102455662	0.245366156	-4.493104013	7.02e-06	0.003742944	RN7SL5P	axon
ENSG00000198695	2726.259101	1.361002973	0.304002787	4.476942425	7.57e-06	0.00388238	MT-ND6	axon
ENSG00000158164	1465.496182	-1.091296231	0.246605875	-4.425264525	9.63e-06	0.004728761	TMSB15A	axon
ENSG00000248527	40565.79662	0.772092643	0.175035854	4.411054217	1.03e-05	0.004728761	MTATP6P1	axon
ENSG00000276168	8794.131986	-1.140398332	0.258087911	-4.418642971	9.93e-06	0.004728761	RN7SL1	axon
ENSG00000140545	32.52076874	8.373301402	1.905392396	4.394528613	1.11e-05	0.004933065	MFGE8	axon
ENSG00000159713	343.5419088	1.652956011	0.379812062	4.352036642	1.35e-05	0.00580022	TPPP3	axon
ENSG00000065978	74300.84842	-0.707661717	0.162936583	-4.343172687	1.4e-05	0.005850628	YBX1	axon
ENSG00000155093	573.817764	1.411245791	0.325784488	4.331838514	1.48e-05	0.005973475	PTPRN2	axon
ENSG00000008735	12314.85306	-0.970846933	0.225197456	-4.311091924	1.62e-05	0.006187502	MAPK8IP2	axon
ENSG00000145332	23.63912914	-8.270854157	1.916129979	-4.316436906	1.59e-05	0.006187502	KLHL8	axon
ENSG00000184470	29.24371807	8.221357477	1.916572569	4.289614497	1.79e-05	0.006627859	TXNRD2	axon
ENSG00000125534	16223.87686	-1.033583024	0.241988262	-4.271211404	1.94e-05	0.007004684	PPDPF	axon
ENSG00000115828	29.59220625	8.237845688	1.947864965	4.229166722	2.35e-05	0.008228682	QPCT	axon
ENSG00000111110	204.7482095	2.064570416	0.489021692	4.221838111	2.42e-05	0.008282931	PPM1H	axon
ENSG00000086289	29.5034334	8.234676536	1.975642632	4.168100243	3.07e-05	0.010236504	EPDR1	axon
ENSG00000170893	1307.911527	-1.165618851	0.280196711	-4.160001898	3.18e-05	0.010347618	TRH	axon
ENSG00000198899	138412.4048	0.756032212	0.182563844	4.141193539	3.46e-05	0.010467964	MT-ATP6	axon
ENSG00000214548	88.91413255	3.774869149	0.910703833	4.145001932	3.4e-05	0.010467964	MEG3	axon
ENSG00000269837	25.8987233	8.046821714	1.942303116	4.142927872	3.43e-05	0.010467964	IPO5P1	axon
ENSG00000170421	385.3108559	1.532482128	0.371509356	4.125016241	3.71e-05	0.010982036	KRT8	axon
ENSG00000248498	26.3720961	8.07272417	1.970502552	4.096784428	4.19e-05	0.012140735	ASNSP1	axon
ENSG00000034510	138898.3311	-0.866839286	0.212394481	-4.081270299	4.48e-05	0.012439553	TMSB10	axon
ENSG00000085063	221.0485567	1.994059755	0.488163641	4.084818262	4.41e-05	0.012439553	CD59	axon
ENSG00000127399	35.67972773	6.139331765	1.506384086	4.075542103	4.59e-05	0.012489589	LRRC61	axon
ENSG00000145362	4144.377487	-1.249308957	0.307109678	-4.067956973	4.74e-05	0.012645023	ANK2	axon
ENSG00000100285	499.3552578	1.33169644	0.329882687	4.036878839	5.42e-05	0.013372234	NEFH	axon
ENSG00000104964	3637.69085	-0.940442147	0.232756525	-4.040454498	5.33e-05	0.013372234	TLE5	axon
ENSG00000137460	24.58783798	7.972262218	1.972194803	4.04233	5.29e-05	0.013372234	FHDC1	axon
ENSG00000198888	155393.6231	0.734371439	0.181549987	4.045009587	5.23e-05	0.013372234	MT-ND1	axon
ENSG00000179598	24.5694566	7.96888487	2.03238065	3.920960804	8.82e-05	0.021377254	PLD6	axon
ENSG00000198727	208937.1557	0.713680115	0.182271592	3.915476378	9.02e-05	0.021478593	MT-CYB	axon
ENSG00000170345	206.0843097	-1.966718139	0.50298442	-3.910097531	9.23e-05	0.021577244	FOS	axon
ENSG00000127580	23.83685795	7.924465195	2.032514111	3.898848797	9.67e-05	0.022214756	WDR24	axon
ENSG00000114423	64.04110648	4.235662786	1.101350404	3.845881176	0.00012012	0.027018351	CBLB	axon
ENSG00000224861	4373.411362	-0.736784525	0.191727671	-3.842870058	0.000121604	0.027018351	YBX1P1	axon
ENSG00000138614	22.06674283	7.814417901	2.037247064	3.835773303	0.00012517	0.027354737	INTS14	axon
ENSG00000089472	22.47498299	7.841604758	2.060495127	3.805689542	0.00014141	0.028512364	HEPH	axon
ENSG00000105991	21.29248758	7.764790885	2.041013714	3.804379574	0.00014216	0.028512364	HOXA1	axon
ENSG00000112175	19.74719133	-8.010829615	2.099912254	-3.814840168	0.000136271	0.028512364	BMP5	axon
ENSG00000117154	134.262271	-2.291296427	0.600955791	-3.812753718	0.000137427	0.028512364	IGSF21	axon
ENSG00000177570	18.08398835	-7.88685349	2.071254865	-3.807765826	0.000140228	0.028512364	SAMD12	axon
ENSG00000183337	169.7498894	-2.496701568	0.656611606	-3.802402432	0.0001433	0.028512364	BCOR	axon
ENSG00000064300	364.2202102	1.386314045	0.36899355	3.757014299	0.000171953	0.033423258	NGFR	axon
ENSG00000106153	1900.51222	-1.192132911	0.31743652	-3.755500187	0.000172996	0.033423258	CHCHD2	axon
ENSG00000049247	87.84419963	2.817685944	0.754371782	3.735142288	0.000187609	0.033797522	UTS2	axon
ENSG00000166407	48.72816805	4.302289159	1.149980731	3.741183693	0.000183156	0.033797522	LMO1	axon
ENSG00000171159	7964.340404	-0.995666542	0.266354815	-3.738121056	0.000185401	0.033797522	C9orf16	axon
ENSG00000180440	20.72377977	7.725610793	2.065802419	3.739762681	0.000184194	0.033797522	SERTM1	axon
ENSG00000196154	18.56644873	-7.921940461	2.114570311	-3.746359448	0.000179419	0.033797522	S100A4	axon
ENSG00000153956	21.07206404	7.749014371	2.076660302	3.731479031	0.000190359	0.033835652	CACNA2D1	axon
ENSG00000148655	19.81502176	7.659265134	2.066661406	3.706105466	0.000210471	0.03691822	LRMDA	axon
ENSG00000177192	19.60429846	7.644652854	2.066262701	3.699748755	0.000215813	0.037363679	PUS1	axon
ENSG00000127588	19.619461	7.64498093	2.077568355	3.679773476	0.000233441	0.0398975	GNG13	axon
ENSG00000255372	19.31482962	7.622143546	2.083349235	3.658600976	0.000253596	0.042793493	AC107886.1	axon
ENSG00000178222	19.94545032	7.667879229	2.104090124	3.644273191	0.000268148	0.04364178	RNF212	axon
ENSG00000184368	396.6228147	1.801176612	0.494286934	3.64398993	0.000268444	0.04364178	MAP7D2	axon
ENSG00000287750	16.76783617	-7.775349993	2.131843813	-3.64724186	0.00026507	0.04364178	AL353572.4	axon
ENSG00000072832	7661.246855	-0.670124749	0.18407731	-3.640452744	0.000272159	0.043712679	CRMP1	axon
ENSG00000108406	88.23900982	3.266911798	0.898773627	3.634854983	0.000278137	0.044141011	DHX40	axon
ENSG00000129682	3461.167896	-0.793912632	0.21886296	-3.627441726	0.000286243	0.04484125	FGF13	axon
ENSG00000166526	35.98967706	4.278346846	1.181061131	3.622460121	0.000291814	0.04484125	ZNF3	axon
ENSG00000182916	340.8216907	1.372293141	0.378905508	3.621729201	0.00029264	0.04484125	TCEAL7	axon
ENSG00000006128	2038.701246	-0.980046691	0.271988536	-3.603264705	0.000314245	0.047604579	TAC1	axon
ENSG00000117691	550.5062231	1.225879431	0.341730045	3.587274367	0.000334153	0.049495436	NENF	axon
ENSG00000140479	18.80721908	7.58424122	2.11397131	3.587674622	0.00033364	0.049495436	PCSK6	axon
ENSG00000103363	19099.71909	-0.900659321	0.252208001	-3.571097333	0.000355489	0.052077149	ELOB	axon
ENSG00000019505	863.9669634	1.172769585	0.330024629	3.553582012	0.000380023	0.053327183	SYT13	axon
ENSG00000110900	15.94704364	-7.702990194	2.164356593	-3.559020828	0.00037224	0.053327183	TSPAN11	axon
ENSG00000115306	4256.983372	-0.790920279	0.222236586	-3.558911216	0.000372395	0.053327183	SPTBN1	axon
ENSG00000171119	18.88779981	7.588803136	2.134874573	3.554683368	0.000378435	0.053327183	NRTN	axon
ENSG00000147400	500.564853	1.199271398	0.337757231	3.550690523	0.000384222	0.053354818	CETN2	axon
ENSG00000226752	17.94594452	7.516682785	2.118938079	3.547381992	0.00038908	0.053472429	CUTALP	axon
ENSG00000027001	18.33148236	7.546596559	2.138691298	3.528604884	0.000417756	0.055912741	MIPEP	axon
ENSG00000074416	202.4547607	1.775642946	0.503144056	3.529094547	0.000416984	0.055912741	MGLL	axon
ENSG00000151461	15.53550959	-7.665480038	2.173030115	-3.527553523	0.000419419	0.055912741	UPF2	axon
ENSG00000099810	19.40625152	7.63009156	2.176300033	3.505992484	0.000454908	0.060043361	MTAP	axon
ENSG00000100362	422.9829734	1.403667493	0.40078118	3.502328859	0.00046121	0.060278335	PVALB	axon
ENSG00000172348	2853.855448	0.743740772	0.21376114	3.479307659	0.000502711	0.065064481	RCAN2	axon
ENSG00000233508	17.61168188	7.488194535	2.162100342	3.463388998	0.000533417	0.06837478	AL021395.1	axon
ENSG00000198804	1435330.923	0.602593529	0.174192674	3.459350593	0.00054148	0.06874728	MT-CO1	axon
ENSG00000196458	14.75719875	-7.593016102	2.198737946	-3.453352008	0.000553666	0.069631335	ZNF605	axon
ENSG00000165240	17.91105487	7.514898313	2.180736705	3.446036514	0.000568873	0.070875257	ATP7A	axon
ENSG00000251131	41.89004835	-4.416785784	1.285372767	-3.436190572	0.000589956	0.072821307	AC025171.3	axon
ENSG00000133121	16.56951919	7.401857782	2.158353374	3.429400334	0.000604917	0.073982959	STARD13	axon
ENSG00000157954	146.9679622	1.982160954	0.58039105	3.415216267	0.000637314	0.074330056	WIPI2	axon
ENSG00000182253	1227.558418	-0.962555826	0.281152014	-3.423613483	0.000617944	0.074330056	SYNM	axon
ENSG00000183765	17.01252718	7.438608654	2.181382492	3.410043256	0.000649526	0.074330056	CHEK2	axon
ENSG00000185187	88.60473437	2.538449212	0.744663204	3.408855436	0.00065236	0.074330056	SIGIRR	axon
ENSG00000196405	11901.94223	-0.86426613	0.253022997	-3.415761169	0.00063604	0.074330056	EVL	axon
ENSG00000210117	175.2589552	-2.22588479	0.650503384	-3.42178818	0.000622108	0.074330056	MT-TW	axon
ENSG00000218776	14.80423159	-7.598329507	2.225542314	-3.414147401	0.00063982	0.074330056	MTATP6P31	axon
ENSG00000273038	23.79193524	6.50258443	1.906903037	3.410023637	0.000649572	0.074330056	AL365203.2	axon
ENSG00000165868	732.7558211	1.2310952	0.362995078	3.391492822	0.00069513	0.078099942	HSPA12A	axon
ENSG00000196465	8909.085566	-0.760816304	0.224383784	-3.390692014	0.000697164	0.078099942	MYL6B	axon
ENSG00000229320	17.51137404	7.48193201	2.215460743	3.377144927	0.000732424	0.081366257	KRT8P12	axon
ENSG00000105649	6146.93864	-0.842299906	0.250311723	-3.365003828	0.000765426	0.084329699	RAB3A	axon
ENSG00000100075	1683.898829	-0.906146359	0.269869816	-3.357716588	0.000785891	0.08448967	SLC25A1	axon
ENSG00000115457	256.2991601	-1.598486841	0.475773007	-3.359767827	0.00078008	0.08448967	IGFBP2	axon
ENSG00000267278	16.11143075	7.36205006	2.191797634	3.358909576	0.000782507	0.08448967	MAP3K14-AS1	axon
ENSG00000105254	3943.460211	-0.851427334	0.254151362	-3.350079764	0.000807883	0.084802262	TBCB	axon
ENSG00000176840	72.22149638	2.645129154	0.788946502	3.352735765	0.000800171	0.084802262	MIR7-3HG	axon
ENSG00000232529	16.01360955	7.352901826	2.193940023	3.351459816	0.000803867	0.084802262	AL031773.1	axon
ENSG00000049249	91.92301235	2.665606629	0.796832446	3.345253625	0.000822074	0.08561768	TNFRSF9	axon
ENSG00000085871	15.65623632	7.320288021	2.192760075	3.33838987	0.000842654	0.087080806	MGST2	axon
ENSG00000179104	15.42941348	7.29927085	2.201038316	3.316285227	0.000912227	0.093545344	TMTC2	axon
ENSG00000176871	2463.751123	-0.709292102	0.214122303	-3.312555919	0.000924476	0.094077826	WSB2	axon
ENSG00000115461	163.5638771	-1.69879389	0.513904155	-3.305662884	0.00094752	0.094972864	IGFBP5	axon
ENSG00000278619	16.02742682	7.354709833	2.224131885	3.306777751	0.000943757	0.094972864	MRM1	axon
ENSG00000263740	2855.027433	-1.046494749	0.317589406	-3.295118572	0.000983802	0.097873575	RN7SL4P	axon
ENSG00000100167	16084.22361	-0.576896842	0.175203779	-3.292719178	0.000992235	0.097981395	Sep 03	axon
ENSG00000026025	972.8260042	1.037902161	0.317309695	3.270943747	0.001071892	0.10506909	VIM	axon
ENSG00000204859	27.35558983	5.196002794	1.590506209	3.266886206	0.001087374	0.105808613	ZBTB48	axon
ENSG00000085491	13.17061103	-7.428533707	2.284489885	-3.251725366	0.001147068	0.110772725	SLC25A24	axon
ENSG00000132781	17.87182048	-6.024772334	1.854334402	-3.249021497	0.001158027	0.110772725	MUTYH	axon
ENSG00000267640	15.16007912	7.273936331	2.239702171	3.247724821	0.001163317	0.110772725	AC016582.3	axon
ENSG00000140848	88.27688524	-2.331748874	0.72196129	-3.229742242	0.001239019	0.116319422	CPNE2	axon
ENSG00000155368	2395.120322	-0.713711804	0.220951554	-3.230173263	0.001237152	0.116319422	DBI	axon
ENSG00000176340	7637.739518	-0.76554926	0.237948869	-3.217284714	0.001294101	0.120640989	COX8A	axon
ENSG00000043514	14.97515606	7.257678494	2.265489729	3.2035804	0.001357301	0.124787479	TRIT1	axon
ENSG00000118407	20.42143023	7.705214546	2.404348549	3.204699481	0.001352036	0.124787479	FILIP1	axon
ENSG00000100906	12.97223961	-7.405259818	2.317767298	-3.194997109	0.001398322	0.125725156	NFKBIA	axon
ENSG00000151746	113.5016006	-2.172710456	0.679555881	-3.19725061	0.001387443	0.125725156	BICD1	axon
ENSG00000225630	54966.47451	0.568534319	0.178024371	3.193575773	0.001405225	0.125725156	MTND2P28	axon
ENSG00000249937	39.5061775	-4.603219982	1.439018329	-3.198861257	0.001379716	0.125725156	LINC02223	axon
ENSG00000166426	320.9179296	1.499958895	0.471046686	3.184310474	0.001450993	0.128100574	CRABP1	axon
ENSG00000198744	1379.767682	0.757241431	0.237664903	3.186172726	0.001441685	0.128100574	MTCO3P12	axon
ENSG00000197903	15.0772161	7.26765582	2.287915241	3.176540673	0.001490429	0.130716496	HIST1H2BK	axon
ENSG00000137501	325.639565	-1.419865908	0.448621223	-3.164954833	0.00155107	0.135145868	SYTL2	axon
ENSG00000283443	14.7335785	7.234258147	2.287138595	3.163016952	0.001561432	0.135165294	AC018688.1	axon
ENSG00000165487	69.27607765	3.607934474	1.142031294	3.159225579	0.00158189	0.136052744	MICU2	axon
ENSG00000173898	1512.872939	-0.738677799	0.234464341	-3.150491017	0.001629963	0.138900614	SPTBN2	axon
ENSG00000273702	13.95133593	7.152982975	2.271192534	3.149439278	0.001635841	0.138900614	AC091271.1	axon
ENSG00000233369	2350.869683	0.741365074	0.235597571	3.146743284	0.001650998	0.139300384	GTF2IP4	axon
ENSG00000141449	141.973582	2.091488606	0.666046095	3.140155949	0.001688579	0.140690308	GREB1L	axon
ENSG00000142396	19.87297473	6.244266161	1.987979983	3.14101058	0.001683659	0.140690308	ERVK3-1	axon
ENSG00000019582	19.34030414	7.624225635	2.4300575	3.137467173	0.001704144	0.141105204	CD74	axon
ERCC-00002	6633.266709	-0.872197514	0.279332492	-3.122434871	0.001793618	0.147597035	NA	axon
ENSG00000135482	14.47484256	7.204446089	2.311091055	3.117335457	0.001824938	0.149253047	ZC3H10	axon
ENSG00000183655	12.25233947	-7.323330707	2.351897028	-3.113797338	0.001846963	0.15013332	KLHL25	axon
ENSG00000259663	240.2502802	1.520873945	0.488941691	3.110542569	0.00186744	0.150640307	AC010478.1	axon
ENSG00000270607	13.82771404	7.1421545	2.297086518	3.109223115	0.0018758	0.150640307	AC009549.1	axon
ENSG00000214455	13.90572649	7.150083558	2.300955067	3.107441627	0.001887143	0.150643693	RCN1P2	axon
ENSG00000171587	19.25299927	7.616362357	2.458193104	3.098358035	0.001945962	0.153500689	DSCAM	axon
ENSG00000188811	18.4146702	7.555774476	2.438589128	3.098420471	0.001945552	0.153500689	NHLRC3	axon
ENSG00000124942	28.57793805	-5.152421425	1.66576275	-3.093130415	0.001980571	0.1553117	AHNAK	axon
ENSG00000170430	81.8090917	2.668012703	0.863498788	3.089770061	0.002003115	0.156160977	MGMT	axon
ENSG00000173915	4257.733291	-0.663326774	0.214900053	-3.086675709	0.002024083	0.156878186	ATP5MD	axon
ENSG00000269044	14.19580751	7.176968274	2.330419383	3.079689573	0.002072164	0.159676445	AC024075.2	axon
ENSG00000133597	28.11089358	-4.29643576	1.402226386	-3.064010066	0.002183916	0.164484628	ADCK2	axon
ENSG00000137312	2686.274388	-0.671998251	0.219226883	-3.065309517	0.002174448	0.164484628	FLOT1	axon
ENSG00000163430	67.34687091	-2.752562738	0.897777441	-3.065974498	0.002169618	0.164484628	FSTL1	axon
ENSG00000164237	13.2089545	7.075542918	2.307059046	3.066910199	0.002162838	0.164484628	CMBL	axon
ENSG00000151320	3107.104954	-0.980166498	0.320335611	-3.059811223	0.002214765	0.165870999	AKAP6	axon
ENSG00000168356	13.26891084	7.081277208	2.319682178	3.052692854	0.002267979	0.168907453	SCN11A	axon
ENSG00000116791	13.43536952	7.101084953	2.330945296	3.046439985	0.002315687	0.170937661	CRYZ	axon
ENSG00000151150	381.3938423	-1.493339021	0.49096435	-3.041644516	0.002352896	0.170937661	ANK3	axon
ENSG00000198938	513422.4486	0.534265098	0.175482719	3.04454537	0.002330323	0.170937661	MT-CO3	axon
ENSG00000205464	12.93383256	7.044795709	2.316742516	3.040819452	0.002359353	0.170937661	ATP6AP1L	axon
ENSG00000223361	2258.524989	-0.856406511	0.281476279	-3.042553045	0.002345805	0.170937661	FTH1P10	axon
ENSG00000113272	20.18545556	6.181102961	2.035837719	3.036147185	0.002396224	0.17108772	THG1L	axon
ENSG00000132661	17.631612	7.492876959	2.46826827	3.035681758	0.002399925	0.17108772	NXT1	axon
ENSG00000286169	18.59066184	6.146924409	2.02340934	3.037904534	0.002382294	0.17108772	AHRR	axon
ENSG00000265972	40.55056918	3.316292556	1.093770392	3.03198238	0.002429534	0.172277212	TXNIP	axon
ENSG00000167904	18.31492818	6.126238837	2.022504741	3.029035588	0.002453358	0.1730461	TMEM68	axon
ENSG00000171094	34.24734016	-4.00289354	1.322819742	-3.026030994	0.002477869	0.173855115	ALK	axon
ENSG00000178585	1565.111057	-0.739549946	0.244564305	-3.023948837	0.002494986	0.174139592	CTNNBIP1	axon
ENSG00000180902	17.86279549	7.512215284	2.491672365	3.014929005	0.002570394	0.178234028	D2HGDH	axon
ENSG00000245694	278.5021985	1.326960863	0.44030199	3.013751683	0.002580389	0.178234028	CRNDE	axon
ENSG00000113389	37.67447143	-3.526103682	1.171074313	-3.010999084	0.002603896	0.178930633	NPR3	axon
ENSG00000117152	1991.755086	0.710670814	0.236229261	3.008394525	0.002626319	0.179545975	RGS4	axon
ENSG00000166266	26.08673674	6.646442364	2.210581263	3.006649191	0.002641444	0.179658623	CUL5	axon
ENSG00000158292	3224.71614	0.82403324	0.27459979	3.000851671	0.002692257	0.18218515	GPR153	axon
ENSG00000170906	4548.868957	-0.807115342	0.269689929	-2.992752992	0.002764734	0.186144802	NDUFA3	axon
ENSG00000151812	16.83412479	7.426383893	2.490091469	2.982373935	0.002860224	0.190648241	SLC35F4	axon
ERCC-00076	126.3681739	-1.799706112	0.603346238	-2.982874506	0.002855551	0.190648241	NA	axon
ENSG00000128482	13.09328065	7.064179858	2.371852993	2.978337982	0.002898162	0.191669279	RNF112	axon
ENSG00000140988	86024.1183	-0.70723911	0.23751269	-2.977689776	0.002904298	0.191669279	RPS2	axon
ENSG00000137818	27741.78818	-0.694432602	0.234025931	-2.967331866	0.003003965	0.197270252	RPLP1	axon
ENSG00000124571	147.3982067	1.647650778	0.555605262	2.96550607	0.003021854	0.197472222	XPO5	axon
ENSG00000151806	95.16650763	2.345302492	0.791853756	2.961787419	0.003058589	0.198897789	GUF1	axon
ENSG00000119509	19.85548354	5.310842097	1.797491473	2.954585419	0.003130895	0.200663255	INVS	axon
ENSG00000156050	54.33227147	-2.714474567	0.91849125	-2.955362469	0.003123019	0.200663255	FAM161B	axon
ENSG00000232520	17.03584167	7.439934957	2.516282428	2.956716971	0.003109334	0.200663255	AC012507.2	axon
ENSG00000172354	2569.631221	-0.803156605	0.272228371	-2.950304564	0.003174608	0.202491395	GNB2	axon
ENSG00000105605	631.8040142	-0.983584795	0.333656173	-2.947899292	0.003199413	0.203101768	CACNG7	axon
ENSG00000123416	8854.968631	-0.72097808	0.24496823	-2.943149323	0.003248917	0.204803975	TUBA1B	axon
ENSG00000264281	9433.811594	-0.669518464	0.227542823	-2.942384442	0.003256953	0.204803975	AC016596.2	axon
ENSG00000136425	1873.74598	-0.85748425	0.291623222	-2.940383981	0.003278057	0.205055716	CIB2	axon
ENSG00000261526	12.31217901	6.974437164	2.3729879	2.939095124	0.00329172	0.205055716	AC012615.1	axon
ENSG00000160325	192.6051668	1.465927359	0.49903419	2.937528905	0.003308393	0.205135772	CACFD1	axon
ENSG00000146648	12.21765919	6.963518051	2.374617389	2.932480021	0.003362666	0.207535624	EGFR	axon
ENSG00000174796	16.12186454	7.363953344	2.515292883	2.927672317	0.003415098	0.209800305	THAP6	axon
ENSG00000198670	15.38985993	-7.65139942	2.618387635	-2.922179787	0.003475908	0.212556578	LPA	axon
ENSG00000179520	10.9191205	-7.15720715	2.453105942	-2.917610295	0.003527249	0.214711204	SLC17A8	axon
ENSG00000013306	1134.296468	-0.77029248	0.264378998	-2.913591796	0.003572968	0.216133576	SLC25A39	axon
ENSG00000087460	65802.5876	-0.513629123	0.17634047	-2.912712686	0.003583041	0.216133576	GNAS	axon
ENSG00000111252	16.04364863	7.355711785	2.535698068	2.900862638	0.00372137	0.223466573	SH2B3	axon
ENSG00000118217	69.41498527	2.496152453	0.861234654	2.898341865	0.003751414	0.224260558	ATF6	axon
ENSG00000111674	6956.582068	-0.656791258	0.226817586	-2.895680488	0.003783374	0.224994127	ENO2	axon
ENSG00000255495	41.9384192	3.588598489	1.239792418	2.894515597	0.00379744	0.224994127	AC145124.1	axon
ENSG00000164182	172.9577591	1.630658599	0.564052839	2.890967807	0.003840575	0.225544934	NDUFAF2	axon
ENSG00000188295	12.05564281	6.94475037	2.401792036	2.891486967	0.003834235	0.225544934	ZNF669	axon
ENSG00000138834	1501.964682	-0.697080082	0.241715823	-2.883882703	0.00392805	0.229670347	MAPK8IP3	axon
ENSG00000133401	512.1197583	-1.078538684	0.374382227	-2.880849056	0.003966055	0.230600833	PDZD2	axon
ENSG00000287463	10.66233839	-7.122992194	2.473384316	-2.879856619	0.003978561	0.230600833	AC110620.2	axon
ENSG00000160691	248.5803339	1.36011801	0.472741023	2.877089029	0.004013623	0.231165423	SHC1	axon
ENSG00000166402	266.4506183	1.311067347	0.455808757	2.876354013	0.004022982	0.231165423	TUB	axon
ENSG00000162711	16.27446623	7.376187398	2.566558067	2.873960848	0.004053592	0.231924619	NLRP3	axon
ENSG00000099899	40.58241419	2.897068885	1.012397047	2.861593576	0.004215171	0.240138624	TRMT2A	axon
ENSG00000095383	10.97525562	-7.163486112	2.505207902	-2.859437776	0.004243927	0.240748028	TBC1D2	axon
ENSG00000205559	10.45600247	-7.095138789	2.488861675	-2.850756577	0.004361535	0.246371259	CHKB-DT	axon
ENSG00000099869	10.50986202	-7.101873705	2.493385114	-2.848285916	0.004395542	0.247244575	IGF2-AS	axon
ENSG00000011201	22.31304161	6.420103816	2.257102517	2.844400627	0.004449506	0.249228437	ANOS1	axon
ENSG00000237973	228028.8572	0.489118215	0.172058397	2.842745398	0.004472678	0.249478141	MTCO1P12	axon
ERCC-00145	448.4847913	-1.052740096	0.370631639	-2.840394575	0.004505776	0.250277102	NA	axon
ENSG00000112473	210.1750187	1.437440796	0.5063901	2.838603672	0.00453114	0.250641593	SLC39A7	axon
ENSG00000102109	5407.888577	-0.694175353	0.244777451	-2.835944855	0.004569033	0.251313055	PCSK1N	axon
ENSG00000157106	158.8887828	-1.495463289	0.527479697	-2.835110616	0.004580982	0.251313055	SMG1	axon
ENSG00000065485	13.01824387	7.055471318	2.489798033	2.833752467	0.004600495	0.251349187	PDIA5	axon
ENSG00000165973	184.6194766	-1.45675328	0.514486384	-2.831471006	0.004633443	0.252116058	NELL1	axon
ENSG00000167996	169196.9308	-0.632698699	0.223647831	-2.828995468	0.004669436	0.253041673	FTH1	axon
ENSG00000006744	123.2433275	1.762901829	0.625530348	2.818251481	0.004828597	0.259118679	ELAC2	axon
ENSG00000181450	10.24966655	-7.066738552	2.508157835	-2.817501536	0.004839888	0.259118679	ZNF678	axon
ENSG00000210195	198.1864738	1.427792192	0.506500716	2.818934203	0.004818339	0.259118679	MT-TT	axon
ENSG00000115756	726.1148578	-0.941758567	0.335126287	-2.810160242	0.004951684	0.262638804	HPCAL1	axon
ENSG00000168004	11.53470447	6.880847524	2.447067204	2.811875176	0.004925361	0.262638804	PLAAT5	axon
ENSG00000187556	401.8800469	-1.131417262	0.402738123	-2.809312546	0.004964742	0.262638804	NANOS3	axon
ENSG00000102053	10.24739098	-7.067023605	2.5171234	-2.807579321	0.004991539	0.263012649	ZC3H12B	axon
ENSG00000170802	11.22253286	6.840359842	2.438528606	2.805117735	0.00502982	0.263986359	FOXN2	axon
ENSG00000131969	11.20663722	6.836245127	2.441894517	2.799566108	0.005117134	0.266470742	ABHD12B	axon
ENSG00000167779	11.56401045	6.881729036	2.457359477	2.800456791	0.005103034	0.266470742	IGFBP6	axon
ENSG00000131467	567.7878761	0.901371243	0.322965701	2.790919405	0.005255856	0.27157292	PSME3	axon
ENSG00000165731	336.0360589	1.118749441	0.400810213	2.7912199	0.005250978	0.27157292	RET	axon
ENSG00000250312	11.07196982	6.820690528	2.445789177	2.788748348	0.005291216	0.272344413	ZNF718	axon
ENSG00000159055	11.56164607	6.883296944	2.475570667	2.780488974	0.00542771	0.27667539	MIS18A	axon
ENSG00000272086	10.85464375	6.792071995	2.442961024	2.780262119	0.005431504	0.27667539	AC025181.2	axon
ERCC-00144	10.04333063	-7.037765572	2.531664625	-2.779896477	0.005437623	0.27667539	NA	axon
ENSG00000287263	10.2955616	-7.074545546	2.547858609	-2.776663321	0.005492004	0.278379844	AC008875.3	axon
ENSG00000141756	31.46573105	3.84632149	1.387459127	2.77220526	0.005567792	0.279038456	FKBP10	axon
ENSG00000227855	11.25534414	6.841713738	2.466343352	2.774031333	0.005536635	0.279038456	DPY19L2P3	axon
ERCC-00074	5408.698225	-0.735004684	0.265091919	-2.772640855	0.005560345	0.279038456	NA	axon
ENSG00000134627	14.37164116	7.195441523	2.603437801	2.763823096	0.00571285	0.284171667	PIWIL4	axon
ENSG00000142552	9.944713816	-7.022458252	2.540074094	-2.764666696	0.005698098	0.284171667	RCN3	axon
ENSG00000162601	10.960413	6.805777521	2.465747344	2.760127691	0.005777877	0.286337854	MYSM1	axon
ENSG00000172757	24011.4378	-0.615980063	0.223445379	-2.756736637	0.005838135	0.288252522	CFL1	axon
ENSG00000227097	2338.554225	-0.742092907	0.26934824	-2.755142963	0.00586665	0.28859153	RPS28P7	axon
ENSG00000227063	13806.81746	-0.611160987	0.221927556	-2.753876079	0.005889406	0.288645864	RPL41P1	axon
ENSG00000079308	106.3939974	-1.787852676	0.650258424	-2.749449464	0.005969547	0.290243463	TNS1	axon
ENSG00000178935	10.7316336	6.776099982	2.465321776	2.74856615	0.005985656	0.290243463	ZNF552	axon
ENSG00000203780	9.888578695	-7.015643382	2.552579121	-2.748452859	0.005987724	0.290243463	FANK1	axon
ENSG00000279483	13287.41813	-0.615231025	0.223941473	-2.747284889	0.006009091	0.290243463	AC090498.1	axon
ENSG00000100926	14.13356888	7.171371981	2.614470267	2.742954117	0.006088919	0.291983392	TM9SF1	axon
ENSG00000204965	11.37403336	6.859020497	2.499705964	2.743930924	0.006070831	0.291983392	PCDHA5	axon
ENSG00000171953	82.63460877	2.08545378	0.762270518	2.735844731	0.006222038	0.297297435	ATPAF2	axon
ENSG00000126391	10.75042325	6.779147035	2.479347927	2.734245953	0.006252332	0.297678003	FRMD8	axon
ENSG00000139579	1105.873201	-0.776823816	0.284452387	-2.73094497	0.006315302	0.298543565	NABP2	axon
ENSG00000181773	18.47019638	5.086054909	1.861974502	2.731538431	0.006303939	0.298543565	GPR3	axon
ENSG00000114395	10.52730961	6.748315454	2.472821662	2.72899399	0.006352786	0.29925439	CYB561D2	axon
ENSG00000256393	6187.705398	-0.647892935	0.237784884	-2.724701938	0.006435956	0.302104678	RPL41P5	axon
ENSG00000124772	11.42840559	6.867182344	2.525370167	2.719277527	0.006542469	0.305467272	CPNE5	axon
ENSG00000180176	190.1670955	1.49578	0.550177147	2.71872434	0.00655342	0.305467272	TH	axon
ENSG00000167971	1173.501658	0.796138579	0.293136318	2.715932933	0.00660893	0.306498559	CASKIN1	axon
ENSG00000198763	215675.8998	0.486679825	0.179235957	2.715302407	0.006621528	0.306498559	MT-ND2	axon
ENSG00000203877	10.50697122	6.744189131	2.485012024	2.713946277	0.006648695	0.306691176	RIPPLY2	axon
ENSG00000085831	157.9637467	1.517706242	0.560008258	2.710149756	0.006725284	0.309154327	TTC39A	axon
ENSG00000173588	9.584763746	-6.96959194	2.57353012	-2.708183552	0.006765259	0.309923279	CEP83	axon
ENSG00000146094	10.65341724	6.766444625	2.500910757	2.705592195	0.006818272	0.311282133	DOK3	axon
ENSG00000084774	88.84789808	-2.276141804	0.842085717	-2.70298113	0.006872065	0.311746281	CAD	axon
ENSG00000151612	47.30001449	-2.677442804	0.992257752	-2.698333974	0.006968749	0.311746281	ZNF827	axon
ENSG00000169239	13.53143808	7.111100465	2.634735283	2.698980998	0.006955215	0.311746281	CA5B	axon
ENSG00000177879	890.555391	-0.785216414	0.290982623	-2.698499334	0.006965288	0.311746281	AP3S1	axon
ENSG00000203879	11082.5408	-0.560141471	0.207481462	-2.699718168	0.006939824	0.311746281	GDI1	axon
ENSG00000214914	9.631796583	-6.977850479	2.58357436	-2.700851419	0.006916223	0.311746281	RPL23AP3	axon
ENSG00000159658	11.72529328	6.901597868	2.559287849	2.696686842	0.00700331	0.312244552	EFCAB14	axon
ENSG00000167550	10.44061602	6.733746891	2.501552109	2.691827552	0.007106168	0.313683192	RHEBL1	axon
ENSG00000197978	9.535455337	-6.961589838	2.585539286	-2.692509789	0.007091645	0.313683192	GOLGA6L9	axon
ENSG00000235508	1834.864016	-0.801549756	0.297613708	-2.693255502	0.007075802	0.313683192	RPS2P7	axon
ENSG00000116752	97.31210814	1.966763021	0.731320882	2.689329772	0.007159565	0.314997241	BCAS2	axon
ENSG00000187994	57.58116133	2.523833129	0.940414025	2.683746799	0.007280222	0.319252101	RINL	axon
ENSG00000103404	44.63205818	2.810885154	1.048958994	2.679690217	0.007369032	0.31998882	USP31	axon
ENSG00000188677	160.0144346	1.699970077	0.634025884	2.681231349	0.007335179	0.31998882	PARVB	axon
ENSG00000213753	85.12365375	1.930636747	0.72043549	2.679819046	0.007366197	0.31998882	CENPBD1P1	axon
ENSG00000085872	57.69420672	2.454818941	0.917294364	2.676151777	0.007447291	0.320707626	CHERP	axon
ENSG00000163623	26.60778581	5.181220832	1.936411956	2.675681078	0.007457757	0.320707626	NKX6-1	axon
ENSG00000278771	211.1164647	-1.410683164	0.526924063	-2.677203915	0.007423944	0.320707626	RN7SL3	axon
ENSG00000125319	9.579074818	-6.970329387	2.606842004	-2.673859549	0.007498385	0.321417903	C17orf53	axon
ENSG00000055813	11.11993919	-6.195326812	2.319764878	-2.670670149	0.007569999	0.323297816	CCDC85A	axon
ENSG00000155966	62.99209683	-2.252985488	0.843893393	-2.669751305	0.007590745	0.323297816	AFF2	axon
ENSG00000087494	79.36970573	2.264782272	0.850805685	2.661926585	0.007769482	0.325707445	PTHLH	axon
ENSG00000124920	13.8016278	7.140282647	2.681128688	2.663162973	0.007740991	0.325707445	MYRF	axon
ENSG00000126254	138.031652	1.576093156	0.591704047	2.663651134	0.007729768	0.325707445	RBM42	axon
ENSG00000225986	9.376152257	-6.938894447	2.605709231	-2.662958079	0.007745706	0.325707445	UBXN10-AS1	axon
ENSG00000259856	10.82391704	-7.143183878	2.682369763	-2.663012377	0.007744457	0.325707445	RAB43P1	axon
ENSG00000024862	9.939608245	6.665390116	2.516515698	2.648658271	0.0080812	0.333530888	CCDC28A	axon
ENSG00000095209	9.941564802	6.664906043	2.51532432	2.649720352	0.008055842	0.333530888	TMEM38B	axon
ENSG00000124172	12508.87721	-0.48155471	0.181785584	-2.649025848	0.008072416	0.333530888	ATP5F1E	axon
ENSG00000166987	10.36158402	6.726623441	2.538799126	2.649529603	0.008060391	0.333530888	MBD6	axon
ENSG00000244405	94.48744069	1.806738868	0.681919249	2.649490935	0.008061313	0.333530888	ETV5	axon
ENSG00000166340	9.487284714	-6.953438675	2.626879974	-2.647033265	0.008120136	0.334103517	TPP1	axon
ENSG00000102805	10.787269	6.785077871	2.571128505	2.63894934	0.008316341	0.334939995	CLN5	axon
ENSG00000103056	242.3660168	1.194305588	0.452377593	2.640063536	0.008289049	0.334939995	SMPD3	axon
ENSG00000142669	4736.647033	-0.679763979	0.257563073	-2.63921365	0.008309859	0.334939995	SH3BGRL3	axon
ENSG00000156113	119.3742175	-1.597835669	0.604313976	-2.644048842	0.008192083	0.334939995	KCNMA1	axon
ENSG00000224699	17.91198796	4.913356155	1.860689537	2.640610407	0.008275682	0.334939995	LAMTOR5-AS1	axon
ENSG00000254510	13.12132346	7.064820083	2.6735103	2.642525852	0.008229018	0.334939995	AP001107.5	axon
ENSG00000280279	9.915764563	6.660443381	2.519968981	2.643065622	0.008215911	0.334939995	AC240565.2	axon
ENSG00000215196	9.175505266	-6.906398708	2.619270455	-2.636764254	0.008370098	0.336089682	BASP1-AS1	axon
ENSG00000025434	9.813500614	6.645838106	2.52279616	2.634314342	0.00843074	0.336497574	NR1H3	axon
ENSG00000075914	83.72102981	1.855898177	0.704252783	2.635272761	0.00840697	0.336497574	EXOSC7	axon
ENSG00000187094	10.0698329	6.682982618	2.537896801	2.633275954	0.008456561	0.336520634	CCK	axon
ENSG00000196083	37.6268348	3.539527864	1.344714592	2.632177775	0.008483946	0.336605596	IL1RAP	axon
ENSG00000205542	49866.91179	-0.443938039	0.169043429	-2.62617743	0.008634979	0.341185699	TMSB4X	axon
ENSG00000254285	9.8509581	6.650394802	2.532940154	2.625563336	0.008650571	0.341185699	KRT8P3	axon
ENSG00000105258	2208.434622	-0.787228756	0.300304777	-2.621432682	0.008756105	0.343076334	POLR2I	axon
ENSG00000210107	36.82828213	3.39307401	1.294735254	2.620670132	0.008775713	0.343076334	MT-TQ	axon
ERCC-00096	6097.978119	-0.731603529	0.279091723	-2.62137308	0.008757636	0.343076334	NA	axon
ENSG00000105220	2158.312601	-0.621516312	0.237821703	-2.613370877	0.008965395	0.349466918	GPI	axon
ENSG00000083720	1036.448479	0.85846924	0.328978472	2.609499747	0.009067471	0.350008464	OXCT1	axon
ENSG00000085998	262.3014142	1.226524589	0.470654319	2.605998796	0.009160678	0.350008464	POMGNT1	axon
ENSG00000107036	12.75693964	7.024066288	2.690643053	2.610552998	0.009039596	0.350008464	RIC1	axon
ENSG00000116962	9.83155672	6.649322914	2.547652349	2.609980485	0.009054739	0.350008464	NID1	axon
ENSG00000132436	9.018477757	-6.882488843	2.639217168	-2.607776627	0.00911324	0.350008464	FIGNL1	axon
ENSG00000162804	12.80874403	7.030233966	2.696339012	2.607325687	0.009125252	0.350008464	SNED1	axon
ENSG00000236255	13.22517586	7.078757254	2.716425144	2.605909193	0.009163075	0.350008464	AC009404.1	axon
ENSG00000254101	9.612681919	6.615971424	2.540685604	2.604010277	0.009213999	0.350948074	LINC02055	axon
ENSG00000158710	226.7326262	1.481819156	0.569902674	2.600126697	0.009318935	0.353392003	TAGLN2	axon
ENSG00000243147	664.6703612	0.784494746	0.301766355	2.599675988	0.009331182	0.353392003	MRPL33	axon
ENSG00000080561	14.18832579	5.654357433	2.177016219	2.59729688	0.009396067	0.354841288	MID2	axon
ENSG00000100911	299.8296124	-1.06401616	0.410182065	-2.59400947	0.009486387	0.356233888	PSME2	axon
ENSG00000118420	8.917585369	-6.865766275	2.646551225	-2.594231395	0.009480266	0.356233888	UBE3D	axon
ENSG00000176890	8.916447583	-6.865934653	2.649081871	-2.591816708	0.009547062	0.357505297	TYMS	axon
ENSG00000128185	1894.251996	-0.761638012	0.294209943	-2.588756875	0.009632308	0.357683263	DGCR6L	axon
ENSG00000142549	2870.78625	-0.698128292	0.269619937	-2.589305151	0.009616983	0.357683263	IGLON5	axon
ENSG00000178980	12792.70234	-0.657139431	0.25375702	-2.589640399	0.009607624	0.357683263	SELENOW	axon
ENSG00000119547	401.1321939	-1.073773824	0.415604776	-2.583641683	0.00977633	0.359031018	ONECUT2	axon
ENSG00000183186	350.6854566	-1.218179808	0.471332409	-2.584544974	0.009750759	0.359031018	C2CD4C	axon
ENSG00000189343	8367.577809	-0.650951367	0.251867053	-2.584503852	0.009751922	0.359031018	RPS2P46	axon
ENSG00000272870	12.40453836	6.985584092	2.702620482	2.584744746	0.009745111	0.359031018	AC097534.2	axon
ENSG00000133612	769.9745928	-0.769137333	0.298162158	-2.579594062	0.009891652	0.362268151	AGAP3	axon
ENSG00000100029	153.668012	1.478102867	0.573438612	2.57761308	0.009948532	0.363280736	PES1	axon
ENSG00000196503	9.47471313	6.596501095	2.560021828	2.57673627	0.009973802	0.363280736	ARL9	axon
ENSG00000129559	1252.9986	-0.663369413	0.258014868	-2.571051114	0.010139036	0.363342716	NEDD8	axon
ENSG00000148200	301.537619	1.114996753	0.433670569	2.571068529	0.010138526	0.363342716	NR6A1	axon
ENSG00000159335	6024.876622	-0.590220348	0.229555576	-2.571143595	0.010136329	0.363342716	PTMS	axon
ENSG00000167619	57.53140674	2.556395132	0.993529745	2.573043378	0.010080857	0.363342716	TMEM145	axon
ENSG00000188313	45.99452245	-2.64491695	1.027708256	-2.573606794	0.010064458	0.363342716	PLSCR1	axon
ENSG00000269244	8.863725819	-6.857832151	2.663567973	-2.574678859	0.01003332	0.363342716	RPL23AP78	axon
ENSG00000021762	116.3074442	-1.758234698	0.684206108	-2.56974423	0.010177362	0.36373839	OSBPL5	axon
ENSG00000212747	133.4389191	1.467463957	0.572154426	2.564803994	0.01032341	0.367971613	RTL8B	axon
ENSG00000108179	144.0029239	1.539957691	0.601135377	2.561748568	0.010414669	0.368532138	PPIF	axon
ENSG00000168496	9.348401588	6.576804268	2.569634213	2.559432091	0.010484334	0.368532138	FEN1	axon
ENSG00000171811	9.497619805	6.598195597	2.574443588	2.562959867	0.010378404	0.368532138	CFAP46	axon
ENSG00000186523	13.97862204	5.62912837	2.200003551	2.558690584	0.010506721	0.368532138	FAM86B1	axon
ENSG00000187554	12.11270559	6.949126757	2.718424365	2.556306825	0.010578979	0.368532138	TLR5	axon
ENSG00000197557	12.35110313	6.980104433	2.727782584	2.558893247	0.010500598	0.368532138	TTC30A	axon
ENSG00000228981	961.507982	-0.838701153	0.32764277	-2.559803633	0.010473132	0.368532138	AC097658.1	axon
ENSG00000263001	2023.869511	0.617470942	0.241575891	2.556012269	0.010587939	0.368532138	GTF2I	axon
ERCC-00113	2510.970441	-0.750230327	0.293427965	-2.556778546	0.010564645	0.368532138	NA	axon
ENSG00000198556	43.22753843	2.548072672	0.99921959	2.550062766	0.010770353	0.373905134	ZNF789	axon
ENSG00000230707	8.710111666	-6.832581665	2.681038626	-2.548483113	0.010819252	0.374627155	AL589987.1	axon
ENSG00000159917	12.04048027	6.943280137	2.727576546	2.545585805	0.010909455	0.376771872	ZNF235	axon
ENSG00000167286	11.88588229	6.924232056	2.721642191	2.544137536	0.010954794	0.376815644	CD3D	axon
ENSG00000183722	160.3056201	1.481076564	0.582243588	2.543740446	0.010967255	0.376815644	LHFPL6	axon
ENSG00000110680	31.05824277	3.616713191	1.42244042	2.542611373	0.011002753	0.376995972	CALCA	axon
ENSG00000182272	653.6953892	-0.778564957	0.306307383	-2.54177666	0.011029062	0.376995972	B4GALNT4	axon
ENSG00000164690	9.384106428	6.58128208	2.5912066	2.539852314	0.011089929	0.378104688	SHH	axon
ENSG00000182287	392.6017668	0.903603577	0.355895029	2.538960941	0.011118224	0.378104688	AP1S2	axon
ENSG00000274248	9.263256738	6.561462817	2.589219692	2.534146808	0.01127215	0.382363934	AJ011932.1	axon
ENSG00000175348	71.2196316	1.962571314	0.774759832	2.533135087	0.011304738	0.382496088	TMEM9B	axon
ENSG00000018869	11.79796569	6.912230075	2.742602366	2.520317988	0.011724886	0.384312043	ZNF582	axon
ENSG00000089220	10435.64387	-0.442840407	0.175966001	-2.516624823	0.011848492	0.384312043	PEBP1	axon
ENSG00000092094	46.5849411	2.456502153	0.97538872	2.5184853	0.01178608	0.384312043	OSGEP	axon
ENSG00000103966	14.67229656	5.695605356	2.257045381	2.52347844	0.011620019	0.384312043	EHD4	axon
ENSG00000105953	329.6080564	0.976546075	0.387790706	2.518229704	0.011794637	0.384312043	OGDH	axon
ENSG00000112294	487.4962217	0.882752325	0.350655143	2.517437265	0.011821202	0.384312043	ALDH5A1	axon
ENSG00000116649	1310.933772	-0.709669303	0.280571542	-2.529370222	0.011426742	0.384312043	SRM	axon
ENSG00000156466	37.88172244	3.235200319	1.282254869	2.523055592	0.011634001	0.384312043	GDF6	axon
ENSG00000159224	9.35345562	6.57843907	2.61085599	2.519648381	0.011747212	0.384312043	GIP	axon
ENSG00000172809	19624.40513	-0.573382326	0.226923978	-2.526759537	0.011512029	0.384312043	RPL38	axon
ENSG00000175084	11.83758365	6.915667702	2.737615972	2.526164288	0.011531554	0.384312043	DES	axon
ENSG00000183960	32.01688956	4.16893193	1.649975769	2.526662518	0.01151521	0.384312043	KCNH8	axon
ENSG00000198342	9.320017136	-6.931403814	2.740975372	-2.528809228	0.011445022	0.384312043	ZNF442	axon
ENSG00000213866	297.1975671	-1.046047393	0.415542886	-2.517303095	0.011825705	0.384312043	YBX1P10	axon
ENSG00000236334	19.16146244	4.02970354	1.60009265	2.51841888	0.011788303	0.384312043	PPIAL4G	axon
ENSG00000264229	8.557635298	-6.806710545	2.692488277	-2.528037208	0.01147022	0.384312043	RNU4ATAC	axon
ENSG00000277053	2064.684547	0.602959818	0.239063623	2.522173007	0.011663233	0.384312043	GTF2IP1	axon
ENSG00000173210	927.6135364	0.684918353	0.272265164	2.515629777	0.011881992	0.384463204	ABLIM3	axon
ENSG00000066185	11.68681669	6.897482122	2.745055283	2.512693338	0.011981343	0.386195128	ZMYND12	axon
ENSG00000116898	952.3998961	-0.747049846	0.297453395	-2.511485359	0.012022427	0.386195128	MRPS15	axon
ENSG00000237819	8.51060246	-6.797394758	2.705716357	-2.512234788	0.011996924	0.386195128	AC002454.1	axon
ENSG00000105988	14.69477647	-4.275782894	1.705237282	-2.507441598	0.012160868	0.388768648	NHP2P1	axon
ENSG00000163956	196.5473753	1.342621551	0.535310174	2.508118875	0.012137583	0.388768648	LRPAP1	axon
ENSG00000197705	8.563324225	-6.805856883	2.715563653	-2.50624097	0.012202243	0.389158132	KLHL14	axon
ENSG00000146701	2827.790059	-0.598733493	0.239278949	-2.502240561	0.012341004	0.392644206	MDH2	axon
ENSG00000233927	16762.63717	-0.612248562	0.245009182	-2.498880073	0.012458646	0.395443372	RPS28	axon
ENSG00000106400	2920.933235	-0.720295894	0.288453155	-2.49709834	0.012521423	0.39649189	ZNHIT1	axon
ENSG00000111640	127530.8175	-0.634563391	0.254405915	-2.494294954	0.012620762	0.398489033	GAPDH	axon
ENSG00000131477	103.8383513	1.941992324	0.778779949	2.493634209	0.012644277	0.398489033	RAMP2	axon
ENSG00000240972	2324.043474	-0.698836173	0.280415837	-2.492142317	0.012697515	0.399223044	MIF	axon
ENSG00000172508	8.61604599	-6.814301577	2.737757253	-2.489008684	0.012809984	0.401811512	CARNS1	axon
ENSG00000177646	104.8674217	1.615628576	0.64998527	2.485638755	0.012931916	0.404683981	ACAD9	axon
ENSG00000087586	11.34122208	6.856879209	2.762291125	2.48231591	0.013053149	0.406164233	AURKA	axon
ENSG00000170382	42.89158829	3.335254927	1.343935097	2.481708331	0.013075425	0.406164233	LRRN2	axon
ENSG00000188938	153.4010893	1.371484497	0.552836399	2.480814395	0.013108261	0.406164233	FAM120AOS	axon
ENSG00000198924	8.934169944	6.509676418	2.624590151	2.480263982	0.013128515	0.406164233	DCLRE1A	axon
ENSG00000251632	8.848005543	6.497866463	2.619915841	2.480181371	0.013131557	0.406164233	LINC02172	axon
ENSG00000135723	11.08069915	-7.177328214	2.895464754	-2.478817331	0.01318188	0.406776937	FHOD1	axon
ENSG00000167815	9299.709077	-0.590976523	0.238638988	-2.47644581	0.013269777	0.408543635	PRDX2	axon
ENSG00000168542	8.350161595	-6.772104467	2.73998172	-2.471587462	0.013451464	0.412233264	COL3A1	axon
ENSG00000251474	12.83939439	7.034728244	2.845395958	2.472319616	0.013423944	0.412233264	RPL32P3	axon
ENSG00000178741	5046.695581	-0.584465815	0.236811006	-2.468068633	0.013584427	0.412599337	COX5A	axon
ENSG00000187048	88.5056359	-1.856872987	0.75218038	-2.468653843	0.013562234	0.412599337	CYP4A11	axon
ENSG00000259868	8.249269207	-6.754064335	2.736660146	-2.467995285	0.013587211	0.412599337	AL163952.1	axon
ERCC-00004	1189.199548	-0.718441698	0.291012521	-2.468765586	0.013558	0.412599337	NA	axon
ENSG00000103150	33.8511328	3.118774968	1.266093356	2.463305691	0.013766249	0.414261547	MLYCD	axon
ENSG00000253953	84.85674155	-1.763794896	0.715633549	-2.464662112	0.013714251	0.414261547	PCDHGB4	axon
ENSG00000253958	8.201098584	-6.744582192	2.736014282	-2.465112202	0.013697035	0.414261547	CLDN23	axon
ENSG00000265681	40.24955426	3.148540022	1.278088476	2.463475793	0.013759719	0.414261547	RPL17	axon
ENSG00000063245	2679.769993	-0.654227238	0.268299512	-2.438421274	0.014751571	0.416323856	EPN1	axon
ENSG00000067057	405.1027188	-0.930526112	0.378751241	-2.456826571	0.014017034	0.416323856	PFKP	axon
ENSG00000079435	11.21849838	6.836813628	2.805178836	2.437211325	0.014801027	0.416323856	LIPE	axon
ENSG00000091622	1298.161963	-0.628938864	0.257853169	-2.439135672	0.01472244	0.416323856	PITPNM3	axon
ENSG00000105971	8.732943429	6.478539758	2.639697684	2.45427338	0.014116961	0.416323856	CAV2	axon
ENSG00000109686	48.12554513	2.414019578	0.985189808	2.450309126	0.014273362	0.416323856	SH3D19	axon
ENSG00000112137	186.218571	-1.277644714	0.524669476	-2.435142069	0.014885944	0.416323856	PHACTR1	axon
ENSG00000119403	73.50092203	-1.912897568	0.781979371	-2.446225104	0.014436084	0.416323856	PHF19	axon
ENSG00000129355	1770.574511	-0.641312287	0.261702131	-2.450542858	0.014264098	0.416323856	CDKN2D	axon
ENSG00000132326	14.65976472	7.225829811	2.950590062	2.448943994	0.014327572	0.416323856	PER2	axon
ENSG00000136842	960.035899	0.67685565	0.276090049	2.451575685	0.014223227	0.416323856	TMOD1	axon
ENSG00000137218	680.6646924	-0.757803976	0.308555879	-2.455969978	0.014050489	0.416323856	FRS3	axon
ENSG00000143774	7508.64758	-0.629086095	0.256068921	-2.456706161	0.014021732	0.416323856	GUK1	axon
ENSG00000151229	24.63319026	3.707232458	1.516474644	2.444638606	0.014499735	0.416323856	SLC2A13	axon
ENSG00000154655	11.29125244	6.848410519	2.793305138	2.451723024	0.014217405	0.416323856	L3MBTL4	axon
ENSG00000155897	197.3185311	1.307427102	0.534180558	2.447537788	0.014383604	0.416323856	ADCY8	axon
ENSG00000159377	1891.167631	-0.698811439	0.286133653	-2.442255325	0.01459582	0.416323856	PSMB4	axon
ENSG00000160014	33698.04173	-0.507638691	0.206776269	-2.455014275	0.014087899	0.416323856	CALM3	axon
ENSG00000164011	11.01180957	6.813837335	2.789876702	2.442343538	0.014592253	0.416323856	ZNF691	axon
ENSG00000164347	161.0371864	1.438223888	0.587451016	2.448244788	0.014355409	0.416323856	GFM2	axon
ENSG00000169750	1609.387955	-0.624735652	0.254512278	-2.454638559	0.01410263	0.416323856	RAC3	axon
ENSG00000171169	8.908369705	6.504788354	2.665047277	2.440777847	0.014655667	0.416323856	NAIF1	axon
ENSG00000176024	8.68814963	6.47053184	2.629678675	2.460578892	0.013871307	0.416323856	ZNF613	axon
ENSG00000184220	189.852287	1.319284018	0.540868902	2.439193701	0.014720076	0.416323856	CMSS1	axon
ENSG00000197958	68280.8046	-0.540286155	0.221894065	-2.434883309	0.014896593	0.416323856	RPL12	axon
ENSG00000218510	8.636549151	6.46031176	2.651462383	2.436508925	0.014829804	0.416323856	LINC00339	axon
ENSG00000225978	8.956260979	6.514803328	2.674719722	2.435695701	0.014863182	0.416323856	HAR1A	axon
ENSG00000227811	8.637690068	6.463251179	2.649574645	2.439354253	0.014713537	0.416323856	INKA2-AS1	axon
ENSG00000231441	10.86878675	6.795298169	2.789571365	2.435964986	0.014852122	0.416323856	AL512422.1	axon
ENSG00000235174	19707.73614	-0.609185765	0.247891421	-2.457470136	0.013991944	0.416323856	RPL39P3	axon
ENSG00000246339	8.636345241	6.461172203	2.63293663	2.453979382	0.014128508	0.416323856	EXTL3-AS1	axon
ENSG00000248690	21.59829651	-4.296561458	1.757797872	-2.444286414	0.014513899	0.416323856	HAS2-AS1	axon
ENSG00000268041	11.01180957	6.813837335	2.789876702	2.442343538	0.014592253	0.416323856	AC010616.1	axon
ERCC-00130	6861.767588	-0.623896396	0.255887723	-2.438164631	0.014762049	0.416323856	NA	axon
ENSG00000077092	18.72975382	4.23874532	1.742132528	2.43307857	0.014971052	0.417529482	RARB	axon
ENSG00000226327	10.47977432	-6.105968056	2.510823596	-2.431858641	0.015021569	0.41806374	RPSAP49	axon
ENSG00000140859	189.6765484	-1.1928519	0.490665101	-2.431091795	0.0150534	0.418076829	KIFC3	axon
ENSG00000197779	8.498376452	6.439491469	2.650754971	2.429304685	0.015127813	0.418400165	ZNF81	axon
ENSG00000280734	10.67030289	-7.122865046	2.931155813	-2.430053364	0.0150966	0.418400165	LINC01232	axon
ENSG00000223612	44.93458509	2.487347868	1.024283828	2.428377566	0.015166545	0.418602921	AC241585.1	axon
ENSG00000268903	8.195409656	-6.745442622	2.779086986	-2.427215361	0.015215221	0.419078739	AL627309.6	axon
ENSG00000164088	8.435322636	6.428090425	2.650049837	2.425648883	0.015281046	0.419159733	PPM1M	axon
ENSG00000258986	79.11269419	1.830999262	0.75463367	2.426341861	0.015251896	0.419159733	TMEM179	axon
ENSG00000287439	7.997038237	-6.707895291	2.766953323	-2.424289284	0.015338382	0.419868516	AC092078.3	axon
ENSG00000111775	8060.044703	-0.556852481	0.230105186	-2.419991006	0.015520891	0.421611351	COX6A1	axon
ENSG00000119729	756.669466	0.845549633	0.349503131	2.419290585	0.015550812	0.421611351	RHOQ	axon
ENSG00000149256	153.0845671	1.309100417	0.541158218	2.419071488	0.015560182	0.421611351	TENM4	axon
ENSG00000250986	36.87652244	-3.200483923	1.32230318	-2.420385864	0.015504046	0.421611351	LINC02600	axon
ENSG00000269883	10.77198465	6.782176522	2.801560948	2.420856318	0.015483996	0.421611351	AC007375.2	axon
ENSG00000092054	10.78478326	6.781701636	2.806792859	2.416174608	0.015684538	0.421622934	MYH7	axon
ENSG00000158158	17.15064631	-4.578527317	1.895571249	-2.415381283	0.015718746	0.421622934	CNNM4	axon
ENSG00000198918	23208.23629	-0.59727631	0.247145774	-2.416696434	0.015662073	0.421622934	RPL39	axon
ENSG00000225557	7.992487095	-6.708642208	2.776416314	-2.416295487	0.015679332	0.421622934	MTCO3P20	axon
ENSG00000237774	7.945454257	-6.698670172	2.772604289	-2.416020995	0.015691157	0.421622934	AC126615.1	axon
ENSG00000181350	10.77157728	6.780458156	2.80850656	2.414257547	0.015767313	0.422076399	LRRC75A	axon
ENSG00000254539	10.738766	6.778203583	2.8085746	2.413396313	0.015804624	0.422227341	AC239804.1	axon
ENSG00000187416	8.513538994	6.440200513	2.671967395	2.410284094	0.015940103	0.424995021	LHFPL3	axon
ENSG00000080845	650.7207773	-0.789314873	0.327709212	-2.408583108	0.01601458	0.425279603	DLGAP4	axon
ENSG00000165238	265.2351445	-1.132901019	0.470345323	-2.408657988	0.016011295	0.425279603	WNK2	axon
ENSG00000168827	246.5721205	1.119583102	0.465345692	2.40591698	0.01613193	0.425540584	GFM1	axon
ENSG00000171466	37.76426022	3.33339082	1.385446355	2.406004973	0.016128045	0.425540584	ZNF562	axon
ENSG00000197461	31.17165274	-2.763598713	1.148885443	-2.40546064	0.016152092	0.425540584	PDGFA	axon
ENSG00000240342	19682.09776	-0.613091148	0.25483991	-2.405789378	0.016137566	0.425540584	RPS2P5	axon
ENSG00000110375	8.336563981	6.411591414	2.668334758	2.402843719	0.016268138	0.426002462	UPK2	axon
ENSG00000123091	1187.855063	0.624127837	0.259945545	2.40099455	0.01635058	0.426002462	RNF11	axon
ENSG00000137573	8.396112502	6.422446153	2.672042996	2.40357141	0.016235796	0.426002462	SULF1	axon
ENSG00000162976	8.448732531	6.428480917	2.675874801	2.402384788	0.016288565	0.426002462	PQLC3	axon
ENSG00000171552	699.7377113	0.709405402	0.295386519	2.401617399	0.016322771	0.426002462	BCL2L1	axon
ENSG00000182224	8.041795504	-6.718129692	2.798342246	-2.400753411	0.016361358	0.426002462	CYB5D1	axon
ENSG00000258742	7.842286298	-6.680042456	2.785083206	-2.39850732	0.016462047	0.427788605	AL117192.1	axon
ENSG00000074266	10.8151079	6.786392439	2.833045738	2.395440479	0.016600409	0.430544856	EED	axon
ENSG00000116157	15.42052362	4.685499758	1.959583488	2.391069218	0.016799385	0.432340938	GPX7	axon
ENSG00000120647	8.092241698	-6.727374127	2.81237192	-2.392064179	0.016753912	0.432340938	CCDC77	axon
ENSG00000123685	58.80596377	-2.091143497	0.874512613	-2.39121022	0.016792935	0.432340938	BATF3	axon
ENSG00000263464	17.73302881	3.911961209	1.636042608	2.391112059	0.016797425	0.432340938	PPIAL4C	axon
ENSG00000064547	33.78041824	3.265136894	1.367627294	2.387446425	0.016965875	0.432490218	LPAR2	axon
ENSG00000106571	7.790702319	-6.670638024	2.79191062	-2.389273488	0.01688173	0.432490218	GLI3	axon
ENSG00000154822	9.560555521	-5.977779829	2.503872912	-2.387413435	0.016967398	0.432490218	PLCL2	axon
ENSG00000169714	333.0160644	0.965244282	0.404073715	2.388782654	0.0169043	0.432490218	CNBP	axon
ENSG00000259539	7.789564533	-6.670833348	2.792771899	-2.388606585	0.016912402	0.432490218	AC051619.6	axon
ENSG00000138675	8.301266962	6.404728913	2.686355548	2.384170225	0.017117682	0.433042211	FGF5	axon
ENSG00000152455	10.52494523	6.74923816	2.828617231	2.386055663	0.017030173	0.433042211	SUV39H2	axon
ENSG00000164961	30.29877361	3.115075139	1.306581138	2.384142131	0.017118989	0.433042211	WASHC5	axon
ENSG00000186205	10.72719085	6.775799369	2.841003799	2.385001868	0.017079035	0.433042211	Mar 01	axon
ENSG00000136045	138.0502161	1.392950978	0.585415006	2.379424792	0.017339681	0.436142051	PWP1	axon
ENSG00000162873	138.7033741	1.385892955	0.582426206	2.379516823	0.017335352	0.436142051	KLHDC8A	axon
ENSG00000197948	153.5376163	1.517824196	0.637812003	2.37973602	0.017325044	0.436142051	FCHSD1	axon
ENSG00000275832	246.5626642	1.020229767	0.429091296	2.377651972	0.017423262	0.437419025	ARHGAP23	axon
ENSG00000181222	335.0476986	0.939007469	0.395337819	2.375202732	0.017539314	0.439504874	POLR2A	axon
ENSG00000130287	179.8124915	1.465769223	0.617724232	2.372853687	0.017651255	0.440134888	NCAN	axon
ENSG00000170315	29252.1619	-0.52631564	0.22183099	-2.372597438	0.017663504	0.440134888	UBB	axon
ENSG00000172530	10.40915002	6.730435686	2.835663253	2.373496105	0.017620579	0.440134888	BANP	axon
ENSG00000077454	8.298169488	6.402264568	2.70179934	2.369629925	0.017805898	0.442030584	LRCH4	axon
ENSG00000189067	30.50133326	3.402588181	1.435913219	2.369633581	0.017805722	0.442030584	LITAF	axon
ENSG00000158023	10.39891969	6.729233391	2.846891279	2.363712812	0.018092832	0.448318851	WDR66	axon
ENSG00000104885	114.0361927	1.531169666	0.65024574	2.354755397	0.018534902	0.451844175	DOT1L	axon
ENSG00000111684	50.79343543	2.828845643	1.201613583	2.354205781	0.018562332	0.451844175	LPCAT3	axon
ENSG00000113369	86.48181852	2.611023531	1.107845444	2.356848191	0.01843078	0.451844175	ARRDC3	axon
ENSG00000133805	10.18831821	6.702262767	2.847710721	2.353561658	0.018594524	0.451844175	AMPD3	axon
ENSG00000143942	8.031932599	6.357297298	2.705799345	2.349508033	0.018798238	0.451844175	CHAC2	axon
ENSG00000152082	3049.690622	-0.629273527	0.266890793	-2.357794062	0.018383888	0.451844175	MZT2B	axon
ENSG00000170340	7.998184317	6.351479856	2.702432903	2.350282166	0.018759184	0.451844175	B3GNT2	axon
ENSG00000173890	7.639363737	-6.641462596	2.827057358	-2.349249327	0.018811306	0.451844175	GPR160	axon
ENSG00000183828	663.3150616	-0.811583277	0.344366275	-2.356744361	0.018435934	0.451844175	NUDT14	axon
ENSG00000201654	7.690947716	-6.651062894	2.822884704	-2.356122758	0.018466814	0.451844175	RNU6-7	axon
ENSG00000225972	6059.065972	0.473673755	0.201038566	2.35613377	0.018466266	0.451844175	MTND1P23	axon
ENSG00000234764	8.035641804	6.357039695	2.702996317	2.351849188	0.018680347	0.451844175	E2F6P1	axon
ENSG00000239883	10.28076011	6.711391004	2.855266427	2.350530564	0.018746668	0.451844175	PARGP1	axon
ENSG00000245975	10.44876797	6.734353392	2.865537046	2.350119117	0.018767404	0.451844175	AC090515.2	axon
ENSG00000266916	40.95234179	2.43971065	1.036135134	2.354625927	0.01854136	0.451844175	ZNF793-AS1	axon
ENSG00000278066	8.035641804	6.357039695	2.702996317	2.351849188	0.018680347	0.451844175	AC023491.1	axon
ERCC-00171	1902.300655	-0.708514441	0.300530959	-2.357542278	0.01839636	0.451844175	NA	axon
ENSG00000286311	8.068982266	6.364724724	2.71019244	2.348440144	0.018852229	0.452012707	AL034550.3	axon
ENSG00000126267	9955.615166	-0.566252779	0.241207029	-2.347579927	0.018895819	0.452244448	COX6B1	axon
ENSG00000134115	41.10870319	3.101295776	1.322619331	2.344813585	0.019036595	0.454375558	CNTN6	axon
ENSG00000142632	10.29800102	6.713689148	2.864415443	2.343825217	0.019087114	0.454375558	ARHGEF19	axon
ENSG00000246640	10.29800102	6.713689148	2.864415443	2.343825217	0.019087114	0.454375558	PICART1	axon
ENSG00000109458	7.640501522	-6.64128438	2.841932537	-2.33689023	0.019444893	0.461821571	GAB1	axon
ENSG00000173253	8.037394451	6.357400574	2.720996808	2.336423385	0.019469186	0.461821571	DMRT2	axon
ENSG00000280294	10.01350367	6.677262971	2.860129347	2.334601747	0.019564235	0.4632519	AC011008.2	axon
ENSG00000159248	10.11030577	6.691328847	2.869134119	2.332177086	0.019691377	0.465435724	GJD2	axon
ENSG00000103187	3321.864581	-0.588768978	0.25258472	-2.330976233	0.019754613	0.466103974	COTL1	axon
ENSG00000078804	3789.679844	-0.507394312	0.217833793	-2.329272721	0.019844623	0.467345976	TP53INP2	axon
ENSG00000158615	69.54908009	1.91220921	0.821164776	2.328654693	0.019877366	0.467345976	PPP1R15B	axon
ENSG00000013583	7.985590063	6.347290823	2.728035454	2.326689271	0.019981809	0.468921406	HEBP1	axon
ENSG00000133028	63.28273123	1.942240495	0.835144562	2.32563389	0.02003809	0.468921406	SCO1	axon
ENSG00000175324	114.932747	1.527336762	0.656802429	2.325412779	0.020049899	0.468921406	LSM1	axon
ENSG00000148248	88.29584706	1.623198226	0.69826367	2.324620763	0.020092248	0.469088884	SURF4	axon
ENSG00000234750	9.112715137	-5.905026703	2.541980356	-2.323002493	0.020179019	0.470291077	AC012618.2	axon
ENSG00000285219	9.982731494	6.669697605	2.873909253	2.320775298	0.020298974	0.472261129	HULC	axon
ENSG00000177853	9.838689122	6.651820801	2.873356627	2.315000073	0.020612928	0.478310996	ZNF518A	axon
ENSG00000183826	128.6547818	1.359858587	0.587494613	2.314674139	0.020630772	0.478310996	BTBD9	axon
ENSG00000083290	366.9628621	0.883711479	0.382061836	2.313006419	0.020722286	0.478652252	ULK2	axon
ENSG00000115392	10.39056383	6.729638022	2.909321171	2.31312998	0.020715494	0.478652252	FANCL	axon
ENSG00000184900	1424.959622	-0.56088575	0.242551023	-2.312444382	0.020753207	0.478652252	SUMO3	axon
ENSG00000088002	7.381443839	-6.592492087	2.854827065	-2.309243936	0.020930049	0.481066345	SULT2B1	axon
ENSG00000254685	9.869543841	6.654473621	2.881353855	2.309495451	0.020916104	0.481066345	FPGT	axon
ENSG00000147789	9.832494174	6.64859568	2.882387993	2.306627593	0.02107559	0.483135374	ZNF7	axon
ENSG00000189014	9.858905696	6.654247401	2.88521829	2.306323728	0.02109255	0.483135374	SHLD2P3	axon
ENSG00000169129	7.709856395	6.298930265	2.741255327	2.297826913	0.021571642	0.493261689	AFAP1L2	axon
ENSG00000121406	12.95138812	4.698678409	2.046731828	2.29569812	0.021693148	0.495190678	ZNF549	axon
ENSG00000139364	61.72600516	-2.10482262	0.917848087	-2.293214584	0.021835654	0.496576285	TMEM132B	axon
ENSG00000178531	2450.188381	-0.626112558	0.273030918	-2.293192884	0.021836903	0.496576285	CTXN1	axon
ENSG00000233932	7.376892698	-6.59329422	2.875783983	-2.292694535	0.021865597	0.496576285	CTXN2	axon
ENSG00000112144	45.45876026	2.324911134	1.014546247	2.291577284	0.021930048	0.497192965	ICK	axon
ENSG00000160352	7.277138095	-6.572642722	2.869923809	-2.290180213	0.022010872	0.497360964	ZNF714	axon
ENSG00000253305	112.7187231	1.485681805	0.648724175	2.290159456	0.022012075	0.497360964	PCDHGB6	axon
ENSG00000104897	167.693011	-1.249154748	0.546504397	-2.285717654	0.022270782	0.499817832	SF3A2	axon
ENSG00000117069	156.9937847	-1.347852047	0.589609977	-2.286006172	0.022253898	0.499817832	ST6GALNAC5	axon
ENSG00000140961	7.279413666	-6.572224398	2.87313284	-2.28747669	0.022168015	0.499817832	OSGIN1	axon
ENSG00000146267	146.8675367	1.43702941	0.628540172	2.286296843	0.022236898	0.499817832	FAXC	axon
ENSG00000117481	43.64407265	2.253230552	0.986514775	2.284031226	0.022369696	0.500452937	NSUN4	axon
ENSG00000229117	39262.86124	-0.536280786	0.234803545	-2.283955237	0.022374162	0.500452937	RPL41	axon
ENSG00000108684	223.2159793	1.035606927	0.454358697	2.279271716	0.022650918	0.50142673	ASIC2	axon
ENSG00000112695	14854.57186	-0.527388503	0.232070964	-2.272531182	0.023054447	0.50142673	COX7A2	axon
ENSG00000114200	50.3365057	2.29575886	1.01346471	2.26525782	0.023496863	0.50142673	BCHE	axon
ENSG00000117411	1173.908133	-0.702491122	0.309576976	-2.269196929	0.023256353	0.50142673	B4GALT2	axon
ENSG00000119599	9.533853831	6.606668139	2.919915727	2.262622883	0.023658946	0.50142673	DCAF4	axon
ENSG00000122218	382.3937328	0.914946217	0.401138377	2.280874304	0.022555886	0.50142673	COPA	axon
ENSG00000125743	5432.638698	-0.542810604	0.238132313	-2.279449593	0.022640353	0.50142673	SNRPD2	axon
ENSG00000130600	67.79319492	-2.640073141	1.16328268	-2.269502665	0.023237775	0.50142673	H19	axon
ENSG00000133103	9.7100953	6.632176971	2.912498753	2.277143282	0.022777671	0.50142673	COG6	axon
ENSG00000133107	7.175107922	-6.552091228	2.885615282	-2.270604564	0.023170927	0.50142673	TRPC4	axon
ENSG00000138835	170.937837	1.285106689	0.565228551	2.273605406	0.022989722	0.50142673	RGS3	axon
ENSG00000146007	1498.59441	-0.560464313	0.247414184	-2.265287716	0.023495029	0.50142673	ZMAT2	axon
ENSG00000155636	9.437051733	6.591744305	2.910497435	2.264817081	0.023523907	0.50142673	RBM45	axon
ENSG00000163013	1022.974633	0.69351069	0.305701426	2.268588337	0.023293372	0.50142673	FBXO41	axon
ENSG00000164093	36.70877971	-2.744098158	1.211153679	-2.265689487	0.023470402	0.50142673	PITX2	axon
ENSG00000165259	9.37046333	-6.938869607	3.043256285	-2.280080597	0.022602909	0.50142673	HDX	axon
ENSG00000167178	292.647804	0.903303214	0.398462293	2.266972884	0.023391882	0.50142673	ISLR2	axon
ENSG00000172340	9.507116585	6.599786811	2.911167531	2.267058402	0.023386658	0.50142673	SUCLG2	axon
ENSG00000172936	28.48862147	3.297843899	1.451083984	2.272676106	0.023045706	0.50142673	MYD88	axon
ENSG00000173404	7.273724739	-6.573225962	2.904429109	-2.263173146	0.023625018	0.50142673	INSM1	axon
ENSG00000174403	50.69332055	2.062160743	0.909170459	2.26817834	0.023318339	0.50142673	MIR1-1HG-AS1	axon
ENSG00000178338	7.333273216	-6.581916445	2.896930769	-2.272030977	0.023084639	0.50142673	ZNF354B	axon
ENSG00000196646	9.55985798	6.610545346	2.910591494	2.271203417	0.023134667	0.50142673	ZNF136	axon
ENSG00000198919	74.45105097	2.055833245	0.905947765	2.269262449	0.023252371	0.50142673	DZIP3	axon
ENSG00000221983	14018.11467	-0.577428096	0.253104153	-2.281385313	0.022525656	0.50142673	UBA52	axon
ENSG00000231414	294.6266445	-1.121593124	0.493165195	-2.274274697	0.022949476	0.50142673	AC016700.2	axon
ENSG00000236144	24.83058576	3.71229229	1.639414638	2.264401088	0.023549457	0.50142673	TMEM147-AS1	axon
ENSG00000250131	34.71248008	-3.597163776	1.584046717	-2.270869752	0.023154864	0.50142673	AC078881.1	axon
ENSG00000265241	624.8320284	0.83259571	0.364969123	2.281277122	0.022532054	0.50142673	RBM8A	axon
ENSG00000266947	9.506586951	6.599296059	2.915878051	2.263227729	0.023621655	0.50142673	AC022916.1	axon
ENSG00000270673	7.807474133	6.313588561	2.783692956	2.268062125	0.02332542	0.50142673	YTHDF3-AS1	axon
ENSG00000278887	9.572860055	6.61247857	2.906591665	2.27499399	0.02290629	0.50142673	AC106782.7	axon
ENSG00000279228	9.572860055	6.61247857	2.906591665	2.27499399	0.02290629	0.50142673	AC133555.5	axon
ENSG00000127415	9.456860934	6.592277071	2.915601832	2.261034754	0.023757105	0.501563491	IDUA	axon
ENSG00000128524	5465.145269	-0.55246539	0.244416708	-2.260342161	0.023800023	0.501563491	ATP6V1F	axon
ENSG00000149328	9.216849177	-6.915027259	3.060547517	-2.259408561	0.023857982	0.501563491	GLB1L2	axon
ENSG00000164692	7.125799513	-6.541384723	2.898954758	-2.256463198	0.024041638	0.501563491	COL1A2	axon
ENSG00000170385	16.37129697	5.057074085	2.239811678	2.257812179	0.023957372	0.501563491	SLC30A1	axon
ENSG00000178235	51.27943659	2.061994326	0.913538097	2.257151981	0.02399858	0.501563491	SLITRK1	axon
ENSG00000215271	7.693960756	6.292916817	2.784577262	2.259918194	0.023826328	0.501563491	HOMEZ	axon
ENSG00000216285	830.8636533	-0.619462819	0.274115101	-2.259863893	0.023829699	0.501563491	AC078819.1	axon
ENSG00000272702	7.125799513	-6.541384723	2.898954758	-2.256463198	0.024041638	0.501563491	AC010913.1	axon
ENSG00000286677	7.749270439	6.30413692	2.791581451	2.258267234	0.023929004	0.501563491	AP006545.3	axon
ENSG00000110328	9.406605282	6.584728437	2.920336588	2.254784077	0.024146885	0.502972073	GALNT18	axon
ENSG00000226976	8182.712078	-0.514522995	0.228339361	-2.2533259	0.024238608	0.504094979	COX6A1P2	axon
ENSG00000031698	811.0085314	0.688060361	0.305528893	2.252030419	0.02432035	0.50459145	SARS	axon
ENSG00000170185	12.43953874	4.640964665	2.061049472	2.25174831	0.024338182	0.50459145	USP38	axon
ENSG00000178809	9.233915958	-6.914221439	3.075879088	-2.247884667	0.024583545	0.508207	TRIM73	axon
ENSG00000187653	5446.737024	-0.439854215	0.19568192	-2.247802025	0.024588817	0.508207	TMSB4XP8	axon
ENSG00000111786	363.9977035	0.821230219	0.366449218	2.241047813	0.025022978	0.515020988	SRSF9	axon
ENSG00000156026	46.82395501	2.258971037	1.008077016	2.240871481	0.025034401	0.515020988	MCU	axon
ENSG00000169814	9.30609398	6.56951246	2.930748811	2.241581549	0.02498843	0.515020988	BTD	axon
ENSG00000234224	7.021493769	-6.520812989	2.910909737	-2.240128887	0.025082557	0.515216584	TMEM229A	axon
ENSG00000148335	281.1940059	-1.070448856	0.478219673	-2.238404057	0.025194718	0.51593054	NTMT1	axon
ENSG00000197124	7.516985743	6.261152413	2.797135974	2.238415462	0.025193975	0.51593054	ZNF682	axon
ENSG00000121766	450.6926717	0.905442451	0.405182771	2.234651907	0.02544021	0.519362087	ZCCHC17	axon
ENSG00000137955	94.56415141	1.704895314	0.762860114	2.234872793	0.025425701	0.519362087	RABGGTB	axon
ENSG00000181378	9.630655929	6.621356632	2.96444109	2.233593595	0.025509826	0.519986983	CFAP65	axon
ENSG00000066557	85.57709906	1.973279115	0.885260141	2.229038701	0.02581133	0.52127097	LRRC40	axon
ENSG00000076242	221.8014049	1.011665519	0.453957367	2.228547421	0.025844033	0.52127097	MLH1	axon
ENSG00000123360	67.11721616	1.766114701	0.792043999	2.229818929	0.025759466	0.52127097	PDE1B	axon
ENSG00000159307	21.43897894	3.548764576	1.591458411	2.22988207	0.025755273	0.52127097	SCUBE1	axon
ENSG00000230654	7.17055678	-6.552862115	2.93952505	-2.229224791	0.025798952	0.52127097	MTCO2P25	axon
ENSG00000232527	121.3705916	1.651131235	0.740912675	2.228509906	0.025846531	0.52127097	AC245595.1	axon
ERCC-00060	218.0476339	-1.034815615	0.463916223	-2.230608812	0.025707053	0.52127097	NA	axon
ENSG00000090857	255.2770222	1.047668404	0.47074191	2.225568578	0.026043093	0.522818192	PDPR	axon
ENSG00000125746	472.9471947	0.906256451	0.407779283	2.222419061	0.026254998	0.522818192	EML2	axon
ENSG00000130813	9.194007526	6.551340425	2.947679579	2.222541579	0.026246727	0.522818192	C19orf66	axon
ENSG00000132718	930.6247068	0.61668788	0.27699906	2.226317592	0.025992916	0.522818192	SYT11	axon
ENSG00000166206	291.4287661	1.059048336	0.476417926	2.222939729	0.026219864	0.522818192	GABRB3	axon
ENSG00000167553	1915.159104	-0.656985794	0.295273527	-2.225007437	0.026080739	0.522818192	TUBA1C	axon
ENSG00000176170	9.334869879	6.574113326	2.958507098	2.22210497	0.026276212	0.522818192	SPHK1	axon
ENSG00000226067	124.6718102	1.36417043	0.61341068	2.223910464	0.026154469	0.522818192	LINC00623	axon
ENSG00000282458	54.06498363	-1.905067605	0.857009602	-2.222924457	0.026220894	0.522818192	WASH5P	axon
ENSG00000082293	9.028717826	-6.881791191	3.099549356	-2.220255398	0.026401436	0.523746338	COL19A1	axon
ENSG00000221944	9.074420567	6.53517161	2.942967353	2.22060622	0.026377644	0.523746338	TIGD1	axon
ENSG00000112624	32.57594225	3.884151856	1.750131157	2.219349013	0.02646299	0.52418739	BICRAL	axon
ENSG00000197548	99.24453649	1.567296561	0.706648428	2.217929735	0.026559624	0.525320984	ATG7	axon
ENSG00000124459	7.33051395	6.22697519	2.80884417	2.216917285	0.026628744	0.525675998	ZNF45	axon
ENSG00000162433	109.5969798	1.413152088	0.637556625	2.216512278	0.026656438	0.525675998	AK4	axon
ENSG00000165588	15.80421335	4.415761392	1.994111248	2.214400725	0.026801225	0.52619607	OTX2	axon
ENSG00000175115	1326.922784	-0.620146736	0.280046364	-2.21444309	0.026798313	0.52619607	PACS1	axon
ENSG00000272341	9.048416418	6.531097931	2.947881406	2.215522619	0.026724214	0.52619607	AL137003.2	axon
ENSG00000041982	6.916050239	-6.500149269	2.947615103	-2.20522322	0.027438435	0.530118509	TNC	axon
ENSG00000099817	2181.997553	-0.546658438	0.247460906	-2.209069897	0.02716978	0.530118509	POLR2E	axon
ENSG00000112306	17932.60073	-0.433995483	0.196496268	-2.208670354	0.027197578	0.530118509	RPS12	axon
ENSG00000118655	6.86674183	-6.489064204	2.939389712	-2.207622956	0.027270568	0.530118509	DCLRE1B	axon
ENSG00000120509	1142.677906	-0.651744418	0.294793564	-2.210850224	0.027046211	0.530118509	PDZD11	axon
ENSG00000143502	273.7489603	-0.947893738	0.429035678	-2.209358771	0.027149696	0.530118509	SUSD4	axon
ENSG00000146006	21.02495915	4.092333157	1.855393754	2.205641335	0.027409122	0.530118509	LRRTM2	axon
ENSG00000149782	39.90604912	-2.831796005	1.283387055	-2.206501924	0.027348876	0.530118509	PLCB3	axon
ENSG00000171700	6.869017401	-6.488618667	2.939667157	-2.20726304	0.027295688	0.530118509	RGS19	axon
ENSG00000186088	9.171304761	6.548478217	2.967813112	2.206499523	0.027349044	0.530118509	GSAP	axon
ENSG00000213626	2244.811904	-0.474247478	0.215030729	-2.205487007	0.027419939	0.530118509	LBH	axon
ENSG00000134779	4556.994783	-0.544945796	0.247269607	-2.203852717	0.027534704	0.53120859	TPGS2	axon
ENSG00000117425	6.865604045	-6.489281205	2.94683326	-2.202120253	0.027656815	0.532024536	PTCH2	axon
ENSG00000170549	94.01975818	-1.490287483	0.676670954	-2.20238134	0.027638383	0.532024536	IRX1	axon
ENSG00000121931	8.993922376	6.519370447	2.961415044	2.201437606	0.027705059	0.532184645	LRIF1	axon
ENSG00000273312	9.299369398	6.565703004	2.983843676	2.20041789	0.02777726	0.532803812	AL121749.1	axon
ENSG00000122406	6074.752901	0.404151757	0.183777467	2.199136621	0.027868209	0.533524928	RPL5	axon
ENSG00000174669	6.816295636	-6.478100018	2.946249744	-2.198761334	0.027894897	0.533524928	SLC29A2	axon
ENSG00000101639	8.756006718	-6.841042243	3.115325135	-2.195932029	0.028096809	0.534354151	CEP192	axon
ENSG00000105982	8.943666724	6.511429736	2.965600815	2.195652801	0.028116804	0.534354151	RNF32	axon
ENSG00000142173	23.27690031	-3.830246754	1.74545223	-2.194415114	0.02820558	0.534354151	COL6A2	axon
ENSG00000176826	8.93046074	6.509956045	2.966710347	2.194334897	0.028211342	0.534354151	FKBP9P1	axon
ENSG00000177600	17315.85266	-0.51621381	0.235042574	-2.196256627	0.02807358	0.534354151	RPLP2	axon
ENSG00000245598	9.04499322	6.52821674	2.971302184	2.19708947	0.028014057	0.534354151	DACT3-AS1	axon
ENSG00000284874	8.873601872	6.502914185	2.963642133	2.194230576	0.028218837	0.534354151	AC000093.1	axon
ENSG00000204256	636.6443741	0.658202488	0.300249224	2.192187142	0.028365997	0.535619121	BRD2	axon
ENSG00000205534	224.5233949	-0.994577747	0.453669545	-2.192295599	0.028358169	0.535619121	SMG1P2	axon
ENSG00000095713	170.3063969	1.212415021	0.554056203	2.188252769	0.028651195	0.540239156	CRTAC1	axon
ENSG00000166105	6.763573871	-6.467501356	2.961184155	-2.184092923	0.028955421	0.542903955	GLB1L3	axon
ENSG00000166762	6.763573871	-6.467501356	2.961184155	-2.184092923	0.028955421	0.542903955	CATSPER2	axon
ENSG00000224420	6.766987228	-6.466826548	2.960360089	-2.184472953	0.028927513	0.542903955	ADM5	axon
ENSG00000263528	8.841810147	6.497283588	2.973579758	2.185003974	0.028888555	0.542903955	IKBKE	axon
ENSG00000049239	8.86687729	6.498751686	2.977138758	2.18288505	0.029044276	0.543577325	H6PD	axon
ENSG00000226953	8.821593574	6.494566904	2.975750904	2.182496827	0.029072885	0.543577325	NCKAP5-AS2	axon
ENSG00000139220	244.0368775	-1.134523648	0.520296395	-2.180533364	0.029217949	0.54552447	PPFIA2	axon
ENSG00000202354	8.808591499	6.49247069	2.979660061	2.178929997	0.029336869	0.546978741	RNY3	axon
ENSG00000119640	185.8172117	1.127021614	0.51754267	2.17763999	0.02943285	0.548001846	ACYP1	axon
ENSG00000102908	8.602392565	-6.81551232	3.134625256	-2.174267022	0.029685088	0.550433092	NFAT5	axon
ENSG00000106536	35.75929741	2.434165388	1.11954896	2.174237549	0.0296873	0.550433092	POU6F2	axon
ENSG00000162695	8.711789401	6.476285157	2.978508421	2.174338374	0.029679733	0.550433092	SLC30A7	axon
ENSG00000131116	2770.198467	-0.518843302	0.239042118	-2.170509972	0.029968234	0.551942677	ZNF428	axon
ENSG00000133636	7.981932295	-5.708056082	2.62994262	-2.170410882	0.029975733	0.551942677	NTS	axon
ENSG00000134250	9.723709552	6.629922266	3.052960082	2.171637391	0.029883024	0.551942677	NOTCH2	axon
ENSG00000210082	1273314.457	-0.372822964	0.17174535	-2.17078928	0.029947105	0.551942677	MT-RNR2	axon
ENSG00000269028	885.3820358	-0.57767097	0.26589523	-2.172551085	0.029814121	0.551942677	MTRNR2L12	axon
ENSG00000082014	1964.29306	-0.651282373	0.30038602	-2.168151409	0.030147168	0.552472511	SMARCD3	axon
ENSG00000122257	43.23584775	2.143822892	0.989102821	2.167441893	0.030201176	0.552472511	RBBP6	axon
ENSG00000152503	326.8558924	-0.904188732	0.417191919	-2.167320817	0.0302104	0.552472511	TRIM36	axon
ENSG00000257923	1973.497413	-0.532324644	0.245533998	-2.168028245	0.030156538	0.552472511	CUX1	axon
ENSG00000263002	6.944039102	6.146548544	2.836035013	2.167303477	0.030211722	0.552472511	ZNF234	axon
ENSG00000117153	200.0192785	1.028830318	0.475090938	2.165543972	0.030346052	0.553909224	KLHL12	axon
ENSG00000140398	6.661543698	-6.445386175	2.976826941	-2.165186725	0.030373389	0.553909224	NEIL1	axon
ENSG00000070950	8.983284678	6.51595939	3.011813149	2.163467343	0.030505253	0.55479608	RAD18	axon
ENSG00000231064	8.618321561	-6.814659143	3.149586473	-2.163667898	0.030489846	0.55479608	AC234582.1	axon
ENSG00000145198	374.9862479	-0.801202549	0.370461911	-2.162712347	0.030563311	0.555094683	VWA5B2	axon
ENSG00000161653	7.49994874	6.257221697	2.894714231	2.161602562	0.030648824	0.55513515	NAGS	axon
ENSG00000162543	8.703312172	6.47171875	2.993524166	2.161906299	0.030625399	0.55513515	UBXN10	axon
ENSG00000131016	7046.954748	-0.587110481	0.271737924	-2.160576166	0.030728094	0.555815772	AKAP12	axon
ENSG00000245812	6.893783451	6.13634593	2.841072417	2.159869595	0.030782766	0.55605021	LINC02202	axon
ENSG00000173163	261.0146408	0.987565357	0.457388217	2.159140355	0.03083928	0.556317237	COMMD1	axon
ENSG00000174775	1498.043213	-0.662671743	0.306994957	-2.158575341	0.030883128	0.556355369	HRAS	axon
ENSG00000230532	11.08118059	6.82324076	3.162816663	2.157330471	0.030979924	0.557345982	AC091133.1	axon
ENSG00000075035	6.612235289	-6.433851189	2.983747328	-2.156298936	0.03106033	0.55767851	WSCD2	axon
ENSG00000175985	185.2762864	1.065192606	0.494120371	2.155735055	0.031104359	0.55767851	PLEKHD1	axon
ENSG00000250486	8.743581126	6.481926183	3.007177701	2.155484919	0.031123908	0.55767851	FAM218A	axon
ENSG00000174469	483.7007026	0.856578784	0.397838523	2.15308155	0.03131227	0.560300499	CNTNAP2	axon
ENSG00000225206	8.448778412	-6.789522292	3.154485784	-2.152338846	0.031370676	0.560593146	MIR137HG	axon
ENSG00000135549	1374.235101	0.539026605	0.250505364	2.151756737	0.031416519	0.560660794	PKIB	axon
ENSG00000267226	8.607772804	6.459231112	3.002856473	2.151028919	0.031473917	0.560934212	AC104971.1	axon
ENSG00000184216	750.2773946	0.70344442	0.327150798	2.150214595	0.031538244	0.561330218	IRAK1	axon
ENSG00000188486	33.06724983	2.515961338	1.170986209	2.148583235	0.031667452	0.562128895	H2AFX	axon
ENSG00000230658	8.614254207	6.456471669	3.004495811	2.148936819	0.031639409	0.562128895	KLHL7-DT	axon
ENSG00000157833	496.4578789	0.851622072	0.396675866	2.146896609	0.031801514	0.56375795	GAREM2	axon
ENSG00000132141	8.748717701	6.477800472	3.020397799	2.144684542	0.031978078	0.56613513	CCT6B	axon
ENSG00000014919	33.09265209	2.493049793	1.163299784	2.14308455	0.03210631	0.567519906	COX15	axon
ENSG00000261096	8.674210548	6.465650305	3.017599144	2.142647183	0.032141439	0.567519906	AC073476.3	axon
ENSG00000269374	6.892234714	6.134839967	2.864495566	2.14168248	0.032219041	0.568137622	AC011497.2	axon
ENSG00000186076	1479.197022	-0.536180799	0.250553846	-2.139982309	0.032356196	0.569050732	AC012085.1	axon
ENSG00000226608	303.9917147	-0.905225385	0.422987671	-2.140075105	0.032348698	0.569050732	FTLP3	axon
ENSG00000108784	30.61257214	2.857289519	1.337448624	2.136373291	0.032648999	0.573443754	NAGLU	axon
ENSG00000213621	916.2746613	-0.73005036	0.341837681	-2.135663795	0.032706827	0.573703575	RPSAP54	axon
ENSG00000139211	6.510205116	-6.411207549	3.004559632	-2.133826029	0.032857024	0.575580804	AMIGO2	axon
ENSG00000097021	3191.956675	-0.550561268	0.258509341	-2.129753864	0.033191939	0.57745047	ACOT7	axon
ENSG00000126432	8320.898698	-0.490784204	0.230561979	-2.128643267	0.033283786	0.57745047	PRDX5	axon
ENSG00000167085	2022.811273	-0.555493749	0.260877519	-2.129327783	0.033227151	0.57745047	PHB	axon
ENSG00000172318	8.432958259	6.429597109	3.018138534	2.13031875	0.033145307	0.57745047	B3GALT1	axon
ENSG00000225548	6.511342901	-6.410977475	3.0129594	-2.127800818	0.033353602	0.57745047	LINC01980	axon
ENSG00000227210	7.192015974	6.194942797	2.910090001	2.128780483	0.033272426	0.57745047	AC079145.1	axon
ENSG00000236502	12.06121584	4.597801305	2.157905632	2.130677652	0.033115707	0.57745047	SIX3-AS1	axon
ENSG00000279675	6.511342901	-6.410977475	3.0129594	-2.127800818	0.033353602	0.57745047	AC080100.1	axon
ENSG00000286872	6.718816604	-6.45532175	3.027848859	-2.13198282	0.033008259	0.57745047	AC024270.5	axon
ENSG00000069493	8.404060546	6.422659261	3.024588629	2.123481917	0.033713489	0.578412082	CLEC2D	axon
ENSG00000074201	117.0549163	1.273980447	0.600239399	2.122453891	0.033799641	0.578412082	CLNS1A	axon
ENSG00000102886	8.441110212	6.429542164	3.027600872	2.123642593	0.033700041	0.578412082	GDPD3	axon
ENSG00000136738	130.1166582	1.233981563	0.581365774	2.122556259	0.033791054	0.578412082	STAM	axon
ENSG00000159398	8.336156161	6.412679815	3.019069854	2.124058112	0.033665285	0.578412082	CES5A	axon
ENSG00000221823	133.836566	-1.259842721	0.593279877	-2.123521747	0.033710155	0.578412082	PPP3R1	axon
ENSG00000260306	8.430472515	6.425776334	3.022472109	2.126000208	0.033503242	0.578412082	AC092375.2	axon
ENSG00000260973	8.430472515	6.425776334	3.022472109	2.126000208	0.033503242	0.578412082	AC009021.2	axon
ENSG00000286214	6.458621136	-6.39986945	3.012996388	-2.124087993	0.033662786	0.578412082	AUXG01000058.1	axon
ENSG00000107130	5990.286357	-0.423704027	0.19986262	-2.119976347	0.03400804	0.579917374	NCS1	axon
ENSG00000189043	17336.715	-0.466031273	0.219878091	-2.119498444	0.034048365	0.579917374	NDUFA4	axon
ENSG00000261889	6.459758922	-6.399634964	3.019633536	-2.119341598	0.034061609	0.579917374	AC108134.2	axon
ENSG00000281398	8.4436785	6.427349174	3.032406105	2.119554226	0.034043656	0.579917374	SNHG4	axon
ENSG00000198723	6.512480687	-6.410763163	3.029884069	-2.115844374	0.034358046	0.584218249	TEX45	axon
ENSG00000087074	447.3103323	0.728673599	0.344591474	2.114601358	0.034463938	0.584802378	PPP1R15A	axon
ENSG00000287637	6.45520778	-6.400571504	3.027117205	-2.114411524	0.034480134	0.584802378	AP001437.2	axon
ENSG00000197980	8.473391853	6.431768465	3.042685145	2.113846211	0.034528405	0.584876953	LEKR1	axon
ENSG00000106565	89.77285274	1.891296866	0.894949975	2.113298977	0.034575186	0.584926153	TMEM176B	axon
ENSG00000107611	6.666756697	6.089310158	2.883187506	2.112006294	0.034685909	0.586026104	CUBN	axon
ENSG00000162129	125.3734728	1.39142057	0.65896808	2.11151437	0.034728124	0.586026104	CLPB	axon
ENSG00000142609	6.717420168	6.097564425	2.889452552	2.110283632	0.034833933	0.586192416	CFAP74	axon
ENSG00000161544	606.6963676	0.721027508	0.341823534	2.109355955	0.034913868	0.586192416	CYGB	axon
ENSG00000165795	242.2128291	-1.032123252	0.489292384	-2.109420228	0.034908325	0.586192416	NDRG2	axon
ENSG00000259802	8.3988847	6.419231539	3.041996754	2.110203283	0.03484085	0.586192416	AC012640.2	axon
ENSG00000135838	8.141550106	-6.73609347	3.195994989	-2.107667094	0.035059796	0.587902056	NPL	axon
ENSG00000108924	8.583399488	6.453438252	3.064231692	2.106054274	0.035199638	0.588441369	HLF	axon
ENSG00000145864	14.61891312	4.892047521	2.322822825	2.106078634	0.035197522	0.588441369	GABRB2	axon
ENSG00000229980	8.368029982	6.416132354	3.046930057	2.105769491	0.03522438	0.588441369	TOB1-AS1	axon
ENSG00000104814	8.291362361	6.404443596	3.042211423	2.105193462	0.035274471	0.588540645	MAP4K1	axon
ENSG00000162813	48.87073662	2.558419073	1.215771969	2.104357675	0.035347259	0.588749233	BPNT1	axon
ENSG00000231233	8.200347839	6.388810497	3.036454837	2.104036069	0.035375301	0.588749233	CFAP58-DT	axon
ENSG00000150760	6.594206101	6.0728184	2.888503276	2.102410079	0.035517369	0.588908019	DOCK1	axon
ENSG00000172380	6.62950312	6.081457345	2.891305178	2.103360583	0.035434261	0.588908019	GNG12	axon
ENSG00000172878	8.31736651	6.408875521	3.048262242	2.102468558	0.035512251	0.588908019	METAP1D	axon
ENSG00000230725	8.354945811	6.416369237	3.053330609	2.101432848	0.035602987	0.58959431	AL035252.2	axon
ENSG00000060709	149.5751125	1.289880546	0.614568834	2.098838201	0.035831166	0.589862446	RIMBP2	axon
ENSG00000131174	4591.535884	-0.463540296	0.220728114	-2.100050996	0.035724355	0.589862446	COX7B	axon
ENSG00000161036	118.999794	1.348669896	0.642683002	2.098499403	0.035861053	0.589862446	LRWD1	axon
ENSG00000165410	296.0057065	0.862033961	0.410838265	2.098231921	0.035884663	0.589862446	CFL2	axon
ENSG00000169020	5581.458395	-0.472816877	0.22519738	-2.099566512	0.035766991	0.589862446	ATP5ME	axon
ENSG00000171724	5756.798008	0.4413203	0.210209192	2.099433878	0.035778671	0.589862446	VAT1L	axon
ENSG00000144713	48658.19454	-0.491924737	0.234507444	-2.097693482	0.035932231	0.58991696	RPL32	axon
ENSG00000085719	32.847468	-2.367332904	1.129559149	-2.095802514	0.036099713	0.59193761	CPNE3	axon
ENSG00000123191	14.36156173	4.865894624	2.325972104	2.091983225	0.036440016	0.592357688	ATP7B	axon
ENSG00000134256	6.305006983	-6.365067917	3.04343477	-2.091409345	0.036491385	0.592357688	CD101	axon
ENSG00000139168	65.26442901	1.709337343	0.817242801	2.091590578	0.036475156	0.592357688	ZCRB1	axon
ENSG00000140463	113.1859103	1.478727314	0.706939187	2.091731993	0.036462497	0.592357688	BBS4	axon
ENSG00000163794	13.70271122	-4.315973036	2.062471284	-2.092622123	0.0363829	0.592357688	UCN	axon
ENSG00000165527	30.12223383	2.642872713	1.261807552	2.094513311	0.036214279	0.592357688	ARF6	axon
ENSG00000234494	6.869939769	6.129339077	2.931251479	2.091031466	0.036525243	0.592357688	SP2-AS1	axon
ENSG00000242067	8.730155434	-4.886676246	2.333476869	-2.094160997	0.036245641	0.592357688	RPL9P28	axon
ERCC-00116	6.303869198	-6.365312561	3.041684599	-2.092693162	0.036376554	0.592357688	NA	axon
ENSG00000249992	11.97186424	-4.385793316	2.103972557	-2.084529716	0.03711201	0.601142414	TMEM158	axon
ENSG00000078246	8.091888941	6.367019977	3.058290219	2.081888742	0.037352633	0.604305771	TULP3	axon
ENSG00000109736	847.739703	-0.601065085	0.288802927	-2.0812292	0.037412932	0.604547633	MFSD10	axon
ENSG00000230185	8.115406899	6.371319913	3.062432456	2.080476877	0.037481814	0.604927442	C9orf147	axon
ENSG00000072657	8.105094926	6.368641457	3.063917979	2.078593977	0.037654685	0.606058722	TRHDE	axon
ENSG00000166136	481.0896486	-0.788880649	0.379504979	-2.078709615	0.037644049	0.606058722	NDUFB8	axon
ENSG00000233381	8.025533293	6.357663381	3.05917403	2.078228737	0.037688296	0.606058722	AK4P3	axon
ENSG00000115129	64.58645691	1.701450396	0.819305226	2.076699064	0.037829343	0.607593942	TP53I3	axon
ENSG00000116852	1353.563788	0.590172343	0.284349287	2.075518982	0.037938461	0.608613273	KIF21B	axon
ENSG00000108639	12.99323062	-5.358947103	2.582916521	-2.074765893	0.038008237	0.608828229	SYNGR2	axon
ENSG00000136731	66.90880347	1.891420334	0.911796372	2.074388967	0.038043201	0.608828229	UGGT1	axon
ENSG00000144381	626.2333373	0.68067796	0.328483577	2.072182624	0.038248413	0.611378414	HSPD1	axon
ENSG00000107338	6.201839024	-6.341557204	3.062282211	-2.070859825	0.038371898	0.612617684	SHB	axon
ENSG00000137409	2499.292721	-0.545405338	0.26347558	-2.070041321	0.038448475	0.613106007	MTCH1	axon
ENSG00000168653	7056.09102	-0.417354567	0.201672396	-2.069467989	0.038502192	0.613229061	NDUFS5	axon
ENSG00000166840	7.991377639	6.349319032	3.069480354	2.068532227	0.038590003	0.613894196	GLYATL1	axon
ENSG00000132196	92.36179188	-1.426000931	0.689796526	-2.067277633	0.038708001	0.615037373	HSD17B7	axon
ENSG00000012061	470.7251175	-0.775659091	0.375521447	-2.065552039	0.038870797	0.616888803	ERCC1	axon
ENSG00000162819	18.73466831	3.413204591	1.653396111	2.064359877	0.038983608	0.617601719	BROX	axon
ENSG00000174912	6.481100544	6.046059927	2.929152766	2.064098533	0.039008375	0.617601719	METTL15P1	axon
ENSG00000165476	7.908514622	6.336842986	3.071602102	2.063041623	0.039108674	0.618455195	REEP3	axon
ENSG00000083799	42.74394459	2.070880989	1.004217031	2.062184693	0.039190155	0.619009434	CYLD	axon
ENSG00000063176	210.6202758	1.355470933	0.658795907	2.057497502	0.039638395	0.619558606	SPHK2	axon
ENSG00000076864	163.9080274	1.132589401	0.550482769	2.057447507	0.039643199	0.619558606	RAP1GAP	axon
ENSG00000076928	6.14911726	-6.329907135	3.07578389	-2.057981757	0.039591885	0.619558606	ARHGEF1	axon
ENSG00000087884	6.150255045	-6.329656969	3.072598142	-2.060034107	0.03939528	0.619558606	AAMDC	axon
ENSG00000105088	789.2604478	-0.741341353	0.360065645	-2.058906099	0.039503235	0.619558606	OLFM2	axon
ENSG00000111144	23.08015808	3.354374507	1.628256973	2.060101423	0.039388846	0.619558606	LTA4H	axon
ENSG00000141956	6.15139283	-6.329406084	3.075145786	-2.05824586	0.039566538	0.619558606	PRDM15	axon
ENSG00000152822	8.052270987	6.362140247	3.088621762	2.059863829	0.039411561	0.619558606	GRM1	axon
ENSG00000167414	7.951841781	6.341763122	3.079975092	2.059030652	0.039491302	0.619558606	AC093503.1	axon
ENSG00000138101	332.6114562	-0.831664279	0.404874297	-2.054129604	0.039963149	0.620196445	DTNB	axon
ENSG00000148229	146.7595346	1.160004092	0.564644231	2.054398202	0.039937167	0.620196445	POLE3	axon
ENSG00000160211	591.5229371	-0.686208063	0.333837761	-2.055513613	0.039829422	0.620196445	G6PD	axon
ENSG00000222011	7.964965669	6.346039233	3.087837209	2.055172861	0.039862311	0.620196445	FAM185A	axon
ENSG00000234127	70.94163193	1.796958959	0.874390399	2.055099143	0.03986943	0.620196445	TRIM26	axon
ENSG00000260244	6.198425668	-6.342277525	3.087146763	-2.054413999	0.039935639	0.620196445	AC104083.1	axon
ENSG00000006432	362.9060921	0.75724603	0.368897435	2.052727829	0.040098981	0.620858911	MAP3K9	axon
ENSG00000166831	62.55548843	-1.691304502	0.823896465	-2.052811941	0.04009082	0.620858911	RBPMS2	axon
ENSG00000118197	7.979312571	6.350015833	3.094631722	2.051945563	0.040174953	0.621313573	DDX59	axon
ENSG00000161013	1209.194754	-0.523012508	0.255126533	-2.050012211	0.040363239	0.622780488	MGAT4B	axon
ENSG00000215039	74.34877208	1.89193043	0.922815986	2.050170847	0.040347762	0.622780488	CD27-AS1	axon
ENSG00000006283	7.797529031	-6.670232613	3.262108137	-2.044761342	0.040878393	0.623512418	CACNA1G	axon
ENSG00000119737	6.09753328	-6.317908544	3.0885285	-2.045604741	0.040795275	0.623512418	GPR75	axon
ENSG00000143740	92.19053703	-1.48634038	0.72587498	-2.047653413	0.040593972	0.623512418	SNAP47	axon
ENSG00000147592	7.843504249	6.325124352	3.090643091	2.046539883	0.040703283	0.623512418	LACTB2	axon
ENSG00000152192	59.14573052	2.431943505	1.188933834	2.04548263	0.0408073	0.623512418	POU4F1	axon
ENSG00000168438	7.915729121	6.337502211	3.093115341	2.048905881	0.040471319	0.623512418	CDC40	axon
ENSG00000169169	185.6953566	0.993485504	0.485271364	2.047278243	0.040630773	0.623512418	CPT1C	axon
ENSG00000204054	79.64239083	1.626248454	0.794582408	2.0466706	0.040690438	0.623512418	LINC00963	axon
ENSG00000243746	9.990029473	-4.071813357	1.991297472	-2.044804161	0.040874169	0.623512418	EEF1A1P10	axon
ENSG00000253394	7.797529031	-6.670232613	3.262108137	-2.044761342	0.040878393	0.623512418	LINC00534	axon
ENSG00000186272	7.885486581	6.328389536	3.096325318	2.043838708	0.040969484	0.624187645	ZNF17	axon
ENSG00000128656	449.185471	-0.754351823	0.369469839	-2.041714217	0.041179888	0.624538206	CHN1	axon
ENSG00000137601	26.39405506	-2.619251151	1.282301941	-2.042616537	0.041090413	0.624538206	NEK1	axon
ENSG00000143494	82.86125651	-1.461312878	0.71548909	-2.04239715	0.041112152	0.624538206	VASH2	axon
ENSG00000253276	7.803561018	6.314926332	3.092628129	2.041928764	0.041158598	0.624538206	CCDC71L	axon
ENSG00000092096	449.5347112	0.838148156	0.411099669	2.038795503	0.041470441	0.62823006	SLC22A17	axon
ENSG00000068745	348.1943958	0.795086259	0.390328987	2.036964422	0.041653607	0.629022577	IP6K2	axon
ENSG00000101844	18.77471362	-3.806955812	1.870902493	-2.034823208	0.041868665	0.629022577	ATG4A	axon
ENSG00000103168	23.76343288	2.830531024	1.390058488	2.036267573	0.041723494	0.629022577	TAF1C	axon
ENSG00000103495	4871.032963	-0.515185108	0.25302585	-2.036096741	0.041740642	0.629022577	MAZ	axon
ENSG00000113119	7.773725851	6.308164577	3.103404156	2.032659705	0.042086915	0.629022577	TMCO6	axon
ENSG00000125384	7.766511352	6.307458224	3.100342043	2.034439471	0.041907306	0.629022577	PTGER2	axon
ENSG00000140025	10.96460502	5.391365135	2.650416719	2.034157533	0.041935715	0.629022577	EFCAB11	axon
ENSG00000146083	396.6979419	0.795782193	0.39057999	2.037437183	0.041606251	0.629022577	RNF44	axon
ENSG00000150773	9.840116046	6.650794298	3.270406525	2.033629228	0.041988993	0.629022577	PIH1D2	axon
ENSG00000169727	1180.989286	-0.674809635	0.331854568	-2.033449891	0.042007091	0.629022577	GPS1	axon
ENSG00000175061	19919.44588	-0.397288818	0.195431228	-2.032882983	0.042064347	0.629022577	SNHG29	axon
ENSG00000243477	7.829972988	6.318288744	3.108416079	2.03263932	0.042088976	0.629022577	NAA80	axon
ENSG00000075624	14032.38761	-0.444133774	0.218628886	-2.03145056	0.04220931	0.630114571	ACTB	axon
ENSG00000103671	39.8217168	2.396877953	1.181257461	2.029090213	0.042449103	0.630369562	TRIP4	axon
ENSG00000107959	709.8206389	0.576788237	0.284502709	2.027355867	0.042626032	0.630369562	PITRM1	axon
ENSG00000123933	190.7719841	1.109479694	0.547093401	2.027952982	0.042565047	0.630369562	MXD4	axon
ENSG00000135324	6.315782779	6.008422815	2.963223333	2.027664519	0.042594499	0.630369562	MRAP2	axon
ENSG00000142534	32461.48739	-0.510469517	0.251601971	-2.028877258	0.042470794	0.630369562	RPS11	axon
ENSG00000159403	6.659420384	6.085616965	3.000629823	2.028113204	0.042548696	0.630369562	C1R	axon
ENSG00000166450	10.83458428	5.374230002	2.648783121	2.028943011	0.042464095	0.630369562	PRTG	axon
ENSG00000188352	137.8239238	1.159400776	0.571839015	2.027495056	0.04261181	0.630369562	FOCAD	axon
ENSG00000227615	190.183217	-1.069651419	0.527675138	-2.027102171	0.042651965	0.630369562	AP001324.1	axon
ENSG00000164741	54.79328708	1.735810879	0.85691196	2.025658364	0.042799806	0.63185406	DLC1	axon
ENSG00000205352	123.0093147	1.220660659	0.60305013	2.024144591	0.042955277	0.633447782	PRR13	axon
ENSG00000156687	86.61171648	1.632060832	0.806502674	2.023627303	0.043008514	0.633532038	UNC5D	axon
ENSG00000271643	7.623895904	6.283643495	3.108188756	2.021641537	0.043213398	0.635847465	AC112220.2	axon
ENSG00000084693	1142.334423	-0.637241303	0.315545355	-2.019491945	0.043436114	0.637643235	AGBL5	axon
ENSG00000116685	39.07342079	2.165080332	1.073152512	2.017495471	0.043643833	0.637643235	KIAA2013	axon
ENSG00000173660	8114.377853	-0.385838639	0.191161633	-2.018389535	0.043550708	0.637643235	UQCRH	axon
ENSG00000185088	133.3116692	1.241653183	0.615458806	2.017443198	0.043649283	0.637643235	RPS27L	axon
ENSG00000226137	60.87502708	1.995318876	0.988137284	2.019272938	0.043458859	0.637643235	BAIAP2-DT	axon
ENSG00000286948	6.607615996	6.073466486	3.00914569	2.018335804	0.0435563	0.637643235	AP000867.5	axon
ENSG00000288075	6.192772621	5.980821167	2.964850575	2.017242021	0.043670263	0.637643235	AC108519.1	axon
ENSG00000182809	2317.394527	-0.638928324	0.31691375	-2.016095308	0.043790011	0.638692158	CRIP2	axon
ENSG00000287670	7.558885531	6.271508593	3.114034341	2.013949721	0.044014813	0.641269362	AC108479.3	axon
ENSG00000133710	5.943919127	-6.281047855	3.120358064	-2.012925352	0.044122483	0.642136268	SPINK5	axon
ENSG00000170231	122.8603534	1.381432792	0.686603843	2.011979407	0.044222108	0.642520902	FABP6	axon
ENSG00000276141	7.545883456	6.269067842	3.116211552	2.011759387	0.044245307	0.642520902	WHAMMP3	axon
ENSG00000147010	802.6981455	0.606869907	0.301770151	2.011033582	0.04432191	0.642932946	SH3KBP1	axon
ENSG00000254226	7.532881382	6.266622368	3.118736419	2.009346584	0.044500391	0.644501204	LINC01933	axon
ENSG00000271855	5.947332483	-6.280273842	3.1259167	-2.009098272	0.044526713	0.644501204	AC073195.1	axon
ENSG00000102981	186.6510982	-1.088001473	0.54213043	-2.00689984	0.044760329	0.647179983	PARD6A	axon
ENSG00000091129	277.0948388	-1.141256279	0.569291113	-2.004697161	0.044995432	0.647652968	NRCAM	axon
ENSG00000104983	6.079259244	5.954809853	2.971588757	2.003914518	0.045079218	0.647652968	CCDC61	axon
ENSG00000116857	535.3950185	-0.65767098	0.328160359	-2.004114639	0.045057782	0.647652968	TMEM9	axon
ENSG00000135541	56.57927907	-1.795535673	0.89810247	-1.999254798	0.045580792	0.647652968	AHI1	axon
ENSG00000140836	86.02800538	-1.488061096	0.742976425	-2.002837568	0.045194726	0.647652968	ZFHX3	axon
ENSG00000147421	7.589332429	6.276268843	3.133218194	2.003138133	0.045162464	0.647652968	HMBOX1	axon
ENSG00000152767	2106.090309	-0.423009174	0.211481869	-2.000214847	0.045477069	0.647652968	FARP1	axon
ENSG00000176055	36.75830134	2.173350451	1.087187904	1.999056872	0.045602201	0.647652968	MBLAC2	axon
ENSG00000177125	34.37140454	2.228471898	1.112254858	2.003562297	0.045116968	0.647652968	ZBTB34	axon
ENSG00000185347	5.894610719	-6.268111927	3.127666198	-2.004085964	0.045060853	0.647652968	TEDC1	axon
ENSG00000187860	169.3138654	-1.127061482	0.563840251	-1.998902136	0.045618944	0.647652968	CCDC157	axon
ENSG00000197324	25.96711805	3.15002964	1.57553867	1.999335021	0.045572117	0.647652968	LRP10	axon
ENSG00000220343	5.895748504	-6.267852074	3.13396613	-1.999974414	0.045503027	0.647652968	PPIAP74	axon
ENSG00000224281	6.04367373	-6.306248347	3.148408199	-2.002995783	0.045177741	0.647652968	SLC25A5-AS1	axon
ENSG00000237310	30.42810282	2.94506045	1.472275536	2.00034598	0.045462917	0.647652968	AC008267.5	axon
ENSG00000271830	7.550204391	6.26687217	3.130030353	2.002176165	0.045265788	0.647652968	AC012213.4	axon
ENSG00000277283	20.61138535	-3.223641458	1.611861897	-1.999948919	0.04550578	0.647652968	AC004812.2	axon
ENSG00000082213	107.7941997	-1.248390432	0.6268416	-1.99155645	0.046419746	0.65041363	C5orf22	axon
ENSG00000119782	495.8106431	-0.728623051	0.365590235	-1.993004686	0.046260934	0.65041363	FKBP1B	axon
ENSG00000136848	438.3803026	-0.740527255	0.371140409	-1.995275201	0.046012873	0.65041363	DAB2IP	axon
ENSG00000158109	263.8028333	0.897509121	0.450765797	1.991076358	0.046472493	0.65041363	TPRG1L	axon
ENSG00000163312	9.438478656	6.590680886	3.308956583	1.991770131	0.046396285	0.65041363	HELQ	axon
ENSG00000166888	11.26767162	5.283169706	2.653714382	1.990858452	0.046496451	0.65041363	STAT6	axon
ENSG00000167792	1832.144265	-0.491203113	0.246150877	-1.995536718	0.045984374	0.65041363	NDUFV1	axon
ENSG00000185019	8.449623173	5.005584734	2.514085286	1.99101628	0.046479098	0.65041363	UBOX5	axon
ENSG00000187605	139.5300009	-1.132139162	0.56773208	-1.994143368	0.046136389	0.65041363	TET3	axon
ENSG00000215241	7.502027111	6.259156461	3.137634465	1.994864772	0.046057631	0.65041363	LINC02449	axon
ENSG00000229124	7.464977445	6.251389893	3.137320803	1.992588672	0.046306507	0.65041363	VIM-AS1	axon
ENSG00000240891	12.38499788	4.050315035	2.03398838	1.991316703	0.04644608	0.65041363	PLCXD2	axon
ENSG00000247081	7.478183429	6.253125474	3.136012889	1.993973142	0.04615499	0.65041363	BAALC-AS1	axon
ENSG00000263006	7.478183429	6.253125474	3.136012889	1.993973142	0.04615499	0.65041363	ROCK1P1	axon
ENSG00000076944	7.475697238	6.25284591	3.142659645	1.989666912	0.04662764	0.651323859	STXBP2	axon
ENSG00000100311	7.670117074	6.287691237	3.16111253	1.989075421	0.046692879	0.651323859	PDGFB	axon
ENSG00000138771	9.163823489	4.987888835	2.507815689	1.988937567	0.046708095	0.651323859	SHROOM3	axon
ENSG00000099797	593.1232978	-0.809613647	0.407550072	-1.986537857	0.046973634	0.653725124	TECR	axon
ENSG00000108861	1502.534499	0.523817299	0.263689192	1.986495145	0.046978371	0.653725124	DUSP3	axon
ENSG00000260136	7.45177146	6.249647644	3.147120711	1.985830293	0.047052171	0.654069333	AC008915.2	axon
ENSG00000147123	3528.585224	-0.605083025	0.304914091	-1.984437727	0.047207064	0.654971984	NDUFB11	axon
ENSG00000189120	7.441133763	6.245329453	3.147271397	1.984363172	0.047215368	0.654971984	SP6	axon
ENSG00000081791	299.9511616	0.781867318	0.395119826	1.978810643	0.04783733	0.655910382	DELE1	axon
ENSG00000104427	113.4050252	1.325100672	0.669657686	1.978773185	0.047841549	0.655910382	ZC2HC1A	axon
ENSG00000114115	6748.145646	0.424995977	0.214792711	1.97863314	0.047857326	0.655910382	RBP1	axon
ENSG00000134222	15.40958655	4.387443067	2.215747561	1.980118649	0.047690198	0.655910382	PSRC1	axon
ENSG00000152749	7.345064761	6.230186394	3.143851067	1.981705323	0.047512231	0.655910382	GPR180	axon
ENSG00000168135	7.332062687	6.227673888	3.146684545	1.979122406	0.047802226	0.655910382	KCNJ4	axon
ENSG00000188707	13.1386751	4.73742309	2.390553381	1.981726544	0.047509855	0.655910382	ZBED6CL	axon
ENSG00000197111	1394.759163	-0.585190731	0.295549398	-1.980009893	0.047702417	0.655910382	PCBP2	axon
ENSG00000204252	7.390878111	6.235725525	3.151759692	1.978490156	0.047873438	0.655910382	HLA-DOA	axon
ENSG00000247240	7.428864785	6.246876775	3.155370558	1.979760114	0.04773049	0.655910382	UBL7-AS1	axon
ENSG00000251468	7.332062687	6.227673888	3.146684545	1.979122406	0.047802226	0.655910382	AC135352.1	axon
ENSG00000285780	6.414541434	6.030408524	3.045650641	1.98000665	0.047702781	0.655910382	AC109129.1	axon
ENSG00000117676	47.0607464	2.102821736	1.06394863	1.97643164	0.048105911	0.656033549	RPS6KA1	axon
ENSG00000120334	6.196150097	-6.342545214	3.210170206	-1.975766021	0.048181284	0.656033549	CENPL	axon
ENSG00000122642	42.35835598	2.543773287	1.286673224	1.977015795	0.048039845	0.656033549	FKBP9	axon
ENSG00000124613	19.3050824	3.257634709	1.648199946	1.976480291	0.048100406	0.656033549	ZNF391	axon
ENSG00000152234	3451.558087	0.403727324	0.204377647	1.975398637	0.048222927	0.656033549	ATP5F1A	axon
ENSG00000157851	3986.68624	-0.411888566	0.20851279	-1.975363555	0.048226906	0.656033549	DPYSL5	axon
ENSG00000163032	270.7751006	0.971176606	0.491320678	1.976665444	0.048079459	0.656033549	VSNL1	axon
ENSG00000106100	7.372088461	6.231455466	3.158423459	1.9729639	0.048499675	0.657062168	NOD1	axon
ENSG00000154144	149.6491888	1.14151562	0.578496734	1.973244708	0.048467689	0.657062168	TBRG1	axon
ENSG00000162496	7.372088461	6.231455466	3.158423459	1.9729639	0.048499675	0.657062168	DHRS3	axon
ENSG00000170779	7.306058538	6.222633455	3.153565874	1.973205477	0.048472157	0.657062168	CDCA4	axon
ENSG00000287356	7.34062246	6.226058914	3.156787051	1.972277133	0.048577979	0.657454856	AL590822.3	axon
ENSG00000135940	5702.603324	-0.505886871	0.256624866	-1.97130886	0.048688559	0.658283138	COX5B	axon
ENSG00000027075	7.219865188	-6.562793798	3.337106866	-1.966611818	0.04922798	0.661232153	PRKCH	axon
ENSG00000104442	74.90123019	-1.451426024	0.737908499	-1.966945802	0.049189459	0.661232153	ARMC1	axon
ENSG00000117602	105.0993382	-1.472047491	0.747858497	-1.968350291	0.049027747	0.661232153	RCAN3	axon
ENSG00000140395	114.462177	1.29951745	0.660865446	1.966387346	0.049253884	0.661232153	WDR61	axon
ENSG00000143375	7.219865188	-6.562793798	3.337106866	-1.966611818	0.04922798	0.661232153	CGN	axon
ENSG00000259953	7.219865188	-6.562793798	3.337106866	-1.966611818	0.04922798	0.661232153	AL138756.1	axon
ENSG00000274791	9.148253126	4.987528607	2.533735265	1.968448984	0.049016401	0.661232153	F8A2	axon
ENSG00000257218	117.3119034	1.350411992	0.687119336	1.965323812	0.049376771	0.661769281	GATC	axon
ENSG00000262227	7.300270962	6.220830696	3.165523953	1.965182001	0.049393176	0.661769281	AC004771.3	axon
ENSG00000261777	7.313273036	6.223348861	3.168138509	1.964355044	0.049488932	0.662386504	AC012184.3	axon
ENSG00000160321	50.57408473	-1.8392638	0.937449107	-1.961987894	0.049763894	0.665398663	ZNF208	axon
ENSG00000100095	270.5305714	-0.941382748	0.480962645	-1.957288698	0.050313536	0.667392778	SEZ6L	axon
ENSG00000125356	3630.425722	-0.392144058	0.200247957	-1.958292423	0.050195709	0.667392778	NDUFA1	axon
ENSG00000133169	6793.260054	0.371426846	0.189492757	1.960111048	0.049982812	0.667392778	BEX1	axon
ENSG00000136810	2567.257995	-0.425527392	0.217309952	-1.958158784	0.050211384	0.667392778	TXN	axon
ENSG00000141646	35.99811721	2.190037934	1.118260477	1.958432743	0.050179256	0.667392778	SMAD4	axon
ENSG00000172201	335.2868045	-0.90344098	0.461438107	-1.957881167	0.050243958	0.667392778	ID4	axon
ENSG00000177189	141.7974938	1.500151119	0.76577654	1.95899331	0.05011357	0.667392778	RPS6KA3	axon
ENSG00000226711	10.50517176	5.329257262	2.722462078	1.957513864	0.050287083	0.667392778	FAM66C	axon
ENSG00000176390	13.00601062	5.642737399	2.884207232	1.956425785	0.050415017	0.668074148	CRLF3	axon
ENSG00000131374	227.0361618	0.973177891	0.497849062	1.954764939	0.050610821	0.669670923	TBC1D5	axon
ENSG00000155052	101.3016763	1.425880014	0.7295176	1.954551903	0.050635983	0.669670923	CNTNAP5	axon
ENSG00000163597	311.6791068	0.771526727	0.395054866	1.952960952	0.050824222	0.67149426	SNHG16	axon
ENSG00000123143	1023.518349	-0.582915163	0.299092832	-1.948943939	0.05130212	0.672943462	PKN1	axon
ENSG00000143498	7.131243992	6.187644317	3.176044392	1.948223499	0.051388226	0.672943462	TAF1A	axon
ENSG00000155428	7.181934634	-6.551557304	3.35972071	-1.950030336	0.051172503	0.672943462	TRIM74	axon
ENSG00000164743	7.131243992	6.187644317	3.176044392	1.948223499	0.051388226	0.672943462	C8orf48	axon
ENSG00000166974	1561.510833	0.546034357	0.280233266	1.948499421	0.051355234	0.672943462	MAPRE2	axon
ENSG00000167081	351.747618	-0.872299075	0.447273244	-1.950259907	0.051145149	0.672943462	PBX3	axon
ENSG00000184911	7.24577692	6.206162881	3.183957895	1.949197535	0.051271839	0.672943462	DMRTC1B	axon
ENSG00000266529	6.645299971	-5.438356256	2.790007587	-1.949226332	0.051268402	0.672943462	MTCYBP13	axon
ENSG00000273008	7.213699188	6.202948994	3.182573509	1.949035576	0.051291176	0.672943462	AC010864.1	axon
ENSG00000188958	127.4980939	1.592237704	0.817705139	1.947202761	0.051510431	0.673881799	UTS2B	axon
ENSG00000101665	5.802180749	5.88791711	3.024725235	1.946595692	0.051583226	0.674172529	SMAD7	axon
ENSG00000119414	156.0719191	1.059462891	0.544883289	1.944384996	0.051849042	0.676982935	PPP6C	axon
ENSG00000104635	44.24169851	1.993046315	1.025482677	1.943520216	0.051953335	0.677680931	SLC39A14	axon
ENSG00000163867	7.066251036	-6.531772543	3.363439074	-1.941992229	0.052138041	0.678761939	ZMYM6	axon
ENSG00000237950	7.066251036	-6.531772543	3.363439074	-1.941992229	0.052138041	0.678761939	AL357079.1	axon
ENSG00000105669	1560.101819	-0.550595728	0.284251483	-1.937002128	0.052745083	0.680813279	COPE	axon
ENSG00000123472	1294.73496	0.538757176	0.278120439	1.93713622	0.052728694	0.680813279	ATPAF1	axon
ENSG00000146540	445.7532769	0.686731192	0.354115983	1.939283242	0.052466858	0.680813279	C7orf50	axon
ENSG00000166833	82.89923649	1.909264207	0.985712923	1.93693738	0.052752998	0.680813279	NAV2	axon
ENSG00000172986	7.13401619	6.184138154	3.191099359	1.937933439	0.052631344	0.680813279	GXYLT2	axon
ENSG00000182463	57.30952523	1.62319958	0.836734601	1.939921663	0.052389211	0.680813279	TSHZ2	axon
ENSG00000182667	36.9300729	-3.120366878	1.610543495	-1.937462036	0.05268889	0.680813279	NTM	axon
ENSG00000247746	7.102550189	6.178567821	3.189894725	1.936919037	0.052755241	0.680813279	USP51	axon
ENSG00000274828	27.80167365	2.380266818	1.227880439	1.938516766	0.052560207	0.680813279	AC068473.5	axon
ENSG00000041515	47.54760514	1.931562143	0.997870601	1.935683986	0.052906417	0.681444875	MYO16	axon
ENSG00000073910	128.8435863	1.117241139	0.577159912	1.935756653	0.052897512	0.681444875	FRY	axon
ENSG00000104518	7.047443969	6.170199414	3.189531957	1.934515627	0.053049763	0.682631646	GSDMD	axon
ENSG00000100345	148.5573431	-1.029851482	0.532610635	-1.93359166	0.053163354	0.683147189	MYH9	axon
ENSG00000172638	36.9183421	2.695539674	1.394228077	1.933356328	0.053192317	0.683147189	EFEMP2	axon
ENSG00000109519	127.8479881	1.428145112	0.739302114	1.931747639	0.053390662	0.684730417	GRPEL1	axon
ENSG00000113108	210.5090792	0.9344041	0.483765277	1.931523705	0.053418321	0.684730417	APBB3	axon
ENSG00000140471	7.076138219	6.174922534	3.198313838	1.930680617	0.053522561	0.684749775	LINS1	axon
ENSG00000186132	35.4127215	2.641443314	1.367976153	1.930913275	0.053493778	0.684749775	C2orf76	axon
ENSG00000125995	1302.018699	-0.591607956	0.306553668	-1.929867483	0.053623259	0.685380317	ROMO1	axon
ENSG00000143845	1574.886321	-0.516834256	0.267869215	-1.929427599	0.0536778	0.685420263	ETNK2	axon
ENSG00000196071	6.610131423	-5.425956333	2.813475064	-1.928560307	0.053785471	0.686137904	OR2L13	axon
ENSG00000047597	14.07398382	-3.990878879	2.069886072	-1.928066927	0.053846802	0.686263593	XK	axon
ENSG00000172426	7.16446264	6.193501237	3.216110658	1.925773674	0.05413264	0.689247588	RSPH9	axon
ENSG00000167522	264.7225073	0.808094307	0.419841287	1.924761411	0.054259214	0.689542019	ANKRD11	axon
ENSG00000173875	10.98948039	3.758407089	1.952345411	1.925072822	0.054220249	0.689542019	ZNF791	axon
ENSG00000106211	180.5508597	-1.138549449	0.592241816	-1.922440154	0.054550397	0.691638276	HSPB1	axon
ENSG00000132170	6.956429446	6.151782844	3.200252656	1.922280365	0.054570489	0.691638276	PPARG	axon
ENSG00000146072	174.0031298	-0.976175341	0.507841104	-1.922206244	0.054579811	0.691638276	TNFRSF21	axon
ENSG00000087086	96513.99692	-0.466556337	0.243323819	-1.917429785	0.055183353	0.692423487	FTL	axon
ENSG00000092978	25.66172311	-2.830782712	1.476837806	-1.916786461	0.055265066	0.692423487	GPATCH2	axon
ENSG00000126016	22.37093509	-3.475439993	1.812554136	-1.917426864	0.055183724	0.692423487	AMOT	axon
ENSG00000127445	2712.170363	-0.557802955	0.29066759	-1.919040768	0.054979175	0.692423487	PIN1	axon
ENSG00000132763	7.015244871	6.160237004	3.208299889	1.920093887	0.054846041	0.692423487	MMACHC	axon
ENSG00000144909	6.912636883	-6.500069313	3.390694867	-1.917031631	0.055233913	0.692423487	OSBPL11	axon
ENSG00000224205	6.976736502	-6.509726653	3.395271556	-1.9172919	0.055200858	0.692423487	AC253536.1	axon
ENSG00000231271	6.976736502	-6.509726653	3.395271556	-1.9172919	0.055200858	0.692423487	AP000350.3	axon
ENSG00000232065	6.976736502	-6.509726653	3.395271556	-1.9172919	0.055200858	0.692423487	LINC01063	axon
ENSG00000258581	8.212211773	-4.18668159	2.180180917	-1.920336775	0.054815374	0.692423487	AL157871.3	axon
ENSG00000265806	6.976736502	-6.509726653	3.395271556	-1.9172919	0.055200858	0.692423487	MIR4292	axon
ERCC-00019	19.6853641	-3.561852046	1.854898793	-1.920240641	0.05482751	0.692423487	NA	axon
ENSG00000080819	21.69728664	3.100962995	1.619190868	1.915131227	0.05547577	0.692886805	CPOX	axon
ENSG00000089639	82.46604805	1.397664189	0.73021339	1.914048973	0.055613899	0.692886805	GMIP	axon
ENSG00000100353	286.3293062	0.808123862	0.422109372	1.914489264	0.05555767	0.692886805	EIF3D	axon
ENSG00000144827	46.0909065	2.317365864	1.210555265	1.914299933	0.055581843	0.692886805	ABHD10	axon
ENSG00000184227	28.72583094	2.910693955	1.519750084	1.915245135	0.055461249	0.692886805	ACOT1	axon
ENSG00000261150	34.10746628	8.44352391	4.408855284	1.915128387	0.055476132	0.692886805	EPPK1	axon
ENSG00000085644	97.39058142	-1.307558298	0.683344241	-1.913469405	0.055687987	0.693162044	ZNF213	axon
ENSG00000188375	9.928574866	4.163430732	2.176743145	1.91268811	0.055787992	0.693759072	H3F3C	axon
ENSG00000089123	17.2652719	3.291565257	1.721327769	1.912224573	0.055847396	0.693850541	TASP1	axon
ENSG00000105829	26.26275583	2.349257522	1.229463282	1.910799253	0.056030384	0.69388717	BET1	axon
ENSG00000109956	367.7527097	0.74246656	0.388521602	1.91100458	0.056003992	0.69388717	B3GAT1	axon
ENSG00000168778	12.87167862	-4.224933148	2.21008446	-1.911661398	0.055919639	0.69388717	TCTN2	axon
ENSG00000272690	15.25034698	-3.874591408	2.027965817	-1.910580235	0.056058546	0.69388717	LINC02018	axon
ENSG00000105701	5910.43959	-0.500640704	0.262249995	-1.90902083	0.056259405	0.694439003	FKBP8	axon
ENSG00000120738	31.12080896	-2.755935176	1.443487431	-1.909220071	0.056233708	0.694439003	EGR1	axon
ENSG00000277791	1006.901868	-0.628728466	0.329262829	-1.909503324	0.056197193	0.694439003	PSMB3	axon
ENSG00000175832	1057.861904	0.54586196	0.286021575	1.908464284	0.056331235	0.69468242	ETV4	axon
ENSG00000111911	160.2333315	1.067544106	0.560161345	1.905779674	0.056678797	0.696020998	HINT3	axon
ENSG00000118412	6.885631498	6.136562056	3.22045394	1.905495986	0.056715629	0.696020998	CASP8AP2	axon
ENSG00000171703	431.8316637	-0.676295736	0.354646734	-1.906956056	0.056526278	0.696020998	TCEA2	axon
ENSG00000187012	6.872629423	6.133886668	3.21953655	1.905207962	0.056753044	0.696020998	LINC00207	axon
ENSG00000229644	6.898633572	6.139231962	3.221983394	1.905420113	0.056725483	0.696020998	NAMPTP1	axon
ENSG00000260630	58.80770334	-1.579307506	0.828785972	-1.90556737	0.056706359	0.696020998	SNAI3-AS1	axon
ENSG00000283907	66.89986677	-1.638142817	0.860212905	-1.904345781	0.056865166	0.696755075	AD000090.1	axon
ENSG00000152102	994.1239602	-0.543928635	0.285966888	-1.902068585	0.057162189	0.699243587	FAM168B	axon
ENSG00000219693	7.375103839	6.236336132	3.27885733	1.901984595	0.057173169	0.699243587	FGF7P8	axon
ENSG00000148600	181.3379875	1.204538849	0.633780192	1.900562473	0.057359345	0.700782508	CDHR1	axon
ENSG00000159842	737.5151174	0.641784976	0.337742295	1.900220927	0.057404133	0.700782508	ABR	axon
ENSG00000233325	6.80761905	6.12042739	3.222258944	1.899421336	0.0575091	0.701421608	MIPEPP3	axon
ENSG00000263146	78.32901351	1.37294657	0.723029813	1.898879612	0.057580307	0.701648142	LINC01896	axon
ENSG00000141867	118.6500654	-1.153620533	0.607962027	-1.897520702	0.057759249	0.701903875	BRD4	axon
ENSG00000257267	233.7547206	1.114351262	0.587223267	1.897661972	0.057740625	0.701903875	ZNF271P	axon
ERCC-00092	62.87438731	-1.793872008	0.945132978	-1.898010174	0.057694742	0.701903875	NA	axon
ENSG00000154265	6.39079343	-5.37939981	2.83629459	-1.896629436	0.057876863	0.702419783	ABCA5	axon
ENSG00000172939	95.71226882	1.245785568	0.656921078	1.896400663	0.057907084	0.702419783	OXSR1	axon
ENSG00000203778	1205.046848	-0.575578857	0.303692549	-1.895268288	0.058056867	0.7029574	FAM229B	axon
ENSG00000282872	6.781614901	6.11500468	3.226297138	1.895363142	0.058044308	0.7029574	C1orf232	axon
ENSG00000011021	233.6263135	-0.824472648	0.435357923	-1.893781195	0.058254059	0.703709336	CLCN6	axon
ENSG00000087077	6.75902273	-6.467653472	3.418927141	-1.891720182	0.058528273	0.703709336	TRIP6	axon
ENSG00000100036	6.838065948	6.125699696	3.236470305	1.892709995	0.058396446	0.703709336	SLC35E4	axon
ENSG00000135953	27.29956126	3.083746138	1.630183524	1.891655812	0.058536854	0.703709336	MFSD9	axon
ENSG00000141385	267.1729012	0.908103712	0.479844915	1.892494186	0.058425168	0.703709336	AFG3L2	axon
ENSG00000163888	2006.237364	-0.582243485	0.307801066	-1.891622703	0.058541269	0.703709336	CAMK2N2	axon
ENSG00000164056	6.75902273	-6.467653472	3.418927141	-1.891720182	0.058528273	0.703709336	SPRY1	axon
ENSG00000224081	6.75902273	-6.467653472	3.418927141	-1.891720182	0.058528273	0.703709336	SLC44A3-AS1	axon
ENSG00000110075	57.49064875	1.779059457	0.940827597	1.890951608	0.058630804	0.704005394	PPP6R3	axon
ENSG00000173085	8.570601772	6.448145266	3.410550021	1.890646736	0.058671517	0.704005394	COQ2	axon
ENSG00000023228	198.0649631	0.957031324	0.507844024	1.884498546	0.059497571	0.704209279	NDUFS1	axon
ENSG00000038427	242.6149337	-1.060408087	0.562338186	-1.885712396	0.059333722	0.704209279	VCAN	axon
ENSG00000076706	355.2391276	0.784797656	0.416680822	1.883450386	0.059639358	0.704209279	AP002956.1	axon
ENSG00000113100	9.675892832	5.209427745	2.764503017	1.884399371	0.059510975	0.704209279	CDH9	axon
ENSG00000121350	25.96780387	-2.826634289	1.498225575	-1.886654677	0.059206787	0.704209279	PYROXD1	axon
ENSG00000124006	144.301315	-1.049116587	0.555928897	-1.887141669	0.059141273	0.704209279	OBSL1	axon
ENSG00000130559	575.9112023	0.584724407	0.310393823	1.883814574	0.059590061	0.704209279	CAMSAP1	axon
ENSG00000132000	38.00120526	2.001645539	1.059713551	1.888855283	0.058911223	0.704209279	PODNL1	axon
ENSG00000140264	6833.955909	-0.413793626	0.219616854	-1.884161526	0.05954313	0.704209279	SERF2	axon
ENSG00000162511	6.839410775	6.127689911	3.250099219	1.885385491	0.059377811	0.704209279	LAPTM5	axon
ENSG00000175550	1284.214405	-0.553178417	0.293226516	-1.886522491	0.05922458	0.704209279	DRAP1	axon
ENSG00000181215	6.839410775	6.127689911	3.250099219	1.885385491	0.059377811	0.704209279	C4orf50	axon
ENSG00000182993	6.742608677	6.106827242	3.235504779	1.887441886	0.059100916	0.704209279	C12orf60	axon
ENSG00000186377	52.40317956	1.665092229	0.881427599	1.889085651	0.058880353	0.704209279	CYP4X1	axon
ENSG00000187140	6.771538369	-6.466647255	3.432520409	-1.883935559	0.059573693	0.704209279	FOXD3	axon
ENSG00000198246	6.881393107	6.131372321	3.249913208	1.886626482	0.059210582	0.704209279	SLC29A3	axon
ENSG00000225177	6.771538369	-6.466647255	3.432520409	-1.883935559	0.059573693	0.704209279	AL590617.2	axon
ENSG00000258394	6.771538369	-6.466647255	3.432520409	-1.883935559	0.059573693	0.704209279	AL442163.1	axon
ENSG00000147576	6.75076063	6.106678921	3.244110251	1.882389453	0.059783157	0.704658943	ADHFE1	axon
ENSG00000204344	132.3221105	-1.110906584	0.590153323	-1.882403336	0.059781273	0.704658943	STK19	axon
ENSG00000106829	21.66037797	-2.718578992	1.445946073	-1.880138577	0.060089194	0.707015928	TLE4	axon
ENSG00000135655	35.827886	2.132228858	1.133860182	1.880504221	0.060039392	0.707015928	USP15	axon
ENSG00000064490	81.99466738	1.470952056	0.782734452	1.879247876	0.060210655	0.707820322	RFXANK	axon
ENSG00000130830	56.98293376	-1.565989582	0.834280466	-1.877054116	0.060510677	0.707838279	MPP1	axon
ENSG00000145592	26358.35883	-0.437857312	0.233327461	-1.876578568	0.060575877	0.707838279	RPL37	axon
ENSG00000166986	1034.45043	0.494015969	0.262992748	1.878439514	0.060321064	0.707838279	MARS	axon
ENSG00000172137	147.9391362	-1.084369496	0.57767422	-1.877129807	0.060500305	0.707838279	CALB2	axon
ENSG00000177301	244.1038886	0.969432643	0.516506768	1.876902111	0.060531511	0.707838279	KCNA2	axon
ENSG00000189077	1106.745205	-0.62444745	0.332536534	-1.877831111	0.060404273	0.707838279	TMEM120A	axon
ENSG00000239559	130.9274186	-1.204393106	0.641822566	-1.876520351	0.060583863	0.707838279	RPL37P2	axon
ENSG00000156110	71.1881143	1.429399857	0.761992234	1.875871947	0.060672866	0.708257417	ADK	axon
ENSG00000095574	6.658808654	6.088366586	3.250181597	1.873238896	0.061035403	0.710461534	IKZF5	axon
ENSG00000127914	21.55969258	-2.721119339	1.452201432	-1.873789186	0.060959488	0.710461534	AKAP9	axon
ENSG00000129244	81.19664787	-1.388172208	0.741441001	-1.872262534	0.061170291	0.710461534	ATP1B2	axon
ENSG00000145920	2290.26631	-0.401239553	0.214232304	-1.872918068	0.0610797	0.710461534	CPLX2	axon
ENSG00000214870	17.08609573	-3.655802927	1.951248345	-1.873571314	0.060989535	0.710461534	AC004540.1	axon
ENSG00000276408	6.645806579	6.085599193	3.25053845	1.872181882	0.061181445	0.710461534	AC025287.2	axon
ENSG00000137817	4027.315196	-0.418280689	0.22355966	-1.87100253	0.06134473	0.711356159	PARP6	axon
ENSG00000258920	6.632804504	6.082825981	3.251361857	1.870854814	0.061365208	0.711356159	FOXN3-AS1	axon
ENSG00000064932	456.1670021	0.631105944	0.337591059	1.869439158	0.061561741	0.712958737	SBNO2	axon
ENSG00000084623	1727.88361	-0.486304271	0.260182496	-1.869089118	0.061610417	0.712958737	EIF3I	axon
ENSG00000110148	6.672422459	6.088603623	3.258554977	1.868498051	0.061692682	0.713129008	CCKBR	axon
ENSG00000173698	63.79556106	2.208809898	1.182310378	1.868214929	0.061732119	0.713129008	ADGRG2	axon
ENSG00000105193	6668.376976	-0.511345578	0.273969613	-1.866431729	0.061980987	0.714765175	RPS16	axon
ENSG00000198729	110.6798776	-1.252448166	0.670913341	-1.866780834	0.0619322	0.714765175	PPP1R14C	axon
ENSG00000042753	1964.820166	-0.472546187	0.253384362	-1.864938243	0.062190061	0.716556358	AP2S1	axon
ENSG00000175938	6.689867282	6.091269648	3.267080196	1.864438362	0.06226017	0.716695385	ORAI3	axon
ENSG00000237506	2059.991087	-0.499152887	0.267773552	-1.864085841	0.062309651	0.716695385	RPSAP15	axon
ENSG00000223941	8.3325295	6.407479943	3.43894303	1.863212007	0.062432444	0.71748872	LINC01014	axon
ENSG00000108666	119.735671	1.203147395	0.646069483	1.862256966	0.062566878	0.718414344	C17orf75	axon
ENSG00000108830	1957.858076	-0.50021697	0.268689262	-1.861693192	0.062646349	0.71870781	RND2	axon
ENSG00000067704	414.848003	0.791773249	0.425607599	1.860336262	0.062837966	0.720286266	IARS2	axon
ENSG00000116133	1070.003893	-0.517319253	0.278320775	-1.858715912	0.063067417	0.720721862	DHCR24	axon
ENSG00000141552	1439.31734	-0.508889894	0.273656418	-1.85959422	0.062942958	0.720721862	ANAPC11	axon
ENSG00000164076	1005.675997	0.486248268	0.261629019	1.858541032	0.063092222	0.720721862	CAMKV	axon
ENSG00000169641	43.98198513	-2.373075798	1.276333256	-1.859291675	0.062985806	0.720721862	LUZP1	axon
ENSG00000072958	1443.134414	-0.566283097	0.304798535	-1.857893107	0.063184195	0.721154545	AP1M1	axon
ENSG00000083544	96.15107275	-1.215461009	0.655047377	-1.85553145	0.063520372	0.72437133	TDRD3	axon
ENSG00000109971	3020.576958	0.414573108	0.223514529	1.854792657	0.063625841	0.724953921	HSPA8	axon
ENSG00000154767	27.36103098	-2.961788788	1.597590103	-1.853910325	0.06375199	0.725151694	XPC	axon
ENSG00000198797	16.19907185	3.339446307	1.80119363	1.854018497	0.063736514	0.725151694	BRINP2	axon
ENSG00000060688	39.59559974	-2.067033447	1.117697521	-1.84936748	0.064404768	0.725179112	SNRNP40	axon
ENSG00000105227	11.52564414	4.549367167	2.461714337	1.848048369	0.064595346	0.725179112	PRX	axon
ENSG00000115268	9511.804965	-0.450478471	0.243962863	-1.846504277	0.064819019	0.725179112	RPS15	axon
ENSG00000122203	1861.78494	0.411155013	0.222202823	1.850359092	0.064261811	0.725179112	KIAA1191	axon
ENSG00000140538	25.29646104	-2.555247374	1.382779484	-1.847906628	0.064615851	0.725179112	NTRK3	axon
ENSG00000144711	201.9450863	0.883898551	0.478419105	1.847540245	0.064668881	0.725179112	IQSEC1	axon
ENSG00000160207	6.566340237	-6.422242231	3.471600834	-1.849936827	0.064322655	0.725179112	HSF2BP	axon
ENSG00000176788	3291.616546	-0.365495238	0.197204857	-1.853378476	0.06382813	0.725179112	BASP1	axon
ENSG00000179010	3241.50781	0.376459422	0.203894586	1.846343399	0.06484236	0.725179112	MRFAP1	axon
ENSG00000180008	34.65739878	2.407884891	1.303062456	1.847866064	0.064621721	0.725179112	SOCS4	axon
ENSG00000186047	50.18994928	1.663540706	0.899321132	1.849773844	0.064346152	0.725179112	DLEU7	axon
ENSG00000205856	6.792335142	6.112119844	3.305320751	1.849176012	0.064432401	0.725179112	C22orf42	axon
ENSG00000212719	36.66890618	2.00391351	1.083787735	1.848990762	0.064459147	0.725179112	C17orf51	axon
ENSG00000223745	6.515785833	6.057594625	3.279030814	1.847373498	0.064693027	0.725179112	CCDC18-AS1	axon
ENSG00000227345	64.49737591	1.581151851	0.853745016	1.852018835	0.064023118	0.725179112	PARG	axon
ENSG00000235946	6.755081565	6.104287008	3.29560374	1.852251511	0.063989715	0.725179112	AC234783.1	axon
ENSG00000243317	1790.65505	-0.432530393	0.23417478	-1.847040881	0.064741216	0.725179112	STMP1	axon
ENSG00000249116	21.92592222	-2.473337153	1.334750451	-1.85303339	0.063877573	0.725179112	AC025183.1	axon
ENSG00000251655	6.566340237	-6.422242231	3.471600834	-1.849936827	0.064322655	0.725179112	PRB1	axon
ENSG00000286069	6.566340237	-6.422242231	3.471600834	-1.849936827	0.064322655	0.725179112	AC076968.2	axon
ENSG00000138756	18.1309424	3.165566431	1.715354469	1.845429903	0.064975027	0.726053713	BMP2K	axon
ENSG00000156500	9.261253368	5.145571585	2.790270199	1.844112297	0.065166776	0.72758651	FAM122C	axon
ENSG00000099800	1712.016489	-0.487044737	0.264461183	-1.841649241	0.065526473	0.728198271	TIMM13	axon
ENSG00000111671	6.483994108	6.049904534	3.283171771	1.842701191	0.06537265	0.728198271	SPSB2	axon
ENSG00000128266	357.8377433	-0.74770024	0.40634807	-1.840048706	0.065761087	0.728198271	GNAZ	axon
ENSG00000132205	6.451794424	-6.400550631	3.478554665	-1.840002889	0.065767813	0.728198271	EMILIN2	axon
ENSG00000138944	399.7694578	0.661235177	0.358997546	1.84189331	0.065490757	0.728198271	SHISAL1	axon
ENSG00000171763	12.09052093	4.621202687	2.510387633	1.840832319	0.065646135	0.728198271	SPATA5L1	axon
ENSG00000173261	6.451794424	-6.400550631	3.478554665	-1.840002889	0.065767813	0.728198271	PLAC8L1	axon
ENSG00000180537	6.531560105	6.056539876	3.289738542	1.841039888	0.065615714	0.728198271	RNF182	axon
ENSG00000205236	6.451794424	-6.400550631	3.478554665	-1.840002889	0.065767813	0.728198271	AC105052.1	axon
ENSG00000287402	6.502783758	6.054758627	3.284858994	1.84323243	0.065295082	0.728198271	AL158167.1	axon
ENSG00000111845	32.413791	-2.576789053	1.401834752	-1.838154639	0.066039622	0.729520688	PAK1IP1	axon
ENSG00000119938	6.489781684	6.051915231	3.291527834	1.838634074	0.065969026	0.729520688	PPP1R3C	axon
ENSG00000130449	83.65386495	1.57800984	0.858512421	1.83807456	0.066051419	0.729520688	ZSWIM6	axon
ENSG00000127884	1475.157247	-0.493776582	0.268755442	-1.837271006	0.066169898	0.730224263	ECHS1	axon
ENSG00000033800	52.96964009	2.333307415	1.270895239	1.835955745	0.066364202	0.730428704	PIAS1	axon
ENSG00000165029	54.66753331	1.693882603	0.922465801	1.836255177	0.066319926	0.730428704	ABCA1	axon
ENSG00000196968	28.97357572	2.122243219	1.156317551	1.835346369	0.066454385	0.730428704	FUT11	axon
ENSG00000231167	388.6134074	-0.690917593	0.376461869	-1.835292361	0.066462382	0.730428704	YBX1P2	axon
ENSG00000248932	55.74804524	1.562566237	0.851331319	1.835438451	0.066440751	0.730428704	AC046134.2	axon
ENSG00000164062	855.276532	-0.577064185	0.314590228	-1.834336017	0.066604131	0.731383583	APEH	axon
ENSG00000062725	48.36745836	1.847258472	1.007720871	1.833105302	0.066786913	0.732184486	APPBP2	axon
ENSG00000181938	8.032747792	6.358048499	3.468450123	1.833109393	0.066786305	0.732184486	GINS3	axon
ENSG00000156976	1410.388798	0.515134166	0.281097864	1.832579439	0.066865138	0.732439735	EIF4A2	axon
ENSG00000179295	129.4591698	-1.169482683	0.638716399	-1.830988973	0.067102189	0.734432907	PTPN11	axon
ENSG00000213366	102.4124435	1.397783286	0.764134363	1.829237572	0.067364026	0.736090028	GSTM2	axon
ENSG00000241468	1543.346359	-0.515806427	0.28193723	-1.82950803	0.067323537	0.736090028	ATP5MF	axon
ENSG00000072401	87.71064683	1.337618017	0.731871251	1.827668481	0.067599321	0.736424421	UBE2D1	axon
ENSG00000103174	6.45179501	6.039036132	3.304972297	1.827257716	0.06766103	0.736424421	NAGPA	axon
ENSG00000120915	23.68652125	2.681916566	1.467158436	1.827966565	0.06755457	0.736424421	EPHX2	axon
ENSG00000198736	44.62224581	1.854570488	1.014461332	1.828133246	0.067529556	0.736424421	MSRB1	axon
ENSG00000266913	6.419799375	6.032105904	3.301297489	1.827192467	0.067670836	0.736424421	LINC01841	axon
ENSG00000136231	124.7194771	1.214370258	0.665089744	1.825874281	0.067869201	0.736778762	IGF2BP3	axon
ENSG00000145335	1261.62753	-0.494494277	0.270739226	-1.826459672	0.067781051	0.736778762	SNCA	axon
ENSG00000243970	50.65461812	1.724133648	0.944188499	1.826048135	0.067843012	0.736778762	PPIEL	axon
ENSG00000116161	209.1443219	0.857279991	0.469644447	1.825380873	0.067943574	0.736985989	CACYBP	axon
ENSG00000064999	212.9753907	0.850598404	0.46616752	1.824662525	0.068051972	0.737561654	ANKS1A	axon
ENSG00000172301	362.6208569	-0.728567033	0.399496467	-1.823713332	0.068195422	0.738515983	COPRS	axon
ENSG00000100335	188.5097298	0.94274797	0.517140331	1.823002218	0.068303055	0.739068274	MIEF1	axon
ENSG00000174576	6.39709661	6.028076558	3.30732496	1.82264417	0.068357301	0.739068274	NPAS4	axon
ENSG00000054148	2436.633831	-0.535427609	0.29416251	-1.820176232	0.068732172	0.74131762	PHPT1	axon
ENSG00000198003	6.45077546	6.043337972	3.319021416	1.820819216	0.068634342	0.74131762	CCDC151	axon
ENSG00000204406	25.45665242	2.831318372	1.555512178	1.820183996	0.068730989	0.74131762	MBD5	axon
ENSG00000105879	36.35173988	-2.435132244	1.338243427	-1.819648201	0.068812596	0.741585061	CBLL1	axon
ENSG00000006837	6.270173339	6.001609764	3.316840421	1.809435789	0.070383327	0.743930795	CDKL3	axon
ENSG00000022267	786.10931	-0.504848433	0.278419942	-1.813262476	0.069791348	0.743930795	FHL1	axon
ENSG00000069248	77.66591038	1.358254679	0.751004484	1.808583981	0.070515659	0.743930795	NUP133	axon
ENSG00000071073	89.37456359	1.486575474	0.821989836	1.808508339	0.07052742	0.743930795	MGAT4A	axon
ENSG00000079257	6.298180271	-6.365790947	3.510079096	-1.813574786	0.069743215	0.743930795	LXN	axon
ENSG00000088756	70.39130599	2.107449885	1.163097105	1.811929438	0.0699971	0.743930795	ARHGAP28	axon
ENSG00000101198	117.3942035	-1.195886988	0.661448321	-1.807982497	0.070609225	0.743930795	NKAIN4	axon
ENSG00000105372	14945.9083	-0.444960167	0.246113611	-1.807946195	0.070614875	0.743930795	RPS19	axon
ENSG00000107731	59.85088913	1.696261535	0.934193103	1.815750436	0.069408663	0.743930795	UNC5B	axon
ENSG00000109501	23.68496222	2.722090097	1.504487723	1.809313599	0.070402298	0.743930795	WFS1	axon
ENSG00000110871	273.0929188	0.761044704	0.41905887	1.816080649	0.069358002	0.743930795	COQ5	axon
ENSG00000112992	290.4109894	0.940164927	0.518179966	1.814359853	0.069622342	0.743930795	NNT	axon
ENSG00000115286	1473.834401	-0.546074292	0.302117628	-1.807489011	0.070686067	0.743930795	NDUFS7	axon
ENSG00000117632	22125.48925	-0.309473207	0.170960017	-1.810208094	0.070263523	0.743930795	STMN1	axon
ENSG00000120057	6.298180271	-6.365790947	3.510079096	-1.813574786	0.069743215	0.743930795	SFRP5	axon
ENSG00000122735	6.296177488	6.007467385	3.317869001	1.810640319	0.070196547	0.743930795	DNAI1	axon
ENSG00000132589	2048.175839	-0.538338469	0.297948947	-1.806814469	0.070791212	0.743930795	FLOT2	axon
ENSG00000135913	7.420683883	-5.60137032	3.092964711	-1.81100363	0.07014029	0.743930795	USP37	axon
ENSG00000145087	6.296177488	6.007467385	3.317869001	1.810640319	0.070196547	0.743930795	STXBP5L	axon
ENSG00000162437	7.856384957	6.32254671	3.499926477	1.806479865	0.070843416	0.743930795	RAVER2	axon
ENSG00000171574	18.08113194	3.845135704	2.128738334	1.806297957	0.070871811	0.743930795	ZNF584	axon
ENSG00000184785	6.479755717	6.044367909	3.327083627	1.816716556	0.069260525	0.743930795	SMIM10	axon
ENSG00000184857	24.79432209	2.788733329	1.541683724	1.808888092	0.070468391	0.743930795	TMEM186	axon
ENSG00000212907	29864.74157	0.350063712	0.193691409	1.807326996	0.070711309	0.743930795	MT-ND4L	axon
ENSG00000213976	6.361142105	-6.376427386	3.512661428	-1.815269566	0.069482494	0.743930795	AC010615.1	axon
ENSG00000219186	6.348185786	6.019104628	3.33010804	1.807480285	0.070687426	0.743930795	FTH1P19	axon
ENSG00000243302	6.301028057	6.005532493	3.321008853	1.808345825	0.070552694	0.743930795	AC018638.4	axon
ENSG00000248569	6.040432078	-5.294882144	2.922149617	-1.811981876	0.069988997	0.743930795	AC026410.3	axon
ENSG00000254092	6.361142105	-6.376427386	3.512661428	-1.815269566	0.069482494	0.743930795	AC021613.1	axon
ENSG00000258548	7.678775485	-4.748258499	2.618344898	-1.813457998	0.069761211	0.743930795	LINC00645	axon
ENSG00000259985	7.888298049	6.333092603	3.484230538	1.817644537	0.06911848	0.743930795	AC017100.1	axon
ENSG00000268858	53.64090883	1.688799304	0.934517606	1.807134819	0.070741261	0.743930795	AL118506.1	axon
ENSG00000275763	6.361142105	-6.376427386	3.512661428	-1.815269566	0.069482494	0.743930795	C18orf65	axon
ENSG00000255277	6.361187861	6.021996915	3.336680446	1.804786827	0.071108047	0.745823263	ABCC6P2	axon
ENSG00000083937	25.11790067	2.699619059	1.496161293	1.804363655	0.071174317	0.74593146	CHMP2B	axon
ENSG00000103888	27.17198476	-2.659738861	1.474414956	-1.803928298	0.071242548	0.746060023	CEMIP	axon
ENSG00000092531	6.288962989	6.006612261	3.330476081	1.80352962	0.071305078	0.746128724	SNAP23	axon
ENSG00000185619	283.4943972	0.781995997	0.433869286	1.802376942	0.07148612	0.747436448	PCGF3	axon
ENSG00000229766	6.250772406	5.994194149	3.327899228	1.801194609	0.071672212	0.748561107	AL021396.1	axon
ENSG00000242294	8.846613904	5.078764339	2.819999975	1.800980278	0.071705989	0.748561107	STAG3L5P	axon
ENSG00000105619	129.1990031	-1.093011891	0.607357345	-1.799619121	0.0719208	0.748996208	TFPT	axon
ENSG00000140280	6.374393846	6.024022558	3.347691055	1.799455941	0.071946587	0.748996208	LYSMD2	axon
ENSG00000162585	664.819357	-0.594079036	0.330173665	-1.799292614	0.071972406	0.748996208	FAAP20	axon
ENSG00000170419	145.4884794	-1.078580851	0.599378941	-1.799497407	0.071940034	0.748996208	VSTM2A	axon
ENSG00000115935	7.420006906	-5.589432716	3.109324696	-1.797635584	0.072234776	0.749051191	WIPF1	axon
ENSG00000130962	17.50774011	3.112038656	1.73167043	1.797131026	0.072314821	0.749051191	PRRG1	axon
ENSG00000140153	23.18552058	2.720761501	1.513644042	1.797490973	0.07225771	0.749051191	WDR20	axon
ENSG00000144566	137.7559194	1.083494126	0.602794829	1.79745093	0.072264062	0.749051191	RAB5A	axon
ENSG00000160049	313.7343052	0.726960485	0.404310738	1.798024183	0.072173176	0.749051191	DFFA	axon
ENSG00000186687	56.07869029	1.767050189	0.98285636	1.797872264	0.072197252	0.749051191	LYRM7	axon
ENSG00000008382	526.8475296	-0.642453941	0.357609435	-1.796524024	0.072411216	0.749467325	MPND	axon
ENSG00000125454	7.700481428	6.298339312	3.509849169	1.794475776	0.072737262	0.751092513	SLC25A19	axon
ENSG00000156273	114.4311982	-1.172198401	0.653198525	-1.794551512	0.072725184	0.751092513	BACH1	axon
ENSG00000165675	48.46505037	1.700364589	0.947410293	1.794749965	0.072693546	0.751092513	ENOX2	axon
ENSG00000084764	1303.483563	-0.528168138	0.294431916	-1.793854909	0.07283633	0.751115094	MAPRE3	axon
ENSG00000185909	250.6309617	0.853399837	0.475761405	1.793755921	0.072852135	0.751115094	KLHDC8B	axon
ENSG00000008517	6.144566118	-6.330172813	3.542839483	-1.786751233	0.073977705	0.754396415	IL32	axon
ENSG00000015133	57.89397532	-2.389422669	1.334039116	-1.791118896	0.073274217	0.754396415	CCDC88C	axon
ENSG00000053254	51.61760177	1.601524466	0.895263722	1.788885695	0.073633226	0.754396415	FOXN3	axon
ENSG00000110400	186.2841994	0.988829921	0.552666265	1.789198986	0.073582775	0.754396415	NECTIN1	axon
ENSG00000112977	757.5667723	-0.537199533	0.300700372	-1.786494409	0.074019242	0.754396415	DAP	axon
ENSG00000113205	6.153154667	5.974921579	3.338192956	1.78986705	0.073475287	0.754396415	PCDHB3	axon
ENSG00000153048	678.3108721	-0.656647885	0.366825758	-1.790081179	0.073440862	0.754396415	CARHSP1	axon
ENSG00000162664	65.47350249	-1.467756722	0.821040028	-1.787679859	0.073827673	0.754396415	ZNF326	axon
ENSG00000162924	6.261410103	5.999395191	3.352422287	1.78957025	0.073523025	0.754396415	REL	axon
ENSG00000184261	36.23237523	1.856213459	1.038015987	1.788232052	0.073738577	0.754396415	KCNK12	axon
ENSG00000184428	25.83155592	2.257472063	1.263121154	1.787217367	0.073902363	0.754396415	TOP1MT	axon
ENSG00000204084	6.144566118	-6.330172813	3.542839483	-1.786751233	0.073977705	0.754396415	INPP5B	axon
ENSG00000204389	297.6607364	-0.717530659	0.401613597	-1.786619438	0.073999018	0.754396415	HSPA1A	axon
ENSG00000231735	6.144566118	-6.330172813	3.542839483	-1.786751233	0.073977705	0.754396415	AC092573.1	axon
ENSG00000288048	6.144566118	-6.330172813	3.542839483	-1.786751233	0.073977705	0.754396415	AC104088.3	axon
ENSG00000132204	6.137055118	5.969175727	3.349021251	1.782364243	0.074689853	0.756603666	LINC00470	axon
ENSG00000141298	198.4439296	-1.018320954	0.571142784	-1.782953374	0.074593894	0.756603666	SSH2	axon
ENSG00000153006	26.45660907	-2.610069294	1.463076006	-1.783960152	0.07443014	0.756603666	SREK1IP1	axon
ENSG00000167535	499.3375802	-0.674210105	0.377892121	-1.7841338	0.074401926	0.756603666	CACNB3	axon
ENSG00000170325	13.31542848	3.402882619	1.908499857	1.783014343	0.074583969	0.756603666	PRDM10	axon
ENSG00000197982	1657.121542	-0.555910791	0.31161691	-1.78395579	0.074430849	0.756603666	C1orf122	axon
ENSG00000198356	719.4094267	0.612960679	0.343801408	1.782891705	0.074603934	0.756603666	ASNA1	axon
ENSG00000278627	6.159024339	5.973474731	3.351431394	1.782365213	0.074689694	0.756603666	AC005962.1	axon
ENSG00000100714	49.16284857	2.209880881	1.240111183	1.78200222	0.07474887	0.756626562	MTHFD1	axon
ENSG00000205476	173.3986636	0.927001564	0.520307866	1.781640496	0.074807876	0.756649315	CCDC85C	axon
ENSG00000078549	57.58533121	-1.615410434	0.908059813	-1.778969195	0.075244812	0.757047996	ADCYAP1R1	axon
ENSG00000113140	13.85530396	-3.724114233	2.092742047	-1.779538113	0.075151582	0.757047996	SPARC	axon
ENSG00000116237	188.172046	0.885896831	0.497762912	1.779756607	0.075115802	0.757047996	ICMT	axon
ENSG00000140525	6.155943972	-6.329111379	3.555868055	-1.779906138	0.075091323	0.757047996	FANCI	axon
ENSG00000147852	35.89540058	1.90605648	1.071236632	1.779304799	0.075189805	0.757047996	VLDLR	axon
ENSG00000255605	6.155943972	-6.329111379	3.555868055	-1.779906138	0.075091323	0.757047996	AP000820.1	axon
ENSG00000275294	6.155943972	-6.329111379	3.555868055	-1.779906138	0.075091323	0.757047996	LINC02340	axon
ENSG00000099725	6.114148443	5.965897168	3.355652579	1.777864969	0.075426035	0.75772756	PRKY	axon
ENSG00000233170	8.60793035	5.037132109	2.832772935	1.778163031	0.075377083	0.75772756	AC138356.2	axon
ENSG00000011132	6.069354644	5.954677115	3.352847914	1.776005732	0.075731972	0.759656075	AC005954.1	axon
ENSG00000131914	51.63657771	1.757079588	0.989306357	1.77607227	0.075721006	0.759656075	LIN28A	axon
ENSG00000149927	7.125410051	4.756303706	2.679127902	1.775317895	0.075845412	0.760221949	DOC2A	axon
ENSG00000070601	6.03034842	5.945548545	3.356463577	1.771372878	0.076498716	0.760775275	FRMPD1	axon
ENSG00000082929	7.512664808	6.262727418	3.536512606	1.770876599	0.076581224	0.760775275	LINC01587	axon
ENSG00000099910	97.6140817	-1.263535175	0.712057214	-1.774485463	0.075982885	0.760775275	KLHL22	axon
ENSG00000104824	228.4140871	0.819220286	0.462214362	1.77238172	0.076331214	0.760775275	HNRNPL	axon
ENSG00000120910	145.5122554	0.97568144	0.550829245	1.77129564	0.076511552	0.760775275	PPP3CC	axon
ENSG00000134825	1550.063568	-0.563146305	0.317768232	-1.772191958	0.076362698	0.760775275	TMEM258	axon
ENSG00000138083	26.7385473	2.697232938	1.520519015	1.773889646	0.076081406	0.760775275	SIX3	axon
ENSG00000150551	644.6466112	0.543327457	0.306399426	1.773265259	0.076184763	0.760775275	LYPD1	axon
ENSG00000230316	50.71770185	1.695435399	0.957412634	1.770851292	0.076585434	0.760775275	FEZF1-AS1	axon
ENSG00000233155	6.043350495	5.948598412	3.354732911	1.773195831	0.076196263	0.760775275	HMGA1P8	axon
ENSG00000255121	6.043350495	5.948598412	3.354732911	1.773195831	0.076196263	0.760775275	AP003392.4	axon
ENSG00000266173	6.129922716	5.964740428	3.365776352	1.772173729	0.076365723	0.760775275	STRADA	axon
ENSG00000129219	6.298459769	6.008568352	3.393761806	1.770474387	0.076648148	0.760777554	PLD2	axon
ENSG00000197070	6.069966374	5.9518508	3.362315753	1.770164148	0.0766998	0.760777554	ARRDC1	axon
ENSG00000020426	6.017346345	5.942491583	3.358698096	1.769284233	0.076846453	0.760983542	MNAT1	axon
ENSG00000103351	48.4129234	1.681177728	0.950040223	1.769585842	0.076796159	0.760983542	CLUAP1	axon
ENSG00000150051	6.062955785	5.950048416	3.363486135	1.769012322	0.076891818	0.760983542	MKX	axon
ENSG00000233762	214.131572	-0.885547094	0.500719218	-1.768550242	0.076968961	0.761181911	AC007969.1	axon
ENSG00000114023	333.1650467	0.788603584	0.446324361	1.766884473	0.077247578	0.763370986	FAM162A	axon
ENSG00000214174	89.81104043	1.24163955	0.702901936	1.766447758	0.077320759	0.763528174	AMZ2P1	axon
ENSG00000168734	1521.775132	-0.453145044	0.256681836	-1.765395839	0.077497262	0.764704665	PKIG	axon
ENSG00000145901	122.3544064	1.199721551	0.679760851	1.764917101	0.077577699	0.764755554	TNIP1	axon
ENSG00000165152	91.913883	1.214338695	0.688134405	1.764682432	0.077617153	0.764755554	TMEM246	axon
ENSG00000170634	349.3698097	0.686319234	0.389038066	1.764144167	0.07770771	0.765082337	ACYP2	axon
ENSG00000131002	10.83009561	4.455713168	2.527101759	1.76317125	0.077871611	0.76613022	TXLNGY	axon
ENSG00000055609	53.9488671	-1.588002401	0.900827608	-1.762826081	0.077929827	0.766137557	KMT2C	axon
ENSG00000073605	5.978340122	5.933277169	3.368483213	1.761409155	0.078169177	0.766478645	GSDMB	axon
ENSG00000105568	5312.208924	-0.400781776	0.22783268	-1.759105743	0.07855955	0.766478645	PPP2R1A	axon
ENSG00000110675	81.32153445	-1.322643827	0.751462132	-1.760093784	0.078391907	0.766478645	ELMOD1	axon
ENSG00000124257	7.430291708	6.245586582	3.55176791	1.758444453	0.078671915	0.766478645	NEURL2	axon
ENSG00000161513	16.34497845	3.210942369	1.824832153	1.759582307	0.078478654	0.766478645	FDXR	axon
ENSG00000164929	2213.113382	-0.378758917	0.215279005	-1.759386233	0.078511929	0.766478645	BAALC	axon
ENSG00000165660	33.19025003	2.041737218	1.159593412	1.760735441	0.078283191	0.766478645	ABRAXAS2	axon
ENSG00000183287	5.965338047	5.930190758	3.372859003	1.758208912	0.078711969	0.766478645	CCBE1	axon
ENSG00000196843	87.34664745	1.220595562	0.693895369	1.759048434	0.078569282	0.766478645	ARID5A	axon
ENSG00000197136	53.2023651	1.587769975	0.902360498	1.759573894	0.078480081	0.766478645	PCNX3	axon
ENSG00000214530	176.6642075	-0.881957741	0.50152949	-1.758536157	0.078656325	0.766478645	STARD10	axon
ENSG00000215190	36.6668485	2.429976983	1.380943265	1.759650121	0.078467148	0.766478645	LINC00680	axon
ENSG00000251573	70.53062391	1.393572849	0.791161845	1.761425753	0.078166369	0.766478645	LINC02106	axon
ENSG00000115128	380.7708558	0.705592386	0.401791245	1.756116875	0.079068454	0.768207549	SF3B6	axon
ENSG00000118816	10487.14582	0.309191333	0.176053441	1.756235675	0.079048175	0.768207549	CCNI	axon
ENSG00000153207	24.18511263	2.223436578	1.26632743	1.755814906	0.079120018	0.768207549	AHCTF1	axon
ENSG00000171503	54.15219041	1.562300242	0.889630354	1.756122905	0.079067425	0.768207549	ETFDH	axon
ENSG00000270170	58.74423259	1.489059877	0.848505698	1.754920304	0.079272941	0.769132148	NCBP2AS2	axon
ENSG00000159314	5.962444483	5.926388204	3.379573988	1.753590312	0.079500732	0.77030488	ARHGAP27	axon
ENSG00000253540	48.59462594	1.601076678	0.913054035	1.753539895	0.079509378	0.77030488	FAM86HP	axon
ENSG00000158470	288.1108401	0.762984842	0.435301016	1.75277524	0.079640595	0.77101581	B4GALT5	axon
ENSG00000037474	45.21840146	1.635852457	0.934449158	1.750606165	0.080013773	0.77126797	NSUN2	axon
ENSG00000113552	79.64599858	1.286805263	0.734572166	1.751775146	0.079812479	0.77126797	GNPDA1	axon
ENSG00000143793	8.440738123	5.006210866	2.857700191	1.751832079	0.079802686	0.77126797	C1orf35	axon
ENSG00000182372	42.4749708	-1.786419769	1.020171507	-1.751097493	0.079929118	0.77126797	CLN8	axon
ENSG00000184697	16.15174321	3.47180511	1.983148312	1.750653286	0.080005651	0.77126797	CLDN6	axon
ENSG00000261167	11.68556129	3.268690939	1.867025267	1.7507481	0.07998931	0.77126797	AC107027.3	axon
ENSG00000250846	112.0716412	-1.122226363	0.641280093	-1.749978482	0.080122027	0.771753424	EPHA5-AS1	axon
ENSG00000049245	29.09388364	2.260943175	1.293979303	1.747279241	0.080588912	0.772675948	VAMP3	axon
ENSG00000158417	83.40994816	-1.425021056	0.815814913	-1.746745533	0.080681488	0.772675948	EIF5B	axon
ENSG00000168002	2234.265783	-0.503017974	0.287923365	-1.747055064	0.080627787	0.772675948	POLR2G	axon
ENSG00000174917	980.3328992	-0.532199233	0.304478243	-1.747905624	0.080480371	0.772675948	MICOS13	axon
ENSG00000189266	27.57197144	2.560616051	1.464492346	1.748466667	0.080383253	0.772675948	PNRC2	axon
ENSG00000204178	58.69362035	1.563265061	0.894388041	1.747859979	0.080488276	0.772675948	MACO1	axon
ENSG00000253974	7.380240414	6.232299281	3.567283649	1.747071412	0.080624952	0.772675948	NRG1-IT1	axon
ENSG00000274750	7.324848188	6.226212787	3.564290168	1.746831064	0.080666646	0.772675948	HIST1H3E	axon
ENSG00000164128	5.894540098	5.912423295	3.390780791	1.743676062	0.081215592	0.774243567	NPY1R	axon
ENSG00000166377	17.27863543	3.090096158	1.770683647	1.745142992	0.080959982	0.774243567	ATP9B	axon
ENSG00000182796	47.80834431	1.690946227	0.969072773	1.744911501	0.081000275	0.774243567	TMEM198B	axon
ENSG00000198722	545.2053791	0.599792751	0.343990546	1.743631498	0.081223367	0.774243567	UNC13B	axon
ENSG00000248307	5.907542173	5.915540927	3.391794969	1.744073855	0.081146212	0.774243567	LINC00616	axon
ENSG00000274220	5.95074584	-6.28018943	3.601406544	-1.743815743	0.081191224	0.774243567	AC009163.6	axon
ENSG00000286196	5.925394816	5.916570449	3.394209819	1.743136331	0.081309804	0.774243567	AL162586.2	axon
ENSG00000286415	5.925394816	5.916570449	3.394209819	1.743136331	0.081309804	0.774243567	AC017050.1	axon
ENSG00000122034	1963.464835	-0.383336873	0.219972814	-1.742655675	0.081393779	0.77448998	GTF3A	axon
ENSG00000169379	5.868535949	5.906165879	3.390906454	1.741766091	0.081549382	0.774864446	ARL13B	axon
ENSG00000188856	1298.61674	-0.562320662	0.322810481	-1.741952924	0.081516682	0.774864446	RPSAP47	axon
ENSG00000102904	10.51576309	4.415778884	2.53699445	1.740555201	0.081761576	0.775060093	TSNAXIP1	axon
ENSG00000126005	711.1352499	-0.557461939	0.320321187	-1.74032178	0.081802532	0.775060093	MMP24OS	axon
ENSG00000197355	5.920952068	5.916726509	3.398776071	1.740840346	0.081711568	0.775060093	UAP1L1	axon
ENSG00000274605	6.003611174	5.934265309	3.408560955	1.740988466	0.0816856	0.775060093	AL355338.1	axon
ENSG00000121940	41.33050058	1.814089396	1.043364368	1.738692111	0.082088934	0.777221296	CLCC1	axon
ENSG00000129480	44.66561452	1.813173018	1.043509523	1.737572085	0.082286242	0.778536475	DTD2	axon
ENSG00000100387	1452.769504	-0.494458733	0.284631073	-1.737191688	0.082353342	0.778618721	RBX1	axon
ENSG00000261292	5.829529725	5.896724017	3.395551367	1.736602802	0.082457305	0.779049134	AC110491.1	axon
ENSG00000148384	51.84900523	-1.629735814	0.939238235	-1.735167664	0.082711112	0.780341002	INPP5E	axon
ENSG00000171314	3481.406969	-0.439314705	0.253157428	-1.735341953	0.082680255	0.780341002	PGAM1	axon
ENSG00000186522	5.837337812	-6.25618332	3.612394012	-1.731866263	0.083297377	0.783653725	Sep 10	axon
ENSG00000259783	5.837337812	-6.25618332	3.612394012	-1.731866263	0.083297377	0.783653725	LINC02259	axon
ENSG00000260267	5.837337812	-6.25618332	3.612394012	-1.731866263	0.083297377	0.783653725	AC026471.1	axon
ENSG00000260948	5.837337812	-6.25618332	3.612394012	-1.731866263	0.083297377	0.783653725	AL390195.2	axon
ENSG00000260657	5.848727196	5.900166565	3.408990349	1.730766579	0.083493405	0.784943992	AC107871.2	axon
ENSG00000010292	16.14310093	3.18919091	1.84678319	1.726889722	0.084187471	0.785654831	NCAPD2	axon
ENSG00000092148	112.6166897	-1.24908648	0.723665686	-1.726054592	0.084337592	0.785654831	HECTD1	axon
ENSG00000101460	2962.483769	-0.499949669	0.28958734	-1.726421013	0.084271698	0.785654831	MAP1LC3A	axon
ENSG00000111276	49.27745818	1.834758519	1.061947311	1.727730275	0.084036593	0.785654831	CDKN1B	axon
ENSG00000118600	10.74099018	-4.648302196	2.693051101	-1.726035646	0.084341	0.785654831	RXYLT1	axon
ENSG00000138698	540.4205706	-0.573195298	0.33193675	-1.72682084	0.084199845	0.785654831	RAP1GDS1	axon
ENSG00000147044	276.1408151	0.968196216	0.560051434	1.728763032	0.083851515	0.785654831	CASK	axon
ENSG00000147065	68.92862628	1.410219088	0.817031198	1.726028445	0.084342295	0.785654831	MSN	axon
ENSG00000173334	14.20090773	3.228192844	1.87061307	1.725740559	0.084394098	0.785654831	TRIB1	axon
ENSG00000176182	10.68996459	-3.290254339	1.904388131	-1.727722561	0.084037977	0.785654831	MYPOP	axon
ENSG00000179195	234.1971055	0.968597919	0.560034181	1.729533575	0.083713643	0.785654831	ZNF664	axon
ENSG00000204922	68.60051543	-2.030301533	1.174662869	-1.728412115	0.083914365	0.785654831	UQCC3	axon
ENSG00000255857	5.777521427	5.88402766	3.409398132	1.725825917	0.084378736	0.785654831	PXN-AS1	axon
ENSG00000263563	340.8647526	-0.707986025	0.409941114	-1.727043229	0.0841599	0.785654831	UBBP4	axon
ENSG00000114923	757.2920707	-0.776093823	0.44992013	-1.724959102	0.084534843	0.786415907	SLC4A3	axon
ENSG00000136636	130.5016291	-1.126826752	0.654376067	-1.721986498	0.085071964	0.787683615	KCTD3	axon
ENSG00000182183	25.05766229	2.772598215	1.610019667	1.722089657	0.085053279	0.787683615	SHISAL2A	axon
ENSG00000184156	124.4778327	-1.700800873	0.986686804	-1.723749487	0.084753077	0.787683615	KCNQ3	axon
ENSG00000197121	73.25439036	-1.388338819	0.806264905	-1.721938796	0.085080606	0.787683615	PGAP1	axon
ENSG00000214706	22.92452468	2.66937384	1.550234567	1.721916088	0.08508472	0.787683615	IFRD2	axon
ENSG00000216819	539.5323812	-0.598168007	0.347321944	-1.722229237	0.085028001	0.787683615	TUBB2BP1	axon
ENSG00000231784	7.137031568	6.18875116	3.593257589	1.72232327	0.085010975	0.787683615	DBIL5P	axon
ENSG00000100605	1084.843647	-0.469872677	0.273433217	-1.718418424	0.085720322	0.789907686	ITPK1	axon
ENSG00000108010	614.5475146	-0.577665597	0.336182034	-1.718311921	0.085739736	0.789907686	GLRX3	axon
ENSG00000177051	16.93520052	-2.961587595	1.72351115	-1.71834548	0.085733618	0.789907686	FBXO46	axon
ENSG00000198369	133.3898748	1.025766205	0.596825431	1.718703916	0.085668299	0.789907686	SPRED2	axon
ENSG00000198551	85.50168582	1.274593652	0.741551741	1.718819579	0.085647229	0.789907686	ZNF627	axon
ENSG00000233670	5.780089714	5.880512818	3.421905874	1.718490524	0.085707181	0.789907686	PIRT	axon
ENSG00000284471	15.69305917	-3.46724351	2.017125662	-1.718903078	0.085632022	0.789907686	CR769775.2	axon
ENSG00000158793	61.56156439	1.612428993	0.939591258	1.716096207	0.086144435	0.791649445	NIT1	axon
ENSG00000188211	51.70395358	-1.609947989	0.938210936	-1.715976575	0.08616633	0.791649445	NCR3LG1	axon
ENSG00000277977	7.142168143	6.184970498	3.603694953	1.716285806	0.086109745	0.791649445	AC010332.1	axon
ENSG00000287835	7.142168143	6.184970498	3.603694953	1.716285806	0.086109745	0.791649445	AC006063.4	axon
ENSG00000005007	95.83846866	1.152344984	0.672200382	1.714287903	0.086475864	0.793399682	UPF1	axon
ENSG00000287251	5.757386949	5.876056163	3.427386314	1.714442326	0.086447521	0.793399682	AP003062.4	axon
ENSG00000161203	6256.346691	-0.362076606	0.211280044	-1.713728372	0.086578624	0.793796171	AP2M1	axon
ENSG00000153233	22.2791827	2.737001798	1.599157961	1.711526856	0.086983898	0.796963809	PTPRR	axon
ENSG00000007080	1287.891034	-0.484873299	0.283359934	-1.711156872	0.087052158	0.797041425	CCDC124	axon
ENSG00000107521	173.6285184	0.924494507	0.540896741	1.709188533	0.087416032	0.79727223	HPS1	axon
ENSG00000112186	120.4901217	1.310047853	0.766475936	1.709183279	0.087417005	0.79727223	CAP2	axon
ENSG00000123349	11082.47823	-0.39375791	0.23047557	-1.708458346	0.087551329	0.79727223	PFDN5	axon
ENSG00000125898	9.669276169	-4.038304059	2.366192053	-1.706667915	0.087883794	0.79727223	FAM110A	axon
ENSG00000128564	2377.964172	0.386224589	0.225915331	1.709598845	0.087340079	0.79727223	VGF	axon
ENSG00000132879	599.2517529	-0.65658348	0.384052689	-1.709618235	0.087336491	0.79727223	FBXO44	axon
ENSG00000139971	20.70670849	-2.464806214	1.442331193	-1.708904464	0.087468647	0.79727223	ARMH4	axon
ENSG00000157693	233.2175187	-0.861784338	0.504732715	-1.707407332	0.087746369	0.79727223	TMEM268	axon
ENSG00000159164	536.7509929	0.561162424	0.329006342	1.705627985	0.088077366	0.79727223	SV2A	axon
ENSG00000162545	4157.220834	-0.344548543	0.201931594	-1.706263669	0.087958999	0.79727223	CAMK2N1	axon
ENSG00000182836	29.70188809	2.432727141	1.426369064	1.705538351	0.088094066	0.79727223	PLCXD3	axon
ENSG00000196923	326.0265936	-0.720285959	0.422277085	-1.705718793	0.088060449	0.79727223	PDLIM7	axon
ENSG00000204969	18.29163057	-3.300194177	1.934143455	-1.706282007	0.087955586	0.79727223	PCDHA2	axon
ENSG00000213763	6.526835528	-4.438644509	2.600093958	-1.707109274	0.087801744	0.79727223	ACTBP2	axon
ENSG00000244055	7.028654318	6.165425297	3.613730954	1.706110769	0.087987458	0.79727223	AC007566.1	axon
ENSG00000253773	7.028654318	6.165425297	3.613730954	1.706110769	0.087987458	0.79727223	C8orf37-AS1	axon
ENSG00000278599	7.028654318	6.165425297	3.613730954	1.706110769	0.087987458	0.79727223	TBC1D3E	axon
ENSG00000160959	43.03855718	2.054566202	1.204885408	1.705196352	0.08815781	0.797307848	LRRC14	axon
ENSG00000159873	33.2985626	-1.983840139	1.164008705	-1.704317271	0.08832183	0.798028366	CCDC117	axon
ENSG00000168159	2918.194227	-0.42540547	0.249658131	-1.703951992	0.088390056	0.798028366	RNF187	axon
ENSG00000272636	1637.629379	0.403692463	0.236935496	1.703807453	0.088417065	0.798028366	DOC2B	axon
ENSG00000077147	77.84721087	-1.307510488	0.768656386	-1.701033793	0.088936642	0.801201161	TM9SF3	axon
ENSG00000110651	599.4527308	0.600373882	0.352870206	1.701401456	0.088867628	0.801201161	CD81	axon
ENSG00000140367	50.70146673	1.665038373	0.978876642	1.70096854	0.088948895	0.801201161	UBE2Q2	axon
ENSG00000128789	113.0403081	-1.107526967	0.65135586	-1.700340834	0.089066834	0.801365549	PSMG2	axon
ENSG00000130731	470.0012754	-0.644079779	0.378818851	-1.700231597	0.089087371	0.801365549	METTL26	axon
ENSG00000100749	25.35901314	3.202263025	1.884173647	1.699558334	0.089214033	0.801423367	VRK1	axon
ENSG00000214900	6.569500414	4.637794413	2.728810463	1.699566341	0.089212526	0.801423367	LINC01588	axon
ENSG00000122565	439.9720832	0.681506309	0.401319021	1.698165981	0.089476439	0.802972471	CBX3	axon
ENSG00000157216	316.8622463	0.694877519	0.40923189	1.698004325	0.089506946	0.802972471	SSBP3	axon
ENSG00000127863	6.949214948	6.15028969	3.623497863	1.697334985	0.089633347	0.803565665	TNFRSF19	axon
ENSG00000155957	7.494224955	-4.524486583	2.668706639	-1.695385516	0.090002312	0.806084396	TMBIM4	axon
ENSG00000227077	337.9901396	-0.728616892	0.429808742	-1.695211896	0.090035231	0.806084396	AC107983.1	axon
ENSG00000147604	6763.357319	0.315679889	0.186377695	1.693764317	0.090310077	0.808002443	RPL7	axon
ENSG00000171497	44.16134344	1.656705369	0.978480807	1.693140384	0.090428749	0.808521564	PPID	axon
ENSG00000090989	66.04382908	-1.399389859	0.827967505	-1.690150701	0.090999127	0.81232034	EXOC1	axon
ENSG00000180900	963.9300083	0.501570655	0.29679347	1.689965263	0.0910346	0.81232034	SCRIB	axon
ENSG00000198794	2154.732044	0.412064024	0.243831254	1.689955724	0.091036425	0.81232034	SCAMP5	axon
ENSG00000196139	12.85398238	-3.694462869	2.187109893	-1.689198554	0.091181386	0.813069603	AKR1C3	axon
ENSG00000124702	1279.437562	-0.465461096	0.275654568	-1.688566601	0.091302516	0.813605506	KLHDC3	axon
ENSG00000146066	1765.754902	-0.473835273	0.280804698	-1.687419323	0.091522751	0.814727682	HIGD2A	axon
ERCC-00131	56.72619814	-1.423363717	0.843587769	-1.687274008	0.091550676	0.814727682	NA	axon
ENSG00000136877	122.4281906	1.07729093	0.639237602	1.685274655	0.091935593	0.817383571	FPGS	axon
ENSG00000162188	3454.70643	0.389357473	0.231060725	1.685087211	0.091971747	0.817383571	GNG3	axon
ENSG00000164104	25.99065721	2.558086392	1.518955844	1.684108463	0.092160709	0.817428086	HMGB2	axon
ENSG00000164853	27.97067407	-1.984358607	1.178102109	-1.684368946	0.092110388	0.817428086	UNCX	axon
ENSG00000187049	8.095094497	-4.290816174	2.547155466	-1.684552133	0.092075013	0.817428086	TMEM216	axon
ENSG00000159720	1371.035943	-0.456457064	0.271450625	-1.68154729	0.092656659	0.819342732	ATP6V0D1	axon
ENSG00000166508	128.2609328	1.092742229	0.649793805	1.681675357	0.092631809	0.819342732	MCM7	axon
ENSG00000206527	28.45205115	1.968797096	1.170922371	1.681407021	0.092683883	0.819342732	HACD2	axon
ENSG00000226784	205.6210484	-0.976421046	0.58065366	-1.681589411	0.092648485	0.819342732	PGAM4	axon
ENSG00000234745	80.41943538	-1.362923419	0.810042965	-1.682532258	0.092465675	0.819342732	HLA-B	axon
ENSG00000013619	16.94558123	-3.043912218	1.815925945	-1.676231471	0.093692862	0.82019736	MAMLD1	axon
ENSG00000123552	6.827835623	6.123609633	3.646929127	1.679113967	0.093129835	0.82019736	USP45	axon
ENSG00000132541	11.03020627	3.539068096	2.109996348	1.677286361	0.093486498	0.82019736	RIDA	axon
ENSG00000137941	86.02066915	-1.261845654	0.751349259	-1.679439539	0.093066413	0.82019736	TTLL7	axon
ENSG00000138138	204.7709165	0.905120239	0.53962574	1.67731109	0.093481665	0.82019736	ATAD1	axon
ENSG00000138653	12.06067911	4.028316057	2.403258106	1.676189522	0.093701076	0.82019736	NDST4	axon
ENSG00000146085	72.04371699	1.652520489	0.985548715	1.676751706	0.093591045	0.82019736	MMUT	axon
ENSG00000150625	21.20747323	-2.734711097	1.629534268	-1.678216378	0.093304866	0.82019736	GPM6A	axon
ENSG00000155755	28.44777344	2.06701928	1.230183331	1.680253038	0.092908094	0.82019736	TMEM237	axon
ENSG00000167272	84.15694695	1.223278444	0.729153953	1.67766826	0.093411879	0.82019736	POP5	axon
ENSG00000167508	1526.832151	-0.426547027	0.254014763	-1.679221404	0.093108902	0.82019736	MVD	axon
ENSG00000168803	79.37651612	1.267779847	0.756007743	1.676940294	0.093554158	0.82019736	ADAL	axon
ENSG00000173848	64.52727277	-1.351751303	0.805279153	-1.678612067	0.093227673	0.82019736	NET1	axon
ENSG00000197756	57918.37884	-0.398736085	0.237884173	-1.676177441	0.093703442	0.82019736	RPL37A	axon
ENSG00000203724	25.64100641	2.155621832	1.28480055	1.677787134	0.093388662	0.82019736	C1orf53	axon
ENSG00000246982	20.04706571	-3.181764343	1.899556913	-1.675003429	0.093933559	0.821672096	Z84485.1	axon
ENSG00000007376	96.00422464	-1.113382016	0.665423122	-1.67319406	0.094289099	0.822474234	RPUSD1	axon
ENSG00000066027	6.498998966	-5.4044001	3.235672864	-1.670255408	0.094868842	0.822474234	PPP2R5A	axon
ENSG00000066032	2590.866051	-0.40893816	0.244280391	-1.674052341	0.094120313	0.822474234	CTNNA2	axon
ENSG00000105894	203.5290188	1.03953682	0.621049982	1.673837613	0.094162518	0.822474234	PTN	axon
ENSG00000120594	33.34233261	-1.821725165	1.090466081	-1.670593149	0.094802067	0.822474234	PLXDC2	axon
ENSG00000135823	45.72624864	-1.563479495	0.936129252	-1.670153444	0.094889009	0.822474234	STX6	axon
ENSG00000147257	6.761398327	6.110774057	3.655102098	1.671847706	0.094554357	0.822474234	GPC3	axon
ENSG00000165526	64.91940188	1.478199438	0.884264902	1.671670371	0.09458934	0.822474234	RPUSD4	axon
ENSG00000168300	14.24660241	3.137017567	1.876345521	1.671876279	0.094548721	0.822474234	PCMTD1	axon
ENSG00000179403	94.62471364	1.326687784	0.79307955	1.672830657	0.094360638	0.822474234	VWA1	axon
ENSG00000183291	138.3766835	1.05438378	0.63016992	1.673173769	0.094293093	0.822474234	SELENOF	axon
ENSG00000183807	79.45859454	1.355690351	0.810549337	1.672557472	0.094414445	0.822474234	FAM162B	axon
ENSG00000196498	150.8488488	-0.958590626	0.573663374	-1.670998479	0.094721978	0.822474234	NCOR2	axon
ENSG00000243449	794.5727958	-0.619318921	0.370625535	-1.671009854	0.094719731	0.822474234	C4orf48	axon
ENSG00000135127	103.284222	-1.519318083	0.911263982	-1.667264495	0.095461823	0.826364653	BICDL1	axon
ENSG00000196821	587.1837188	-0.511527407	0.30677971	-1.667409513	0.095433003	0.826364653	ILRUN	axon
ENSG00000143549	1235.977001	0.407580249	0.24451218	1.666911845	0.095531935	0.826434931	TPM3	axon
ENSG00000128050	158.2691943	0.92396532	0.554540643	1.666181427	0.095677284	0.82715556	PAICS	axon
ENSG00000147059	30.14827291	2.382003407	1.43023279	1.665465527	0.095819916	0.827315607	SPIN2A	axon
ENSG00000188243	1406.95538	-0.438386075	0.26318297	-1.66570837	0.095771514	0.827315607	COMMD6	axon
ENSG00000130520	2387.891242	-0.414624668	0.249008415	-1.66510304	0.0958922	0.827389609	LSM4	axon
ENSG00000283674	10.98366295	3.448581017	2.071468361	1.664800236	0.095952617	0.827389609	AC068587.4	axon
ENSG00000189423	6.405731385	4.602082746	2.765066887	1.664365794	0.096039351	0.827602193	USP32P3	axon
ENSG00000094916	648.3654587	0.549773637	0.330702	1.662444247	0.096423733	0.830377772	CBX5	axon
ENSG00000067365	36.00609102	1.76255875	1.060696498	1.661699415	0.096573058	0.830590608	METTL22	axon
ENSG00000174482	24.44170671	2.553615838	1.536631534	1.661827043	0.096547458	0.830590608	LINGO2	axon
ENSG00000110060	6.41914128	4.602182916	2.771171014	1.660735802	0.09676652	0.831363286	PUS3	axon
ENSG00000184545	1128.949328	0.454224523	0.273553078	1.660462118	0.096821523	0.831363286	DUSP8	axon
ENSG00000185115	42.23913114	1.672910366	1.007582773	1.660320531	0.096849987	0.831363286	NSMCE3	axon
ENSG00000165194	23.82278917	2.618001403	1.578294002	1.658753945	0.097165384	0.83349599	PCDH19	axon
ENSG00000180611	58.09499789	-1.438525875	0.867545622	-1.658155882	0.097286007	0.83349599	MB21D2	axon
ENSG00000249839	80.01702823	1.190844484	0.71811549	1.658291041	0.097258736	0.83349599	AC011330.1	axon
ENSG00000283498	356.3801541	-0.675733194	0.407754922	-1.657204259	0.097478186	0.834606098	MIR1244-2	axon
ENSG00000090266	3718.194453	-0.38952469	0.235123842	-1.656678824	0.097584427	0.834979455	NDUFB2	axon
ENSG00000083535	6.627016929	6.080545386	3.681758684	1.651532843	0.09862982	0.839613112	PIBF1	axon
ENSG00000131979	66.51339154	1.276736927	0.772695505	1.652315717	0.098470207	0.839613112	GCH1	axon
ENSG00000155850	6.627016929	6.080545386	3.681758684	1.651532843	0.09862982	0.839613112	SLC26A2	axon
ENSG00000177535	6.6660236	6.085381539	3.682818312	1.652370827	0.098458979	0.839613112	OR2B11	axon
ENSG00000183032	6.627016929	6.080545386	3.681758684	1.651532843	0.09862982	0.839613112	SLC25A21	axon
ENSG00000186496	6.627016929	6.080545386	3.681758684	1.651532843	0.09862982	0.839613112	ZNF396	axon
ENSG00000204519	6.627016929	6.080545386	3.681758684	1.651532843	0.09862982	0.839613112	ZNF551	axon
ENSG00000246889	6.6660236	6.085381539	3.682818312	1.652370827	0.098458979	0.839613112	AP000487.1	axon
ENSG00000106603	1012.085528	0.450965822	0.273329905	1.649895653	0.09896428	0.841609844	COA1	axon
ERCC-00111	186.9561512	-0.839041148	0.508581665	-1.649766803	0.098990641	0.841609844	NA	axon
ENSG00000140443	77.90613914	-1.265795369	0.767593013	-1.649044933	0.09913843	0.842329132	IGF1R	axon
ENSG00000100154	84.19448054	-1.374470789	0.834630726	-1.64680109	0.099598937	0.84311794	TTC28	axon
ENSG00000113758	2623.569785	-0.423707093	0.257262955	-1.646980588	0.099562036	0.84311794	DBN1	axon
ENSG00000132792	90.82341814	1.185287517	0.71935156	1.647716614	0.099410837	0.84311794	CTNNBL1	axon
ENSG00000133665	44.6027367	1.628107244	0.988568866	1.646933562	0.099571702	0.84311794	DYDC2	axon
ENSG00000142675	32.71703725	2.251084533	1.367246736	1.646436209	0.099673983	0.84311794	CNKSR1	axon
ENSG00000165006	122.3340681	1.242891675	0.754886781	1.64646104	0.099668875	0.84311794	UBAP1	axon
ENSG00000179832	189.3387205	-0.916867655	0.556759444	-1.64679318	0.099600564	0.84311794	MROH1	axon
ENSG00000177410	1467.089778	-0.459588812	0.279243154	-1.645837347	0.099797251	0.843625334	ZFAS1	axon
ENSG00000137992	25.73164925	2.173300553	1.32092969	1.645281024	0.099911871	0.844042096	DBT	axon
ENSG00000174177	51.78368193	1.723593835	1.047943961	1.644738554	0.100023739	0.844042096	CTU2	axon
ENSG00000204899	32.94919723	1.949791768	1.185516726	1.644676726	0.100036495	0.844042096	MZT1	axon
ENSG00000100321	486.8187807	0.533390745	0.324396942	1.644253306	0.10012389	0.844195026	SYNGR1	axon
ENSG00000184205	130.3647412	-1.079093718	0.656392838	-1.64397546	0.100181272	0.844195026	TSPYL2	axon
ENSG00000066735	1293.127562	-0.404404113	0.246219866	-1.642451198	0.100496532	0.845480572	KIF26A	axon
ENSG00000100991	226.1923858	0.796973325	0.485287489	1.642270498	0.100533958	0.845480572	TRPC4AP	axon
ENSG00000129315	7.562956191	4.845481679	2.950941694	1.642012002	0.100587517	0.845480572	CCNT1	axon
ENSG00000162688	24.2114844	-2.485618754	1.513080112	-1.64275423	0.100433794	0.845480572	AGL	axon
ENSG00000139637	682.4736961	-0.562585591	0.34271025	-1.641577955	0.100677499	0.845703683	C12orf10	axon
ENSG00000186648	227.8431861	-0.826428492	0.503567277	-1.641148123	0.100766671	0.845919707	CARMIL3	axon
ENSG00000116183	28.72484757	1.917019471	1.168566751	1.640487777	0.100903788	0.846005281	PAPPA2	axon
ENSG00000251580	116.8946879	-1.013493485	0.617754572	-1.640608634	0.100878681	0.846005281	LINC02482	axon
ENSG00000087088	83.73565064	-1.381682009	0.842542712	-1.639895508	0.101026895	0.846505053	BAX	axon
ENSG00000127838	371.0043345	-0.717573096	0.437776515	-1.63913109	0.101185961	0.847017713	PNKD	axon
ENSG00000231889	34.34751158	1.878407324	1.146075502	1.638990904	0.101215154	0.847017713	TRAF3IP2-AS1	axon
ENSG00000094880	60.21785319	1.473430435	0.900218617	1.636747348	0.101683271	0.848723905	CDC23	axon
ENSG00000115318	27.07556436	2.507076276	1.531985151	1.636488627	0.101737364	0.848723905	LOXL3	axon
ENSG00000134982	2899.637464	-1.093928132	0.668223675	-1.637068804	0.101616094	0.848723905	APC	axon
ENSG00000166847	432.7893811	0.645420023	0.394349812	1.636668773	0.101699697	0.848723905	DCTN5	axon
ENSG00000181218	106.0643624	1.091877181	0.666871394	1.637312967	0.101565093	0.848723905	HIST3H2A	axon
ENSG00000105339	24.49611552	-2.93826806	1.796915318	-1.635173361	0.102012711	0.849057395	DENND3	axon
ENSG00000117480	93.92102104	-1.191395459	0.72836835	-1.635704597	0.101901427	0.849057395	FAAH	axon
ENSG00000160194	795.9081883	-0.468126098	0.2863015	-1.635080843	0.102032102	0.849057395	NDUFV3	axon
ENSG00000172500	1407.00969	-0.508798099	0.311142319	-1.635258427	0.101994885	0.849057395	FIBP	axon
ENSG00000102898	2638.100564	-0.376977317	0.230726923	-1.633867918	0.102286588	0.849603566	NUTF2	axon
ENSG00000105251	79.38790446	-1.24747109	0.76324225	-1.634436629	0.102167202	0.849603566	SHD	axon
ENSG00000237350	9.676908022	3.447832925	2.110241852	1.633856765	0.10228893	0.849603566	CDC42P6	axon
ENSG00000091664	46.65340357	2.083318614	1.275603644	1.63320215	0.102426488	0.850216383	SLC17A6	axon
ENSG00000106976	1193.412191	-0.397136822	0.243710942	-1.629540384	0.103198673	0.853032007	DNM1	axon
ENSG00000113282	37.7010026	2.302005156	1.412278039	1.629994302	0.103102701	0.853032007	CLINT1	axon
ENSG00000125814	4111.250158	-0.398004699	0.244299458	-1.629167344	0.103277598	0.853032007	NAPB	axon
ENSG00000143590	22.95753908	2.421534376	1.486134999	1.629417501	0.103224666	0.853032007	EFNA3	axon
ENSG00000157045	829.938988	-0.51314384	0.314828948	-1.629913142	0.103119856	0.853032007	NTAN1	axon
ENSG00000180354	982.5357137	-0.485263047	0.297561312	-1.630800202	0.102932485	0.853032007	MTURN	axon
ENSG00000182004	290.2243549	0.70110248	0.430281207	1.629405302	0.103227247	0.853032007	SNRPE	axon
ENSG00000196372	83.94994579	1.216869533	0.746810442	1.629422226	0.103223667	0.853032007	ASB13	axon
ENSG00000115365	364.6003828	0.645225105	0.396200848	1.628530349	0.103412479	0.853102269	LANCL1	axon
ENSG00000133247	19.73327112	2.668729267	1.638742407	1.628522735	0.103414093	0.853102269	KMT5C	axon
ENSG00000122971	34.77417333	1.843527128	1.133214022	1.626812846	0.103776853	0.85407937	ACADS	axon
ENSG00000123901	71.98912383	-1.656581921	1.017886527	-1.627472097	0.10363687	0.85407937	GPR83	axon
ENSG00000130005	492.3679127	-0.564193885	0.347271154	-1.624649438	0.104237277	0.85407937	GAMT	axon
ENSG00000149657	218.1672862	-0.754677547	0.464140934	-1.625966365	0.103956811	0.85407937	LSM14B	axon
ENSG00000158258	487.7351628	-0.642153124	0.394781785	-1.626602716	0.103821502	0.85407937	CLSTN2	axon
ENSG00000163872	112.3022666	-1.186770795	0.72956053	-1.62669271	0.103802378	0.85407937	YEATS2	axon
ENSG00000166529	23.56288392	2.225611158	1.369631562	1.6249707	0.104168802	0.85407937	ZSCAN21	axon
ENSG00000186001	23.58335407	3.091962588	1.90140744	1.626144152	0.103918994	0.85407937	LRCH3	axon
ENSG00000204231	61.29579666	1.478932111	0.909809825	1.625539833	0.104047584	0.85407937	RXRB	axon
ENSG00000219507	281.6042824	-0.70747261	0.435399876	-1.624880138	0.104188101	0.85407937	FTH1P8	axon
ENSG00000251259	82.43725648	1.244176999	0.765552381	1.625201657	0.104119597	0.85407937	AC004069.1	axon
ENSG00000107742	361.147565	0.618856012	0.381240275	1.62327029	0.104531638	0.854390719	SPOCK2	axon
ENSG00000156411	3260.583108	-0.397119671	0.244557041	-1.623832497	0.104411562	0.854390719	ATP5MPL	axon
ENSG00000163626	58.68357151	1.627278603	1.002308216	1.623531142	0.104475912	0.854390719	COX18	axon
ENSG00000235609	6.426198234	6.036155958	3.718350693	1.623342298	0.104516252	0.854390719	AF127577.4	axon
ENSG00000073008	72.53852345	1.242627362	0.766974298	1.620168191	0.105196152	0.856586629	PVR	axon
ENSG00000090776	6.427951329	6.032888941	3.725929599	1.619163428	0.105412105	0.856586629	EFNB1	axon
ENSG00000107758	648.2718342	-0.48678517	0.300567904	-1.619551404	0.105328676	0.856586629	PPP3CB	axon
ENSG00000113734	71.38392031	1.496787582	0.924501931	1.619020503	0.105442852	0.856586629	BNIP1	axon
ENSG00000117362	163.3703174	-1.016703463	0.62762253	-1.619928245	0.105247692	0.856586629	APH1A	axon
ENSG00000153922	17.71998027	-2.802101952	1.729988899	-1.619722504	0.1052919	0.856586629	CHD1	axon
ENSG00000163110	6.427951329	6.032888941	3.725929599	1.619163428	0.105412105	0.856586629	PDLIM5	axon
ENSG00000184502	6.427951329	6.032888941	3.725929599	1.619163428	0.105412105	0.856586629	GAST	axon
ENSG00000229425	6.385765087	6.028337891	3.722814027	1.619296008	0.105383589	0.856586629	AJ009632.2	axon
ENSG00000235893	6.427951329	6.032888941	3.725929599	1.619163428	0.105412105	0.856586629	BX284632.1	axon
ENSG00000143390	115.1815832	1.008309476	0.623953573	1.616000805	0.106094139	0.860828344	RFX5	axon
ENSG00000196369	61.46590499	1.344743609	0.832046487	1.616188073	0.106053657	0.860828344	SRGAP2B	axon
ENSG00000277147	126.7603581	0.99547284	0.616196862	1.61551105	0.106200069	0.861163701	LINC00869	axon
ENSG00000227057	111.6493516	1.019266209	0.631702163	1.61352338	0.106630848	0.864131206	WDR46	axon
ENSG00000137171	736.2953867	0.467021901	0.289522765	1.613074885	0.10672824	0.864394995	KLC4	axon
ENSG00000063015	79.42767612	-1.35123828	0.839348153	-1.609866269	0.107427054	0.865178659	SEZ6	axon
ENSG00000072518	116.4129277	0.964812413	0.599319313	1.609847025	0.107431256	0.865178659	MARK2	axon
ENSG00000102078	40.47298175	2.156732485	1.339875571	1.609651322	0.107473997	0.865178659	SLC25A14	axon
ENSG00000135069	26.66642601	2.485062586	1.541960928	1.611624873	0.107043595	0.865178659	PSAT1	axon
ENSG00000147224	423.4771475	0.591579216	0.367482526	1.60981591	0.107438051	0.865178659	PRPS1	axon
ENSG00000155906	77.54762422	1.30973466	0.813029883	1.61093053	0.107194865	0.865178659	RMND1	axon
ENSG00000167770	823.4482762	-0.455531999	0.282795903	-1.610815412	0.107219961	0.865178659	OTUB1	axon
ENSG00000168917	50.37838725	1.462085806	0.907352684	1.611375414	0.107097923	0.865178659	SLC35G2	axon
ENSG00000214975	1140.738736	-0.495003413	0.307168475	-1.611504607	0.107069784	0.865178659	PPIAP29	axon
ENSG00000215374	12.74708919	3.755233348	2.329309432	1.612165948	0.106925833	0.865178659	FAM66B	axon
ENSG00000147533	204.9902621	0.753860111	0.468437269	1.609308568	0.107548886	0.865259026	GOLGA7	axon
ENSG00000168028	19861.74212	-0.402187087	0.24999708	-1.608767139	0.107667269	0.865689	RPSA	axon
ENSG00000105767	461.5958706	0.55745559	0.346772966	1.607552042	0.107933323	0.865739547	CADM4	axon
ENSG00000151067	96.66364751	-1.149465581	0.714947605	-1.607761986	0.107887317	0.865739547	CACNA1C	axon
ENSG00000204131	28.59149574	2.371936684	1.475077099	1.608008616	0.107833292	0.865739547	NHSL2	axon
ENSG00000210151	43.98096111	1.837701351	1.143115686	1.607624996	0.107917334	0.865739547	MT-TS1	axon
ENSG00000105887	766.1356852	-0.528991525	0.329248787	-1.606662031	0.108128527	0.866262857	MTPN	axon
ENSG00000205726	182.033595	-0.928054589	0.577584695	-1.606785284	0.108101478	0.866262857	ITSN1	axon
ENSG00000003402	25.36135292	2.153556646	1.341646755	1.60515921	0.108458772	0.867964032	CFLAR	axon
ENSG00000180917	11.18216408	3.913358602	2.438072844	1.605103232	0.108471088	0.867964032	CMTR2	axon
ENSG00000186312	91.50981952	-1.134763242	0.707239664	-1.604496043	0.108604756	0.868512299	CA5BP1	axon
ENSG00000074319	319.6719664	0.669708516	0.418270442	1.601137565	0.109346454	0.868701468	TSG101	axon
ENSG00000100888	158.1711216	-0.920473434	0.574356828	-1.602615987	0.109019462	0.868701468	CHD8	axon
ENSG00000107443	25.3552852	-2.307583948	1.44044918	-1.601989144	0.10915801	0.868701468	CCNJ	axon
ENSG00000143748	36.86629967	1.759870014	1.099537441	1.600554877	0.109475543	0.868701468	NVL	axon
ENSG00000165669	100.1918758	1.034217697	0.645722059	1.601645294	0.109234069	0.868701468	FAM204A	axon
ENSG00000177508	54.53839284	1.415353072	0.883665536	1.601684138	0.109225475	0.868701468	IRX3	axon
ENSG00000185880	418.2336443	0.54937667	0.343065303	1.601376369	0.109293584	0.868701468	TRIM69	axon
ENSG00000187024	72.08274251	-1.400819319	0.874020721	-1.602730102	0.108994255	0.868701468	PTRH1	axon
ENSG00000188554	166.9103603	0.834082231	0.521093092	1.600639586	0.109456769	0.868701468	NBR1	axon
ENSG00000221968	80.94480693	1.239927304	0.77431158	1.601328633	0.10930415	0.868701468	FADS3	axon
ENSG00000234450	8.410773735	-4.327025006	2.698643234	-1.603407576	0.108844699	0.868701468	AC005534.2	axon
ENSG00000261499	50.1809485	-1.569757436	0.979387074	-1.602795747	0.108979756	0.868701468	AC233699.1	axon
ERCC-00025	31.43659221	-2.237902611	1.396893685	-1.602056503	0.109143115	0.868701468	NA	axon
ENSG00000102003	1885.11576	0.34464951	0.215432557	1.599802348	0.109642438	0.868991283	SYP	axon
ENSG00000128805	101.1855994	1.154122035	0.721393812	1.599850202	0.109631819	0.868991283	ARHGAP22	axon
ENSG00000279307	10.40174917	3.3671324	2.106742257	1.598264994	0.109984015	0.87118057	AC012065.5	axon
ENSG00000132570	39.75959798	1.610819169	1.008608119	1.597071389	0.110249795	0.871882831	PCBD2	axon
ENSG00000135441	227.1020664	-0.733434507	0.459261769	-1.596985762	0.110268881	0.871882831	BLOC1S1	axon
ENSG00000241627	22.14497685	2.163514467	1.354671543	1.597076781	0.110248593	0.871882831	UBQLN4P1	axon
ENSG00000197905	78.08981594	-1.448394187	0.907346112	-1.596297341	0.110422423	0.872579328	TEAD4	axon
ENSG00000072786	31.38411547	-1.862897145	1.16745803	-1.595686609	0.11055878	0.87262258	STK10	axon
ENSG00000154978	336.0289661	0.61437097	0.385300603	1.594523769	0.110818771	0.87262258	VOPP1	axon
ENSG00000170296	384.4296442	-0.61089609	0.383039229	-1.594865601	0.110742294	0.87262258	GABARAP	axon
ENSG00000189196	6.225379539	5.990356941	3.756851119	1.594515394	0.110820646	0.87262258	LINC00994	axon
ENSG00000232882	6.225379539	5.990356941	3.756851119	1.594515394	0.110820646	0.87262258	PHKA1P1	axon
ENSG00000277782	6.225379539	5.990356941	3.756851119	1.594515394	0.110820646	0.87262258	AC068870.2	axon
ENSG00000079616	58.43399319	1.956177156	1.227605332	1.593490274	0.111050249	0.873914323	KIF22	axon
ENSG00000188227	59.88070168	-1.360124468	0.853839462	-1.592951052	0.111171172	0.874349792	ZNF793	axon
ENSG00000005889	6.197948467	5.985282545	3.759154933	1.592188311	0.111342399	0.874355834	ZFX	axon
ENSG00000035141	111.7632462	1.083332696	0.681066561	1.590641442	0.111690292	0.874355834	FAM136A	axon
ENSG00000075391	153.0851478	0.900755636	0.565790773	1.592029561	0.111378063	0.874355834	RASAL2	axon
ENSG00000111790	35.51165672	2.08074894	1.307972098	1.590820586	0.111649959	0.874355834	FGFR1OP2	axon
ENSG00000146576	25.67322078	1.984271591	1.247945239	1.59003098	0.111827822	0.874355834	C7orf26	axon
ENSG00000163249	16.35105746	2.818769586	1.772475868	1.590300685	0.111767044	0.874355834	CCNYL1	axon
ENSG00000166887	278.2159112	0.750803186	0.471761954	1.591487358	0.111499938	0.874355834	VPS39	axon
ENSG00000170464	291.7561141	0.649153584	0.408129044	1.590559638	0.111708714	0.874355834	DNAJC18	axon
ENSG00000260855	18.7622962	3.227569589	2.029058898	1.590673189	0.111683144	0.874355834	AL591848.4	axon
ENSG00000260971	6.197948467	5.985282545	3.759154933	1.592188311	0.111342399	0.874355834	AC119674.1	axon
ENSG00000244021	523.2938116	-0.547790906	0.34461045	-1.589594589	0.111926217	0.874612195	AC093591.1	axon
ENSG00000172889	65.70347777	1.523371272	0.959081348	1.588365029	0.112203821	0.876267798	EGFL7	axon
ENSG00000004766	61.34893641	-1.494088346	0.943111364	-1.584212006	0.113145482	0.876943268	VPS50	axon
ENSG00000005812	20.12141882	2.458667019	1.550417157	1.585809992	0.112782418	0.876943268	FBXL3	axon
ENSG00000111348	6.189879057	5.978412306	3.771718459	1.585063247	0.112951965	0.876943268	ARHGDIB	axon
ENSG00000119392	23.16386242	2.507995647	1.58062755	1.586708802	0.112578612	0.876943268	GLE1	axon
ENSG00000121653	5811.098428	-0.371421195	0.234318561	-1.585112136	0.112940859	0.876943268	MAPK8IP1	axon
ENSG00000126091	6.189879057	5.978412306	3.771718459	1.585063247	0.112951965	0.876943268	ST3GAL3	axon
ENSG00000136149	359.7091612	-0.64478353	0.406595558	-1.585810561	0.112782289	0.876943268	RPL13AP25	axon
ENSG00000165140	6.189879057	5.978412306	3.771718459	1.585063247	0.112951965	0.876943268	FBP1	axon
ENSG00000175224	222.9637276	0.78412361	0.494214546	1.586605688	0.112601978	0.876943268	ATG13	axon
ENSG00000182890	15.99982667	-3.526259262	2.225759943	-1.584294512	0.113126714	0.876943268	GLUD2	axon
ENSG00000188831	6.189879057	5.978412306	3.771718459	1.585063247	0.112951965	0.876943268	DPPA3P2	axon
ENSG00000204392	71.48694564	1.207490457	0.761597442	1.585470736	0.112859421	0.876943268	LSM2	axon
ENSG00000245680	22.85809174	3.043706951	1.921056991	1.584391804	0.113104586	0.876943268	ZNF585B	axon
ENSG00000105357	13.52659802	3.05408062	1.931127338	1.581501416	0.113763435	0.877785092	MYH14	axon
ENSG00000127955	170.4570754	0.834866117	0.527691251	1.582110969	0.11362424	0.877785092	GNAI1	axon
ENSG00000135472	399.2932896	0.647900819	0.409621672	1.581705419	0.113716835	0.877785092	FAIM2	axon
ENSG00000141753	76.30835578	1.413791374	0.894223756	1.581026408	0.113872	0.877785092	IGFBP4	axon
ENSG00000155115	327.6459725	0.798116733	0.504286603	1.582664951	0.113497851	0.877785092	GTF3C6	axon
ENSG00000175093	67.06936352	-1.227837218	0.777119079	-1.579985939	0.114110087	0.877785092	SPSB4	axon
ENSG00000180263	14.92377632	-3.845571929	2.43361207	-1.580191016	0.114063129	0.877785092	FGD6	axon
ENSG00000186998	121.1632685	0.975113634	0.615867034	1.583318443	0.113348901	0.877785092	EMID1	axon
ENSG00000203867	18.13781345	2.673791494	1.690936567	1.581248845	0.113821151	0.877785092	RBM20	axon
ENSG00000224126	158.7709831	-0.875076476	0.55372883	-1.580333963	0.114030406	0.877785092	UBE2SP2	axon
ENSG00000229212	141.6322805	-0.99507432	0.629374072	-1.581053882	0.113865718	0.877785092	AC044860.1	axon
ENSG00000250535	31.31348024	-2.308533703	1.458881773	-1.582399442	0.113558412	0.877785092	STK19B	axon
ENSG00000260747	22.06636683	2.461495204	1.557738793	1.580171987	0.114067485	0.877785092	AC022968.1	axon
ENSG00000080947	15.08184191	-3.223864664	2.041647849	-1.579050308	0.114324518	0.878589854	CROCCP3	axon
ENSG00000110925	173.2530885	-0.858313706	0.543602887	-1.57893515	0.114350932	0.878589854	CSRNP2	axon
ENSG00000268751	25.6287485	2.356116221	1.492471802	1.57866716	0.114412421	0.878589854	SCGB1B2P	axon
ENSG00000146729	197.6692954	0.808277435	0.512121187	1.578293293	0.114498246	0.878742728	NIPSNAP2	axon
ENSG00000158850	83.03909415	1.424032034	0.90302697	1.576954046	0.114806099	0.880598452	B4GALT3	axon
ENSG00000108518	2487.528144	-0.44086258	0.279659551	-1.576425973	0.114927667	0.881023993	PFN1	axon
ENSG00000168282	30.11097297	2.308598102	1.465704405	1.575077549	0.115238545	0.882618209	MGAT2	axon
ENSG00000242299	271.744865	-0.719604134	0.456906092	-1.574949747	0.115268045	0.882618209	AC073861.1	axon
ENSG00000083520	29.80427338	-2.751469001	1.748542139	-1.573578892	0.115584836	0.884535852	DIS3	axon
ENSG00000161202	366.0192232	-0.594789893	0.378077769	-1.573194571	0.115673772	0.88470858	DVL3	axon
ENSG00000170091	1248.670974	0.425200195	0.270410837	1.572422911	0.115852504	0.88506002	NSG2	axon
ENSG00000266028	137.2823447	1.035383402	0.65841378	1.57254212	0.115824879	0.88506002	SRGAP2	axon
ENSG00000135473	38.71643307	1.618976407	1.030170022	1.571562336	0.116052087	0.88607696	PAN2	axon
ENSG00000008324	18.79396221	-2.213263916	1.40945567	-1.570296933	0.116346047	0.886890345	SS18L2	axon
ENSG00000138617	29.57912156	2.430092162	1.547957946	1.569869626	0.116445445	0.886890345	PARP16	axon
ENSG00000148840	66.47124622	1.352473188	0.86162748	1.569672765	0.116491261	0.886890345	PPRC1	axon
ENSG00000169116	596.6210692	-0.533101168	0.339557366	-1.569988522	0.116417781	0.886890345	PARM1	axon
ENSG00000172775	2675.121239	-0.323627343	0.206032779	-1.570756577	0.116239202	0.886890345	FAM192A	axon
ENSG00000170469	71.0802206	1.271874577	0.810743182	1.568776161	0.116700105	0.88797323	SPATA24	axon
ENSG00000099960	6.024560844	5.943055809	3.797423061	1.565023363	0.117577431	0.888059342	SLC7A4	axon
ENSG00000105136	17.22697707	2.539505612	1.619811264	1.567778709	0.116932785	0.888059342	ZNF419	axon
ENSG00000119632	1533.083594	-0.512693846	0.327369161	-1.566103067	0.11732449	0.888059342	IFI27L2	axon
ENSG00000155974	44.88002408	1.566518631	1.000770284	1.565312896	0.117509561	0.888059342	GRIP1	axon
ENSG00000166546	196.5015028	-0.831751815	0.530382912	-1.568210053	0.116832119	0.888059342	BEAN1	axon
ENSG00000175170	6.024560844	5.943055809	3.797423061	1.565023363	0.117577431	0.888059342	FAM182B	axon
ENSG00000198399	22.95437356	-2.443548212	1.559569398	-1.56680954	0.117159217	0.888059342	ITSN2	axon
ENSG00000204219	12.47588394	3.650600533	2.330931539	1.566155192	0.11731229	0.888059342	TCEA3	axon
ENSG00000219438	258.7830665	-0.666797905	0.425951287	-1.565432303	0.117481579	0.888059342	TAFA5	axon
ENSG00000225110	15.7983506	2.769770312	1.767883754	1.566715179	0.117181281	0.888059342	PNMA6F	axon
ENSG00000253507	6.024560844	5.943055809	3.797423061	1.565023363	0.117577431	0.888059342	AC104257.1	axon
ENSG00000254180	6.024560844	5.943055809	3.797423061	1.565023363	0.117577431	0.888059342	AC004083.1	axon
ENSG00000285525	6.024560844	5.943055809	3.797423061	1.565023363	0.117577431	0.888059342	AC099670.3	axon
ENSG00000255224	6.185494811	4.3918399	2.807861105	1.564122916	0.117788705	0.889151318	AC109322.1	axon
ENSG00000223508	9.448547776	-3.738275894	2.390580135	-1.563752597	0.11787568	0.889304299	RPL23AP53	axon
ENSG00000280798	38.77187672	-1.882452816	1.204711808	-1.562575219	0.118152541	0.89088887	LINC00294	axon
ENSG00000084090	615.6216691	0.480847279	0.308010164	1.561140943	0.118490499	0.892427598	STARD7	axon
ENSG00000169919	18.56023259	-3.052236959	1.954836587	-1.561377038	0.118434816	0.892427598	GUSB	axon
ENSG00000139645	405.1510243	0.600759875	0.384921048	1.560735321	0.118586214	0.892644164	ANKRD52	axon
ENSG00000110200	808.5482008	-0.488243238	0.313015144	-1.559807083	0.118805477	0.893011231	ANAPC15	axon
ENSG00000164638	199.590318	-0.79278848	0.508163344	-1.560105602	0.118734928	0.893011231	SLC29A4	axon
ENSG00000244198	6.111191568	4.373086203	2.803838724	1.559678224	0.118835941	0.893011231	AC004889.1	axon
ENSG00000105819	101.5695141	1.112231341	0.713691869	1.55841952	0.119133832	0.894279888	PMPCB	axon
ENSG00000131469	12851.694	-0.357839249	0.229619936	-1.558398	0.11913893	0.894279888	RPL27	axon
ENSG00000129159	149.4829726	-0.85470296	0.548701413	-1.557683177	0.11930837	0.894544367	KCNC1	axon
ENSG00000179761	19.98686545	3.129542757	2.008915364	1.557827081	0.119274245	0.894544367	PIPOX	axon
ENSG00000134326	10.07911188	-3.242457894	2.082110219	-1.557294068	0.119400683	0.894690896	CMPK2	axon
ENSG00000184009	19743.00679	-0.345381346	0.221832716	-1.556945038	0.119483535	0.894690896	ACTG1	axon
ENSG00000188199	51.70459981	1.488563338	0.956197802	1.55675252	0.119529254	0.894690896	NUTM2B	axon
ENSG00000182504	14.41118663	3.150408808	2.0249445	1.555800076	0.11975564	0.895379942	CEP97	axon
ENSG00000225921	95.94483124	1.026821936	0.659903704	1.55601784	0.11970385	0.895379942	NOL7	axon
ENSG00000067606	139.5445274	0.914534657	0.588247985	1.554675376	0.120023402	0.895483742	PRKCZ	axon
ENSG00000107815	19.47615446	-2.818497815	1.812989748	-1.554613212	0.120038215	0.895483742	TWNK	axon
ENSG00000116670	488.4519162	-0.597519855	0.384301308	-1.554821289	0.119988638	0.895483742	MAD2L2	axon
ENSG00000169627	1056.81756	-0.466764066	0.300207187	-1.554806435	0.119992176	0.895483742	BOLA2B	axon
ENSG00000114098	121.6962085	1.134006273	0.729690637	1.554091851	0.120162509	0.895909621	ARMC8	axon
ENSG00000004059	1776.462604	-0.464940434	0.301442255	-1.542386401	0.122979724	0.896143877	ARF5	axon
ENSG00000011260	43.76810033	2.058483569	1.328393098	1.549604234	0.121236536	0.896143877	UTP18	axon
ENSG00000054965	774.8299544	0.441468658	0.285321782	1.54726588	0.121799146	0.896143877	FAM168A	axon
ENSG00000067560	551.1570173	0.514517528	0.333678664	1.54195513	0.123084498	0.896143877	RHOA	axon
ENSG00000067992	15.43461401	-3.160269711	2.035908357	-1.552265209	0.120598779	0.896143877	PDK3	axon
ENSG00000071462	64.86214973	1.332893647	0.863715354	1.543209392	0.122779979	0.896143877	BUD23	axon
ENSG00000078018	2336.700089	-0.498539072	0.322971045	-1.543602991	0.12268454	0.896143877	MAP2	axon
ENSG00000102030	516.9924486	-0.595936488	0.386301485	-1.542672009	0.122910377	0.896143877	NAA10	axon
ENSG00000104969	614.2617543	-0.478914776	0.310247505	-1.543653915	0.122672196	0.896143877	SGTA	axon
ENSG00000105329	14.27724979	-3.555951639	2.294849899	-1.54953561	0.121253018	0.896143877	TGFB1	axon
ENSG00000107020	17.66187281	2.631483949	1.70433659	1.543993109	0.122590002	0.896143877	PLGRKT	axon
ENSG00000108799	70.23645831	1.225891655	0.790137484	1.551491583	0.120783923	0.896143877	EZH1	axon
ENSG00000109107	137.7941378	-3.031447731	1.965841424	-1.542061173	0.123058729	0.896143877	ALDOC	axon
ENSG00000110786	365.4117613	-0.633964919	0.410787188	-1.54329282	0.122759745	0.896143877	PTPN5	axon
ENSG00000112378	90.47516186	1.242473851	0.804114475	1.545145486	0.122311077	0.896143877	PERP	axon
ENSG00000120306	1442.144377	-0.384348761	0.248313433	-1.547837169	0.121661505	0.896143877	CYSTM1	axon
ENSG00000124839	5.951806786	5.921800426	3.820459224	1.550023198	0.121135948	0.896143877	RAB17	axon
ENSG00000130755	41.40895163	-1.742175024	1.122344616	-1.552263893	0.120599094	0.896143877	GMFG	axon
ENSG00000131378	86.88803979	-1.172829225	0.758997181	-1.545235283	0.122289363	0.896143877	RFTN1	axon
ENSG00000133773	14.11706134	2.984474905	1.927844779	1.548088797	0.121600919	0.896143877	CCDC59	axon
ENSG00000141741	1232.83122	-0.507350081	0.327973135	-1.546925729	0.121881156	0.896143877	MIEN1	axon
ENSG00000142166	49.98703297	-1.407427444	0.907506954	-1.550872352	0.120932277	0.896143877	IFNAR1	axon
ENSG00000149932	1348.105435	-0.458910699	0.296720505	-1.546609324	0.12195748	0.896143877	TMEM219	axon
ENSG00000150722	710.6994791	0.451293033	0.291992258	1.545565061	0.122209645	0.896143877	PPP1R1C	axon
ENSG00000151092	47.58651028	-1.50437543	0.971904624	-1.54786323	0.121655229	0.896143877	NGLY1	axon
ENSG00000154229	44.12391144	-1.547348576	0.99891359	-1.549031459	0.121374158	0.896143877	PRKCA	axon
ENSG00000155961	93.00646609	1.061563146	0.686630413	1.546047372	0.122093127	0.896143877	RAB39B	axon
ENSG00000160948	1174.045131	-0.477197752	0.307896853	-1.549862389	0.121174549	0.896143877	VPS28	axon
ENSG00000163297	6.87743318	4.710408429	3.036278341	1.551375697	0.120811676	0.896143877	ANTXR2	axon
ENSG00000163472	12.16145799	-3.392037796	2.188001579	-1.550290378	0.121071836	0.896143877	TMEM79	axon
ENSG00000165322	56.93555852	-1.445330775	0.936752544	-1.542916306	0.122851084	0.896143877	ARHGAP12	axon
ENSG00000165914	335.4669604	0.620947013	0.400980384	1.548572044	0.121484631	0.896143877	TTC7B	axon
ENSG00000167371	238.7330103	-0.718903402	0.465625308	-1.543952594	0.122599817	0.896143877	PRRT2	axon
ENSG00000168395	138.5367393	0.93664828	0.606066206	1.545455383	0.122236153	0.896143877	ING5	axon
ENSG00000184194	139.4316799	0.979627853	0.634334866	1.544338654	0.122506313	0.896143877	GPR173	axon
ENSG00000184277	51.24143183	-1.41295064	0.913844083	-1.546161611	0.122065542	0.896143877	TM2D3	axon
ENSG00000198730	82.61620479	1.136012495	0.73333868	1.549096653	0.121358487	0.896143877	CTR9	axon
ENSG00000214192	6.825424881	4.6993823	3.027805869	1.552075167	0.120644239	0.896143877	UBE2V1P2	axon
ENSG00000221988	47.17150126	1.430385229	0.927026394	1.542982205	0.122835094	0.896143877	PPT2	axon
ENSG00000232187	1369.491319	-0.493304602	0.318668159	-1.548019741	0.121617544	0.896143877	FTH1P7	axon
ENSG00000261770	14.06039739	3.459083302	2.239982815	1.544245464	0.122528879	0.896143877	AC006504.1	axon
ENSG00000279019	5.951806786	5.921800426	3.820459224	1.550023198	0.121135948	0.896143877	AC009090.4	axon
ENSG00000287340	31.52327641	-2.237296728	1.445669709	-1.547584981	0.12172225	0.896143877	AC007222.1	axon
ENSG00000166734	145.8129494	0.919348525	0.596382391	1.541542035	0.123184921	0.896331478	CASC4	axon
ENSG00000186594	34.75695489	-2.561945689	1.662202149	-1.5412961	0.123244738	0.896331478	MIR22HG	axon
ENSG00000058804	5.822315226	5.895111937	3.837488618	1.536190077	0.124491769	0.896568953	NDC1	axon
ENSG00000069018	5.823742149	5.894151093	3.840249412	1.534835491	0.124824242	0.896568953	TRPC7	axon
ENSG00000091542	198.9964241	0.725865376	0.472722147	1.535501096	0.124660788	0.896568953	ALKBH5	axon
ENSG00000125409	5.823742149	5.894151093	3.840249412	1.534835491	0.124824242	0.896568953	TEKT3	axon
ENSG00000127483	316.1757387	0.590549296	0.384308808	1.536653037	0.124378297	0.896568953	HP1BP3	axon
ENSG00000130508	142.2497083	-0.875860959	0.570022213	-1.536538295	0.124406413	0.896568953	PXDN	axon
ENSG00000135317	61.29098563	-1.3009578	0.846592364	-1.53669919	0.124366989	0.896568953	SNX14	axon
ENSG00000138772	5.823742149	5.894151093	3.840249412	1.534835491	0.124824242	0.896568953	ANXA3	axon
ENSG00000143420	2427.876283	-0.316147116	0.205336367	-1.539654764	0.123644529	0.896568953	ENSA	axon
ENSG00000144554	5.823742149	5.894151093	3.840249412	1.534835491	0.124824242	0.896568953	FANCD2	axon
ENSG00000149476	110.2970864	-0.958790254	0.623148257	-1.538623022	0.123896355	0.896568953	TKFC	axon
ENSG00000153563	47.36719668	-1.442136505	0.936665512	-1.539649412	0.123645834	0.896568953	CD8A	axon
ENSG00000171132	391.8621509	0.614565038	0.399628924	1.53783923	0.124087929	0.896568953	PRKCE	axon
ENSG00000171863	3601.381176	0.352632112	0.229223662	1.538375699	0.12395678	0.896568953	RPS7	axon
ENSG00000177932	19.45240814	-3.030059169	1.974151899	-1.534866274	0.124816679	0.896568953	ZNF354C	axon
ENSG00000178096	13.18821835	3.013258005	1.961258764	1.536389823	0.124442801	0.896568953	BOLA1	axon
ENSG00000178605	194.6975617	-0.818435445	0.532310615	-1.537514792	0.124167296	0.896568953	GTPBP6	axon
ENSG00000181449	5.823742149	5.894151093	3.840249412	1.534835491	0.124824242	0.896568953	SOX2	axon
ENSG00000188801	5.822315226	5.895111937	3.837488618	1.536190077	0.124491769	0.896568953	ZNF322P1	axon
ENSG00000197653	5.823742149	5.894151093	3.840249412	1.534835491	0.124824242	0.896568953	DNAH10	axon
ENSG00000227053	30.38486871	2.375176484	1.542749142	1.539574011	0.123664224	0.896568953	AC105446.1	axon
ENSG00000233276	3662.958258	-0.395267118	0.257293249	-1.536251411	0.124476731	0.896568953	GPX1	axon
ENSG00000234771	6.695404135	4.671733207	3.043395247	1.535039923	0.124774022	0.896568953	SLC25A25-AS1	axon
ENSG00000171421	93.78823876	1.072190765	0.698990385	1.533913467	0.125050943	0.897713578	MRPL36	axon
ENSG00000108654	689.246974	0.574174893	0.374486787	1.533231379	0.125218855	0.898435178	DDX5	axon
ENSG00000170270	26.84140564	-2.286184134	1.493009444	-1.531258991	0.125705397	0.901440905	GON7	axon
ENSG00000198712	452259.3394	0.255920077	0.16719672	1.530652498	0.1258553	0.902030644	MT-CO2	axon
ENSG00000130956	378.1202501	-0.565560643	0.369658709	-1.52995352	0.126028234	0.902784735	HABP4	axon
ENSG00000183060	42.73787341	1.45703646	0.952574198	1.529577919	0.126121239	0.902965752	LYSMD4	axon
ENSG00000108953	5947.75719	-0.287206478	0.187815625	-1.529193736	0.126216423	0.903142304	YWHAE	axon
ENSG00000225663	3577.852548	-0.396970685	0.259639265	-1.528931633	0.126281393	0.903142304	MCRIP1	axon
ENSG00000163820	176.9853402	0.781460786	0.511238318	1.528564581	0.126372422	0.903308718	FYCO1	axon
ENSG00000154719	22.76025974	2.039331139	1.334616017	1.528028372	0.126505494	0.903575726	MRPL39	axon
ENSG00000176454	79.3415607	1.160416103	0.759500277	1.527867913	0.126545336	0.903575726	LPCAT4	axon
ENSG00000130723	1073.950674	0.39833854	0.260799165	1.527376591	0.126667394	0.903690175	PRRC2B	axon
ENSG00000259436	120.8426794	-0.971888242	0.63642498	-1.527105744	0.126734719	0.903690175	AC010247.2	axon
ENSG00000267575	18.54328459	2.490181308	1.63078304	1.526985042	0.126764731	0.903690175	AC006504.5	axon
ENSG00000164190	34.00652442	-1.71686669	1.124832266	-1.526331296	0.126927378	0.90388295	NIPBL	axon
ENSG00000177479	176.1862633	0.756029362	0.495276237	1.526480186	0.126890321	0.90388295	ARIH2	axon
ENSG00000044524	84.68340351	1.397338908	0.920290667	1.518366923	0.128921925	0.904736429	EPHA3	axon
ENSG00000099341	2725.763943	-0.367036001	0.241203053	-1.521688871	0.128087058	0.904736429	PSMD8	axon
ENSG00000106123	34.62544778	-2.124029389	1.39552882	-1.52202474	0.128002882	0.904736429	EPHB6	axon
ENSG00000118181	6105.103079	0.302245996	0.198259187	1.524499319	0.127384027	0.904736429	RPS25	axon
ENSG00000121898	6.087636619	-4.396039627	2.894231049	-1.518897266	0.128788357	0.904736429	CPXM2	axon
ENSG00000123384	470.7839311	-0.516482496	0.338753191	-1.524657214	0.127344619	0.904736429	LRP1	axon
ENSG00000124532	223.5794874	0.786895023	0.516616083	1.52317175	0.127715742	0.904736429	MRS2	axon
ENSG00000132563	3652.545249	-0.386000364	0.253534458	-1.522476933	0.127889621	0.904736429	REEP2	axon
ENSG00000133027	238.4812858	0.907607613	0.596157901	1.522428222	0.127901818	0.904736429	PEMT	axon
ENSG00000133135	42.05177407	2.222656011	1.464185226	1.518015598	0.129010467	0.904736429	RNF128	axon
ENSG00000134323	85.90170813	1.057579052	0.695222158	1.52121022	0.128207092	0.904736429	MYCN	axon
ENSG00000135093	27.22764565	1.938344599	1.275277426	1.519939551	0.128526169	0.904736429	USP30	axon
ENSG00000138430	997.7025931	-0.408821623	0.268978587	-1.519903973	0.128535112	0.904736429	OLA1	axon
ENSG00000143171	679.3704701	-0.463992789	0.304195878	-1.525309256	0.12718198	0.904736429	RXRG	axon
ENSG00000144730	63.02303573	-1.477657377	0.973426313	-1.517996131	0.129015374	0.904736429	IL17RD	axon
ENSG00000151093	16.80496915	-3.022843227	1.98942407	-1.519456446	0.128647643	0.904736429	OXSM	axon
ENSG00000151834	135.7767447	-1.003915795	0.660121087	-1.520805523	0.128308648	0.904736429	GABRA2	axon
ENSG00000154358	144.6050938	0.88070254	0.579324708	1.520222645	0.128455028	0.904736429	OBSCN	axon
ENSG00000164754	918.5442054	0.503017635	0.330744837	1.520863153	0.128294182	0.904736429	RAD21	axon
ENSG00000165804	110.3597676	0.987759899	0.650253884	1.519037291	0.12875311	0.904736429	ZNF219	axon
ENSG00000167378	246.1072751	0.663514499	0.436940747	1.518545715	0.128876884	0.904736429	IRGQ	axon
ENSG00000172785	344.4411298	0.618102482	0.406497839	1.520555394	0.128371448	0.904736429	CBWD1	axon
ENSG00000173145	12.22100647	-3.398635368	2.232717909	-1.522196491	0.127959854	0.904736429	NOC3L	axon
ENSG00000185236	2240.049401	-0.369136867	0.242777524	-1.520473812	0.128391936	0.904736429	RAB11B	axon
ENSG00000189046	29.24719758	2.06668118	1.355150236	1.525056872	0.127244913	0.904736429	ALKBH2	axon
ENSG00000196367	111.4697137	1.024254624	0.671893205	1.524430691	0.127401158	0.904736429	TRRAP	axon
ENSG00000215397	40.20815451	2.00478749	1.319420046	1.519445984	0.128650275	0.904736429	SCRT2	axon
ENSG00000272168	12.80897929	-3.284987882	2.15963564	-1.521084308	0.128238682	0.904736429	CASC15	axon
ERCC-00059	15.64663885	-3.182275668	2.094952049	-1.519020767	0.128757269	0.904736429	NA	axon
ENSG00000100401	814.1274261	-0.502000848	0.330894741	-1.517101317	0.129241106	0.905296916	RANGAP1	axon
ENSG00000137502	23.75151626	-2.160586098	1.424369509	-1.51687191	0.129299027	0.905296916	RAB30	axon
ENSG00000204619	1429.398768	-0.401449724	0.264586202	-1.517273845	0.129197559	0.905296916	PPP1R11	axon
ENSG00000101746	27.8553847	2.256186754	1.488348079	1.515899933	0.129544657	0.90587973	NOL4	axon
ENSG00000102996	174.9853543	0.930607782	0.613996162	1.515657327	0.129606023	0.90587973	MMP15	axon
ENSG00000106348	902.6865788	-0.541379584	0.357276988	-1.515293744	0.129698032	0.90587973	IMPDH1	axon
ENSG00000116668	17.96998005	-2.667340268	1.760701315	-1.514930583	0.129789985	0.90587973	SWT1	axon
ENSG00000127184	12034.22267	-0.354976664	0.234181045	-1.515821509	0.129564492	0.90587973	COX7C	axon
ENSG00000134824	899.0125046	-0.447788449	0.295538925	-1.515158955	0.129732155	0.90587973	FADS2	axon
ENSG00000172915	234.4902254	0.876901847	0.579515798	1.513162971	0.130238267	0.908057711	NBEA	axon
ENSG00000177548	41.4438884	1.539664997	1.017384061	1.513356712	0.130189074	0.908057711	RABEP2	axon
ENSG00000175426	93.72419036	-1.068532591	0.706326125	-1.512803438	0.130329595	0.908219464	PCSK1	axon
ENSG00000114770	80.02975172	1.7064231	1.129054993	1.511372883	0.130693474	0.909512838	ABCC5	axon
ENSG00000184408	12.81043176	-3.563324514	2.35712665	-1.511723824	0.130604135	0.909512838	KCND2	axon
ENSG00000240036	76.05658449	1.16426605	0.77038957	1.511269228	0.130719871	0.909512838	AC104563.1	axon
ENSG00000072609	183.3466854	0.929903607	0.615611362	1.510536783	0.130906511	0.909813503	CHFR	axon
ENSG00000126768	1789.519757	-0.522697991	0.346089691	-1.51029633	0.130967828	0.909813503	TIMM17B	axon
ENSG00000183117	45.1808716	-1.445777834	0.957191649	-1.510437157	0.130931913	0.909813503	CSMD1	axon
ENSG00000039319	17.87027186	-2.525029104	1.672251052	-1.50995815	0.131054103	0.909938673	ZFYVE16	axon
ENSG00000003987	84.28628652	-1.233543677	0.817517852	-1.508888978	0.131327157	0.911359879	MTMR7	axon
ENSG00000180769	28.6377451	2.22785401	1.476970916	1.508393961	0.131453728	0.911763603	WDFY3-AS2	axon
ENSG00000172465	18.78608286	-2.302392917	1.526678515	-1.508105926	0.131527419	0.911800321	TCEAL1	axon
ENSG00000168913	820.9314291	-0.483405382	0.320717564	-1.507261952	0.131743526	0.912353139	ENHO	axon
ENSG00000196358	103.6737956	0.983358409	0.652414609	1.507259947	0.13174404	0.912353139	NTNG2	axon
ENSG00000110583	89.23649102	1.079731821	0.717175248	1.505534141	0.132186806	0.914469284	NAA40	axon
ENSG00000171302	44.31680232	1.860104482	1.235376792	1.505698095	0.132144693	0.914469284	CANT1	axon
ENSG00000013364	57.93557202	-1.261068659	0.838333021	-1.504257411	0.1325151	0.915733415	MVP	axon
ENSG00000084112	236.0193664	-0.694378397	0.461653904	-1.504110313	0.132552965	0.915733415	SSH1	axon
ENSG00000206573	82.65569506	1.170322929	0.778128683	1.504022348	0.132575613	0.915733415	THUMPD3-AS1	axon
ENSG00000107954	135.1724945	-0.878845334	0.584635085	-1.503237415	0.132777832	0.916655249	NEURL1	axon
ENSG00000100324	136.8036665	0.939810854	0.626038587	1.501202759	0.133303127	0.917266546	TAB1	axon
ENSG00000100364	1766.989439	-0.357662666	0.238074285	-1.502315402	0.133015673	0.917266546	KIAA0930	axon
ENSG00000101193	162.0367972	0.79245515	0.527941221	1.501029126	0.133348028	0.917266546	GID8	axon
ENSG00000104313	38.58755513	2.028211232	1.35059317	1.501718858	0.133169732	0.917266546	EYA1	axon
ENSG00000171858	7159.972357	-0.345655875	0.230203034	-1.501526148	0.133219529	0.917266546	RPS21	axon
ENSG00000237515	28.21740348	-2.042489968	1.360262318	-1.501541241	0.133215628	0.917266546	SHISA9	axon
ENSG00000283050	6.481583366	4.624210145	3.078435628	1.502129881	0.133063569	0.917266546	GTF2IP12	axon
ENSG00000146535	169.3194378	-0.842518732	0.561472443	-1.50055224	0.133471412	0.917641772	GNA12	axon
ENSG00000261609	6.513457187	4.628194609	3.085655525	1.499906445	0.133638638	0.91831788	GAN	axon
ENSG00000137343	3045.269267	-0.398003648	0.265435181	-1.499438195	0.133759991	0.918678229	ATAT1	axon
ENSG00000150455	28.86979823	-1.766189294	1.178137689	-1.49913657	0.133838206	0.918742084	TIRAP	axon
ENSG00000075223	71.89171169	1.269579941	0.847081093	1.498770249	0.133933245	0.918921303	SEMA3C	axon
ENSG00000078403	44.7852702	-1.400110028	0.935186781	-1.497144801	0.134355585	0.921344804	MLLT10	axon
ERCC-00022	100.2084144	-1.122886819	0.750304182	-1.49657545	0.134503762	0.921886711	NA	axon
ENSG00000110697	4427.839932	-0.338130996	0.225995301	-1.496185962	0.134605202	0.922107884	PITPNM1	axon
ENSG00000249617	5.866970299	-4.238853826	2.83378624	-1.495826949	0.134698757	0.922274846	AC106872.6	axon
ENSG00000070808	53.4555884	1.524492489	1.020640526	1.493662509	0.135263852	0.925193646	CAMK2A	axon
ENSG00000186868	4807.123479	-0.301334852	0.201710501	-1.493897694	0.135202361	0.925193646	MAPT	axon
ENSG00000128928	110.3067439	0.941119688	0.630606904	1.492403085	0.135593507	0.926972841	IVD	axon
ENSG00000132970	541.8286251	0.651096863	0.436414083	1.4919245	0.135718939	0.92735478	WASF3	axon
ENSG00000039650	86.35960747	-1.200874684	0.805161478	-1.491470613	0.135837981	0.927692687	PNKP	axon
ENSG00000243181	26.1648658	-1.934827302	1.297785203	-1.490868672	0.135995978	0.92829615	AC087343.1	axon
ENSG00000140943	59.76690794	1.456209003	0.977327612	1.489990649	0.136226695	0.929395122	MBTPS1	axon
ENSG00000242802	86.06305658	1.04821554	0.703810404	1.489343628	0.136396905	0.930080378	AP5Z1	axon
ENSG00000234327	152.3500794	-0.795638181	0.534554707	-1.488413011	0.136642007	0.931275358	AC012146.1	axon
ENSG00000080603	6.345775044	4.592764096	3.090544447	1.486069583	0.137260717	0.931796324	SRCAP	axon
ENSG00000099785	375.3954776	-0.578193245	0.389005868	-1.486335536	0.137190392	0.931796324	Mar 02	axon
ENSG00000106772	298.2413997	0.593160871	0.399235591	1.485741462	0.137347519	0.931796324	PRUNE2	axon
ENSG00000112715	15.02227313	2.516676121	1.693670147	1.485930496	0.137297506	0.931796324	VEGFA	axon
ENSG00000130935	48.58791668	1.511057416	1.015815505	1.487531356	0.136874528	0.931796324	NOL11	axon
ENSG00000151929	20.79278066	2.192442689	1.475435956	1.485962627	0.137289007	0.931796324	BAG3	axon
ENSG00000154079	160.6504538	0.768787486	0.517404997	1.485852457	0.137318151	0.931796324	SDHAF4	axon
ENSG00000179163	27.32078681	2.738426207	1.842813799	1.48600266	0.137278418	0.931796324	FUCA1	axon
ENSG00000204388	134.2298753	-0.866599297	0.583262642	-1.485778849	0.137337626	0.931796324	HSPA1B	axon
ENSG00000088298	28.42041948	2.214218385	1.490702436	1.485352363	0.137450508	0.932020711	EDEM2	axon
ENSG00000099624	988.9784649	-0.508588374	0.342676067	-1.484166601	0.137764728	0.933676456	ATP5F1D	axon
ENSG00000242419	22.25414055	-2.015707926	1.359829022	-1.482324537	0.138253962	0.936516043	PCDHGC4	axon
ENSG00000139890	23.10373354	2.161851965	1.45965429	1.481071223	0.138587595	0.938299255	REM2	axon
ENSG00000101182	1423.171207	-0.397412402	0.268474663	-1.480260364	0.138803777	0.939285861	PSMA7	axon
ENSG00000288044	75.52422484	1.205947148	0.815010269	1.479671107	0.13896104	0.93987297	AL096870.10	axon
ENSG00000164111	216.8932169	-0.662703384	0.448012606	-1.479207004	0.139084998	0.94005151	ANXA5	axon
ENSG00000183011	1659.830161	-0.394346213	0.26662231	-1.479044321	0.13912847	0.94005151	NAA38	axon
ENSG00000144589	54.26826207	1.371786164	0.928271247	1.477785904	0.139465093	0.940944462	STK11IP	axon
ENSG00000147140	736.2851865	0.453422175	0.306822284	1.477800662	0.139461141	0.940944462	NONO	axon
ENSG00000166573	23.13049747	-2.696862798	1.824968313	-1.477758698	0.139472377	0.940944462	GALR1	axon
ENSG00000102900	245.9539993	-0.646435502	0.437836079	-1.476432695	0.139827771	0.940992217	NUP93	axon
ENSG00000135924	704.5209211	0.508844528	0.344582191	1.476700021	0.139756067	0.940992217	DNAJB2	axon
ENSG00000147454	35.2498898	1.542254173	1.044593607	1.476415481	0.139832389	0.940992217	SLC25A37	axon
ENSG00000186468	14436.12168	-0.3136542	0.212390797	-1.476778675	0.139734975	0.940992217	RPS23	axon
ENSG00000197380	721.4575849	0.459126057	0.310916649	1.476685336	0.139760005	0.940992217	DACT3	axon
ENSG00000105255	590.0972933	-0.542601397	0.367670092	-1.475783344	0.140002063	0.941658682	FSD1	axon
ENSG00000100258	33.00049961	-1.689182773	1.146350604	-1.47353067	0.140608	0.9422797	LMF2	axon
ENSG00000102362	55.44977831	1.294007332	0.877727393	1.474270191	0.140408858	0.9422797	SYTL4	axon
ENSG00000105642	65.51081487	-1.285614298	0.872115658	-1.474132802	0.140445838	0.9422797	KCNN1	axon
ENSG00000124171	6.624181867	4.482712614	3.044346911	1.472471024	0.140893726	0.9422797	PARD6B	axon
ENSG00000125656	765.8748639	-0.531990294	0.361505032	-1.471598585	0.141129308	0.9422797	CLPP	axon
ENSG00000132394	73.78532654	1.433588463	0.973953502	1.471927007	0.14104059	0.9422797	EEFSEC	axon
ENSG00000139537	31.88121064	2.652974377	1.802766681	1.471612719	0.141125489	0.9422797	CCDC65	axon
ENSG00000145990	43.45216881	1.452602224	0.986788355	1.472050432	0.141007259	0.9422797	GFOD1	axon
ENSG00000169258	513.4158143	-0.503082735	0.341217408	-1.474375932	0.140380401	0.9422797	GPRIN1	axon
ENSG00000173960	23.37326034	1.92849499	1.310502837	1.471568726	0.141137376	0.9422797	UBXN2A	axon
ENSG00000196177	29.26509305	2.126516529	1.445076245	1.47156009	0.14113971	0.9422797	ACADSB	axon
ENSG00000206053	325.7699849	0.667926993	0.453988125	1.471243313	0.141225327	0.9422797	JPT2	axon
ENSG00000206503	193.1166979	0.747960923	0.508160336	1.471899458	0.14104803	0.9422797	HLA-A	axon
ENSG00000223668	6.780185445	-3.781919584	2.569527792	-1.471834473	0.141065582	0.9422797	EEF1A1P24	axon
ENSG00000230199	14.0442562	-2.473478878	1.681147579	-1.471303833	0.141208967	0.9422797	AL603825.1	axon
ENSG00000279800	23.70857212	2.69012488	1.826962958	1.472457265	0.140897439	0.9422797	BCLAF1P2	axon
ENSG00000101126	164.5737586	0.889523132	0.605101841	1.470038713	0.141551269	0.943981977	ADNP	axon
[truncated: 44,623 more rows]
