# Supplementary material for: Neuromuscular dysfunction in patient-derived FUSR244RR–ALS iPSC model via axonal downregulation of neuromuscular junction proteins
Source: NAR Mol Med. 2025 Mar 12;2(2):ugaf005. doi: 10.1093/narmme/ugaf005 (PMC12429959; doi:10.1093/narmme/ugaf005)
Supplement: ugaf005_Supplemental_Files [file ugaf005_Supplemental_Files.zip › Table_S9_RIP.csv]

gene_id	gene_name	RIP.enrichment_log2fc	axonal.hit_NMJ	axonal.hit_ECM	axonal.hit_SNARE	axonal.hit_axon.guidance	axonal.hit
ENSG00000000003	TSPAN6	2.471683177	FALSE	FALSE	FALSE	FALSE	FALSE
ENSG00000000419	DPM1	1.528411067	FALSE	FALSE	FALSE	FALSE	FALSE
ENSG00000000457	SCYL3	3.505134567	FALSE	FALSE	FALSE	FALSE	FALSE
ENSG00000000460	FIRRM	4.02204118	FALSE	FALSE	FALSE	FALSE	FALSE
ENSG00000001036	FUCA2	4.878115712	FALSE	FALSE	FALSE	FALSE	FALSE
ENSG00000001084	GCLC	4.692888596	FALSE	FALSE	FALSE	FALSE	FALSE
ENSG00000001167	NFYA	5.513110915	FALSE	FALSE	FALSE	FALSE	FALSE
ENSG00000001460	STPG1	2.411538974	FALSE	FALSE	FALSE	FALSE	FALSE
ENSG00000001461	NIPAL3	5.178750855	FALSE	FALSE	FALSE	FALSE	FALSE
ENSG00000001497	LAS1L	6.265605336	FALSE	FALSE	FALSE	FALSE	FALSE
ENSG00000001617	SEMA3F	2.880571363	FALSE	FALSE	FALSE	FALSE	FALSE
ENSG00000001629	ANKIB1	2.488527983	FALSE	FALSE	FALSE	FALSE	FALSE
ENSG00000001630	CYP51A1	6.163706975	FALSE	FALSE	FALSE	FALSE	FALSE
ENSG00000001631	KRIT1	2.103804761	FALSE	FALSE	FALSE	FALSE	FALSE
ENSG00000002016	RAD52	4.465533864	FALSE	FALSE	FALSE	FALSE	FALSE
ENSG00000002330	BAD	4.176027247	FALSE	FALSE	FALSE	FALSE	FALSE
ENSG00000002549	LAP3	6.610897081	FALSE	FALSE	FALSE	FALSE	FALSE
ENSG00000002745	WNT16	3.243141443	FALSE	FALSE	FALSE	FALSE	FALSE
ENSG00000002746	HECW1	3.243141443	FALSE	FALSE	FALSE	FALSE	FALSE
ENSG00000002822	MAD1L1	4.471885861	FALSE	FALSE	FALSE	FALSE	FALSE
ENSG00000002834	LASP1	6.786390916	FALSE	FALSE	FALSE	FALSE	FALSE
ENSG00000002919	SNX11	5.498111115	FALSE	FALSE	FALSE	FALSE	FALSE
ENSG00000003056	M6PR	5.500142149	FALSE	FALSE	FALSE	FALSE	FALSE
ENSG00000003096	KLHL13	6.292108292	FALSE	FALSE	FALSE	FALSE	FALSE
ENSG00000003147	ICA1	2.790786437	FALSE	FALSE	FALSE	FALSE	FALSE
ENSG00000003249	DBNDD1	2.648780244	FALSE	FALSE	FALSE	FALSE	FALSE
ENSG00000003393	ALS2	8.552996705	FALSE	FALSE	FALSE	FALSE	FALSE
ENSG00000003402	CFLAR	3.74159495	FALSE	FALSE	FALSE	FALSE	FALSE
ENSG00000003509	NDUFAF7	4.399821023	FALSE	FALSE	FALSE	FALSE	FALSE
ENSG00000003756	RBM5	3.476966133	FALSE	FALSE	FALSE	FALSE	FALSE
ENSG00000003987	MTMR7	2.164240615	FALSE	FALSE	FALSE	FALSE	FALSE
ENSG00000003989	SLC7A2	4.267470772	FALSE	FALSE	FALSE	FALSE	FALSE
ENSG00000004059	ARF5	4.65238392	FALSE	FALSE	FALSE	FALSE	FALSE
ENSG00000004139	SARM1	4.717940157	FALSE	FALSE	FALSE	FALSE	FALSE
ENSG00000004142	POLDIP2	5.438436099	FALSE	FALSE	FALSE	FALSE	FALSE
ENSG00000004399	PLXND1	2.678643044	FALSE	FALSE	FALSE	FALSE	FALSE
ENSG00000004455	AK2	5.297552877	FALSE	FALSE	FALSE	FALSE	FALSE
ENSG00000004468	CD38	2.551263738	FALSE	FALSE	FALSE	FALSE	FALSE
ENSG00000004478	FKBP4	6.901342461	FALSE	FALSE	FALSE	FALSE	FALSE
ENSG00000004487	KDM1A	5.353684783	FALSE	FALSE	FALSE	FALSE	FALSE
ENSG00000004534	RBM6	4.046768906	FALSE	FALSE	FALSE	FALSE	FALSE
ENSG00000004660	CAMKK1	3.80502033	FALSE	FALSE	FALSE	FALSE	FALSE
ENSG00000004700	RECQL	3.646239329	FALSE	FALSE	FALSE	FALSE	FALSE
ENSG00000004766	VPS50	3.794343537	FALSE	FALSE	FALSE	FALSE	FALSE
ENSG00000004777	ARHGAP33	3.64090095	FALSE	FALSE	FALSE	FALSE	FALSE
ENSG00000004779	NDUFAB1	4.549802781	FALSE	FALSE	FALSE	FALSE	FALSE
ENSG00000004799	PDK4	1.052457881	FALSE	FALSE	FALSE	FALSE	FALSE
ENSG00000004838	ZMYND10	0.966301237	FALSE	FALSE	FALSE	FALSE	FALSE
ENSG00000004864	SLC25A13	6.86316921	FALSE	FALSE	FALSE	FALSE	FALSE
ENSG00000004866	ST7	4.060277385	FALSE	FALSE	FALSE	FALSE	FALSE
ENSG00000004897	CDC27	2.738152349	FALSE	FALSE	FALSE	FALSE	FALSE
ENSG00000004961	HCCS	5.167825434	FALSE	FALSE	FALSE	FALSE	FALSE
ENSG00000004975	DVL2	4.373435271	FALSE	FALSE	FALSE	FALSE	FALSE
ENSG00000005007	UPF1	5.977432902	FALSE	FALSE	FALSE	FALSE	FALSE
ENSG00000005020	SKAP2	1.789423475	FALSE	FALSE	FALSE	FALSE	FALSE
ENSG00000005022	SLC25A5	5.715099898	FALSE	FALSE	FALSE	FALSE	FALSE
ENSG00000005059	MCUB	2.98958809	FALSE	FALSE	FALSE	FALSE	FALSE
ENSG00000005075	POLR2J	3.374385976	FALSE	FALSE	FALSE	FALSE	FALSE
ENSG00000005100	DHX33	3.55964665	FALSE	FALSE	FALSE	FALSE	FALSE
ENSG00000005108	THSD7A	5.091533121	FALSE	FALSE	FALSE	FALSE	FALSE
ENSG00000005156	LIG3	5.117610561	FALSE	FALSE	FALSE	FALSE	FALSE
ENSG00000005175	RPAP3	1.772598853	FALSE	FALSE	FALSE	FALSE	FALSE
ENSG00000005189	REXO5	4.878115712	FALSE	FALSE	FALSE	FALSE	FALSE
ENSG00000005194	CIAPIN1	5.283873683	FALSE	FALSE	FALSE	FALSE	FALSE
ENSG00000005206	SPPL2B	1.779740922	FALSE	FALSE	FALSE	FALSE	FALSE
ENSG00000005238	ATOSB	6.690027808	FALSE	FALSE	FALSE	FALSE	FALSE
ENSG00000005243	COPZ2	3.895218139	FALSE	FALSE	FALSE	FALSE	FALSE
ENSG00000005249	PRKAR2B	4.342677116	FALSE	FALSE	FALSE	FALSE	FALSE
ENSG00000005302	MSL3	3.662136955	FALSE	FALSE	FALSE	FALSE	FALSE
ENSG00000005339	CREBBP	2.057981927	FALSE	FALSE	FALSE	FALSE	FALSE
ENSG00000005379	TSPOAP1	0.616358766	FALSE	FALSE	FALSE	FALSE	FALSE
ENSG00000005436	GCFC2	2.285055084	FALSE	FALSE	FALSE	FALSE	FALSE
ENSG00000005448	WDR54	3.95396193	FALSE	FALSE	FALSE	FALSE	FALSE
ENSG00000005469	CROT	5.450736862	FALSE	FALSE	FALSE	FALSE	FALSE
ENSG00000005471	ABCB4	5.027412752	FALSE	FALSE	FALSE	FALSE	FALSE
ENSG00000005483	KMT2E	1.557777045	FALSE	FALSE	FALSE	FALSE	FALSE
ENSG00000005486	RHBDD2	2.823765008	FALSE	FALSE	FALSE	FALSE	FALSE
ENSG00000005700	IBTK	2.83424674	FALSE	FALSE	FALSE	FALSE	FALSE
ENSG00000005801	ZNF195	3.098751533	FALSE	FALSE	FALSE	FALSE	FALSE
ENSG00000005810	MYCBP2	3.739357346	FALSE	FALSE	FALSE	FALSE	FALSE
ENSG00000005812	FBXL3	4.192651672	FALSE	FALSE	FALSE	FALSE	FALSE
ENSG00000005882	PDK2	5.280439984	FALSE	FALSE	FALSE	FALSE	FALSE
ENSG00000005884	ITGA3	5.898856716	FALSE	FALSE	FALSE	FALSE	FALSE
ENSG00000005889	ZFX	3.772180634	FALSE	FALSE	FALSE	FALSE	FALSE
ENSG00000005893	LAMP2	3.378427141	FALSE	FALSE	FALSE	FALSE	FALSE
ENSG00000005955	NA	6.469943531	FALSE	FALSE	FALSE	FALSE	FALSE
ENSG00000005961	ITGA2B	4.277088775	FALSE	FALSE	FALSE	FALSE	FALSE
ENSG00000006007	GDE1	4.870229419	FALSE	FALSE	FALSE	FALSE	FALSE
ENSG00000006015	REX1BD	5.691287254	FALSE	FALSE	FALSE	FALSE	FALSE
ENSG00000006016	CRLF1	5.969765093	FALSE	FALSE	FALSE	FALSE	FALSE
ENSG00000006025	OSBPL7	1.35332436	FALSE	FALSE	FALSE	FALSE	FALSE
ENSG00000006042	TMEM98	5.322661782	FALSE	FALSE	FALSE	FALSE	FALSE
ENSG00000006047	YBX2	2.238554173	FALSE	FALSE	FALSE	FALSE	FALSE
ENSG00000006062	MAP3K14	1.483092235	FALSE	FALSE	FALSE	FALSE	FALSE
ENSG00000006071	ABCC8	1.513789033	FALSE	FALSE	FALSE	FALSE	FALSE
ENSG00000006114	NA	4.644620837	FALSE	FALSE	FALSE	FALSE	FALSE
ENSG00000006118	TMEM132A	4.443494616	FALSE	FALSE	FALSE	FALSE	FALSE
ENSG00000006125	AP2B1	5.167622329	FALSE	FALSE	FALSE	FALSE	FALSE
ENSG00000006194	ZNF263	5.742945156	FALSE	FALSE	FALSE	FALSE	FALSE
ENSG00000006210	CX3CL1	4.414156505	FALSE	FALSE	FALSE	FALSE	FALSE
ENSG00000006282	SPATA20	3.577560482	FALSE	FALSE	FALSE	FALSE	FALSE
ENSG00000006283	CACNA1G	3.120284695	FALSE	FALSE	FALSE	FALSE	FALSE
ENSG00000006327	TNFRSF12A	4.510621753	FALSE	FALSE	FALSE	FALSE	FALSE
ENSG00000006377	DLX6	4.086040482	FALSE	FALSE	FALSE	FALSE	FALSE
ENSG00000006432	MAP3K9	2.829864401	FALSE	FALSE	FALSE	FALSE	FALSE
ENSG00000006451	RALA	5.577506641	FALSE	FALSE	FALSE	FALSE	FALSE
ENSG00000006453	BAIAP2L1	5.190674023	FALSE	FALSE	FALSE	FALSE	FALSE
ENSG00000006459	KDM7A	4.866836338	FALSE	FALSE	FALSE	FALSE	FALSE
ENSG00000006468	ETV1	2.676250515	FALSE	FALSE	FALSE	FALSE	FALSE
ENSG00000006530	AGK	4.149223579	FALSE	FALSE	FALSE	FALSE	FALSE
ENSG00000006576	PHTF2	3.642944428	FALSE	FALSE	FALSE	FALSE	FALSE
ENSG00000006607	FARP2	3.838144886	FALSE	FALSE	FALSE	FALSE	FALSE
ENSG00000006625	GGCT	5.515370068	FALSE	FALSE	FALSE	FALSE	FALSE
ENSG00000006634	DBF4	2.683236399	FALSE	FALSE	FALSE	FALSE	FALSE
ENSG00000006638	TBXA2R	2.310255638	FALSE	FALSE	FALSE	FALSE	FALSE
ENSG00000006652	IFRD1	4.536500385	FALSE	FALSE	FALSE	FALSE	FALSE
ENSG00000006695	COX10	5.282669807	FALSE	FALSE	FALSE	FALSE	FALSE
ENSG00000006704	GTF2IRD1	4.11567102	FALSE	FALSE	FALSE	FALSE	FALSE
ENSG00000006712	PAF1	6.313404941	FALSE	FALSE	FALSE	FALSE	FALSE
ENSG00000006715	VPS41	5.024199621	FALSE	FALSE	FALSE	FALSE	FALSE
ENSG00000006744	ELAC2	6.426661786	FALSE	FALSE	FALSE	FALSE	FALSE
ENSG00000006756	ARSD	5.527956364	FALSE	FALSE	FALSE	FALSE	FALSE
ENSG00000006757	PNPLA4	3.786283768	FALSE	FALSE	FALSE	FALSE	FALSE
ENSG00000006831	ADIPOR2	5.610840198	FALSE	FALSE	FALSE	FALSE	FALSE
ENSG00000007047	MARK4	3.098751533	FALSE	FALSE	FALSE	FALSE	FALSE
ENSG00000007062	PROM1	5.07964271	FALSE	FALSE	FALSE	FALSE	FALSE
ENSG00000007080	CCDC124	7.354649758	FALSE	FALSE	FALSE	FALSE	FALSE
ENSG00000007168	PAFAH1B1	5.709108325	FALSE	FALSE	FALSE	FALSE	FALSE
ENSG00000007171	NOS2	3.736956055	FALSE	FALSE	FALSE	FALSE	FALSE
ENSG00000007202	BLTP2	4.901492685	FALSE	FALSE	FALSE	FALSE	FALSE
ENSG00000007237	GAS7	5.389982831	FALSE	FALSE	FALSE	FALSE	FALSE
ENSG00000007255	TRAPPC6A	6.181740898	FALSE	FALSE	FALSE	FALSE	FALSE
ENSG00000007341	ST7L	1.914326962	FALSE	FALSE	FALSE	FALSE	FALSE
ENSG00000007376	RPUSD1	3.315291228	FALSE	FALSE	FALSE	FALSE	FALSE
ENSG00000007384	RHBDF1	3.980107037	FALSE	FALSE	FALSE	FALSE	FALSE
ENSG00000007392	LUC7L	4.03489951	FALSE	FALSE	FALSE	FALSE	FALSE
ENSG00000007402	CACNA2D2	4.919547469	FALSE	FALSE	FALSE	FALSE	FALSE
ENSG00000007520	TSR3	5.834957614	FALSE	FALSE	FALSE	FALSE	FALSE
ENSG00000007541	PIGQ	3.895218139	FALSE	FALSE	FALSE	FALSE	FALSE
ENSG00000007545	CRAMP1	3.569642267	FALSE	FALSE	FALSE	FALSE	FALSE
ENSG00000007866	TEAD3	4.765707406	FALSE	FALSE	FALSE	FALSE	FALSE
ENSG00000007923	DNAJC11	5.805704558	FALSE	FALSE	FALSE	FALSE	FALSE
ENSG00000007944	MYLIP	6.428252848	FALSE	FALSE	FALSE	FALSE	FALSE
ENSG00000007968	E2F2	5.468475139	FALSE	FALSE	FALSE	FALSE	FALSE
ENSG00000008018	PSMB1	5.613614246	FALSE	FALSE	FALSE	FALSE	FALSE
ENSG00000008056	SYN1	4.698105126	FALSE	FALSE	FALSE	FALSE	FALSE
ENSG00000008083	JARID2	5.355091287	FALSE	FALSE	FALSE	FALSE	FALSE
ENSG00000008086	CDKL5	2.269325374	FALSE	FALSE	FALSE	FALSE	FALSE
ENSG00000008128	CDK11A	0.229335643	FALSE	FALSE	FALSE	FALSE	FALSE
ENSG00000008130	NADK	4.486789424	FALSE	FALSE	FALSE	FALSE	FALSE
ENSG00000008196	TFAP2B	4.127597654	FALSE	FALSE	FALSE	FALSE	FALSE
ENSG00000008256	CYTH3	5.230821171	FALSE	FALSE	FALSE	FALSE	FALSE
ENSG00000008277	ADAM22	4.82984213	FALSE	FALSE	FALSE	FALSE	FALSE
ENSG00000008282	SYPL1	3.421402602	FALSE	FALSE	FALSE	FALSE	FALSE
ENSG00000008283	CYB561	4.648358125	FALSE	FALSE	FALSE	FALSE	FALSE
ENSG00000008294	SPAG9	3.787644067	FALSE	FALSE	FALSE	FALSE	FALSE
ENSG00000008300	CELSR3	4.274922565	FALSE	FALSE	FALSE	FALSE	FALSE
ENSG00000008311	AASS	3.895218139	FALSE	FALSE	FALSE	FALSE	FALSE
ENSG00000008324	SS18L2	1.584649906	FALSE	FALSE	FALSE	FALSE	FALSE
ENSG00000008382	MPND	4.910747837	FALSE	FALSE	FALSE	FALSE	FALSE
ENSG00000008394	MGST1	-0.395086208	FALSE	FALSE	FALSE	FALSE	FALSE
ENSG00000008405	CRY1	4.547294836	FALSE	FALSE	FALSE	FALSE	FALSE
ENSG00000008441	NFIX	7.247428801	FALSE	FALSE	FALSE	FALSE	FALSE
ENSG00000008513	ST3GAL1	3.478097325	FALSE	FALSE	FALSE	FALSE	FALSE
ENSG00000008517	IL32	4.683714034	FALSE	FALSE	FALSE	FALSE	FALSE
ENSG00000008710	PKD1	1.184978417	FALSE	FALSE	FALSE	FALSE	FALSE
ENSG00000008735	MAPK8IP2	4.116795709	FALSE	FALSE	FALSE	FALSE	FALSE
ENSG00000008838	MED24	4.04202673	FALSE	FALSE	FALSE	FALSE	FALSE
ENSG00000008853	RHOBTB2	5.969765093	FALSE	FALSE	FALSE	FALSE	FALSE
ENSG00000008869	HEATR5B	5.209410585	FALSE	FALSE	FALSE	FALSE	FALSE
ENSG00000008952	SEC62	1.898683659	FALSE	FALSE	FALSE	FALSE	FALSE
ENSG00000008988	RPS20	0.317368005	FALSE	FALSE	FALSE	FALSE	FALSE
ENSG00000009307	CSDE1	5.170606655	FALSE	FALSE	FALSE	FALSE	FALSE
ENSG00000009335	UBE3C	4.544985291	FALSE	FALSE	FALSE	FALSE	FALSE
ENSG00000009413	REV3L	0.701247664	FALSE	FALSE	FALSE	FALSE	FALSE
ENSG00000009780	FAM76A	4.765707406	FALSE	FALSE	FALSE	FALSE	FALSE
ENSG00000009830	POMT2	5.402340037	FALSE	FALSE	FALSE	FALSE	FALSE
ENSG00000009844	VTA1	1.772172668	FALSE	FALSE	FALSE	FALSE	FALSE
ENSG00000009954	BAZ1B	4.611044966	FALSE	FALSE	FALSE	FALSE	FALSE
ENSG00000010017	RANBP9	2.100239615	FALSE	FALSE	FALSE	FALSE	FALSE
ENSG00000010072	SPRTN	3.961669789	FALSE	FALSE	FALSE	FALSE	FALSE
ENSG00000010165	METTL13	7.324997949	FALSE	FALSE	FALSE	FALSE	FALSE
ENSG00000010219	DYRK4	3.980107037	FALSE	FALSE	FALSE	FALSE	FALSE
ENSG00000010244	ZNF207	4.677012718	FALSE	FALSE	FALSE	FALSE	FALSE
ENSG00000010256	UQCRC1	5.573333415	FALSE	FALSE	FALSE	FALSE	FALSE
ENSG00000010270	STARD3NL	2.406470954	FALSE	FALSE	FALSE	FALSE	FALSE
ENSG00000010278	CD9	3.620897926	FALSE	FALSE	FALSE	FALSE	FALSE
ENSG00000010292	NCAPD2	6.401466823	FALSE	FALSE	FALSE	FALSE	FALSE
ENSG00000010295	IFFO1	3.53264806	FALSE	FALSE	FALSE	FALSE	FALSE
ENSG00000010318	PHF7	2.820450371	FALSE	FALSE	FALSE	FALSE	FALSE
ENSG00000010319	SEMA3G	3.80502033	FALSE	FALSE	FALSE	FALSE	FALSE
ENSG00000010322	NISCH	3.659188879	FALSE	FALSE	FALSE	FALSE	FALSE
ENSG00000010361	FUZ	3.997918313	FALSE	FALSE	FALSE	FALSE	FALSE
ENSG00000010404	IDS	3.076892099	FALSE	FALSE	FALSE	FALSE	FALSE
ENSG00000010438	PRSS3	1.27186026	FALSE	FALSE	FALSE	FALSE	FALSE
ENSG00000010539	ZNF200	5.6624663	FALSE	FALSE	FALSE	FALSE	FALSE
ENSG00000010626	LRRC23	5.460618374	FALSE	FALSE	FALSE	FALSE	FALSE
ENSG00000010803	SCMH1	0.961571085	FALSE	FALSE	FALSE	FALSE	FALSE
ENSG00000010810	FYN	6.138074663	FALSE	FALSE	FALSE	FALSE	FALSE
ENSG00000010818	HIVEP2	3.572449068	FALSE	FALSE	FALSE	FALSE	FALSE
ENSG00000011007	ELOA	6.664605211	FALSE	FALSE	FALSE	FALSE	FALSE
ENSG00000011009	LYPLA2	4.351016417	FALSE	FALSE	FALSE	FALSE	FALSE
ENSG00000011021	CLCN6	7.112918865	FALSE	FALSE	FALSE	FALSE	FALSE
ENSG00000011028	MRC2	4.550740169	FALSE	FALSE	FALSE	FALSE	FALSE
ENSG00000011105	TSPAN9	6.428252848	FALSE	FALSE	FALSE	FALSE	FALSE
ENSG00000011114	BTBD7	3.460777199	FALSE	FALSE	FALSE	FALSE	FALSE
ENSG00000011132	APBA3	2.71432202	FALSE	FALSE	FALSE	FALSE	FALSE
ENSG00000011143	MKS1	4.833183861	FALSE	FALSE	FALSE	FALSE	FALSE
ENSG00000011198	ABHD5	5.134802761	FALSE	FALSE	FALSE	FALSE	FALSE
ENSG00000011201	ANOS1	3.374385976	FALSE	FALSE	FALSE	FALSE	FALSE
ENSG00000011243	AKAP8L	4.799952903	FALSE	FALSE	FALSE	FALSE	FALSE
ENSG00000011258	MBTD1	3.279541643	FALSE	FALSE	FALSE	FALSE	FALSE
ENSG00000011260	UTP18	5.575782669	FALSE	FALSE	FALSE	FALSE	FALSE
ENSG00000011275	RNF216	4.256610148	FALSE	FALSE	FALSE	FALSE	FALSE
ENSG00000011295	TTC19	4.335911828	FALSE	FALSE	FALSE	FALSE	FALSE
ENSG00000011304	PTBP1	5.657974464	FALSE	FALSE	FALSE	FALSE	FALSE
ENSG00000011332	DPF1	4.534520474	FALSE	FALSE	FALSE	FALSE	FALSE
ENSG00000011347	SYT7	4.034045844	FALSE	FALSE	FALSE	FALSE	FALSE
ENSG00000011376	LARS2	6.823644295	FALSE	FALSE	FALSE	FALSE	FALSE
ENSG00000011405	PIK3C2A	3.345422493	FALSE	FALSE	FALSE	FALSE	FALSE
ENSG00000011422	PLAUR	6.268676535	FALSE	FALSE	FALSE	FALSE	FALSE
ENSG00000011426	ANLN	4.118256495	FALSE	FALSE	FALSE	FALSE	FALSE
ENSG00000011451	WIZ	4.075790385	FALSE	FALSE	FALSE	FALSE	FALSE
ENSG00000011454	RABGAP1	3.720815033	FALSE	FALSE	FALSE	FALSE	FALSE
ENSG00000011465	DCN	3.75082823	FALSE	FALSE	FALSE	FALSE	FALSE
ENSG00000011478	QPCTL	5.154604768	FALSE	FALSE	FALSE	FALSE	FALSE
ENSG00000011485	PPP5C	6.856448569	FALSE	FALSE	FALSE	FALSE	FALSE
ENSG00000011523	CEP68	4.646420971	FALSE	FALSE	FALSE	FALSE	FALSE
ENSG00000011566	MAP4K3	1.87452828	FALSE	FALSE	FALSE	FALSE	FALSE
ENSG00000011638	LDAF1	4.765707406	FALSE	FALSE	FALSE	FALSE	FALSE
ENSG00000011677	GABRA3	2.143605769	FALSE	FALSE	FALSE	FALSE	FALSE
ENSG00000012048	BRCA1	3.519030071	FALSE	FALSE	FALSE	FALSE	FALSE
ENSG00000012061	ERCC1	3.60915471	FALSE	FALSE	FALSE	FALSE	FALSE
ENSG00000012171	SEMA3B	4.632183733	FALSE	FALSE	FALSE	FALSE	FALSE
ENSG00000012174	MBTPS2	5.182736203	FALSE	FALSE	FALSE	FALSE	FALSE
ENSG00000012232	EXTL3	6.124987575	FALSE	FALSE	FALSE	FALSE	FALSE
ENSG00000012660	ELOVL5	4.193867341	FALSE	FALSE	FALSE	FALSE	FALSE
ENSG00000012822	CALCOCO1	8.893851303	FALSE	FALSE	FALSE	FALSE	FALSE
ENSG00000012963	UBR7	6.181740898	FALSE	FALSE	FALSE	FALSE	FALSE
ENSG00000012983	MAP4K5	2.637420382	FALSE	FALSE	FALSE	FALSE	FALSE
ENSG00000013016	EHD3	6.39771848	FALSE	FALSE	FALSE	FALSE	FALSE
ENSG00000013275	PSMC4	5.972727506	FALSE	FALSE	FALSE	FALSE	FALSE
ENSG00000013288	MAN2B2	4.194231842	FALSE	FALSE	FALSE	FALSE	FALSE
ENSG00000013293	SLC7A14	4.749677296	FALSE	FALSE	FALSE	FALSE	FALSE
ENSG00000013306	SLC25A39	3.822522911	FALSE	FALSE	FALSE	FALSE	FALSE
ENSG00000013364	MVP	6.257383365	FALSE	FALSE	FALSE	FALSE	FALSE
ENSG00000013374	NUB1	4.939700575	FALSE	FALSE	FALSE	FALSE	FALSE
ENSG00000013375	PGM3	5.287902894	FALSE	FALSE	FALSE	FALSE	FALSE
ENSG00000013392	RWDD2A	4.828103943	FALSE	FALSE	FALSE	FALSE	FALSE
ENSG00000013441	CLK1	0.937374052	FALSE	FALSE	FALSE	FALSE	FALSE
ENSG00000013503	POLR3B	5.802691524	FALSE	FALSE	FALSE	FALSE	FALSE
ENSG00000013523	ANGEL1	4.335535047	FALSE	FALSE	FALSE	FALSE	FALSE
ENSG00000013561	RNF14	5.06177629	FALSE	FALSE	FALSE	FALSE	FALSE
ENSG00000013563	DNASE1L1	4.683714034	FALSE	FALSE	FALSE	FALSE	FALSE
ENSG00000013573	DDX11	3.514905238	FALSE	FALSE	FALSE	FALSE	FALSE
ENSG00000013583	HEBP1	5.745641783	FALSE	FALSE	FALSE	FALSE	FALSE
ENSG00000013619	MAMLD1	2.938286861	FALSE	FALSE	FALSE	FALSE	FALSE
ENSG00000013810	TACC3	5.594446696	FALSE	FALSE	FALSE	FALSE	FALSE
ENSG00000014123	UFL1	3.511074648	FALSE	FALSE	FALSE	FALSE	FALSE
ENSG00000014138	POLA2	5.798913088	FALSE	FALSE	FALSE	FALSE	FALSE
ENSG00000014164	ZC3H3	3.05125111	FALSE	FALSE	FALSE	FALSE	FALSE
ENSG00000014216	CAPN1	6.359035805	FALSE	FALSE	FALSE	FALSE	FALSE
ENSG00000014257	ACP3	3.49468021	FALSE	FALSE	FALSE	FALSE	FALSE
ENSG00000014641	MDH1	6.135907305	FALSE	FALSE	FALSE	FALSE	FALSE
ENSG00000014824	SLC30A9	4.034045844	FALSE	FALSE	FALSE	FALSE	FALSE
ENSG00000014919	COX15	5.908656514	FALSE	FALSE	FALSE	FALSE	FALSE
ENSG00000015133	CCDC88C	3.525134006	FALSE	FALSE	FALSE	FALSE	FALSE
ENSG00000015153	YAF2	2.526389069	FALSE	FALSE	FALSE	FALSE	FALSE
ENSG00000015171	ZMYND11	3.37057939	FALSE	FALSE	FALSE	FALSE	FALSE
ENSG00000015475	BID	5.600200538	FALSE	FALSE	FALSE	FALSE	FALSE
ENSG00000015479	MATR3	4.371903982	FALSE	FALSE	FALSE	FALSE	FALSE
ENSG00000015532	XYLT2	4.981480378	FALSE	FALSE	FALSE	FALSE	FALSE
ENSG00000015592	STMN4	5.769687257	FALSE	FALSE	FALSE	FALSE	FALSE
ENSG00000015676	NUDCD3	5.928690378	FALSE	FALSE	FALSE	FALSE	FALSE
ENSG00000016082	ISL1	4.349917759	FALSE	FALSE	FALSE	FALSE	FALSE
ENSG00000016391	CHDH	4.060277385	FALSE	FALSE	FALSE	FALSE	FALSE
ENSG00000016402	IL20RA	4.465533864	FALSE	FALSE	FALSE	FALSE	FALSE
ENSG00000016864	GLT8D1	6.731427924	FALSE	FALSE	FALSE	FALSE	FALSE
ENSG00000017260	ATP2C1	4.895842547	FALSE	FALSE	FALSE	FALSE	FALSE
ENSG00000017373	NA	3.980107037	FALSE	FALSE	FALSE	FALSE	FALSE
ENSG00000017621	NA	2.938286861	FALSE	FALSE	FALSE	FALSE	FALSE
ENSG00000017797	RALBP1	4.342677116	FALSE	FALSE	FALSE	FALSE	FALSE
ENSG00000018189	RUFY3	4.204667295	FALSE	FALSE	FALSE	FALSE	FALSE
ENSG00000018236	CNTN1	6.189401244	FALSE	FALSE	FALSE	FALSE	FALSE
ENSG00000018510	AGPS	5.868138605	FALSE	FALSE	FALSE	FALSE	FALSE
ENSG00000018610	STEEP1	5.953528803	FALSE	FALSE	FALSE	FALSE	FALSE
ENSG00000018699	TTC27	4.431860817	FALSE	FALSE	FALSE	FALSE	FALSE
ENSG00000018869	ZNF582	5.07964271	FALSE	FALSE	FALSE	FALSE	FALSE
ENSG00000019144	PHLDB1	4.363893602	FALSE	FALSE	FALSE	FALSE	FALSE
ENSG00000019485	PRDM11	3.773656159	FALSE	FALSE	FALSE	FALSE	FALSE
ENSG00000019505	SYT13	4.873191833	FALSE	FALSE	FALSE	FALSE	FALSE
ENSG00000019549	SNAI2	3.196598857	FALSE	FALSE	FALSE	FALSE	FALSE
ENSG00000019991	HGF	3.895218139	FALSE	FALSE	FALSE	FALSE	FALSE
ENSG00000019995	ZRANB1	4.706890356	FALSE	FALSE	FALSE	FALSE	FALSE
ENSG00000020129	NCDN	5.005344328	FALSE	FALSE	FALSE	FALSE	FALSE
ENSG00000020181	ADGRA2	4.988912934	FALSE	FALSE	FALSE	FALSE	FALSE
ENSG00000020256	ZFP64	4.200535271	FALSE	FALSE	FALSE	FALSE	FALSE
ENSG00000020426	MNAT1	2.459633263	FALSE	FALSE	FALSE	FALSE	FALSE
ENSG00000020577	SAMD4A	4.012711702	FALSE	FALSE	FALSE	FALSE	FALSE
ENSG00000020922	MRE11	5.058109549	FALSE	FALSE	FALSE	FALSE	FALSE
ENSG00000021300	PLEKHB1	5.769687257	FALSE	FALSE	FALSE	FALSE	FALSE
ENSG00000021355	SERPINB1	4.086040482	FALSE	FALSE	FALSE	FALSE	FALSE
ENSG00000021574	SPAST	3.12218329	FALSE	FALSE	FALSE	FALSE	FALSE
ENSG00000021762	OSBPL5	2.310255638	FALSE	FALSE	FALSE	FALSE	FALSE
ENSG00000021776	AQR	4.035602149	FALSE	FALSE	FALSE	FALSE	FALSE
ENSG00000021826	CPS1	5.862051275	FALSE	FALSE	FALSE	FALSE	FALSE
ENSG00000022267	FHL1	4.814097085	FALSE	FALSE	FALSE	FALSE	FALSE
ENSG00000022277	RTF2	6.542761358	FALSE	FALSE	FALSE	FALSE	FALSE
ENSG00000022567	SLC45A4	1.462258732	FALSE	FALSE	FALSE	FALSE	FALSE
ENSG00000022840	RNF10	4.730890827	FALSE	FALSE	FALSE	FALSE	FALSE
ENSG00000022976	ZNF839	4.465533864	FALSE	FALSE	FALSE	FALSE	FALSE
ENSG00000023041	ZDHHC6	4.017663041	FALSE	FALSE	FALSE	FALSE	FALSE
ENSG00000023171	GRAMD1B	3.734529828	FALSE	FALSE	FALSE	FALSE	FALSE
ENSG00000023191	RNH1	5.17381253	FALSE	FALSE	FALSE	FALSE	FALSE
ENSG00000023228	NDUFS1	6.574279014	FALSE	FALSE	FALSE	FALSE	FALSE
ENSG00000023287	RB1CC1	3.417997207	FALSE	FALSE	FALSE	FALSE	FALSE
ENSG00000023318	ERP44	3.980107037	FALSE	FALSE	FALSE	FALSE	FALSE
ENSG00000023330	ALAS1	7.278486058	FALSE	FALSE	FALSE	FALSE	FALSE
ENSG00000023516	AKAP11	4.328670258	FALSE	FALSE	FALSE	FALSE	FALSE
ENSG00000023572	GLRX2	4.39308207	FALSE	FALSE	FALSE	FALSE	FALSE
ENSG00000023608	SNAPC1	4.733467069	FALSE	FALSE	FALSE	FALSE	FALSE
ENSG00000023697	DERA	2.544086136	FALSE	FALSE	FALSE	FALSE	FALSE
ENSG00000023734	STRAP	5.809845103	FALSE	FALSE	FALSE	FALSE	FALSE
ENSG00000023902	PLEKHO1	6.375256906	FALSE	FALSE	FALSE	FALSE	FALSE
ENSG00000023909	GCLM	2.602564967	FALSE	FALSE	FALSE	FALSE	FALSE
ENSG00000024048	UBR2	4.396920161	FALSE	FALSE	FALSE	FALSE	FALSE
ENSG00000024422	EHD2	3.243141443	FALSE	FALSE	FALSE	FALSE	FALSE
ENSG00000024526	DEPDC1	1.587212421	FALSE	FALSE	FALSE	FALSE	FALSE
ENSG00000024862	CCDC28A	2.501077981	FALSE	FALSE	FALSE	FALSE	FALSE
ENSG00000025039	RRAGD	3.349074887	FALSE	FALSE	FALSE	FALSE	FALSE
ENSG00000025156	HSF2	4.301285485	FALSE	FALSE	FALSE	FALSE	FALSE
ENSG00000025293	PHF20	3.102850101	FALSE	FALSE	FALSE	FALSE	FALSE
ENSG00000025423	HSD17B6	3.49468021	FALSE	FALSE	FALSE	FALSE	FALSE
ENSG00000025434	NR1H3	5.35861866	FALSE	FALSE	FALSE	FALSE	FALSE
ENSG00000025770	NCAPH2	4.526006544	FALSE	FALSE	FALSE	FALSE	FALSE
ENSG00000025772	TOMM34	4.479323169	FALSE	FALSE	FALSE	FALSE	FALSE
ENSG00000025796	SEC63	2.852826373	FALSE	FALSE	FALSE	FALSE	FALSE
ENSG00000025800	KPNA6	6.22180197	FALSE	FALSE	FALSE	FALSE	FALSE
ENSG00000026025	VIM	5.457547777	FALSE	FALSE	FALSE	FALSE	FALSE
ENSG00000026103	FAS	3.374385976	FALSE	FALSE	FALSE	FALSE	FALSE
ENSG00000026297	RNASET2	3.423713688	FALSE	FALSE	FALSE	FALSE	FALSE
ENSG00000026508	CD44	4.91691321	FALSE	FALSE	FALSE	FALSE	FALSE
ENSG00000026559	KCNG1	3.455686078	FALSE	FALSE	FALSE	FALSE	FALSE
ENSG00000026652	AGPAT4	4.719426131	FALSE	FALSE	FALSE	FALSE	FALSE
ENSG00000026950	BTN3A1	5.679489448	FALSE	FALSE	FALSE	FALSE	FALSE
ENSG00000027001	MIPEP	3.998311632	FALSE	FALSE	FALSE	FALSE	FALSE
ENSG00000027075	PRKCH	4.11135157	FALSE	FALSE	FALSE	FALSE	FALSE
ENSG00000027644	INSRR	4.440073879	FALSE	FALSE	FALSE	FALSE	FALSE
ENSG00000027697	IFNGR1	3.374385976	FALSE	FALSE	FALSE	FALSE	FALSE
ENSG00000027847	B4GALT7	3.53264806	FALSE	FALSE	FALSE	FALSE	FALSE
ENSG00000028203	VEZT	2.716880898	FALSE	FALSE	FALSE	FALSE	FALSE
ENSG00000028310	BRD9	6.319682997	FALSE	FALSE	FALSE	FALSE	FALSE
ENSG00000028528	SNX1	4.863744778	FALSE	FALSE	FALSE	FALSE	FALSE
ENSG00000028839	TBPL1	2.375179756	FALSE	FALSE	FALSE	FALSE	FALSE
ENSG00000029153	BMAL2	4.48503004	FALSE	FALSE	FALSE	FALSE	FALSE
ENSG00000029363	BCLAF1	3.939498701	FALSE	FALSE	FALSE	FALSE	FALSE
ENSG00000029364	SLC39A9	5.139100543	FALSE	FALSE	FALSE	FALSE	FALSE
ENSG00000029534	ANK1	5.450736862	FALSE	FALSE	FALSE	TRUE	TRUE
ENSG00000029639	TFB1M	3.650020419	FALSE	FALSE	FALSE	FALSE	FALSE
ENSG00000029725	RABEP1	3.679019285	FALSE	FALSE	FALSE	FALSE	FALSE
ENSG00000029993	HMGB3	5.80002542	FALSE	FALSE	FALSE	FALSE	FALSE
ENSG00000030066	NUP160	5.655710217	FALSE	FALSE	FALSE	FALSE	FALSE
ENSG00000030110	BAK1	4.361413679	FALSE	FALSE	FALSE	FALSE	FALSE
ENSG00000030419	IKZF2	0.966301237	FALSE	FALSE	FALSE	FALSE	FALSE
ENSG00000030582	GRN	5.649393023	FALSE	FALSE	FALSE	FALSE	FALSE
ENSG00000031003	FAM13B	1.268591312	FALSE	FALSE	FALSE	FALSE	FALSE
ENSG00000031081	ARHGAP31	6.443281057	FALSE	FALSE	FALSE	FALSE	FALSE
ENSG00000031691	CENPQ	-0.466916278	FALSE	FALSE	FALSE	FALSE	FALSE
ENSG00000031698	SARS1	6.617878022	FALSE	FALSE	FALSE	FALSE	FALSE
ENSG00000031823	RANBP3	4.93044915	FALSE	FALSE	FALSE	FALSE	FALSE
ENSG00000032219	ARID4A	1.784396658	FALSE	FALSE	FALSE	FALSE	FALSE
ENSG00000032389	EIPR1	5.148144929	FALSE	FALSE	FALSE	FALSE	FALSE
ENSG00000032444	PNPLA6	4.532971063	FALSE	FALSE	FALSE	FALSE	FALSE
ENSG00000032742	IFT88	2.475314885	FALSE	FALSE	FALSE	FALSE	FALSE
ENSG00000033011	ALG1	5.70346499	FALSE	FALSE	FALSE	FALSE	FALSE
ENSG00000033030	ZCCHC8	3.015395787	FALSE	FALSE	FALSE	FALSE	FALSE
ENSG00000033050	ABCF2	7.175666384	FALSE	FALSE	FALSE	FALSE	FALSE
ENSG00000033100	CHPF2	4.342677116	FALSE	FALSE	FALSE	FALSE	FALSE
ENSG00000033170	FUT8	3.582290634	FALSE	FALSE	FALSE	FALSE	FALSE
ENSG00000033178	UBA6	3.370266929	FALSE	FALSE	FALSE	FALSE	FALSE
ENSG00000033327	GAB2	4.933091359	FALSE	FALSE	FALSE	FALSE	FALSE
ENSG00000033627	ATP6V0A1	4.5118895	FALSE	FALSE	FALSE	FALSE	FALSE
ENSG00000033800	PIAS1	2.049603884	FALSE	FALSE	FALSE	FALSE	FALSE
ENSG00000033867	SLC4A7	2.98180001	FALSE	FALSE	FALSE	FALSE	FALSE
ENSG00000034053	APBA2	5.997895021	FALSE	FALSE	FALSE	FALSE	FALSE
ENSG00000034063	NA	6.087699265	FALSE	FALSE	FALSE	FALSE	FALSE
ENSG00000034152	MAP2K3	3.543314985	FALSE	FALSE	FALSE	FALSE	FALSE
ENSG00000034239	CLXN	1.172752115	FALSE	FALSE	FALSE	FALSE	FALSE
ENSG00000034510	TMSB10	1.022676605	FALSE	FALSE	FALSE	FALSE	FALSE
ENSG00000034533	ASTE1	5.142378466	FALSE	FALSE	FALSE	FALSE	FALSE
ENSG00000034677	RNF19A	4.721913894	FALSE	FALSE	FALSE	FALSE	FALSE
ENSG00000034693	PEX3	2.049603884	FALSE	FALSE	FALSE	FALSE	FALSE
ENSG00000034713	GABARAPL2	4.858318556	FALSE	FALSE	FALSE	FALSE	FALSE
ENSG00000035115	SH3YL1	4.405412872	FALSE	FALSE	FALSE	FALSE	FALSE
ENSG00000035141	FAM136A	5.97568385	FALSE	FALSE	FALSE	FALSE	FALSE
ENSG00000035403	VCL	6.459498877	FALSE	FALSE	FALSE	FALSE	FALSE
ENSG00000035499	DEPDC1B	3.829629798	FALSE	FALSE	FALSE	FALSE	FALSE
ENSG00000035664	DAPK2	3.605711522	FALSE	FALSE	FALSE	FALSE	FALSE
ENSG00000035681	NSMAF	3.33195071	FALSE	FALSE	FALSE	FALSE	FALSE
ENSG00000035687	ADSS2	5.466871551	FALSE	FALSE	FALSE	FALSE	FALSE
ENSG00000035862	TIMP2	6.018941235	FALSE	FALSE	FALSE	FALSE	FALSE
ENSG00000035928	RFC1	3.58137633	FALSE	FALSE	FALSE	FALSE	FALSE
ENSG00000036054	TBC1D23	4.878115712	FALSE	FALSE	FALSE	FALSE	FALSE
ENSG00000036257	CUL3	4.569327372	FALSE	FALSE	FALSE	FALSE	FALSE
ENSG00000036448	MYOM2	3.098751533	FALSE	FALSE	FALSE	FALSE	FALSE
ENSG00000036549	ZZZ3	3.682776306	FALSE	FALSE	FALSE	FALSE	FALSE
ENSG00000036565	SLC18A1	4.572130388	FALSE	FALSE	FALSE	FALSE	FALSE
ENSG00000036672	USP2	4.828103943	FALSE	FALSE	FALSE	FALSE	FALSE
ENSG00000037042	TUBG2	1.814298144	FALSE	FALSE	FALSE	FALSE	FALSE
ENSG00000037241	RPL26L1	2.268574883	FALSE	FALSE	FALSE	FALSE	FALSE
ENSG00000037280	FLT4	2.020749021	FALSE	FALSE	FALSE	FALSE	FALSE
ENSG00000037474	NSUN2	5.876066137	FALSE	FALSE	FALSE	FALSE	FALSE
ENSG00000037637	FBXO42	4.558810547	FALSE	FALSE	FALSE	FALSE	FALSE
ENSG00000037749	MFAP3	4.937276217	FALSE	FALSE	FALSE	FALSE	FALSE
ENSG00000037757	MRI1	2.993781974	FALSE	FALSE	FALSE	FALSE	FALSE
ENSG00000037897	METTL1	4.306607861	FALSE	FALSE	FALSE	FALSE	FALSE
ENSG00000037965	HOXC8	1.172752115	FALSE	FALSE	FALSE	FALSE	FALSE
ENSG00000038002	AGA	4.029967551	FALSE	FALSE	FALSE	FALSE	FALSE
ENSG00000038210	PI4K2B	2.903935356	FALSE	FALSE	FALSE	FALSE	FALSE
ENSG00000038219	BOD1L1	5.232799498	FALSE	FALSE	FALSE	FALSE	FALSE
ENSG00000038274	MAT2B	3.359252672	FALSE	FALSE	FALSE	FALSE	FALSE
ENSG00000038358	EDC4	5.546632289	FALSE	FALSE	FALSE	FALSE	FALSE
ENSG00000038382	TRIO	5.002163958	FALSE	FALSE	FALSE	FALSE	FALSE
ENSG00000038427	VCAN	5.127248643	FALSE	FALSE	FALSE	FALSE	FALSE
ENSG00000038532	CLEC16A	2.355818216	FALSE	FALSE	FALSE	FALSE	FALSE
ENSG00000039123	MTREX	4.44830102	FALSE	FALSE	FALSE	FALSE	FALSE
ENSG00000039319	ZFYVE16	3.697707306	FALSE	FALSE	FALSE	FALSE	FALSE
ENSG00000039523	RIPOR1	3.651982676	FALSE	FALSE	FALSE	FALSE	FALSE
ENSG00000039537	C6	4.873191833	FALSE	FALSE	FALSE	FALSE	FALSE
ENSG00000039560	RAI14	4.717072631	FALSE	FALSE	FALSE	FALSE	FALSE
ENSG00000039650	PNKP	3.418856125	FALSE	FALSE	FALSE	FALSE	FALSE
ENSG00000040199	PHLPP2	1.941210256	FALSE	FALSE	FALSE	FALSE	FALSE
ENSG00000040275	SPDL1	1.43087103	FALSE	FALSE	FALSE	FALSE	FALSE
ENSG00000040341	STAU2	2.064095051	FALSE	FALSE	FALSE	FALSE	FALSE
ENSG00000040487	SLC66A1	3.686523568	FALSE	FALSE	FALSE	FALSE	FALSE
ENSG00000040531	CTNS	2.445005051	FALSE	FALSE	FALSE	FALSE	FALSE
ENSG00000040608	RTN4R	4.208376024	FALSE	FALSE	FALSE	FALSE	FALSE
ENSG00000040633	PHF23	5.212893076	FALSE	FALSE	FALSE	FALSE	FALSE
ENSG00000040933	INPP4A	5.663688923	FALSE	FALSE	FALSE	FALSE	FALSE
ENSG00000041353	RAB27B	2.938286861	FALSE	FALSE	FALSE	FALSE	FALSE
ENSG00000041357	PSMA4	4.029670137	FALSE	FALSE	FALSE	FALSE	FALSE
ENSG00000041515	MYO16	6.922286382	FALSE	FALSE	FALSE	FALSE	FALSE
ENSG00000041802	LSG1	6.610474468	FALSE	FALSE	FALSE	FALSE	FALSE
ENSG00000041880	PARP3	3.148504568	FALSE	FALSE	FALSE	FALSE	FALSE
ENSG00000041982	TNC	5.907247828	FALSE	FALSE	FALSE	FALSE	FALSE
ENSG00000041988	THAP3	4.342677116	FALSE	FALSE	FALSE	FALSE	FALSE
ENSG00000042088	TDP1	3.927077053	FALSE	FALSE	FALSE	FALSE	FALSE
ENSG00000042286	AIFM2	3.098751533	FALSE	FALSE	FALSE	FALSE	FALSE
ENSG00000042317	SPATA7	0.740641102	FALSE	FALSE	FALSE	FALSE	FALSE
ENSG00000042429	MED17	4.324239868	FALSE	FALSE	FALSE	FALSE	FALSE
ENSG00000042445	RETSAT	5.296316448	FALSE	FALSE	FALSE	FALSE	FALSE
ENSG00000042493	CAPG	0.435786521	FALSE	FALSE	FALSE	FALSE	FALSE
ENSG00000042753	AP2S1	4.994140096	FALSE	FALSE	FALSE	FALSE	FALSE
ENSG00000042781	USH2A	2.757714615	FALSE	FALSE	FALSE	FALSE	FALSE
ENSG00000043093	DCUN1D1	0.620704236	FALSE	FALSE	FALSE	FALSE	FALSE
ENSG00000043143	JADE2	3.221846664	FALSE	FALSE	FALSE	FALSE	FALSE
ENSG00000043514	TRIT1	3.423713688	FALSE	FALSE	FALSE	FALSE	FALSE
ENSG00000044090	CUL7	4.705031288	FALSE	FALSE	FALSE	FALSE	FALSE
ENSG00000044115	CTNNA1	6.513971548	FALSE	FALSE	FALSE	FALSE	FALSE
ENSG00000044446	PHKA2	4.843290347	FALSE	FALSE	FALSE	FALSE	FALSE
ENSG00000044459	CNTLN	0.897117672	FALSE	FALSE	FALSE	FALSE	FALSE
ENSG00000044574	HSPA5	6.236930178	FALSE	FALSE	FALSE	FALSE	FALSE
ENSG00000046647	GEMIN8	4.706038581	FALSE	FALSE	FALSE	FALSE	FALSE
ENSG00000046651	OFD1	3.511074648	FALSE	FALSE	FALSE	FALSE	FALSE
ENSG00000046653	GPM6B	3.047221233	FALSE	FALSE	FALSE	FALSE	FALSE
ENSG00000046774	MAGEC2	4.578744474	FALSE	FALSE	FALSE	FALSE	FALSE
ENSG00000047056	WDR37	2.890688481	FALSE	FALSE	FALSE	FALSE	FALSE
ENSG00000047188	YTHDC2	4.624090051	FALSE	FALSE	FALSE	FALSE	FALSE
ENSG00000047230	CTPS2	5.371907827	FALSE	FALSE	FALSE	FALSE	FALSE
ENSG00000047249	ATP6V1H	6.352945452	FALSE	FALSE	FALSE	FALSE	FALSE
ENSG00000047315	POLR2B	6.333846817	FALSE	FALSE	FALSE	FALSE	FALSE
ENSG00000047346	ATOSA	3.455686078	FALSE	FALSE	FALSE	FALSE	FALSE
ENSG00000047410	TPR	4.405412872	FALSE	FALSE	FALSE	FALSE	FALSE
ENSG00000047578	KATNIP	4.316798484	FALSE	FALSE	FALSE	FALSE	FALSE
ENSG00000047579	DTNBP1	4.216174395	FALSE	FALSE	FALSE	FALSE	FALSE
ENSG00000047621	C12orf4	2.116168586	FALSE	FALSE	FALSE	FALSE	FALSE
ENSG00000047634	SCML1	4.781561357	FALSE	FALSE	FALSE	FALSE	FALSE
ENSG00000047644	WWC3	3.098751533	FALSE	FALSE	FALSE	FALSE	FALSE
ENSG00000047648	ARHGAP6	1.909717709	FALSE	FALSE	FALSE	FALSE	FALSE
ENSG00000047849	MAP4	5.601251874	FALSE	FALSE	FALSE	FALSE	FALSE
ENSG00000047932	GOPC	4.224525764	FALSE	FALSE	FALSE	FALSE	FALSE
ENSG00000048028	USP28	3.061621303	FALSE	FALSE	FALSE	FALSE	FALSE
ENSG00000048052	HDAC9	3.475014917	FALSE	FALSE	FALSE	FALSE	FALSE
ENSG00000048140	TSPAN17	4.41869745	FALSE	FALSE	FALSE	FALSE	FALSE
ENSG00000048162	NOP16	5.725077408	FALSE	FALSE	FALSE	FALSE	FALSE
ENSG00000048342	CC2D2A	4.342677116	FALSE	FALSE	FALSE	FALSE	FALSE
ENSG00000048392	RRM2B	3.314620831	FALSE	FALSE	FALSE	FALSE	FALSE
ENSG00000048405	ZNF800	-0.186846398	FALSE	FALSE	FALSE	FALSE	FALSE
ENSG00000048471	SNX29	4.017101244	FALSE	FALSE	FALSE	FALSE	FALSE
ENSG00000048540	LMO3	2.757714615	FALSE	FALSE	FALSE	FALSE	FALSE
ENSG00000048544	MRPS10	4.411749756	FALSE	FALSE	FALSE	FALSE	FALSE
ENSG00000048545	GUCA1A	5.450736862	FALSE	FALSE	FALSE	FALSE	FALSE
ENSG00000048649	RSF1	1.848208072	FALSE	FALSE	FALSE	FALSE	FALSE
ENSG00000048707	VPS13D	4.265198363	FALSE	FALSE	FALSE	FALSE	FALSE
ENSG00000048740	CELF2	4.342677116	FALSE	FALSE	FALSE	FALSE	FALSE
ENSG00000048828	FAM120A	1.709287925	FALSE	FALSE	FALSE	FALSE	FALSE
ENSG00000048991	R3HDM1	0.237102526	FALSE	FALSE	FALSE	FALSE	FALSE
ENSG00000049089	COL9A2	5.326557451	FALSE	FALSE	FALSE	FALSE	FALSE
ENSG00000049130	KITLG	2.516706516	FALSE	FALSE	FALSE	FALSE	FALSE
ENSG00000049167	ERCC8	5.225863451	FALSE	FALSE	FALSE	FALSE	FALSE
ENSG00000049192	ADAMTS6	0.324755208	FALSE	FALSE	FALSE	FALSE	FALSE
ENSG00000049239	H6PD	3.630639918	FALSE	FALSE	FALSE	FALSE	FALSE
ENSG00000049245	VAMP3	0.630759653	FALSE	FALSE	FALSE	FALSE	FALSE
ENSG00000049246	PER3	3.736956055	FALSE	FALSE	FALSE	FALSE	FALSE
ENSG00000049249	TNFRSF9	3.980107037	FALSE	FALSE	FALSE	FALSE	FALSE
ENSG00000049283	EPN3	0.435786521	FALSE	FALSE	FALSE	FALSE	FALSE
ENSG00000049323	LTBP1	5.130047664	FALSE	FALSE	FALSE	FALSE	FALSE
ENSG00000049449	RCN1	8.880111247	FALSE	FALSE	FALSE	FALSE	FALSE
ENSG00000049540	ELN	4.734948276	FALSE	FALSE	FALSE	FALSE	FALSE
ENSG00000049541	RFC2	5.439409434	FALSE	FALSE	FALSE	FALSE	FALSE
ENSG00000049618	ARID1B	2.479963121	FALSE	FALSE	FALSE	FALSE	FALSE
ENSG00000049656	CLPTM1L	4.688415285	FALSE	FALSE	FALSE	FALSE	FALSE
ENSG00000049759	NEDD4L	3.520102806	FALSE	FALSE	FALSE	FALSE	FALSE
ENSG00000049769	PPP1R3F	4.445770609	FALSE	FALSE	FALSE	FALSE	FALSE
ENSG00000049860	HEXB	4.119051095	FALSE	FALSE	FALSE	FALSE	FALSE
ENSG00000049883	PTCD2	4.254546206	FALSE	FALSE	FALSE	FALSE	FALSE
ENSG00000050130	JKAMP	4.194908528	FALSE	FALSE	FALSE	FALSE	FALSE
ENSG00000050165	DKK3	4.638342526	FALSE	FALSE	FALSE	FALSE	FALSE
ENSG00000050344	NFE2L3	5.112247376	FALSE	FALSE	FALSE	FALSE	FALSE
ENSG00000050393	MCUR1	2.163101945	FALSE	FALSE	FALSE	FALSE	FALSE
ENSG00000050405	LIMA1	3.80502033	FALSE	FALSE	FALSE	FALSE	FALSE
ENSG00000050426	LETMD1	3.590363558	FALSE	FALSE	FALSE	FALSE	FALSE
ENSG00000050438	SLC4A8	5.799722142	FALSE	FALSE	FALSE	FALSE	FALSE
ENSG00000050748	MAPK9	2.618551868	FALSE	FALSE	FALSE	FALSE	FALSE
ENSG00000050820	BCAR1	4.545704213	FALSE	FALSE	FALSE	FALSE	FALSE
ENSG00000051009	FHIP1B	2.938286861	FALSE	FALSE	FALSE	FALSE	FALSE
ENSG00000051108	HERPUD1	5.960841177	FALSE	FALSE	FALSE	FALSE	FALSE
ENSG00000051128	HOMER3	4.578744474	FALSE	FALSE	FALSE	FALSE	FALSE
ENSG00000051180	RAD51	5.878439062	FALSE	FALSE	FALSE	FALSE	FALSE
ENSG00000051341	POLQ	2.559460891	FALSE	FALSE	FALSE	FALSE	FALSE
ENSG00000051382	PIK3CB	3.784186827	FALSE	FALSE	FALSE	FALSE	FALSE
ENSG00000051523	CYBA	3.935019147	FALSE	FALSE	FALSE	FALSE	FALSE
ENSG00000051596	THOC3	6.039236249	FALSE	FALSE	FALSE	FALSE	FALSE
ENSG00000051620	HEBP2	4.91691321	FALSE	FALSE	FALSE	FALSE	FALSE
ENSG00000051825	MPHOSPH9	1.965253909	FALSE	FALSE	FALSE	FALSE	FALSE
ENSG00000052126	PLEKHA5	2.648780244	FALSE	FALSE	FALSE	FALSE	FALSE
ENSG00000052723	SIKE1	2.588819743	FALSE	FALSE	FALSE	FALSE	FALSE
ENSG00000052749	RRP12	6.498126014	FALSE	FALSE	FALSE	FALSE	FALSE
ENSG00000052795	FNIP2	4.5118895	FALSE	FALSE	FALSE	FALSE	FALSE
ENSG00000052802	MSMO1	2.120629384	FALSE	FALSE	FALSE	FALSE	FALSE
ENSG00000052841	TTC17	4.558546414	FALSE	FALSE	FALSE	FALSE	FALSE
ENSG00000053108	FSTL4	4.781561357	FALSE	FALSE	FALSE	FALSE	FALSE
ENSG00000053254	FOXN3	5.776484419	FALSE	FALSE	FALSE	FALSE	FALSE
ENSG00000053371	AKR7A2	4.523249362	FALSE	FALSE	FALSE	FALSE	FALSE
ENSG00000053372	MRTO4	6.469943531	FALSE	FALSE	FALSE	FALSE	FALSE
ENSG00000053438	NNAT	4.896258669	FALSE	FALSE	FALSE	FALSE	FALSE
ENSG00000053501	USE1	3.933564451	FALSE	FALSE	FALSE	FALSE	FALSE
ENSG00000053524	MCF2L2	2.820450371	FALSE	FALSE	FALSE	FALSE	FALSE
ENSG00000053770	AP5M1	3.425139276	FALSE	FALSE	FALSE	FALSE	FALSE
ENSG00000053900	ANAPC4	3.928461431	FALSE	FALSE	FALSE	FALSE	FALSE
ENSG00000053918	KCNQ1	3.374385976	FALSE	FALSE	FALSE	FALSE	FALSE
ENSG00000054116	TRAPPC3	4.91237286	FALSE	FALSE	FALSE	FALSE	FALSE
ENSG00000054118	THRAP3	6.109719775	FALSE	FALSE	FALSE	FALSE	FALSE
ENSG00000054148	PHPT1	2.412268714	FALSE	FALSE	FALSE	FALSE	FALSE
ENSG00000054267	ARID4B	3.033618822	FALSE	FALSE	FALSE	FALSE	FALSE
ENSG00000054277	OPN3	2.919303758	FALSE	FALSE	FALSE	FALSE	FALSE
ENSG00000054282	SDCCAG8	2.971839421	FALSE	FALSE	FALSE	FALSE	FALSE
ENSG00000054356	PTPRN	4.258671141	FALSE	FALSE	FALSE	FALSE	FALSE
ENSG00000054392	HHAT	5.330155196	FALSE	FALSE	FALSE	FALSE	FALSE
ENSG00000054523	KIF1B	4.968074481	FALSE	FALSE	FALSE	FALSE	FALSE
ENSG00000054598	FOXC1	3.18302045	FALSE	FALSE	FALSE	FALSE	FALSE
ENSG00000054611	TBC1D22A	3.09073654	FALSE	FALSE	FALSE	FALSE	FALSE
ENSG00000054654	SYNE2	2.584053673	FALSE	FALSE	FALSE	FALSE	FALSE
ENSG00000054690	PLEKHH1	2.347249846	FALSE	FALSE	FALSE	FALSE	FALSE
ENSG00000054793	ATP9A	5.244045104	FALSE	FALSE	FALSE	FALSE	FALSE
ENSG00000054803	CBLN4	2.310255638	FALSE	FALSE	FALSE	FALSE	FALSE
ENSG00000054965	FAM168A	5.393245003	FALSE	FALSE	FALSE	FALSE	FALSE
ENSG00000054967	RELT	4.208376024	FALSE	FALSE	FALSE	FALSE	FALSE
ENSG00000054983	GALC	5.371246268	FALSE	FALSE	FALSE	FALSE	FALSE
ENSG00000055044	NOP58	4.194231842	FALSE	FALSE	FALSE	FALSE	FALSE
ENSG00000055070	SZRD1	6.095412852	FALSE	FALSE	FALSE	FALSE	FALSE
ENSG00000055118	KCNH2	4.11493146	FALSE	FALSE	FALSE	FALSE	FALSE
ENSG00000055130	CUL1	4.531796158	FALSE	FALSE	FALSE	FALSE	FALSE
ENSG00000055147	FAM114A2	3.048912552	FALSE	FALSE	FALSE	FALSE	FALSE
ENSG00000055163	CYFIP2	4.765707406	FALSE	FALSE	FALSE	FALSE	FALSE
ENSG00000055208	TAB2	3.910344831	FALSE	FALSE	FALSE	FALSE	FALSE
ENSG00000055211	GINM1	3.84177888	FALSE	FALSE	FALSE	FALSE	FALSE
ENSG00000055332	EIF2AK2	4.409499829	FALSE	FALSE	FALSE	FALSE	FALSE
ENSG00000055483	USP36	2.896965801	FALSE	FALSE	FALSE	FALSE	FALSE
ENSG00000055609	KMT2C	1.880339512	FALSE	FALSE	FALSE	FALSE	FALSE
ENSG00000055917	PUM2	4.786646391	FALSE	FALSE	FALSE	FALSE	FALSE
ENSG00000055950	MRPL43	4.512734045	FALSE	FALSE	FALSE	FALSE	FALSE
ENSG00000056050	HPF1	2.962332335	FALSE	FALSE	FALSE	FALSE	FALSE
ENSG00000056097	ZFR	5.404798828	FALSE	FALSE	FALSE	FALSE	FALSE
ENSG00000056277	ZNF280C	2.049603884	FALSE	FALSE	FALSE	FALSE	FALSE
ENSG00000056291	NPFFR2	2.672825718	FALSE	FALSE	FALSE	FALSE	FALSE
ENSG00000056487	PHF21B	5.599369995	FALSE	FALSE	FALSE	FALSE	FALSE
ENSG00000056558	TRAF1	4.405412872	FALSE	FALSE	FALSE	FALSE	FALSE
ENSG00000056586	RC3H2	4.072225239	FALSE	FALSE	FALSE	FALSE	FALSE
ENSG00000056661	NA	2.190239541	FALSE	FALSE	FALSE	FALSE	FALSE
ENSG00000056972	TRAF3IP2	2.551263738	FALSE	FALSE	FALSE	FALSE	FALSE
ENSG00000057019	DCBLD2	3.986200795	FALSE	FALSE	FALSE	FALSE	FALSE
ENSG00000057252	SOAT1	4.64592379	FALSE	FALSE	FALSE	FALSE	FALSE
ENSG00000057294	PKP2	3.895218139	FALSE	FALSE	FALSE	FALSE	FALSE
ENSG00000057608	GDI2	4.546158855	FALSE	FALSE	FALSE	FALSE	FALSE
ENSG00000057663	ATG5	2.815102098	FALSE	FALSE	FALSE	FALSE	FALSE
ENSG00000057704	TMCC3	3.243141443	FALSE	FALSE	FALSE	FALSE	FALSE
ENSG00000057757	PITHD1	5.750043602	FALSE	FALSE	FALSE	FALSE	FALSE
ENSG00000057935	MTA3	4.152096044	FALSE	FALSE	FALSE	FALSE	FALSE
ENSG00000058056	USP13	4.637695469	FALSE	FALSE	FALSE	FALSE	FALSE
ENSG00000058063	ATP11B	3.872023186	FALSE	FALSE	FALSE	FALSE	FALSE
ENSG00000058091	CDK14	2.993781974	FALSE	FALSE	FALSE	FALSE	FALSE
ENSG00000058262	SEC61A1	6.028032381	FALSE	FALSE	FALSE	FALSE	FALSE
ENSG00000058272	PPP1R12A	3.012433753	FALSE	FALSE	FALSE	FALSE	FALSE
ENSG00000058404	CAMK2B	3.895218139	FALSE	FALSE	FALSE	FALSE	FALSE
ENSG00000058453	CROCC	3.267186917	FALSE	FALSE	FALSE	FALSE	FALSE
ENSG00000058600	POLR3E	3.838051586	FALSE	FALSE	FALSE	FALSE	FALSE
ENSG00000058668	ATP2B4	5.426741381	FALSE	FALSE	FALSE	FALSE	FALSE
ENSG00000058673	ZC3H11A	3.916506875	FALSE	FALSE	FALSE	FALSE	FALSE
ENSG00000058729	RIOK2	3.605711522	FALSE	FALSE	FALSE	FALSE	FALSE
ENSG00000058799	YIPF1	4.091138349	FALSE	FALSE	FALSE	FALSE	FALSE
ENSG00000058804	NDC1	4.619409372	FALSE	FALSE	FALSE	FALSE	FALSE
ENSG00000059122	FLYWCH1	4.755040481	FALSE	FALSE	FALSE	FALSE	FALSE
ENSG00000059145	UNKL	5.400287839	FALSE	FALSE	FALSE	FALSE	FALSE
ENSG00000059377	TBXAS1	4.277088775	FALSE	FALSE	FALSE	FALSE	FALSE
ENSG00000059573	ALDH18A1	6.369673849	FALSE	FALSE	FALSE	FALSE	FALSE
ENSG00000059588	TARBP1	2.09222841	FALSE	FALSE	FALSE	FALSE	FALSE
ENSG00000059691	GATB	5.186477089	FALSE	FALSE	FALSE	FALSE	FALSE
ENSG00000059728	MXD1	5.154604768	FALSE	FALSE	FALSE	FALSE	FALSE
ENSG00000059758	CDK17	2.968821229	FALSE	FALSE	FALSE	FALSE	FALSE
ENSG00000059769	DNAJC25	2.123842514	FALSE	FALSE	FALSE	FALSE	FALSE
ENSG00000059915	PSD	3.196598857	FALSE	FALSE	FALSE	FALSE	FALSE
ENSG00000060069	CTDP1	5.214228751	FALSE	FALSE	FALSE	FALSE	FALSE
ENSG00000060237	WNK1	3.243141443	FALSE	FALSE	FALSE	FALSE	FALSE
ENSG00000060339	CCAR1	2.799840091	FALSE	FALSE	FALSE	FALSE	FALSE
ENSG00000060491	OGFR	6.320756498	FALSE	FALSE	FALSE	FALSE	FALSE
ENSG00000060642	PIGV	3.647836998	FALSE	FALSE	FALSE	FALSE	FALSE
ENSG00000060656	PTPRU	4.978232189	FALSE	FALSE	FALSE	FALSE	FALSE
ENSG00000060688	SNRNP40	6.370273068	FALSE	FALSE	FALSE	FALSE	FALSE
ENSG00000060709	RIMBP2	2.864782477	FALSE	FALSE	FALSE	FALSE	FALSE
ENSG00000060749	QSER1	2.411538974	FALSE	FALSE	FALSE	FALSE	FALSE
ENSG00000060762	MPC1	1.000739061	FALSE	FALSE	FALSE	FALSE	FALSE
ENSG00000060971	ACAA1	5.839508707	FALSE	FALSE	FALSE	FALSE	FALSE
ENSG00000060982	BCAT1	4.619786707	FALSE	FALSE	FALSE	FALSE	FALSE
ENSG00000061273	HDAC7	2.987362853	FALSE	FALSE	FALSE	FALSE	FALSE
ENSG00000061337	LZTS1	4.222382882	FALSE	FALSE	FALSE	FALSE	FALSE
ENSG00000061656	SPAG4	2.22005783	FALSE	FALSE	FALSE	FALSE	FALSE
ENSG00000061676	NCKAP1	3.764280367	FALSE	FALSE	FALSE	FALSE	FALSE
ENSG00000061794	MRPS35	2.710017873	FALSE	FALSE	FALSE	FALSE	FALSE
ENSG00000061918	GUCY1B1	7.693174363	FALSE	FALSE	FALSE	FALSE	FALSE
ENSG00000061936	SFSWAP	4.184724756	FALSE	FALSE	FALSE	FALSE	FALSE
ENSG00000061938	TNK2	3.455686078	FALSE	FALSE	FALSE	FALSE	FALSE
ENSG00000061987	MON2	3.783848325	FALSE	FALSE	FALSE	FALSE	FALSE
ENSG00000062038	CDH3	4.136226239	FALSE	FALSE	FALSE	FALSE	FALSE
ENSG00000062194	GPBP1	3.469604804	FALSE	FALSE	FALSE	FALSE	FALSE
ENSG00000062282	DGAT2	3.80502033	FALSE	FALSE	FALSE	FALSE	FALSE
ENSG00000062370	ZNF112	4.717072631	FALSE	FALSE	FALSE	FALSE	FALSE
ENSG00000062485	CS	4.025840464	FALSE	FALSE	FALSE	FALSE	FALSE
ENSG00000062524	LTK	3.18302045	FALSE	FALSE	FALSE	FALSE	FALSE
ENSG00000062598	ELMO2	4.131114825	FALSE	FALSE	FALSE	FALSE	FALSE
ENSG00000062650	WAPL	4.198287207	FALSE	FALSE	FALSE	FALSE	FALSE
ENSG00000062716	VMP1	3.59951589	FALSE	FALSE	FALSE	FALSE	FALSE
ENSG00000062725	APPBP2	4.907520631	FALSE	FALSE	FALSE	FALSE	FALSE
ENSG00000062822	POLD1	5.424635833	FALSE	FALSE	FALSE	FALSE	FALSE
ENSG00000063015	SEZ6	4.795013157	FALSE	FALSE	FALSE	FALSE	FALSE
ENSG00000063046	EIF4B	5.998590594	FALSE	FALSE	FALSE	FALSE	FALSE
ENSG00000063169	BICRA	2.832676673	FALSE	FALSE	FALSE	FALSE	FALSE
ENSG00000063176	SPHK2	3.156984799	FALSE	FALSE	FALSE	FALSE	FALSE
ENSG00000063177	RPL18	3.791277081	FALSE	FALSE	FALSE	FALSE	FALSE
ENSG00000063180	CA11	5.537324547	FALSE	FALSE	FALSE	FALSE	FALSE
ENSG00000063241	ISOC2	4.282241262	FALSE	FALSE	FALSE	FALSE	FALSE
ENSG00000063244	U2AF2	5.608589848	FALSE	FALSE	FALSE	FALSE	FALSE
ENSG00000063245	EPN1	3.718030914	FALSE	FALSE	FALSE	FALSE	FALSE
ENSG00000063322	MED29	3.869269687	FALSE	FALSE	FALSE	FALSE	FALSE
ENSG00000063587	ZNF275	6.010695357	FALSE	FALSE	FALSE	FALSE	FALSE
ENSG00000063601	MTMR1	5.910438876	FALSE	FALSE	FALSE	FALSE	FALSE
ENSG00000063660	GPC1	4.227442756	FALSE	FALSE	FALSE	FALSE	FALSE
ENSG00000063761	ADCK1	5.389982831	FALSE	FALSE	FALSE	FALSE	FALSE
ENSG00000063854	HAGH	6.869858689	FALSE	FALSE	FALSE	FALSE	FALSE
ENSG00000063978	RNF4	5.026630379	FALSE	FALSE	FALSE	FALSE	FALSE
ENSG00000064012	CASP8	3.098751533	FALSE	FALSE	FALSE	FALSE	FALSE
ENSG00000064042	LIMCH1	4.728801924	FALSE	FALSE	FALSE	FALSE	FALSE
ENSG00000064102	INTS13	3.883512639	FALSE	FALSE	FALSE	FALSE	FALSE
ENSG00000064115	TM7SF3	5.804466193	FALSE	FALSE	FALSE	FALSE	FALSE
ENSG00000064199	SPA17	0.829450369	FALSE	FALSE	FALSE	FALSE	FALSE
ENSG00000064225	ST3GAL6	2.589686649	FALSE	FALSE	FALSE	FALSE	FALSE
ENSG00000064300	NGFR	3.243141443	FALSE	FALSE	FALSE	FALSE	FALSE
ENSG00000064309	CDON	3.827013059	FALSE	FALSE	FALSE	FALSE	FALSE
ENSG00000064313	TAF2	3.481037602	FALSE	FALSE	FALSE	FALSE	FALSE
ENSG00000064393	HIPK2	2.853553813	FALSE	FALSE	FALSE	FALSE	FALSE
ENSG00000064419	TNPO3	3.631901654	FALSE	FALSE	FALSE	FALSE	FALSE
ENSG00000064490	RFXANK	3.838910698	FALSE	FALSE	FALSE	FALSE	FALSE
ENSG00000064545	TMEM161A	2.592932917	FALSE	FALSE	FALSE	FALSE	FALSE
ENSG00000064547	LPAR2	5.884247021	FALSE	FALSE	FALSE	FALSE	FALSE
ENSG00000064601	CTSA	5.673837355	FALSE	FALSE	FALSE	FALSE	FALSE
ENSG00000064607	SUGP2	5.153143071	FALSE	FALSE	FALSE	FALSE	FALSE
ENSG00000064651	SLC12A2	5.150540836	FALSE	FALSE	FALSE	FALSE	FALSE
ENSG00000064652	SNX24	2.820450371	FALSE	FALSE	FALSE	FALSE	FALSE
ENSG00000064666	CNN2	5.802691524	FALSE	FALSE	FALSE	FALSE	FALSE
ENSG00000064687	ABCA7	3.047221233	FALSE	FALSE	FALSE	FALSE	FALSE
ENSG00000064703	DDX20	4.087150247	FALSE	FALSE	FALSE	FALSE	FALSE
ENSG00000064726	BTBD1	4.248040242	FALSE	FALSE	FALSE	FALSE	FALSE
ENSG00000064763	FAR2	5.645239886	FALSE	FALSE	FALSE	FALSE	FALSE
ENSG00000064932	SBNO2	3.151378464	FALSE	FALSE	FALSE	FALSE	FALSE
ENSG00000064933	PMS1	1.531545503	FALSE	FALSE	FALSE	FALSE	FALSE
ENSG00000064961	HMG20B	5.52482007	FALSE	FALSE	FALSE	FALSE	FALSE
ENSG00000064995	TAF11	7.072894375	FALSE	FALSE	FALSE	FALSE	FALSE
ENSG00000064999	ANKS1A	5.097290576	FALSE	FALSE	FALSE	FALSE	FALSE
ENSG00000065000	AP3D1	4.53756193	FALSE	FALSE	FALSE	FALSE	FALSE
ENSG00000065029	ZNF76	4.808340689	FALSE	FALSE	FALSE	FALSE	FALSE
ENSG00000065054	NHERF2	5.07964271	FALSE	FALSE	FALSE	FALSE	FALSE
ENSG00000065057	NTHL1	6.177752796	FALSE	FALSE	FALSE	FALSE	FALSE
ENSG00000065060	BLTP3A	4.342677116	FALSE	FALSE	FALSE	FALSE	FALSE
ENSG00000065135	GNAI3	4.86229978	FALSE	FALSE	FALSE	FALSE	FALSE
ENSG00000065150	IPO5	5.886368437	FALSE	FALSE	FALSE	FALSE	FALSE
ENSG00000065154	OAT	5.289021804	FALSE	FALSE	FALSE	FALSE	FALSE
ENSG00000065183	WDR3	6.53152752	FALSE	FALSE	FALSE	FALSE	FALSE
ENSG00000065243	PKN2	2.101561067	FALSE	FALSE	FALSE	FALSE	FALSE
ENSG00000065268	WDR18	4.479486536	FALSE	FALSE	FALSE	FALSE	FALSE
ENSG00000065308	TRAM2	4.448610561	FALSE	FALSE	FALSE	FALSE	FALSE
ENSG00000065328	MCM10	5.562012979	FALSE	FALSE	FALSE	FALSE	FALSE
ENSG00000065357	DGKA	5.087316638	FALSE	FALSE	FALSE	FALSE	FALSE
ENSG00000065361	ERBB3	3.605711522	FALSE	FALSE	FALSE	FALSE	FALSE
ENSG00000065413	ANKRD44	5.140488266	FALSE	FALSE	FALSE	FALSE	FALSE
ENSG00000065427	KARS1	6.479306014	FALSE	FALSE	FALSE	FALSE	FALSE
ENSG00000065457	ADAT1	4.784711348	FALSE	FALSE	FALSE	FALSE	FALSE
ENSG00000065485	PDIA5	5.969765093	FALSE	FALSE	FALSE	FALSE	FALSE
ENSG00000065491	TBC1D22B	4.6618546	FALSE	FALSE	FALSE	FALSE	FALSE
ENSG00000065518	NDUFB4	0.849819008	FALSE	FALSE	FALSE	FALSE	FALSE
ENSG00000065526	SPEN	3.185641626	FALSE	FALSE	FALSE	FALSE	FALSE
ENSG00000065534	MYLK	4.992420298	FALSE	FALSE	FALSE	FALSE	FALSE
ENSG00000065548	ZC3H15	2.397801434	FALSE	FALSE	FALSE	FALSE	FALSE
ENSG00000065559	MAP2K4	3.195592091	FALSE	FALSE	FALSE	FALSE	FALSE
ENSG00000065600	PACC1	4.989836752	FALSE	FALSE	FALSE	FALSE	FALSE
ENSG00000065609	SNAP91	4.036080675	FALSE	FALSE	FALSE	FALSE	FALSE
ENSG00000065613	SLK	3.284810622	FALSE	FALSE	FALSE	FALSE	FALSE
ENSG00000065615	CYB5R4	4.437788873	FALSE	FALSE	FALSE	FALSE	FALSE
ENSG00000065665	SEC61A2	5.402340037	FALSE	FALSE	FALSE	FALSE	FALSE
ENSG00000065675	PRKCQ	5.927639617	FALSE	FALSE	FALSE	FALSE	FALSE
ENSG00000065717	TLE2	2.757714615	FALSE	FALSE	FALSE	FALSE	FALSE
ENSG00000065802	ASB1	5.61432933	FALSE	FALSE	FALSE	FALSE	FALSE
ENSG00000065809	FAM107B	3.553481563	FALSE	FALSE	FALSE	FALSE	FALSE
ENSG00000065833	ME1	2.862957775	FALSE	FALSE	FALSE	FALSE	FALSE
ENSG00000065882	TBC1D1	3.583430075	FALSE	FALSE	FALSE	FALSE	FALSE
ENSG00000065883	CDK13	2.391632191	FALSE	FALSE	FALSE	FALSE	FALSE
ENSG00000065911	MTHFD2	5.679150946	FALSE	FALSE	FALSE	FALSE	FALSE
ENSG00000065923	SLC9A7	0.890352384	FALSE	FALSE	FALSE	FALSE	FALSE
ENSG00000065970	FOXJ2	4.157211264	FALSE	FALSE	FALSE	FALSE	FALSE
ENSG00000065978	YBX1	5.5016625	FALSE	FALSE	FALSE	FALSE	FALSE
ENSG00000065989	PDE4A	1.573290044	FALSE	FALSE	FALSE	FALSE	FALSE
ENSG00000066027	PPP2R5A	2.799840091	FALSE	FALSE	FALSE	FALSE	FALSE
ENSG00000066032	CTNNA2	6.324935534	FALSE	FALSE	FALSE	FALSE	FALSE
ENSG00000066044	ELAVL1	5.635303075	FALSE	FALSE	FALSE	FALSE	FALSE
ENSG00000066084	DIP2B	4.542795064	FALSE	FALSE	FALSE	FALSE	FALSE
ENSG00000066117	SMARCD1	5.187617464	FALSE	FALSE	FALSE	FALSE	FALSE
ENSG00000066135	KDM4A	6.112176674	FALSE	FALSE	FALSE	FALSE	FALSE
ENSG00000066136	NFYC	5.053764079	FALSE	FALSE	FALSE	FALSE	FALSE
ENSG00000066185	ZMYND12	0.725293138	FALSE	FALSE	FALSE	FALSE	FALSE
ENSG00000066248	NGEF	2.310255638	FALSE	FALSE	FALSE	FALSE	FALSE
ENSG00000066279	ASPM	2.50002463	FALSE	FALSE	FALSE	FALSE	FALSE
ENSG00000066322	ELOVL1	4.838245954	FALSE	FALSE	FALSE	FALSE	FALSE
ENSG00000066382	MPPED2	4.277088775	FALSE	FALSE	FALSE	FALSE	FALSE
ENSG00000066422	ZBTB11	3.687704894	FALSE	FALSE	FALSE	FALSE	FALSE
ENSG00000066427	ATXN3	2.132859388	FALSE	FALSE	FALSE	FALSE	FALSE
ENSG00000066455	GOLGA5	3.026901248	FALSE	FALSE	FALSE	FALSE	FALSE
ENSG00000066468	FGFR2	0.966301237	FALSE	FALSE	FALSE	FALSE	FALSE
ENSG00000066557	LRRC40	1.079410933	FALSE	FALSE	FALSE	FALSE	FALSE
ENSG00000066583	ISOC1	4.735387817	FALSE	FALSE	FALSE	FALSE	FALSE
ENSG00000066629	EML1	3.813999789	FALSE	FALSE	FALSE	FALSE	FALSE
ENSG00000066651	TRMT11	4.351808128	FALSE	FALSE	FALSE	FALSE	FALSE
ENSG00000066654	THUMPD1	4.515686068	FALSE	FALSE	FALSE	FALSE	FALSE
ENSG00000066697	MSANTD3	3.110386234	FALSE	FALSE	FALSE	FALSE	FALSE
ENSG00000066735	KIF26A	4.523249362	FALSE	FALSE	FALSE	FALSE	FALSE
ENSG00000066739	ATG2B	3.545085163	FALSE	FALSE	FALSE	FALSE	FALSE
ENSG00000066777	ARFGEF1	3.687543861	FALSE	FALSE	FALSE	FALSE	FALSE
ENSG00000066827	ZFAT	4.621653066	FALSE	FALSE	FALSE	FALSE	FALSE
ENSG00000066855	MTFR1	4.441785261	FALSE	FALSE	FALSE	FALSE	FALSE
ENSG00000066923	STAG3	0.435786521	FALSE	FALSE	FALSE	FALSE	FALSE
ENSG00000066926	FECH	5.580255941	FALSE	FALSE	FALSE	FALSE	FALSE
ENSG00000066933	MYO9A	2.223057197	FALSE	FALSE	FALSE	FALSE	FALSE
ENSG00000067057	PFKP	6.325055738	FALSE	FALSE	FALSE	FALSE	FALSE
ENSG00000067064	IDI1	2.881772608	FALSE	FALSE	FALSE	FALSE	FALSE
ENSG00000067082	KLF6	2.747279163	FALSE	FALSE	FALSE	FALSE	FALSE
ENSG00000067113	PLPP1	3.270362911	FALSE	FALSE	FALSE	FALSE	FALSE
ENSG00000067141	NEO1	7.091398552	FALSE	FALSE	FALSE	FALSE	FALSE
ENSG00000067167	TRAM1	2.258571483	FALSE	FALSE	FALSE	FALSE	FALSE
ENSG00000067177	PHKA1	4.639161716	FALSE	FALSE	FALSE	FALSE	FALSE
ENSG00000067182	TNFRSF1A	2.795682466	FALSE	FALSE	FALSE	FALSE	FALSE
ENSG00000067191	CACNB1	2.757714615	FALSE	FALSE	FALSE	FALSE	FALSE
ENSG00000067208	EVI5	2.807042328	FALSE	FALSE	FALSE	FALSE	FALSE
ENSG00000067221	STOML1	7.491068956	FALSE	FALSE	FALSE	FALSE	FALSE
ENSG00000067225	PKM	6.200540417	FALSE	FALSE	FALSE	FALSE	FALSE
ENSG00000067248	DHX29	4.277088775	FALSE	FALSE	FALSE	FALSE	FALSE
ENSG00000067334	DNTTIP2	2.234873827	FALSE	FALSE	FALSE	FALSE	FALSE
ENSG00000067365	METTL22	2.571301491	FALSE	FALSE	FALSE	FALSE	FALSE
ENSG00000067369	TP53BP1	6.265181209	FALSE	FALSE	FALSE	FALSE	FALSE
ENSG00000067445	TRO	5.347384119	FALSE	FALSE	FALSE	FALSE	FALSE
ENSG00000067533	RRP15	2.853553813	FALSE	FALSE	FALSE	FALSE	FALSE
ENSG00000067560	RHOA	5.158702754	FALSE	FALSE	FALSE	FALSE	FALSE
ENSG00000067596	DHX8	7.229046613	FALSE	FALSE	FALSE	FALSE	FALSE
ENSG00000067601	PMS2P4	2.065836911	FALSE	FALSE	FALSE	FALSE	FALSE
ENSG00000067606	PRKCZ	4.36278469	FALSE	FALSE	FALSE	FALSE	FALSE
ENSG00000067704	IARS2	5.692964806	FALSE	FALSE	FALSE	FALSE	FALSE
ENSG00000067715	SYT1	5.04940548	FALSE	FALSE	FALSE	FALSE	FALSE
ENSG00000067829	IDH3G	4.166373202	FALSE	FALSE	FALSE	FALSE	FALSE
ENSG00000067836	ROGDI	5.592291006	FALSE	FALSE	FALSE	FALSE	FALSE
ENSG00000067840	PDZD4	5.458826762	FALSE	FALSE	FALSE	FALSE	FALSE
ENSG00000067842	ATP2B3	4.465533864	FALSE	FALSE	FALSE	FALSE	FALSE
ENSG00000067900	ROCK1	3.675252455	FALSE	FALSE	FALSE	FALSE	FALSE
ENSG00000067955	CBFB	4.32201148	FALSE	FALSE	FALSE	FALSE	FALSE
ENSG00000067992	PDK3	6.089228759	FALSE	FALSE	FALSE	FALSE	FALSE
ENSG00000068001	HYAL2	4.928610802	FALSE	FALSE	FALSE	FALSE	FALSE
ENSG00000068024	HDAC4	3.507447506	FALSE	FALSE	FALSE	FALSE	FALSE
ENSG00000068028	RASSF1	6.893395404	FALSE	FALSE	FALSE	FALSE	FALSE
ENSG00000068078	FGFR3	3.80502033	FALSE	FALSE	FALSE	FALSE	FALSE
ENSG00000068097	HEATR6	5.763169046	FALSE	FALSE	FALSE	FALSE	FALSE
ENSG00000068120	COASY	6.19310076	FALSE	FALSE	FALSE	FALSE	FALSE
ENSG00000068137	PLEKHH3	4.380644966	FALSE	FALSE	FALSE	FALSE	FALSE
ENSG00000068305	MEF2A	3.32803034	FALSE	FALSE	FALSE	FALSE	FALSE
ENSG00000068308	OTUD5	5.853894674	FALSE	FALSE	FALSE	FALSE	FALSE
ENSG00000068323	TFE3	5.49179193	FALSE	FALSE	FALSE	FALSE	FALSE
ENSG00000068354	TBC1D25	3.857250289	FALSE	FALSE	FALSE	FALSE	FALSE
ENSG00000068366	ACSL4	3.952362046	FALSE	FALSE	FALSE	FALSE	FALSE
ENSG00000068383	INPP5A	6.690027808	FALSE	FALSE	FALSE	FALSE	FALSE
ENSG00000068394	GPKOW	7.09082026	FALSE	FALSE	FALSE	FALSE	FALSE
ENSG00000068400	GRIPAP1	5.14460915	FALSE	FALSE	FALSE	FALSE	FALSE
ENSG00000068438	FTSJ1	4.49205474	FALSE	FALSE	FALSE	FALSE	FALSE
ENSG00000068489	PRR11	4.759128329	FALSE	FALSE	FALSE	FALSE	FALSE
ENSG00000068615	REEP1	4.632183733	FALSE	FALSE	FALSE	FALSE	FALSE
ENSG00000068650	ATP11A	4.405412872	FALSE	FALSE	FALSE	FALSE	FALSE
ENSG00000068654	POLR1A	6.532179576	FALSE	FALSE	FALSE	FALSE	FALSE
ENSG00000068697	LAPTM4A	5.18461227	FALSE	FALSE	FALSE	FALSE	FALSE
ENSG00000068724	TTC7A	4.541985924	FALSE	FALSE	FALSE	FALSE	FALSE
ENSG00000068745	IP6K2	4.898066502	FALSE	FALSE	FALSE	FALSE	FALSE
ENSG00000068784	SRBD1	2.98106532	FALSE	FALSE	FALSE	FALSE	FALSE
ENSG00000068793	NA	5.907951629	FALSE	FALSE	FALSE	FALSE	FALSE
ENSG00000068796	KIF2A	2.958592545	FALSE	FALSE	FALSE	FALSE	FALSE
ENSG00000068831	RASGRP2	3.098751533	FALSE	FALSE	FALSE	FALSE	FALSE
ENSG00000068878	PSME4	5.348353978	FALSE	FALSE	FALSE	FALSE	FALSE
ENSG00000068885	IFT80	2.139068988	FALSE	FALSE	FALSE	FALSE	FALSE
ENSG00000068903	SIRT2	3.663892593	FALSE	FALSE	FALSE	FALSE	FALSE
ENSG00000068912	ERLEC1	4.096218267	FALSE	FALSE	FALSE	FALSE	FALSE
ENSG00000068971	PPP2R5B	5.712944745	FALSE	FALSE	FALSE	FALSE	FALSE
ENSG00000069020	MAST4	4.012711702	FALSE	FALSE	FALSE	FALSE	FALSE
ENSG00000069248	NUP133	5.499740254	FALSE	FALSE	FALSE	FALSE	FALSE
ENSG00000069275	NUCKS1	5.190195794	FALSE	FALSE	FALSE	FALSE	FALSE
ENSG00000069329	VPS35	3.830584933	FALSE	FALSE	FALSE	FALSE	FALSE
ENSG00000069345	DNAJA2	6.168474643	FALSE	FALSE	FALSE	FALSE	FALSE
ENSG00000069399	BCL3	1.513789033	FALSE	FALSE	FALSE	FALSE	FALSE
ENSG00000069424	KCNAB2	4.48503004	FALSE	FALSE	FALSE	FALSE	FALSE
ENSG00000069431	ABCC9	2.938286861	FALSE	FALSE	FALSE	FALSE	FALSE
ENSG00000069482	GAL	4.361413679	FALSE	FALSE	FALSE	FALSE	FALSE
ENSG00000069509	FUNDC1	1.601176168	FALSE	FALSE	FALSE	FALSE	FALSE
ENSG00000069535	MAOB	6.558183152	FALSE	FALSE	FALSE	FALSE	FALSE
ENSG00000069667	RORA	1.738349291	FALSE	FALSE	FALSE	FALSE	FALSE
ENSG00000069712	NA	0.345588712	FALSE	FALSE	FALSE	FALSE	FALSE
ENSG00000069849	ATP1B3	5.533665978	FALSE	FALSE	FALSE	FALSE	FALSE
ENSG00000069869	NEDD4	3.49468021	FALSE	FALSE	FALSE	FALSE	FALSE
ENSG00000069943	PIGB	2.820450371	FALSE	FALSE	FALSE	FALSE	FALSE
ENSG00000069956	MAPK6	4.443960452	FALSE	FALSE	FALSE	FALSE	FALSE
ENSG00000069966	GNB5	6.822367574	FALSE	FALSE	FALSE	FALSE	FALSE
ENSG00000069974	RAB27A	6.126948425	FALSE	FALSE	FALSE	FALSE	FALSE
ENSG00000069998	HDHD5	5.955859491	FALSE	FALSE	FALSE	FALSE	FALSE
ENSG00000070010	UFD1	5.415745927	FALSE	FALSE	FALSE	FALSE	FALSE
ENSG00000070018	LRP6	3.18009409	FALSE	FALSE	FALSE	FALSE	FALSE
ENSG00000070047	PHRF1	5.692725275	FALSE	FALSE	FALSE	FALSE	FALSE
ENSG00000070061	ELP1	5.876886316	FALSE	FALSE	FALSE	FALSE	FALSE
ENSG00000070081	NUCB2	1.547679401	FALSE	FALSE	FALSE	FALSE	FALSE
ENSG00000070087	PFN2	4.379014802	FALSE	FALSE	FALSE	FALSE	FALSE
ENSG00000070159	PTPN3	4.086040482	FALSE	FALSE	FALSE	FALSE	FALSE
ENSG00000070182	SPTB	4.060277385	FALSE	FALSE	FALSE	FALSE	FALSE
ENSG00000070214	SLC44A1	4.901167406	FALSE	FALSE	FALSE	FALSE	FALSE
ENSG00000070269	TMEM260	2.868745928	FALSE	FALSE	FALSE	FALSE	FALSE
ENSG00000070366	SMG6	6.123220529	FALSE	FALSE	FALSE	FALSE	FALSE
ENSG00000070367	EXOC5	3.038630541	FALSE	FALSE	FALSE	FALSE	FALSE
ENSG00000070371	CLTCL1	5.410519762	FALSE	FALSE	FALSE	FALSE	FALSE
ENSG00000070404	FSTL3	7.238841305	FALSE	FALSE	FALSE	FALSE	FALSE
ENSG00000070413	DGCR2	4.90553543	FALSE	FALSE	FALSE	FALSE	FALSE
ENSG00000070423	RNF126	3.084879359	FALSE	FALSE	FALSE	FALSE	FALSE
ENSG00000070444	MNT	5.105065307	FALSE	FALSE	FALSE	FALSE	FALSE
ENSG00000070476	ZXDC	5.333026946	FALSE	FALSE	FALSE	FALSE	FALSE
ENSG00000070495	JMJD6	8.188445922	FALSE	FALSE	FALSE	FALSE	FALSE
ENSG00000070501	POLB	2.8087888	FALSE	FALSE	FALSE	FALSE	FALSE
ENSG00000070540	WIPI1	5.225863451	FALSE	FALSE	FALSE	FALSE	FALSE
ENSG00000070610	GBA2	4.465533864	FALSE	FALSE	FALSE	FALSE	FALSE
ENSG00000070614	NDST1	4.703519029	FALSE	FALSE	FALSE	FALSE	FALSE
ENSG00000070669	ASNS	6.298008067	FALSE	FALSE	FALSE	FALSE	FALSE
ENSG00000070718	AP3M2	6.751690828	FALSE	FALSE	FALSE	FALSE	FALSE
ENSG00000070756	PABPC1	5.17214411	FALSE	FALSE	FALSE	FALSE	FALSE
ENSG00000070759	TESK2	4.578744474	FALSE	FALSE	FALSE	FALSE	FALSE
ENSG00000070761	CFAP20	5.467635387	FALSE	FALSE	FALSE	FALSE	FALSE
ENSG00000070770	CSNK2A2	7.875963582	FALSE	FALSE	FALSE	FALSE	FALSE
ENSG00000070778	PTPN21	4.818914772	FALSE	FALSE	FALSE	FALSE	FALSE
ENSG00000070785	EIF2B3	6.589398867	FALSE	FALSE	FALSE	FALSE	FALSE
ENSG00000070814	TCOF1	3.480380252	FALSE	FALSE	FALSE	FALSE	FALSE
ENSG00000070831	CDC42	2.804289173	FALSE	FALSE	FALSE	FALSE	FALSE
ENSG00000070882	OSBPL3	5.876886316	FALSE	FALSE	FALSE	FALSE	FALSE
ENSG00000070886	EPHA8	2.395144536	FALSE	FALSE	FALSE	FALSE	FALSE
ENSG00000070950	RAD18	2.839963027	FALSE	FALSE	FALSE	FALSE	FALSE
ENSG00000070961	ATP2B1	5.370762629	FALSE	FALSE	FALSE	FALSE	FALSE
ENSG00000071051	NCK2	5.766276629	FALSE	FALSE	FALSE	FALSE	FALSE
ENSG00000071054	MAP4K4	5.846224785	FALSE	FALSE	FALSE	FALSE	FALSE
ENSG00000071073	MGAT4A	2.310255638	FALSE	FALSE	FALSE	FALSE	FALSE
ENSG00000071082	RPL31	1.072508833	FALSE	FALSE	FALSE	FALSE	FALSE
ENSG00000071127	WDR1	6.753247763	FALSE	FALSE	FALSE	FALSE	FALSE
ENSG00000071189	SNX13	2.285646171	FALSE	FALSE	FALSE	FALSE	FALSE
ENSG00000071205	ARHGAP10	2.273613795	FALSE	FALSE	FALSE	FALSE	FALSE
ENSG00000071242	RPS6KA2	5.460618374	FALSE	FALSE	FALSE	FALSE	FALSE
ENSG00000071243	ING3	1.970563264	FALSE	FALSE	FALSE	FALSE	FALSE
ENSG00000071246	VASH1	4.627406593	FALSE	FALSE	FALSE	FALSE	FALSE
ENSG00000071282	LMCD1	6.694221692	FALSE	FALSE	FALSE	FALSE	FALSE
ENSG00000071462	BUD23	6.126948425	FALSE	FALSE	FALSE	FALSE	FALSE
ENSG00000071537	SEL1L	5.109441258	FALSE	FALSE	FALSE	FALSE	FALSE
ENSG00000071539	TRIP13	4.557854407	FALSE	FALSE	FALSE	FALSE	FALSE
ENSG00000071553	ATP6AP1	5.507063934	FALSE	FALSE	FALSE	FALSE	FALSE
ENSG00000071564	TCF3	4.416050303	FALSE	FALSE	FALSE	FALSE	FALSE
ENSG00000071575	TRIB2	5.310675943	FALSE	FALSE	FALSE	FALSE	FALSE
ENSG00000071626	DAZAP1	4.969484549	FALSE	FALSE	FALSE	FALSE	FALSE
ENSG00000071655	MBD3	4.333146478	FALSE	FALSE	FALSE	FALSE	FALSE
ENSG00000071794	HLTF	4.062963969	FALSE	FALSE	FALSE	FALSE	FALSE
ENSG00000071859	FAM50A	7.083073616	FALSE	FALSE	FALSE	FALSE	FALSE
ENSG00000071889	FAM3A	5.450736862	FALSE	FALSE	FALSE	FALSE	FALSE
ENSG00000071894	CPSF1	5.137906722	FALSE	FALSE	FALSE	FALSE	FALSE
ENSG00000071909	MYO3B	2.310255638	FALSE	FALSE	FALSE	FALSE	FALSE
ENSG00000071967	CYBRD1	5.225863451	FALSE	FALSE	FALSE	FALSE	FALSE
ENSG00000071994	PDCD2	5.015544756	FALSE	FALSE	FALSE	FALSE	FALSE
ENSG00000072041	SLC6A15	4.884981031	FALSE	FALSE	FALSE	FALSE	FALSE
ENSG00000072042	RDH11	3.839900371	FALSE	FALSE	FALSE	FALSE	FALSE
ENSG00000072062	PRKACA	4.777254802	FALSE	FALSE	FALSE	FALSE	FALSE
ENSG00000072071	ADGRL1	2.510333474	FALSE	FALSE	FALSE	FALSE	FALSE
ENSG00000072110	ACTN1	5.261309565	FALSE	FALSE	FALSE	FALSE	FALSE
ENSG00000072121	ZFYVE26	4.48503004	FALSE	FALSE	FALSE	FALSE	FALSE
ENSG00000072133	RPS6KA6	3.43031139	FALSE	FALSE	FALSE	FALSE	FALSE
ENSG00000072134	EPN2	3.32741036	FALSE	FALSE	FALSE	FALSE	FALSE
ENSG00000072135	PTPN18	4.809666695	FALSE	FALSE	FALSE	FALSE	FALSE
ENSG00000072182	ASIC4	1.172752115	FALSE	FALSE	FALSE	FALSE	FALSE
ENSG00000072195	SPEG	3.956358434	FALSE	FALSE	FALSE	FALSE	FALSE
ENSG00000072210	ALDH3A2	5.08313592	FALSE	FALSE	FALSE	FALSE	FALSE
ENSG00000072274	TFRC	6.200246195	FALSE	FALSE	FALSE	FALSE	FALSE
ENSG00000072310	SREBF1	4.07397396	FALSE	FALSE	FALSE	FALSE	FALSE
ENSG00000072364	AFF4	3.69060042	FALSE	FALSE	FALSE	FALSE	FALSE
ENSG00000072401	UBE2D1	1.300131421	FALSE	FALSE	FALSE	FALSE	FALSE
ENSG00000072415	PALS1	3.576928621	FALSE	FALSE	FALSE	FALSE	FALSE
ENSG00000072422	RHOBTB1	5.210887244	FALSE	FALSE	FALSE	FALSE	FALSE
ENSG00000072501	SMC1A	5.76664909	FALSE	FALSE	FALSE	FALSE	FALSE
ENSG00000072506	HSD17B10	6.323479849	FALSE	FALSE	FALSE	FALSE	FALSE
ENSG00000072518	MARK2	6.806183325	FALSE	FALSE	FALSE	FALSE	FALSE
ENSG00000072571	HMMR	1.35901828	FALSE	FALSE	FALSE	FALSE	FALSE
ENSG00000072609	CHFR	4.027803779	FALSE	FALSE	FALSE	FALSE	FALSE
ENSG00000072682	P4HA2	5.740035448	FALSE	FALSE	FALSE	FALSE	FALSE
ENSG00000072736	NFATC3	4.456445991	FALSE	FALSE	FALSE	FALSE	FALSE
ENSG00000072756	TRNT1	3.352075814	FALSE	FALSE	FALSE	FALSE	FALSE
ENSG00000072778	ACADVL	5.771452562	FALSE	FALSE	FALSE	FALSE	FALSE
ENSG00000072786	STK10	5.317264697	FALSE	FALSE	FALSE	FALSE	FALSE
ENSG00000072803	FBXW11	4.726705744	FALSE	FALSE	FALSE	FALSE	FALSE
ENSG00000072832	CRMP1	6.270741215	FALSE	FALSE	FALSE	FALSE	FALSE
ENSG00000072840	EVC	4.277088775	FALSE	FALSE	FALSE	FALSE	FALSE
ENSG00000072849	DERL2	4.312183087	FALSE	FALSE	FALSE	FALSE	FALSE
ENSG00000072864	NDE1	3.940780717	FALSE	FALSE	FALSE	FALSE	FALSE
ENSG00000072952	IRAG1	3.128808767	FALSE	FALSE	FALSE	FALSE	FALSE
ENSG00000072954	TMEM38A	3.895218139	FALSE	FALSE	FALSE	FALSE	FALSE
ENSG00000072958	AP1M1	5.437240118	FALSE	FALSE	FALSE	FALSE	FALSE
ENSG00000073008	PVR	6.640590527	FALSE	FALSE	FALSE	FALSE	FALSE
ENSG00000073009	NA	3.761409099	FALSE	FALSE	FALSE	FALSE	FALSE
ENSG00000073050	XRCC1	5.755996098	FALSE	FALSE	FALSE	FALSE	FALSE
ENSG00000073060	SCARB1	4.089963516	FALSE	FALSE	FALSE	FALSE	FALSE
ENSG00000073111	MCM2	6.381218009	FALSE	FALSE	FALSE	FALSE	FALSE
ENSG00000073146	MOV10L1	1.172752115	FALSE	FALSE	FALSE	FALSE	FALSE
ENSG00000073150	PANX2	2.623413524	FALSE	FALSE	FALSE	FALSE	FALSE
ENSG00000073169	SELENOO	6.010695357	FALSE	FALSE	FALSE	FALSE	FALSE
ENSG00000073331	ALPK1	4.060277385	FALSE	FALSE	FALSE	FALSE	FALSE
ENSG00000073350	LLGL2	3.64090095	FALSE	FALSE	FALSE	FALSE	FALSE
ENSG00000073417	PDE8A	1.043975573	FALSE	FALSE	FALSE	FALSE	FALSE
ENSG00000073464	CLCN4	5.437931792	FALSE	FALSE	FALSE	FALSE	FALSE
ENSG00000073536	NLE1	4.294872606	FALSE	FALSE	FALSE	FALSE	FALSE
ENSG00000073578	SDHA	6.917272045	FALSE	FALSE	FALSE	FALSE	FALSE
ENSG00000073584	SMARCE1	1.799424867	FALSE	FALSE	FALSE	FALSE	FALSE
ENSG00000073614	KDM5A	5.260214956	FALSE	FALSE	FALSE	FALSE	FALSE
ENSG00000073670	ADAM11	3.835717127	FALSE	FALSE	FALSE	FALSE	FALSE
ENSG00000073711	PPP2R3A	4.254546206	FALSE	FALSE	FALSE	FALSE	FALSE
ENSG00000073712	FERMT2	4.692044837	FALSE	FALSE	FALSE	FALSE	FALSE
ENSG00000073792	IGF2BP2	3.49468021	FALSE	FALSE	FALSE	FALSE	FALSE
ENSG00000073803	MAP3K13	2.718720484	FALSE	FALSE	FALSE	FALSE	FALSE
ENSG00000073849	ST6GAL1	4.781561357	FALSE	FALSE	FALSE	FALSE	FALSE
ENSG00000073910	FRY	4.649565812	FALSE	FALSE	FALSE	FALSE	FALSE
ENSG00000073921	PICALM	3.299115081	FALSE	FALSE	FALSE	FALSE	FALSE
ENSG00000073969	NSF	5.900177563	FALSE	FALSE	FALSE	FALSE	FALSE
ENSG00000074047	GLI2	3.374385976	FALSE	FALSE	FALSE	FALSE	FALSE
ENSG00000074054	CLASP1	3.758411401	FALSE	FALSE	FALSE	FALSE	FALSE
ENSG00000074071	MRPS34	5.629014466	FALSE	FALSE	FALSE	FALSE	FALSE
ENSG00000074181	NOTCH3	3.748781491	FALSE	FALSE	FALSE	FALSE	FALSE
ENSG00000074201	CLNS1A	5.07791906	FALSE	FALSE	FALSE	FALSE	FALSE
ENSG00000074211	PPP2R2C	3.895218139	FALSE	FALSE	FALSE	FALSE	FALSE
ENSG00000074219	TEAD2	5.114866054	FALSE	FALSE	FALSE	FALSE	FALSE
ENSG00000074266	EED	6.227104479	FALSE	FALSE	FALSE	FALSE	FALSE
ENSG00000074317	SNCB	4.873191833	FALSE	FALSE	FALSE	FALSE	FALSE
ENSG00000074319	TSG101	4.547930594	FALSE	FALSE	FALSE	FALSE	FALSE
ENSG00000074356	NCBP3	5.983537942	FALSE	FALSE	FALSE	FALSE	FALSE
ENSG00000074370	ATP2A3	3.963524153	FALSE	FALSE	FALSE	FALSE	FALSE
ENSG00000074410	CA12	2.310255638	FALSE	FALSE	FALSE	FALSE	FALSE
ENSG00000074582	BCS1L	5.321918556	FALSE	FALSE	FALSE	FALSE	FALSE
ENSG00000074590	NUAK1	4.321143955	FALSE	FALSE	FALSE	FALSE	FALSE
ENSG00000074603	DPP8	3.479710477	FALSE	FALSE	FALSE	FALSE	FALSE
ENSG00000074621	SLC24A1	5.293767516	FALSE	FALSE	FALSE	FALSE	FALSE
ENSG00000074657	ZNF532	2.714859136	FALSE	FALSE	FALSE	FALSE	FALSE
ENSG00000074695	LMAN1	4.00347103	FALSE	FALSE	FALSE	FALSE	FALSE
ENSG00000074696	HACD3	4.936987331	FALSE	FALSE	FALSE	FALSE	FALSE
ENSG00000074755	ZZEF1	3.756256611	FALSE	FALSE	FALSE	FALSE	FALSE
ENSG00000074771	NOX3	2.757714615	FALSE	FALSE	FALSE	FALSE	FALSE
ENSG00000074800	ENO1	6.355638818	FALSE	FALSE	FALSE	FALSE	FALSE
ENSG00000074842	MYDGF	4.722796199	FALSE	FALSE	FALSE	FALSE	FALSE
ENSG00000074855	ANO8	4.567814914	FALSE	FALSE	FALSE	FALSE	FALSE
ENSG00000074935	TUBE1	2.446674837	FALSE	FALSE	FALSE	FALSE	FALSE
ENSG00000074964	ARHGEF10L	3.325309984	FALSE	FALSE	FALSE	FALSE	FALSE
ENSG00000075035	WSCD2	2.551263738	FALSE	FALSE	FALSE	FALSE	FALSE
ENSG00000075043	KCNQ2	4.360059194	FALSE	FALSE	FALSE	FALSE	FALSE
ENSG00000075089	ACTR6	2.973090403	FALSE	FALSE	FALSE	FALSE	FALSE
ENSG00000075131	TIPIN	1.9526263	FALSE	FALSE	FALSE	FALSE	FALSE
ENSG00000075142	SRI	4.667089348	FALSE	FALSE	FALSE	FALSE	FALSE
ENSG00000075151	EIF4G3	1.844732406	FALSE	FALSE	FALSE	FALSE	FALSE
ENSG00000075188	NUP37	2.912920141	FALSE	FALSE	FALSE	FALSE	FALSE
ENSG00000075213	SEMA3A	4.752897599	FALSE	FALSE	FALSE	FALSE	FALSE
ENSG00000075218	GTSE1	4.228927583	FALSE	FALSE	FALSE	FALSE	FALSE
ENSG00000075223	SEMA3C	3.399739428	FALSE	FALSE	FALSE	FALSE	FALSE
ENSG00000075234	TTC38	6.702573061	FALSE	FALSE	FALSE	FALSE	FALSE
ENSG00000075239	ACAT1	6.383026126	FALSE	FALSE	FALSE	FALSE	FALSE
ENSG00000075240	GRAMD4	4.289237857	FALSE	FALSE	FALSE	FALSE	FALSE
ENSG00000075275	CELSR1	4.136226239	FALSE	FALSE	FALSE	FALSE	FALSE
ENSG00000075292	ZNF638	3.513548724	FALSE	FALSE	FALSE	FALSE	FALSE
ENSG00000075303	SLC25A40	1.042584823	FALSE	FALSE	FALSE	FALSE	FALSE
ENSG00000075336	TIMM21	3.980107037	FALSE	FALSE	FALSE	FALSE	FALSE
ENSG00000075340	ADD2	5.926381818	FALSE	FALSE	FALSE	FALSE	FALSE
ENSG00000075391	RASAL2	4.049093647	FALSE	FALSE	FALSE	FALSE	FALSE
ENSG00000075399	VPS9D1	4.208376024	FALSE	FALSE	FALSE	FALSE	FALSE
ENSG00000075407	ZNF37A	4.222382882	FALSE	FALSE	FALSE	FALSE	FALSE
ENSG00000075413	MARK3	4.352145206	FALSE	FALSE	FALSE	FALSE	FALSE
ENSG00000075415	SLC25A3	6.06387829	FALSE	FALSE	FALSE	FALSE	FALSE
ENSG00000075420	FNDC3B	3.584878019	FALSE	FALSE	FALSE	FALSE	FALSE
ENSG00000075426	FOSL2	4.973220651	FALSE	FALSE	FALSE	FALSE	FALSE
ENSG00000075461	CACNG4	4.878908314	FALSE	FALSE	FALSE	FALSE	FALSE
ENSG00000075539	FRYL	3.553175859	FALSE	FALSE	FALSE	FALSE	FALSE
ENSG00000075568	TMEM131	3.835717127	FALSE	FALSE	FALSE	FALSE	FALSE
ENSG00000075618	FSCN1	6.330287984	FALSE	FALSE	FALSE	FALSE	FALSE
ENSG00000075624	ACTB	5.837046522	FALSE	FALSE	FALSE	FALSE	FALSE
ENSG00000075643	MOCOS	3.72856827	FALSE	FALSE	FALSE	FALSE	FALSE
ENSG00000075651	PLD1	2.820450371	FALSE	FALSE	FALSE	FALSE	FALSE
ENSG00000075702	WDR62	2.804070251	FALSE	FALSE	FALSE	FALSE	FALSE
ENSG00000075711	DLG1	3.391785524	FALSE	FALSE	FALSE	FALSE	FALSE
ENSG00000075785	RAB7A	4.770254912	FALSE	FALSE	FALSE	FALSE	FALSE
ENSG00000075790	BCAP29	0.951174545	FALSE	FALSE	FALSE	FALSE	FALSE
ENSG00000075856	SART3	6.474597946	FALSE	FALSE	FALSE	FALSE	FALSE
ENSG00000075914	EXOSC7	6.741305456	FALSE	FALSE	FALSE	FALSE	FALSE
ENSG00000075945	KIFAP3	4.536657405	FALSE	FALSE	FALSE	FALSE	FALSE
ENSG00000075975	MKRN2	5.057489568	FALSE	FALSE	FALSE	FALSE	FALSE
ENSG00000076003	MCM6	6.760233254	FALSE	FALSE	FALSE	FALSE	FALSE
ENSG00000076043	REXO2	4.749677296	FALSE	FALSE	FALSE	FALSE	FALSE
ENSG00000076053	RBM7	0.74296803	FALSE	FALSE	FALSE	FALSE	FALSE
ENSG00000076067	RBMS2	2.185808268	FALSE	FALSE	FALSE	FALSE	FALSE
ENSG00000076108	BAZ2A	4.686375834	FALSE	FALSE	FALSE	FALSE	FALSE
ENSG00000076201	PTPN23	4.342677116	FALSE	FALSE	FALSE	FALSE	FALSE
ENSG00000076242	MLH1	7.631527814	FALSE	FALSE	FALSE	FALSE	FALSE
ENSG00000076248	UNG	6.195613073	FALSE	FALSE	FALSE	FALSE	FALSE
ENSG00000076321	KLHL20	4.181051438	FALSE	FALSE	FALSE	FALSE	FALSE
ENSG00000076344	RGS11	3.243141443	FALSE	FALSE	FALSE	FALSE	FALSE
ENSG00000076351	SLC46A1	4.754275531	FALSE	FALSE	FALSE	FALSE	FALSE
ENSG00000076356	PLXNA2	3.722716533	FALSE	FALSE	FALSE	FALSE	FALSE
ENSG00000076382	SPAG5	5.727664042	FALSE	FALSE	FALSE	FALSE	FALSE
ENSG00000076513	ANKRD13A	3.255578546	FALSE	FALSE	FALSE	FALSE	FALSE
ENSG00000076554	TPD52	2.594140446	FALSE	FALSE	FALSE	FALSE	FALSE
ENSG00000076555	ACACB	3.385745838	FALSE	FALSE	FALSE	FALSE	FALSE
ENSG00000076604	TRAF4	3.77227691	FALSE	FALSE	FALSE	FALSE	FALSE
ENSG00000076641	PAG1	3.952362046	FALSE	FALSE	FALSE	FALSE	FALSE
ENSG00000076650	GPATCH1	3.478097325	FALSE	FALSE	FALSE	FALSE	FALSE
ENSG00000076662	ICAM3	4.666740955	FALSE	FALSE	FALSE	FALSE	FALSE
ENSG00000076685	NT5C2	5.201113251	FALSE	FALSE	FALSE	FALSE	FALSE
ENSG00000076706	MCAM	5.255357392	FALSE	FALSE	FALSE	FALSE	FALSE
ENSG00000076716	GPC4	4.873191833	FALSE	FALSE	FALSE	FALSE	FALSE
ENSG00000076770	MBNL3	2.310255638	FALSE	FALSE	FALSE	FALSE	FALSE
ENSG00000076826	CAMSAP3	4.642638091	FALSE	FALSE	FALSE	FALSE	FALSE
ENSG00000076864	RAP1GAP	3.797842728	FALSE	FALSE	FALSE	FALSE	FALSE
ENSG00000076924	XAB2	5.680697736	FALSE	FALSE	FALSE	FALSE	FALSE
ENSG00000076928	ARHGEF1	5.431359714	FALSE	FALSE	FALSE	FALSE	FALSE
ENSG00000076984	MAP2K7	5.777614173	FALSE	FALSE	FALSE	FALSE	FALSE
ENSG00000077044	DGKD	4.087541725	FALSE	FALSE	FALSE	FALSE	FALSE
ENSG00000077080	ACTL6B	5.188577082	FALSE	FALSE	FALSE	FALSE	FALSE
ENSG00000077092	RARB	3.415608639	FALSE	FALSE	FALSE	FALSE	FALSE
ENSG00000077097	TOP2B	4.883022842	FALSE	FALSE	FALSE	FALSE	FALSE
ENSG00000077147	TM9SF3	4.46926779	FALSE	FALSE	FALSE	FALSE	FALSE
ENSG00000077150	NFKB2	4.91691321	FALSE	FALSE	FALSE	FALSE	FALSE
ENSG00000077152	UBE2T	3.733090828	FALSE	FALSE	FALSE	FALSE	FALSE
ENSG00000077157	PPP1R12B	3.49468021	FALSE	FALSE	FALSE	FALSE	FALSE
ENSG00000077232	DNAJC10	5.729385892	FALSE	FALSE	FALSE	FALSE	FALSE
ENSG00000077235	GTF3C1	6.428252848	FALSE	FALSE	FALSE	FALSE	FALSE
ENSG00000077254	USP33	4.483539652	FALSE	FALSE	FALSE	FALSE	FALSE
ENSG00000077264	PAK3	3.481037602	FALSE	FALSE	FALSE	FALSE	FALSE
ENSG00000077274	CAPN6	1.658178942	FALSE	FALSE	FALSE	FALSE	FALSE
ENSG00000077279	DCX	4.026462672	FALSE	FALSE	FALSE	FALSE	FALSE
ENSG00000077312	SNRPA	5.10326419	FALSE	FALSE	FALSE	FALSE	FALSE
ENSG00000077327	SPAG6	4.828103943	FALSE	FALSE	FALSE	FALSE	FALSE
ENSG00000077348	EXOSC5	5.125085681	FALSE	FALSE	FALSE	FALSE	FALSE
ENSG00000077380	DYNC1I2	5.746477644	FALSE	FALSE	FALSE	FALSE	FALSE
ENSG00000077454	LRCH4	1.999915518	FALSE	FALSE	FALSE	FALSE	FALSE
ENSG00000077458	FAM76B	0.579278114	FALSE	FALSE	FALSE	FALSE	FALSE
ENSG00000077463	SIRT6	4.11493146	FALSE	FALSE	FALSE	FALSE	FALSE
ENSG00000077514	POLD3	4.620478233	FALSE	FALSE	FALSE	FALSE	FALSE
ENSG00000077549	CAPZB	5.260214956	FALSE	FALSE	FALSE	FALSE	FALSE
ENSG00000077585	GPR137B	2.530943754	FALSE	FALSE	FALSE	FALSE	FALSE
ENSG00000077616	NAALAD2	3.58417836	FALSE	FALSE	FALSE	FALSE	FALSE
ENSG00000077684	JADE1	4.485697645	FALSE	FALSE	FALSE	FALSE	FALSE
ENSG00000077721	UBE2A	3.098751533	FALSE	FALSE	FALSE	FALSE	FALSE
ENSG00000077782	FGFR1	5.263297639	FALSE	FALSE	FALSE	FALSE	FALSE
ENSG00000077809	NA	4.374956098	FALSE	FALSE	FALSE	FALSE	FALSE
ENSG00000077942	FBLN1	6.279312385	FALSE	FALSE	FALSE	FALSE	FALSE
ENSG00000078018	MAP2	4.533884832	FALSE	FALSE	FALSE	FALSE	FALSE
ENSG00000078043	PIAS2	2.151993555	FALSE	FALSE	FALSE	FALSE	FALSE
ENSG00000078061	ARAF	2.71117203	FALSE	FALSE	FALSE	FALSE	FALSE
ENSG00000078070	MCCC1	5.44221279	FALSE	FALSE	FALSE	FALSE	FALSE
ENSG00000078098	FAP	2.310255638	FALSE	FALSE	FALSE	FALSE	FALSE
ENSG00000078114	NEBL	3.419298398	FALSE	FALSE	FALSE	FALSE	FALSE
ENSG00000078124	ACER3	3.42717339	FALSE	FALSE	FALSE	FALSE	FALSE
ENSG00000078140	UBE2K	4.749677296	FALSE	FALSE	FALSE	FALSE	FALSE
ENSG00000078142	PIK3C3	3.702940393	FALSE	FALSE	FALSE	FALSE	FALSE
ENSG00000078177	N4BP2	2.872426274	FALSE	FALSE	FALSE	FALSE	FALSE
ENSG00000078237	TIGAR	3.838475627	FALSE	FALSE	FALSE	FALSE	FALSE
ENSG00000078246	TULP3	4.950960691	FALSE	FALSE	FALSE	FALSE	FALSE
ENSG00000078269	SYNJ2	3.895218139	FALSE	FALSE	FALSE	FALSE	FALSE
ENSG00000078304	PPP2R5C	2.293672754	FALSE	FALSE	FALSE	FALSE	FALSE
ENSG00000078319	PMS2P1	2.2708622	FALSE	FALSE	FALSE	FALSE	FALSE
ENSG00000078369	GNB1	4.730136362	FALSE	FALSE	FALSE	FALSE	FALSE
ENSG00000078403	MLLT10	3.8001132	FALSE	FALSE	FALSE	FALSE	FALSE
ENSG00000078487	ZCWPW1	2.938286861	FALSE	FALSE	FALSE	FALSE	FALSE
ENSG00000078549	ADCYAP1R1	5.80002542	FALSE	FALSE	FALSE	FALSE	FALSE
ENSG00000078596	ITM2A	4.627512924	FALSE	FALSE	FALSE	FALSE	FALSE
ENSG00000078618	NRDC	4.517218019	FALSE	FALSE	FALSE	FALSE	FALSE
ENSG00000078668	VDAC3	5.055466039	FALSE	FALSE	FALSE	FALSE	FALSE
ENSG00000078674	PCM1	4.275451209	FALSE	FALSE	FALSE	FALSE	FALSE
ENSG00000078687	TNRC6C	3.576928621	FALSE	FALSE	FALSE	FALSE	FALSE
ENSG00000078699	CBFA2T2	3.702700513	FALSE	FALSE	FALSE	FALSE	FALSE
ENSG00000078725	BRINP1	3.675252455	FALSE	FALSE	FALSE	FALSE	FALSE
ENSG00000078747	ITCH	3.123263932	FALSE	FALSE	FALSE	FALSE	FALSE
ENSG00000078804	TP53INP2	6.715010164	FALSE	FALSE	FALSE	FALSE	FALSE
ENSG00000078808	SDF4	5.812204806	FALSE	FALSE	FALSE	FALSE	FALSE
ENSG00000078900	TP73	4.228344441	FALSE	FALSE	FALSE	FALSE	FALSE
ENSG00000078902	TOLLIP	4.806809165	FALSE	FALSE	FALSE	FALSE	FALSE
ENSG00000078967	UBE2D4	5.043573456	FALSE	FALSE	FALSE	FALSE	FALSE
ENSG00000079102	RUNX1T1	3.647836998	FALSE	FALSE	FALSE	FALSE	FALSE
ENSG00000079134	THOC1	1.692839949	FALSE	FALSE	FALSE	FALSE	FALSE
ENSG00000079150	FKBP7	1.490992023	FALSE	FALSE	FALSE	FALSE	FALSE
ENSG00000079156	OSBPL6	3.857250289	FALSE	FALSE	FALSE	FALSE	FALSE
ENSG00000079246	XRCC5	6.072542267	FALSE	FALSE	FALSE	FALSE	FALSE
ENSG00000079277	MKNK1	5.565069538	FALSE	FALSE	FALSE	FALSE	FALSE
ENSG00000079308	TNS1	4.892092038	FALSE	FALSE	FALSE	FALSE	FALSE
ENSG00000079313	REXO1	4.747372671	FALSE	FALSE	FALSE	FALSE	FALSE
ENSG00000079332	SAR1A	5.318610688	FALSE	FALSE	FALSE	FALSE	FALSE
ENSG00000079335	CDC14A	1.172752115	FALSE	FALSE	FALSE	FALSE	FALSE
ENSG00000079337	RAPGEF3	0.725293138	FALSE	FALSE	FALSE	FALSE	FALSE
ENSG00000079387	SENP1	2.68601315	FALSE	FALSE	FALSE	FALSE	FALSE
ENSG00000079432	CIC	2.629797141	FALSE	FALSE	FALSE	FALSE	FALSE
ENSG00000079435	LIPE	6.251703456	FALSE	FALSE	FALSE	FALSE	FALSE
ENSG00000079459	FDFT1	6.209227088	FALSE	FALSE	FALSE	FALSE	FALSE
ENSG00000079462	PAFAH1B3	4.109994697	FALSE	FALSE	FALSE	FALSE	FALSE
ENSG00000079482	OPHN1	2.678643044	FALSE	FALSE	FALSE	FALSE	FALSE
ENSG00000079616	KIF22	4.87394402	FALSE	FALSE	FALSE	FALSE	FALSE
ENSG00000079689	SCGN	6.677372507	FALSE	FALSE	FALSE	FALSE	FALSE
ENSG00000079691	CARMIL1	5.565069538	FALSE	FALSE	FALSE	FALSE	FALSE
ENSG00000079739	PGM1	5.927639617	FALSE	FALSE	FALSE	FALSE	FALSE
ENSG00000079785	DDX1	6.830839382	FALSE	FALSE	FALSE	FALSE	FALSE
ENSG00000079805	DNM2	4.79099077	FALSE	FALSE	FALSE	FALSE	FALSE
ENSG00000079841	RIMS1	0.404970503	FALSE	FALSE	FALSE	FALSE	FALSE
ENSG00000079950	STX7	2.399985799	FALSE	FALSE	FALSE	FALSE	FALSE
ENSG00000079974	RABL2B	5.49179193	FALSE	FALSE	FALSE	FALSE	FALSE
ENSG00000079999	KEAP1	5.618027587	FALSE	FALSE	FALSE	FALSE	FALSE
ENSG00000080031	PTPRH	3.098751533	FALSE	FALSE	FALSE	FALSE	FALSE
ENSG00000080189	SLC35C2	3.392852725	FALSE	FALSE	FALSE	FALSE	FALSE
ENSG00000080200	CRYBG3	2.357176686	FALSE	FALSE	FALSE	FALSE	FALSE
ENSG00000080224	EPHA6	3.196598857	FALSE	FALSE	FALSE	FALSE	FALSE
ENSG00000080298	RFX3	2.318182554	FALSE	FALSE	FALSE	FALSE	FALSE
ENSG00000080345	RIF1	2.918677112	FALSE	FALSE	FALSE	FALSE	FALSE
ENSG00000080371	RAB21	5.384330737	FALSE	FALSE	FALSE	FALSE	FALSE
ENSG00000080503	SMARCA2	2.739277367	FALSE	FALSE	FALSE	FALSE	FALSE
ENSG00000080546	SESN1	5.05189772	FALSE	FALSE	FALSE	FALSE	FALSE
ENSG00000080603	SRCAP	2.60316484	FALSE	FALSE	FALSE	FALSE	FALSE
ENSG00000080608	PUM3	4.240849631	FALSE	FALSE	FALSE	FALSE	FALSE
ENSG00000080644	CHRNA3	4.841864477	FALSE	FALSE	FALSE	FALSE	FALSE
ENSG00000080802	CNOT4	3.098751533	FALSE	FALSE	FALSE	FALSE	FALSE
ENSG00000080815	PSEN1	3.898782551	FALSE	FALSE	FALSE	FALSE	FALSE
ENSG00000080819	CPOX	6.268676535	FALSE	FALSE	FALSE	FALSE	FALSE
ENSG00000080822	CLDND1	1.951088143	FALSE	FALSE	FALSE	FALSE	FALSE
ENSG00000080823	MOK	2.757714615	FALSE	FALSE	FALSE	FALSE	FALSE
ENSG00000080824	HSP90AA1	5.134623325	FALSE	FALSE	FALSE	FALSE	FALSE
ENSG00000080839	RBL1	2.160332855	FALSE	FALSE	FALSE	FALSE	FALSE
ENSG00000080845	DLGAP4	2.96938063	FALSE	FALSE	FALSE	FALSE	FALSE
ENSG00000080854	IGSF9B	2.051445819	FALSE	FALSE	FALSE	FALSE	FALSE
ENSG00000080947	CROCCP3	0.810182035	FALSE	FALSE	FALSE	FALSE	FALSE
ENSG00000080986	NDC80	1.943693595	FALSE	FALSE	FALSE	FALSE	FALSE
ENSG00000081014	AP4E1	3.708805015	FALSE	FALSE	FALSE	FALSE	FALSE
ENSG00000081019	RSBN1	4.548739337	FALSE	FALSE	FALSE	FALSE	FALSE
ENSG00000081026	MAGI3	2.9784573	FALSE	FALSE	FALSE	FALSE	FALSE
ENSG00000081059	TCF7	3.944335906	FALSE	FALSE	FALSE	FALSE	FALSE
ENSG00000081087	OSTM1	4.560482268	FALSE	FALSE	FALSE	FALSE	FALSE
ENSG00000081154	PCNP	0.02128504	FALSE	FALSE	FALSE	FALSE	FALSE
ENSG00000081177	EXD2	5.354081879	FALSE	FALSE	FALSE	FALSE	FALSE
ENSG00000081181	ARG2	4.204667295	FALSE	FALSE	FALSE	FALSE	FALSE
ENSG00000081189	MEF2C	3.84177888	FALSE	FALSE	FALSE	FALSE	FALSE
ENSG00000081307	UBA5	4.700489747	FALSE	FALSE	FALSE	FALSE	FALSE
ENSG00000081320	STK17B	3.665520917	FALSE	FALSE	FALSE	FALSE	FALSE
ENSG00000081377	CDC14B	2.157749951	FALSE	FALSE	FALSE	FALSE	FALSE
ENSG00000081386	ZNF510	3.730747568	FALSE	FALSE	FALSE	FALSE	FALSE
ENSG00000081665	ZNF506	2.903935356	FALSE	FALSE	FALSE	FALSE	FALSE
ENSG00000081692	JMJD4	4.488006204	FALSE	FALSE	FALSE	FALSE	FALSE
ENSG00000081721	DUSP12	4.912992841	FALSE	FALSE	FALSE	FALSE	FALSE
ENSG00000081760	AACS	5.022569457	FALSE	FALSE	FALSE	FALSE	FALSE
ENSG00000081791	DELE1	4.669841859	FALSE	FALSE	FALSE	FALSE	FALSE
ENSG00000081818	PCDHB4	3.569642267	FALSE	FALSE	FALSE	FALSE	FALSE
ENSG00000081870	IFT25	0.892806469	FALSE	FALSE	FALSE	FALSE	FALSE
ENSG00000081913	PHLPP1	3.823516674	FALSE	FALSE	FALSE	FALSE	FALSE
ENSG00000082014	SMARCD3	4.405412872	FALSE	FALSE	FALSE	FALSE	FALSE
ENSG00000082068	WDR70	6.715010164	FALSE	FALSE	FALSE	FALSE	FALSE
ENSG00000082126	MPP4	3.098751533	FALSE	FALSE	FALSE	FALSE	FALSE
ENSG00000082146	STRADB	3.62926625	FALSE	FALSE	FALSE	FALSE	FALSE
ENSG00000082153	BZW1	4.182675161	FALSE	FALSE	FALSE	FALSE	FALSE
ENSG00000082212	ME2	3.34594483	FALSE	FALSE	FALSE	FALSE	FALSE
ENSG00000082213	C5orf22	4.394207417	FALSE	FALSE	FALSE	FALSE	FALSE
ENSG00000082258	CCNT2	3.32234871	FALSE	FALSE	FALSE	FALSE	FALSE
ENSG00000082269	FAM135A	3.49468021	FALSE	FALSE	FALSE	FALSE	FALSE
ENSG00000082293	COL19A1	3.49468021	FALSE	FALSE	FALSE	FALSE	FALSE
ENSG00000082438	COBLL1	1.119312856	FALSE	FALSE	FALSE	FALSE	FALSE
ENSG00000082458	DLG3	4.560482268	FALSE	FALSE	FALSE	FALSE	FALSE
ENSG00000082497	SERTAD4	5.225863451	FALSE	FALSE	FALSE	FALSE	FALSE
ENSG00000082512	TRAF5	4.382914247	FALSE	FALSE	FALSE	FALSE	FALSE
ENSG00000082515	MRPL22	2.613324706	FALSE	FALSE	FALSE	FALSE	FALSE
ENSG00000082516	GEMIN5	6.020080952	FALSE	FALSE	FALSE	FALSE	FALSE
ENSG00000082641	NFE2L1	6.164093032	FALSE	FALSE	FALSE	FALSE	FALSE
ENSG00000082684	SEMA5B	3.762079808	FALSE	FALSE	FALSE	FALSE	FALSE
ENSG00000082701	GSK3B	2.976932789	FALSE	FALSE	FALSE	FALSE	FALSE
ENSG00000082781	ITGB5	5.87934406	FALSE	FALSE	FALSE	FALSE	FALSE
ENSG00000082805	ERC1	4.23493963	FALSE	FALSE	FALSE	FALSE	FALSE
ENSG00000082898	XPO1	3.403014565	FALSE	FALSE	FALSE	FALSE	FALSE
ENSG00000082996	RNF13	-0.025187263	FALSE	FALSE	FALSE	FALSE	FALSE
ENSG00000083093	PALB2	2.757714615	FALSE	FALSE	FALSE	FALSE	FALSE
ENSG00000083097	DOP1A	3.05767559	FALSE	FALSE	FALSE	FALSE	FALSE
ENSG00000083099	LYRM2	4.766546182	FALSE	FALSE	FALSE	FALSE	FALSE
ENSG00000083123	BCKDHB	3.49468021	FALSE	FALSE	FALSE	FALSE	FALSE
ENSG00000083168	KAT6A	4.604139102	FALSE	FALSE	FALSE	FALSE	FALSE
ENSG00000083223	TUT7	1.539737485	FALSE	FALSE	FALSE	FALSE	FALSE
ENSG00000083290	ULK2	3.39101665	FALSE	FALSE	FALSE	FALSE	FALSE
ENSG00000083312	TNPO1	4.123487127	FALSE	FALSE	FALSE	FALSE	FALSE
ENSG00000083444	PLOD1	5.282151551	FALSE	FALSE	FALSE	FALSE	FALSE
ENSG00000083457	ITGAE	2.118980858	FALSE	FALSE	FALSE	FALSE	FALSE
ENSG00000083520	DIS3	4.940338573	FALSE	FALSE	FALSE	FALSE	FALSE
ENSG00000083535	PIBF1	1.323759903	FALSE	FALSE	FALSE	FALSE	FALSE
ENSG00000083544	TDRD3	0.582007261	FALSE	FALSE	FALSE	FALSE	FALSE
ENSG00000083635	NUFIP1	3.877624079	FALSE	FALSE	FALSE	FALSE	FALSE
ENSG00000083642	PDS5B	3.505134567	FALSE	FALSE	FALSE	FALSE	FALSE
ENSG00000083720	OXCT1	4.804355341	FALSE	FALSE	FALSE	FALSE	FALSE
ENSG00000083750	RRAGB	4.973220651	FALSE	FALSE	FALSE	FALSE	FALSE
ENSG00000083799	CYLD	6.38220548	FALSE	FALSE	FALSE	FALSE	FALSE
ENSG00000083807	SLC27A5	3.665520917	FALSE	FALSE	FALSE	FALSE	FALSE
ENSG00000083812	ZNF324	3.708805015	FALSE	FALSE	FALSE	FALSE	FALSE
ENSG00000083817	ZNF416	3.835717127	FALSE	FALSE	FALSE	FALSE	FALSE
ENSG00000083828	ZNF586	4.683714034	FALSE	FALSE	FALSE	FALSE	FALSE
ENSG00000083838	ZNF446	3.694520789	FALSE	FALSE	FALSE	FALSE	FALSE
ENSG00000083844	ZNF264	5.48018064	FALSE	FALSE	FALSE	FALSE	FALSE
ENSG00000083845	RPS5	2.871248036	FALSE	FALSE	FALSE	FALSE	FALSE
ENSG00000083857	FAT1	6.764754074	FALSE	FALSE	FALSE	FALSE	FALSE
ENSG00000083937	CHMP2B	2.678643044	FALSE	FALSE	FALSE	FALSE	FALSE
ENSG00000084070	SMAP2	6.563694888	FALSE	FALSE	FALSE	FALSE	FALSE
ENSG00000084072	PPIE	5.706608574	FALSE	FALSE	FALSE	FALSE	FALSE
ENSG00000084073	ZMPSTE24	4.139182582	FALSE	FALSE	FALSE	FALSE	FALSE
ENSG00000084090	STARD7	6.779904855	FALSE	FALSE	FALSE	FALSE	FALSE
ENSG00000084092	NOA1	4.149615616	FALSE	FALSE	FALSE	FALSE	FALSE
ENSG00000084093	REST	3.980107037	FALSE	FALSE	FALSE	FALSE	FALSE
ENSG00000084112	SSH1	3.106722244	FALSE	FALSE	FALSE	FALSE	FALSE
ENSG00000084207	GSTP1	4.838803443	FALSE	FALSE	FALSE	FALSE	FALSE
ENSG00000084234	APLP2	6.971033092	FALSE	FALSE	FALSE	FALSE	FALSE
ENSG00000084444	FAM234B	6.654309395	FALSE	FALSE	FALSE	FALSE	FALSE
ENSG00000084453	SLCO1A2	0.966301237	FALSE	FALSE	FALSE	FALSE	FALSE
ENSG00000084463	WBP11	6.299034205	FALSE	FALSE	FALSE	FALSE	FALSE
ENSG00000084623	EIF3I	5.411435941	FALSE	FALSE	FALSE	FALSE	FALSE
ENSG00000084628	NKAIN1	4.713771268	FALSE	FALSE	FALSE	FALSE	FALSE
ENSG00000084636	COL16A1	3.963524153	FALSE	FALSE	FALSE	FALSE	FALSE
ENSG00000084652	TXLNA	6.581964378	FALSE	FALSE	FALSE	FALSE	FALSE
ENSG00000084676	NCOA1	2.810594175	FALSE	FALSE	FALSE	FALSE	FALSE
ENSG00000084693	AGBL5	3.333114173	FALSE	FALSE	FALSE	FALSE	FALSE
ENSG00000084710	EFR3B	5.910919454	FALSE	FALSE	FALSE	FALSE	FALSE
ENSG00000084731	KIF3C	4.329349585	FALSE	FALSE	FALSE	FALSE	FALSE
ENSG00000084733	RAB10	5.055563792	FALSE	FALSE	FALSE	FALSE	FALSE
ENSG00000084754	HADHA	7.801932085	FALSE	FALSE	FALSE	FALSE	FALSE
ENSG00000084764	MAPRE3	4.416531963	FALSE	FALSE	FALSE	FALSE	FALSE
ENSG00000084774	CAD	4.924866345	FALSE	FALSE	FALSE	FALSE	FALSE
ENSG00000085063	CD59	4.948085364	FALSE	FALSE	FALSE	FALSE	FALSE
ENSG00000085117	CD82	0.890352384	FALSE	FALSE	FALSE	FALSE	FALSE
ENSG00000085185	BCORL1	3.561022704	FALSE	FALSE	FALSE	FALSE	FALSE
ENSG00000085224	ATRX	2.911337805	FALSE	FALSE	FALSE	FALSE	FALSE
ENSG00000085231	AK6	0.176560375	FALSE	FALSE	FALSE	FALSE	FALSE
ENSG00000085274	MYNN	2.456168021	FALSE	FALSE	FALSE	FALSE	FALSE
ENSG00000085276	MECOM	4.578744474	FALSE	FALSE	FALSE	FALSE	FALSE
ENSG00000085365	SCAMP1	2.60452363	FALSE	FALSE	FALSE	FALSE	FALSE
ENSG00000085377	PREP	7.004891995	FALSE	FALSE	FALSE	FALSE	FALSE
ENSG00000085382	HACE1	1.883572602	FALSE	FALSE	FALSE	FALSE	FALSE
ENSG00000085415	SEH1L	4.952730598	FALSE	FALSE	FALSE	FALSE	FALSE
ENSG00000085433	WDR47	4.66805369	FALSE	FALSE	FALSE	FALSE	FALSE
ENSG00000085449	WDFY1	3.718249861	FALSE	FALSE	FALSE	FALSE	FALSE
ENSG00000085491	SLC25A24	5.288656102	FALSE	FALSE	FALSE	FALSE	FALSE
ENSG00000085511	MAP3K4	5.083911042	FALSE	FALSE	FALSE	FALSE	FALSE
ENSG00000085552	IGSF9	4.119051095	FALSE	FALSE	FALSE	FALSE	FALSE
ENSG00000085563	ABCB1	6.199120359	FALSE	FALSE	FALSE	FALSE	FALSE
ENSG00000085644	ZNF213	2.599762256	FALSE	FALSE	FALSE	FALSE	FALSE
ENSG00000085662	AKR1B1	6.409774497	FALSE	FALSE	FALSE	FALSE	FALSE
ENSG00000085719	CPNE3	4.612861636	FALSE	FALSE	FALSE	FALSE	FALSE
ENSG00000085721	RRN3	6.303533257	FALSE	FALSE	FALSE	FALSE	FALSE
ENSG00000085733	CTTN	6.311103368	FALSE	FALSE	FALSE	FALSE	FALSE
ENSG00000085760	MTIF2	4.32281181	FALSE	FALSE	FALSE	FALSE	FALSE
ENSG00000085788	DDHD2	5.213166383	FALSE	FALSE	FALSE	FALSE	FALSE
ENSG00000085831	TTC39A	6.126948425	FALSE	FALSE	FALSE	FALSE	FALSE
ENSG00000085832	EPS15	2.716638672	FALSE	FALSE	FALSE	FALSE	FALSE
ENSG00000085840	ORC1	5.79854212	FALSE	FALSE	FALSE	FALSE	FALSE
ENSG00000085872	CHERP	4.724121644	FALSE	FALSE	FALSE	FALSE	FALSE
ENSG00000085978	ATG16L1	6.016448884	FALSE	FALSE	FALSE	FALSE	FALSE
ENSG00000085982	USP40	7.447013776	FALSE	FALSE	FALSE	FALSE	FALSE
ENSG00000085998	POMGNT1	5.173419875	FALSE	FALSE	FALSE	FALSE	FALSE
ENSG00000085999	RAD54L	5.549721573	FALSE	FALSE	FALSE	FALSE	FALSE
ENSG00000086015	MAST2	5.524534614	FALSE	FALSE	FALSE	FALSE	FALSE
ENSG00000086061	DNAJA1	5.822273345	FALSE	FALSE	FALSE	FALSE	FALSE
ENSG00000086062	B4GALT1	3.918869407	FALSE	FALSE	FALSE	FALSE	FALSE
ENSG00000086065	CHMP5	3.806862265	FALSE	FALSE	FALSE	FALSE	FALSE
ENSG00000086102	NFX1	4.674753166	FALSE	FALSE	FALSE	FALSE	FALSE
ENSG00000086189	DIMT1	3.547996024	FALSE	FALSE	FALSE	FALSE	FALSE
ENSG00000086200	IPO11	4.635676943	FALSE	FALSE	FALSE	FALSE	FALSE
ENSG00000086232	EIF2AK1	5.196689818	FALSE	FALSE	FALSE	FALSE	FALSE
ENSG00000086289	EPDR1	4.312183087	FALSE	FALSE	FALSE	FALSE	FALSE
ENSG00000086300	SNX10	0.67679462	FALSE	FALSE	FALSE	FALSE	FALSE
ENSG00000086475	SEPHS1	5.702901731	FALSE	FALSE	FALSE	FALSE	FALSE
ENSG00000086504	MRPL28	5.213943802	FALSE	FALSE	FALSE	FALSE	FALSE
ENSG00000086544	ITPKC	3.586728419	FALSE	FALSE	FALSE	FALSE	FALSE
ENSG00000086589	RBM22	4.051073558	FALSE	FALSE	FALSE	FALSE	FALSE
ENSG00000086598	TMED2	4.614950889	FALSE	FALSE	FALSE	FALSE	FALSE
ENSG00000086619	ERO1B	4.465533864	FALSE	FALSE	FALSE	FALSE	FALSE
ENSG00000086666	ZFAND6	1.104039365	FALSE	FALSE	FALSE	FALSE	FALSE
ENSG00000086712	TXLNG	3.639070119	FALSE	FALSE	FALSE	FALSE	FALSE
ENSG00000086717	PPEF1	2.479413453	FALSE	FALSE	FALSE	FALSE	FALSE
ENSG00000086758	HUWE1	4.096942511	FALSE	FALSE	FALSE	FALSE	FALSE
ENSG00000086827	ZW10	4.968611398	FALSE	FALSE	FALSE	FALSE	FALSE
ENSG00000086848	ALG9	3.929775361	FALSE	FALSE	FALSE	FALSE	FALSE
ENSG00000086991	NOX4	0.086452268	FALSE	FALSE	FALSE	FALSE	FALSE
ENSG00000087008	ACOX3	4.772069908	FALSE	FALSE	FALSE	FALSE	FALSE
ENSG00000087053	MTMR2	3.958750964	FALSE	FALSE	FALSE	FALSE	FALSE
ENSG00000087074	PPP1R15A	3.950713252	FALSE	FALSE	FALSE	FALSE	FALSE
ENSG00000087076	HSD17B14	6.181740898	FALSE	FALSE	FALSE	FALSE	FALSE
ENSG00000087085	ACHE	2.347249846	FALSE	FALSE	FALSE	FALSE	FALSE
ENSG00000087086	FTL	3.037933464	FALSE	FALSE	FALSE	FALSE	FALSE
ENSG00000087087	SRRT	6.384566684	FALSE	FALSE	FALSE	FALSE	FALSE
ENSG00000087088	BAX	4.156794541	FALSE	FALSE	FALSE	FALSE	FALSE
ENSG00000087095	NLK	1.60885123	FALSE	FALSE	FALSE	FALSE	FALSE
ENSG00000087111	PIGS	4.841976118	FALSE	FALSE	FALSE	FALSE	FALSE
ENSG00000087116	ADAMTS2	2.551263738	FALSE	FALSE	FALSE	FALSE	FALSE
ENSG00000087152	ATXN7L3	5.582321702	FALSE	FALSE	FALSE	FALSE	FALSE
ENSG00000087157	PGS1	3.929032852	FALSE	FALSE	FALSE	FALSE	FALSE
ENSG00000087191	PSMC5	6.673978927	FALSE	FALSE	FALSE	FALSE	FALSE
ENSG00000087206	UIMC1	1.803106518	FALSE	FALSE	FALSE	FALSE	FALSE
ENSG00000087245	MMP2	5.854792743	FALSE	FALSE	FALSE	FALSE	FALSE
ENSG00000087253	LPCAT2	4.272109667	FALSE	FALSE	FALSE	FALSE	FALSE
ENSG00000087258	GNAO1	3.422148519	FALSE	FALSE	FALSE	FALSE	FALSE
ENSG00000087263	OGFOD1	5.789067034	FALSE	FALSE	FALSE	FALSE	FALSE
ENSG00000087266	SH3BP2	3.016026611	FALSE	FALSE	FALSE	FALSE	FALSE
ENSG00000087269	NOP14	6.119482975	FALSE	FALSE	FALSE	FALSE	FALSE
ENSG00000087274	ADD1	6.514772563	FALSE	FALSE	FALSE	FALSE	FALSE
ENSG00000087299	L2HGDH	7.168236634	FALSE	FALSE	FALSE	FALSE	FALSE
ENSG00000087301	TXNDC16	2.032574457	FALSE	FALSE	FALSE	FALSE	FALSE
ENSG00000087302	RTRAF	2.65588713	FALSE	FALSE	FALSE	FALSE	FALSE
ENSG00000087303	NID2	2.594985115	FALSE	FALSE	FALSE	FALSE	FALSE
ENSG00000087338	GMCL1	5.816608305	FALSE	FALSE	FALSE	FALSE	FALSE
ENSG00000087365	SF3B2	6.255890819	FALSE	FALSE	FALSE	FALSE	FALSE
ENSG00000087448	KLHL42	4.620026119	FALSE	FALSE	FALSE	FALSE	FALSE
ENSG00000087460	GNAS	4.98942674	FALSE	FALSE	FALSE	FALSE	FALSE
ENSG00000087470	DNM1L	4.458670411	FALSE	FALSE	FALSE	FALSE	FALSE
ENSG00000087495	PHACTR3	2.692126274	FALSE	FALSE	FALSE	FALSE	FALSE
ENSG00000087502	ERGIC2	0.762287345	FALSE	FALSE	FALSE	FALSE	FALSE
ENSG00000087586	AURKA	4.5009392	FALSE	FALSE	FALSE	FALSE	FALSE
ENSG00000087842	PIR	4.523249362	FALSE	FALSE	FALSE	FALSE	FALSE
ENSG00000087884	AAMDC	8.143145653	FALSE	FALSE	FALSE	FALSE	FALSE
ENSG00000087903	RFX2	4.828103943	FALSE	FALSE	FALSE	FALSE	FALSE
ENSG00000087995	METTL2A	4.20555826	FALSE	FALSE	FALSE	FALSE	FALSE
ENSG00000088035	ALG6	3.58417836	FALSE	FALSE	FALSE	FALSE	FALSE
ENSG00000088038	CNOT3	4.55378373	FALSE	FALSE	FALSE	FALSE	FALSE
ENSG00000088179	PTPN4	2.036303835	FALSE	FALSE	FALSE	FALSE	FALSE
ENSG00000088205	DDX18	4.496445694	FALSE	FALSE	FALSE	FALSE	FALSE
ENSG00000088247	KHSRP	4.173844652	FALSE	FALSE	FALSE	FALSE	FALSE
ENSG00000088256	GNA11	5.296316448	FALSE	FALSE	FALSE	FALSE	FALSE
ENSG00000088280	ASAP3	3.853473598	FALSE	FALSE	FALSE	FALSE	FALSE
ENSG00000088298	EDEM2	5.712944745	FALSE	FALSE	FALSE	FALSE	FALSE
ENSG00000088305	DNMT3B	5.450736862	FALSE	FALSE	FALSE	FALSE	FALSE
ENSG00000088325	TPX2	5.487634519	FALSE	FALSE	FALSE	FALSE	FALSE
ENSG00000088356	PDRG1	5.852433273	FALSE	FALSE	FALSE	FALSE	FALSE
ENSG00000088367	EPB41L1	4.858318556	FALSE	FALSE	FALSE	FALSE	FALSE
ENSG00000088387	DOCK9	4.248040242	FALSE	FALSE	FALSE	FALSE	FALSE
ENSG00000088448	ANKRD10	3.038068497	FALSE	FALSE	FALSE	FALSE	FALSE
ENSG00000088451	TGDS	3.047221233	FALSE	FALSE	FALSE	FALSE	FALSE
ENSG00000088543	C3orf18	5.534775615	FALSE	FALSE	FALSE	FALSE	FALSE
ENSG00000088682	COQ9	4.781561357	FALSE	FALSE	FALSE	FALSE	FALSE
ENSG00000088727	KIF9	3.128808767	FALSE	FALSE	FALSE	FALSE	FALSE
ENSG00000088756	ARHGAP28	3.505134567	FALSE	FALSE	FALSE	FALSE	FALSE
ENSG00000088766	CRLS1	4.302669144	FALSE	FALSE	FALSE	FALSE	FALSE
ENSG00000088808	PPP1R13B	2.656804292	FALSE	FALSE	FALSE	FALSE	FALSE
ENSG00000088812	ATRN	5.660752886	FALSE	FALSE	FALSE	FALSE	FALSE
ENSG00000088826	SMOX	5.619008345	FALSE	FALSE	FALSE	FALSE	FALSE
ENSG00000088832	FKBP1A	5.008415445	FALSE	FALSE	FALSE	FALSE	FALSE
ENSG00000088833	NSFL1C	5.933327924	FALSE	FALSE	FALSE	FALSE	FALSE
ENSG00000088836	SLC4A11	3.036690565	FALSE	FALSE	FALSE	FALSE	FALSE
ENSG00000088854	DNAAF9	3.006535162	FALSE	FALSE	FALSE	FALSE	FALSE
ENSG00000088876	ZNF343	5.745641783	FALSE	FALSE	FALSE	FALSE	FALSE
ENSG00000088881	EBF4	2.86364806	FALSE	FALSE	FALSE	FALSE	FALSE
ENSG00000088882	CPXM1	6.164292247	FALSE	FALSE	FALSE	FALSE	FALSE
ENSG00000088888	MAVS	4.717072631	FALSE	FALSE	FALSE	FALSE	FALSE
ENSG00000088899	LZTS3	4.342677116	FALSE	FALSE	FALSE	FALSE	FALSE
ENSG00000088930	XRN2	5.459091859	FALSE	FALSE	FALSE	FALSE	FALSE
ENSG00000088970	KIZ	2.227199899	FALSE	FALSE	FALSE	FALSE	FALSE
ENSG00000088986	DYNLL1	0.885043897	FALSE	FALSE	FALSE	FALSE	FALSE
ENSG00000088992	TESC	2.475314885	FALSE	FALSE	FALSE	FALSE	FALSE
ENSG00000089006	SNX5	2.103043143	FALSE	FALSE	FALSE	FALSE	FALSE
ENSG00000089009	RPL6	2.139068988	FALSE	FALSE	FALSE	FALSE	FALSE
ENSG00000089022	MAPKAPK5	4.146057248	FALSE	FALSE	FALSE	FALSE	FALSE
ENSG00000089041	P2RX7	3.128808767	FALSE	FALSE	FALSE	FALSE	FALSE
ENSG00000089048	ESF1	0.83632445	FALSE	FALSE	FALSE	FALSE	FALSE
ENSG00000089050	RBBP9	3.708805015	FALSE	FALSE	FALSE	FALSE	FALSE
ENSG00000089053	ANAPC5	5.350944732	FALSE	FALSE	FALSE	FALSE	FALSE
ENSG00000089057	SLC23A2	6.192454029	FALSE	FALSE	FALSE	FALSE	FALSE
ENSG00000089060	SLC8B1	3.338089847	FALSE	FALSE	FALSE	FALSE	FALSE
ENSG00000089063	TMEM230	3.455686078	FALSE	FALSE	FALSE	FALSE	FALSE
ENSG00000089091	DZANK1	3.098751533	FALSE	FALSE	FALSE	FALSE	FALSE
ENSG00000089094	KDM2B	5.49800567	FALSE	FALSE	FALSE	FALSE	FALSE
ENSG00000089123	TASP1	2.503763314	FALSE	FALSE	FALSE	FALSE	FALSE
ENSG00000089127	OAS1	3.33195071	FALSE	FALSE	FALSE	FALSE	FALSE
ENSG00000089154	GCN1	5.101554965	FALSE	FALSE	FALSE	FALSE	FALSE
ENSG00000089157	RPLP0	4.280999242	FALSE	FALSE	FALSE	FALSE	FALSE
ENSG00000089159	PXN	3.662855429	FALSE	FALSE	FALSE	FALSE	FALSE
ENSG00000089163	SIRT4	2.757714615	FALSE	FALSE	FALSE	FALSE	FALSE
ENSG00000089169	RPH3A	4.789764336	FALSE	FALSE	FALSE	FALSE	FALSE
ENSG00000089177	KIF16B	2.938286861	FALSE	FALSE	FALSE	FALSE	FALSE
ENSG00000089195	TRMT6	4.126327778	FALSE	FALSE	FALSE	FALSE	FALSE
ENSG00000089199	CHGB	5.387024972	FALSE	FALSE	FALSE	FALSE	FALSE
ENSG00000089220	PEBP1	6.473667333	FALSE	FALSE	FALSE	FALSE	FALSE
ENSG00000089234	BRAP	3.767300664	FALSE	FALSE	FALSE	FALSE	FALSE
ENSG00000089248	ERP29	7.048391776	FALSE	FALSE	FALSE	FALSE	FALSE
ENSG00000089250	NOS1	2.938286861	FALSE	FALSE	FALSE	FALSE	FALSE
ENSG00000089280	FUS	7.498705648	FALSE	FALSE	FALSE	FALSE	FALSE
ENSG00000089289	IGBP1	4.591253469	FALSE	FALSE	FALSE	FALSE	FALSE
ENSG00000089335	ZNF302	5.094949963	FALSE	FALSE	FALSE	FALSE	FALSE
ENSG00000089351	GRAMD1A	3.583430075	FALSE	FALSE	FALSE	FALSE	FALSE
ENSG00000089486	CDIP1	4.57034448	FALSE	FALSE	FALSE	FALSE	FALSE
ENSG00000089505	CMTM1	2.938286861	FALSE	FALSE	FALSE	FALSE	FALSE
ENSG00000089558	KCNH4	1.35332436	FALSE	FALSE	FALSE	FALSE	FALSE
ENSG00000089597	GANAB	6.172952475	FALSE	FALSE	FALSE	FALSE	FALSE
ENSG00000089639	GMIP	4.632183733	FALSE	FALSE	FALSE	FALSE	FALSE
ENSG00000089682	RBM41	2.993781974	FALSE	FALSE	FALSE	FALSE	FALSE
ENSG00000089685	BIRC5	5.629436033	FALSE	FALSE	FALSE	FALSE	FALSE
ENSG00000089693	MLF2	5.812405257	FALSE	FALSE	FALSE	FALSE	FALSE
ENSG00000089723	OTUB2	6.727340966	FALSE	FALSE	FALSE	FALSE	FALSE
ENSG00000089737	DDX24	7.245173885	FALSE	FALSE	FALSE	FALSE	FALSE
ENSG00000089775	ZBTB25	3.617536957	FALSE	FALSE	FALSE	FALSE	FALSE
ENSG00000089818	NECAP1	4.656460425	FALSE	FALSE	FALSE	FALSE	FALSE
ENSG00000089820	ARHGAP4	2.757714615	FALSE	FALSE	FALSE	FALSE	FALSE
ENSG00000089876	DHX32	5.896778653	FALSE	FALSE	FALSE	FALSE	FALSE
ENSG00000089902	RCOR1	5.046284113	FALSE	FALSE	FALSE	FALSE	FALSE
ENSG00000089916	GPATCH2L	4.713187889	FALSE	FALSE	FALSE	FALSE	FALSE
ENSG00000090006	LTBP4	5.130047664	FALSE	FALSE	FALSE	FALSE	FALSE
ENSG00000090013	BLVRB	3.382725277	FALSE	FALSE	FALSE	FALSE	FALSE
ENSG00000090020	SLC9A1	1.658178942	FALSE	FALSE	FALSE	FALSE	FALSE
ENSG00000090054	SPTLC1	3.498654579	FALSE	FALSE	FALSE	FALSE	FALSE
ENSG00000090060	PAPOLA	2.868745928	FALSE	FALSE	FALSE	FALSE	FALSE
ENSG00000090061	CCNK	2.810594175	FALSE	FALSE	FALSE	FALSE	FALSE
ENSG00000090097	PCBP4	2.313748849	FALSE	FALSE	FALSE	FALSE	FALSE
ENSG00000090238	YPEL3	5.592291006	FALSE	FALSE	FALSE	FALSE	FALSE
ENSG00000090263	MRPS33	2.067909749	FALSE	FALSE	FALSE	FALSE	FALSE
ENSG00000090266	NDUFB2	6.052394648	FALSE	FALSE	FALSE	FALSE	FALSE
ENSG00000090273	NUDC	5.704428618	FALSE	FALSE	FALSE	FALSE	FALSE
ENSG00000090316	MAEA	5.999893659	FALSE	FALSE	FALSE	FALSE	FALSE
ENSG00000090339	ICAM1	4.733467069	FALSE	FALSE	FALSE	FALSE	FALSE
ENSG00000090372	STRN4	5.266487553	FALSE	FALSE	FALSE	FALSE	FALSE
ENSG00000090432	MUL1	4.884981031	FALSE	FALSE	FALSE	FALSE	FALSE
ENSG00000090447	TFAP4	3.398085811	FALSE	FALSE	FALSE	FALSE	FALSE
ENSG00000090470	PDCD7	6.03073311	FALSE	FALSE	FALSE	FALSE	FALSE
ENSG00000090487	SPG21	3.824483628	FALSE	FALSE	FALSE	FALSE	FALSE
ENSG00000090520	DNAJB11	6.697209876	FALSE	FALSE	FALSE	FALSE	FALSE
ENSG00000090539	CHRD	4.781561357	FALSE	FALSE	FALSE	FALSE	FALSE
ENSG00000090565	RAB11FIP3	4.360881712	FALSE	FALSE	FALSE	FALSE	FALSE
ENSG00000090581	GNPTG	3.650799412	FALSE	FALSE	FALSE	FALSE	FALSE
ENSG00000090612	ZNF268	4.676464295	FALSE	FALSE	FALSE	FALSE	FALSE
ENSG00000090615	GOLGA3	5.973910771	FALSE	FALSE	FALSE	FALSE	FALSE
ENSG00000090621	PABPC4	5.124407723	FALSE	FALSE	FALSE	FALSE	FALSE
ENSG00000090661	CERS4	1.224282415	FALSE	FALSE	FALSE	FALSE	FALSE
ENSG00000090674	MCOLN1	2.787008922	FALSE	FALSE	FALSE	FALSE	FALSE
ENSG00000090686	USP48	4.727074023	FALSE	FALSE	FALSE	FALSE	FALSE
ENSG00000090776	EFNB1	7.074825694	FALSE	FALSE	FALSE	FALSE	FALSE
ENSG00000090857	PDPR	3.34420297	FALSE	FALSE	FALSE	FALSE	FALSE
ENSG00000090861	AARS1	6.186136012	FALSE	FALSE	FALSE	FALSE	FALSE
ENSG00000090863	GLG1	6.072756325	FALSE	TRUE	FALSE	FALSE	TRUE
ENSG00000090889	KIF4A	6.534988198	FALSE	FALSE	FALSE	FALSE	FALSE
ENSG00000090905	TNRC6A	3.194540803	FALSE	FALSE	FALSE	FALSE	FALSE
ENSG00000090924	PLEKHG2	3.18302045	FALSE	FALSE	FALSE	FALSE	FALSE
ENSG00000090932	DLL3	4.034045844	FALSE	FALSE	FALSE	FALSE	FALSE
ENSG00000090971	NAT14	3.904392701	FALSE	FALSE	FALSE	FALSE	FALSE
ENSG00000090975	PITPNM2	0.901450093	FALSE	FALSE	FALSE	FALSE	FALSE
ENSG00000090989	EXOC1	4.959348477	FALSE	FALSE	FALSE	FALSE	FALSE
ENSG00000091009	RBM27	3.324987882	FALSE	FALSE	FALSE	FALSE	FALSE
ENSG00000091039	OSBPL8	3.577966532	FALSE	FALSE	FALSE	FALSE	FALSE
ENSG00000091073	DTX2	4.290447157	FALSE	FALSE	FALSE	FALSE	FALSE
ENSG00000091127	PUS7	4.193483556	FALSE	FALSE	FALSE	FALSE	FALSE
ENSG00000091128	LAMB4	2.310255638	FALSE	FALSE	FALSE	FALSE	FALSE
ENSG00000091129	NRCAM	4.689395757	FALSE	FALSE	FALSE	FALSE	FALSE
ENSG00000091136	LAMB1	5.101513378	FALSE	TRUE	FALSE	TRUE	TRUE
ENSG00000091140	DLD	5.739073618	FALSE	FALSE	FALSE	FALSE	FALSE
ENSG00000091157	WDR7	3.868358679	FALSE	FALSE	FALSE	FALSE	FALSE
ENSG00000091164	TXNL1	3.620573013	FALSE	FALSE	FALSE	FALSE	FALSE
ENSG00000091262	ABCC6	2.310255638	FALSE	FALSE	FALSE	FALSE	FALSE
ENSG00000091317	CMTM6	5.105065307	FALSE	FALSE	FALSE	FALSE	FALSE
ENSG00000091409	ITGA6	4.666740955	FALSE	FALSE	FALSE	FALSE	FALSE
ENSG00000091428	RAPGEF4	3.423713688	FALSE	FALSE	FALSE	FALSE	FALSE
ENSG00000091436	MAP3K20	5.496739732	FALSE	FALSE	FALSE	FALSE	FALSE
ENSG00000091483	FH	6.706730687	FALSE	FALSE	FALSE	FALSE	FALSE
ENSG00000091490	SEL1L3	4.510133862	FALSE	FALSE	FALSE	FALSE	FALSE
ENSG00000091513	TF	2.551263738	FALSE	FALSE	FALSE	FALSE	FALSE
ENSG00000091527	CDV3	5.966567983	FALSE	FALSE	FALSE	FALSE	FALSE
ENSG00000091542	ALKBH5	5.274544787	FALSE	FALSE	FALSE	FALSE	FALSE
ENSG00000091592	NLRP1	5.613704313	FALSE	FALSE	FALSE	FALSE	FALSE
ENSG00000091640	SPAG7	6.295424834	FALSE	FALSE	FALSE	FALSE	FALSE
ENSG00000091651	ORC6	4.738890741	FALSE	FALSE	FALSE	FALSE	FALSE
ENSG00000091656	ZFHX4	3.800581265	FALSE	FALSE	FALSE	FALSE	FALSE
ENSG00000091732	ZC3HC1	5.459860656	FALSE	FALSE	FALSE	FALSE	FALSE
ENSG00000091844	RGS17	0.861712336	FALSE	FALSE	FALSE	FALSE	FALSE
ENSG00000091879	ANGPT2	1.172752115	FALSE	FALSE	FALSE	FALSE	FALSE
ENSG00000091947	TMEM101	5.74078422	FALSE	FALSE	FALSE	FALSE	FALSE
ENSG00000091972	CD200	2.22005783	FALSE	FALSE	FALSE	FALSE	FALSE
ENSG00000091986	CCDC80	5.260214956	FALSE	FALSE	FALSE	FALSE	FALSE
ENSG00000092010	PSME1	5.563622501	FALSE	FALSE	FALSE	FALSE	FALSE
ENSG00000092020	PPP2R3C	0.860367793	FALSE	FALSE	FALSE	FALSE	FALSE
ENSG00000092036	HAUS4	4.984223145	FALSE	FALSE	FALSE	FALSE	FALSE
ENSG00000092051	JPH4	4.012711702	FALSE	FALSE	FALSE	FALSE	FALSE
ENSG00000092094	OSGEP	5.213166383	FALSE	FALSE	FALSE	FALSE	FALSE
ENSG00000092096	SLC22A17	4.743726277	FALSE	FALSE	FALSE	FALSE	FALSE
ENSG00000092098	RNF31	3.853826508	FALSE	FALSE	FALSE	FALSE	FALSE
ENSG00000092108	SCFD1	1.72023991	FALSE	FALSE	FALSE	FALSE	FALSE
ENSG00000092140	G2E3	1.89160387	FALSE	FALSE	FALSE	FALSE	FALSE
ENSG00000092148	HECTD1	4.599382834	FALSE	FALSE	FALSE	FALSE	FALSE
ENSG00000092199	HNRNPC	5.057288436	FALSE	FALSE	FALSE	FALSE	FALSE
ENSG00000092201	SUPT16H	5.900003837	FALSE	FALSE	FALSE	FALSE	FALSE
ENSG00000092203	TOX4	6.38220548	FALSE	FALSE	FALSE	FALSE	FALSE
ENSG00000092208	GEMIN2	4.490552324	FALSE	FALSE	FALSE	FALSE	FALSE
ENSG00000092330	TINF2	3.962646067	FALSE	FALSE	FALSE	FALSE	FALSE
ENSG00000092421	SEMA6A	6.428252848	FALSE	FALSE	FALSE	FALSE	FALSE
ENSG00000092439	TRPM7	3.308267085	FALSE	FALSE	FALSE	FALSE	FALSE
ENSG00000092445	TYRO3	4.415073812	FALSE	FALSE	FALSE	FALSE	FALSE
ENSG00000092470	WDR76	4.535767402	FALSE	FALSE	FALSE	FALSE	FALSE
ENSG00000092531	SNAP23	3.120284695	FALSE	FALSE	FALSE	FALSE	FALSE
ENSG00000092621	PHGDH	5.38586512	FALSE	FALSE	FALSE	FALSE	FALSE
ENSG00000092758	COL9A3	2.310255638	FALSE	FALSE	FALSE	FALSE	FALSE
ENSG00000092820	EZR	6.850527383	FALSE	FALSE	FALSE	TRUE	TRUE
ENSG00000092841	MYL6	6.725560411	FALSE	FALSE	FALSE	FALSE	FALSE
ENSG00000092847	AGO1	5.573500212	FALSE	FALSE	FALSE	FALSE	FALSE
ENSG00000092850	TEKT2	3.605711522	FALSE	FALSE	FALSE	FALSE	FALSE
ENSG00000092853	CLSPN	3.778178718	FALSE	FALSE	FALSE	FALSE	FALSE
ENSG00000092871	RFFL	6.571923209	FALSE	FALSE	FALSE	FALSE	FALSE
ENSG00000092929	UNC13D	4.633462718	FALSE	FALSE	FALSE	FALSE	FALSE
ENSG00000092931	MFSD11	2.938286861	FALSE	FALSE	FALSE	FALSE	FALSE
ENSG00000092964	DPYSL2	5.824203328	FALSE	FALSE	FALSE	FALSE	FALSE
ENSG00000092978	GPATCH2	3.94154719	FALSE	FALSE	FALSE	FALSE	FALSE
ENSG00000093000	NUP50	4.712045814	FALSE	FALSE	FALSE	FALSE	FALSE
ENSG00000093009	CDC45	5.408479175	FALSE	FALSE	FALSE	FALSE	FALSE
ENSG00000093010	COMT	4.248040242	FALSE	FALSE	FALSE	FALSE	FALSE
ENSG00000093144	ECHDC1	1.772015179	FALSE	FALSE	FALSE	FALSE	FALSE
ENSG00000093167	LRRFIP2	2.757714615	FALSE	FALSE	FALSE	FALSE	FALSE
ENSG00000093183	SEC22C	4.132327061	FALSE	FALSE	FALSE	FALSE	FALSE
ENSG00000093217	XYLB	2.159576726	FALSE	FALSE	FALSE	FALSE	FALSE
ENSG00000094631	HDAC6	5.044237374	FALSE	FALSE	FALSE	FALSE	FALSE
ENSG00000094804	CDC6	6.016066028	FALSE	FALSE	FALSE	FALSE	FALSE
ENSG00000094841	UPRT	4.303682985	FALSE	FALSE	FALSE	FALSE	FALSE
ENSG00000094880	CDC23	6.989351821	FALSE	FALSE	FALSE	FALSE	FALSE
ENSG00000094914	AAAS	5.552330426	FALSE	FALSE	FALSE	FALSE	FALSE
ENSG00000094916	CBX5	5.41928572	FALSE	FALSE	FALSE	FALSE	FALSE
ENSG00000094975	SUCO	2.763445288	FALSE	FALSE	FALSE	FALSE	FALSE
ENSG00000095002	MSH2	4.887694715	FALSE	FALSE	FALSE	FALSE	FALSE
ENSG00000095015	MAP3K1	4.013356338	FALSE	FALSE	FALSE	FALSE	FALSE
ENSG00000095059	DHPS	5.815015486	FALSE	FALSE	FALSE	FALSE	FALSE
ENSG00000095066	HOOK2	3.797842728	FALSE	FALSE	FALSE	FALSE	FALSE
ENSG00000095139	ARCN1	5.439988257	FALSE	FALSE	FALSE	FALSE	FALSE
ENSG00000095203	EPB41L4B	4.405412872	FALSE	FALSE	FALSE	FALSE	FALSE
ENSG00000095209	TMEM38B	2.971839421	FALSE	FALSE	FALSE	FALSE	FALSE
ENSG00000095261	PSMD5	4.955541891	FALSE	FALSE	FALSE	FALSE	FALSE
ENSG00000095303	PTGS1	4.299284521	FALSE	FALSE	FALSE	FALSE	FALSE
ENSG00000095319	NUP188	6.006654191	FALSE	FALSE	FALSE	FALSE	FALSE
ENSG00000095321	CRAT	3.675252455	FALSE	FALSE	FALSE	FALSE	FALSE
ENSG00000095370	SH2D3C	2.837884964	FALSE	FALSE	FALSE	FALSE	FALSE
ENSG00000095380	NANS	4.986960708	FALSE	FALSE	FALSE	FALSE	FALSE
ENSG00000095383	TBC1D2	4.683714034	FALSE	FALSE	FALSE	FALSE	FALSE
ENSG00000095397	WHRN	3.49468021	FALSE	FALSE	FALSE	FALSE	FALSE
ENSG00000095485	CWF19L1	5.493076324	FALSE	FALSE	FALSE	FALSE	FALSE
ENSG00000095539	SEMA4G	2.395144536	FALSE	FALSE	FALSE	FALSE	FALSE
ENSG00000095564	BTAF1	3.823516674	FALSE	FALSE	FALSE	FALSE	FALSE
ENSG00000095574	IKZF5	3.423713688	FALSE	FALSE	FALSE	FALSE	FALSE
ENSG00000095637	SORBS1	4.184724756	FALSE	FALSE	FALSE	FALSE	FALSE
ENSG00000095713	CRTAC1	6.302035132	FALSE	FALSE	FALSE	FALSE	FALSE
ENSG00000095739	BAMBI	4.753562972	FALSE	FALSE	FALSE	FALSE	FALSE
ENSG00000095752	IL11	2.551263738	FALSE	FALSE	FALSE	FALSE	FALSE
ENSG00000095787	WAC	3.710681082	FALSE	FALSE	FALSE	FALSE	FALSE
ENSG00000095794	CREM	2.826020629	FALSE	FALSE	FALSE	FALSE	FALSE
ENSG00000095906	NUBP2	3.473046139	FALSE	FALSE	FALSE	FALSE	FALSE
ENSG00000095951	HIVEP1	2.551263738	FALSE	FALSE	FALSE	FALSE	FALSE
ENSG00000096060	FKBP5	5.320058814	FALSE	FALSE	FALSE	FALSE	FALSE
ENSG00000096063	SRPK1	4.057585789	FALSE	FALSE	FALSE	FALSE	FALSE
ENSG00000096070	BRPF3	3.773656159	FALSE	FALSE	FALSE	FALSE	FALSE
ENSG00000096080	MRPS18A	5.307359629	FALSE	FALSE	FALSE	FALSE	FALSE
ENSG00000096092	TMEM14A	4.49205474	FALSE	FALSE	FALSE	FALSE	FALSE
ENSG00000096093	EFHC1	4.324239868	FALSE	FALSE	FALSE	FALSE	FALSE
ENSG00000096384	HSP90AB1	6.697460742	FALSE	FALSE	FALSE	FALSE	FALSE
ENSG00000096401	CDC5L	4.030569992	FALSE	FALSE	FALSE	FALSE	FALSE
ENSG00000096433	ITPR3	4.034045844	FALSE	FALSE	FALSE	FALSE	FALSE
ENSG00000096654	ZNF184	3.345141156	FALSE	FALSE	FALSE	FALSE	FALSE
ENSG00000096717	SIRT1	3.164069872	FALSE	FALSE	FALSE	FALSE	FALSE
ENSG00000096746	HNRNPH3	4.997716436	FALSE	FALSE	FALSE	FALSE	FALSE
ENSG00000096872	IFT74	1.078629937	FALSE	FALSE	FALSE	FALSE	FALSE
ENSG00000096968	JAK2	3.895218139	FALSE	FALSE	FALSE	FALSE	FALSE
ENSG00000097007	ABL1	5.267343791	FALSE	FALSE	FALSE	FALSE	FALSE
ENSG00000097021	ACOT7	5.750155338	FALSE	FALSE	FALSE	FALSE	FALSE
ENSG00000097033	SH3GLB1	2.829864401	FALSE	FALSE	FALSE	FALSE	FALSE
ENSG00000097046	CDC7	3.202153031	FALSE	FALSE	FALSE	FALSE	FALSE
ENSG00000099194	SCD	4.634414418	FALSE	FALSE	FALSE	FALSE	FALSE
ENSG00000099203	TMED1	6.192454029	FALSE	FALSE	FALSE	FALSE	FALSE
ENSG00000099204	ABLIM1	4.885385841	FALSE	FALSE	FALSE	TRUE	TRUE
ENSG00000099219	ERMP1	5.094949963	FALSE	FALSE	FALSE	FALSE	FALSE
ENSG00000099246	RAB18	2.703437554	FALSE	FALSE	FALSE	FALSE	FALSE
ENSG00000099250	NRP1	6.268676535	FALSE	FALSE	FALSE	FALSE	FALSE
ENSG00000099251	HSD17B7P2	2.551263738	FALSE	FALSE	FALSE	FALSE	FALSE
ENSG00000099256	PRTFDC1	3.49468021	FALSE	FALSE	FALSE	FALSE	FALSE
ENSG00000099282	TSPAN15	5.990375372	FALSE	FALSE	FALSE	FALSE	FALSE
ENSG00000099284	MACROH2A2	6.629659332	FALSE	FALSE	FALSE	FALSE	FALSE
ENSG00000099290	WASHC2A	6.050496365	FALSE	FALSE	FALSE	FALSE	FALSE
ENSG00000099308	MAST3	6.246001097	FALSE	FALSE	FALSE	FALSE	FALSE
ENSG00000099326	MZF1	5.460618374	FALSE	FALSE	FALSE	FALSE	FALSE
ENSG00000099330	OCEL1	3.53264806	FALSE	FALSE	FALSE	FALSE	FALSE
ENSG00000099331	MYO9B	4.453403934	FALSE	FALSE	FALSE	FALSE	FALSE
ENSG00000099338	CATSPERG	0.966301237	FALSE	FALSE	FALSE	FALSE	FALSE
ENSG00000099341	PSMD8	6.189152765	FALSE	FALSE	FALSE	FALSE	FALSE
ENSG00000099364	FBXL19	4.952900667	FALSE	FALSE	FALSE	FALSE	FALSE
ENSG00000099365	STX1B	3.877624079	FALSE	FALSE	FALSE	FALSE	FALSE
ENSG00000099377	HSD3B7	2.551263738	FALSE	FALSE	FALSE	FALSE	FALSE
ENSG00000099381	SETD1A	3.189303291	FALSE	FALSE	FALSE	FALSE	FALSE
ENSG00000099385	BCL7C	5.045033673	FALSE	FALSE	FALSE	FALSE	FALSE
ENSG00000099617	EFNA2	4.504266258	FALSE	FALSE	FALSE	FALSE	FALSE
ENSG00000099622	CIRBP	4.632735855	FALSE	FALSE	FALSE	FALSE	FALSE
ENSG00000099624	ATP5F1D	3.675252455	FALSE	FALSE	FALSE	FALSE	FALSE
ENSG00000099625	CBARP	2.383319101	FALSE	FALSE	FALSE	FALSE	FALSE
ENSG00000099783	HNRNPM	6.793841119	FALSE	FALSE	FALSE	FALSE	FALSE
ENSG00000099785	MARCHF2	6.458154334	FALSE	FALSE	FALSE	FALSE	FALSE
ENSG00000099795	NDUFB7	4.137676184	FALSE	FALSE	FALSE	FALSE	FALSE
ENSG00000099797	TECR	3.866578091	FALSE	FALSE	FALSE	FALSE	FALSE
ENSG00000099800	TIMM13	7.030180247	FALSE	FALSE	FALSE	FALSE	FALSE
ENSG00000099804	CDC34	5.207202625	FALSE	FALSE	FALSE	FALSE	FALSE
ENSG00000099810	MTAP	4.523249362	FALSE	FALSE	FALSE	FALSE	FALSE
ENSG00000099814	CEP170B	3.895218139	FALSE	FALSE	FALSE	FALSE	FALSE
ENSG00000099817	POLR2E	5.147281427	FALSE	FALSE	FALSE	FALSE	FALSE
ENSG00000099821	POLRMT	4.567436552	FALSE	FALSE	FALSE	FALSE	FALSE
ENSG00000099822	HCN2	5.027412752	FALSE	FALSE	FALSE	FALSE	FALSE
ENSG00000099849	RASSF7	3.80502033	FALSE	FALSE	FALSE	FALSE	FALSE
ENSG00000099864	PALM	4.281555326	FALSE	FALSE	FALSE	FALSE	FALSE
ENSG00000099875	MKNK2	3.151378464	FALSE	FALSE	FALSE	FALSE	FALSE
ENSG00000099889	ARVCF	4.331317254	FALSE	FALSE	FALSE	FALSE	FALSE
ENSG00000099899	TRMT2A	5.123364088	FALSE	FALSE	FALSE	FALSE	FALSE
ENSG00000099901	RANBP1	5.259101551	FALSE	FALSE	FALSE	FALSE	FALSE
ENSG00000099904	ZDHHC8	0.349629877	FALSE	FALSE	FALSE	FALSE	FALSE
ENSG00000099910	KLHL22	4.504266258	FALSE	FALSE	FALSE	FALSE	FALSE
ENSG00000099917	MED15	1.682798909	FALSE	FALSE	FALSE	FALSE	FALSE
ENSG00000099940	SNAP29	5.84921297	FALSE	FALSE	FALSE	FALSE	FALSE
ENSG00000099942	CRKL	5.517646656	FALSE	FALSE	FALSE	FALSE	FALSE
ENSG00000099949	LZTR1	3.930407568	FALSE	FALSE	FALSE	FALSE	FALSE
ENSG00000099953	MMP11	2.521362252	FALSE	FALSE	FALSE	FALSE	FALSE
ENSG00000099956	SMARCB1	5.233692048	FALSE	FALSE	FALSE	FALSE	FALSE
ENSG00000099957	P2RX6	4.104165029	FALSE	FALSE	FALSE	FALSE	FALSE
ENSG00000099960	SLC7A4	1.35332436	FALSE	FALSE	FALSE	FALSE	FALSE
ENSG00000099968	BCL2L13	4.794404425	FALSE	FALSE	FALSE	FALSE	FALSE
ENSG00000099974	DDTL	2.310255638	FALSE	FALSE	FALSE	FALSE	FALSE
ENSG00000099977	DDT	3.243141443	FALSE	FALSE	FALSE	FALSE	FALSE
ENSG00000099984	GSTT2	5.35861866	FALSE	FALSE	FALSE	FALSE	FALSE
ENSG00000099991	CABIN1	4.773311471	FALSE	FALSE	FALSE	FALSE	FALSE
ENSG00000099992	TBC1D10A	5.450736862	FALSE	FALSE	FALSE	FALSE	FALSE
ENSG00000099995	SF3A1	6.206956468	FALSE	FALSE	FALSE	FALSE	FALSE
ENSG00000099999	RNF215	4.39308207	FALSE	FALSE	FALSE	FALSE	FALSE
ENSG00000100003	SEC14L2	6.050496365	FALSE	FALSE	FALSE	FALSE	FALSE
ENSG00000100014	SPECC1L	4.254546206	FALSE	FALSE	FALSE	FALSE	FALSE
ENSG00000100023	PPIL2	4.335113822	FALSE	FALSE	FALSE	FALSE	FALSE
ENSG00000100024	UPB1	2.310255638	FALSE	FALSE	FALSE	FALSE	FALSE
ENSG00000100027	YPEL1	1.473261226	FALSE	FALSE	FALSE	FALSE	FALSE
ENSG00000100028	SNRPD3	4.887289942	FALSE	FALSE	FALSE	FALSE	FALSE
ENSG00000100029	PES1	6.793083519	FALSE	FALSE	FALSE	FALSE	FALSE
ENSG00000100030	MAPK1	4.166923036	FALSE	FALSE	FALSE	FALSE	FALSE
ENSG00000100034	PPM1F	6.517252888	FALSE	FALSE	FALSE	FALSE	FALSE
ENSG00000100036	SLC35E4	3.605711522	FALSE	FALSE	FALSE	FALSE	FALSE
ENSG00000100038	TOP3B	3.564415106	FALSE	FALSE	FALSE	FALSE	FALSE
ENSG00000100056	ESS2	5.225863451	FALSE	FALSE	FALSE	FALSE	FALSE
ENSG00000100058	CRYBB2P1	5.721188739	FALSE	FALSE	FALSE	FALSE	FALSE
ENSG00000100065	CARD10	6.145444769	FALSE	FALSE	FALSE	FALSE	FALSE
ENSG00000100068	LRP5L	2.361785939	FALSE	FALSE	FALSE	FALSE	FALSE
ENSG00000100075	SLC25A1	4.465533864	FALSE	FALSE	FALSE	FALSE	FALSE
ENSG00000100077	GRK3	2.988428118	FALSE	FALSE	FALSE	FALSE	FALSE
ENSG00000100083	GGA1	4.236255057	FALSE	FALSE	FALSE	FALSE	FALSE
ENSG00000100084	HIRA	6.878730016	FALSE	FALSE	FALSE	FALSE	FALSE
ENSG00000100092	SH3BP1	3.783379499	FALSE	FALSE	FALSE	FALSE	FALSE
ENSG00000100095	SEZ6L	5.96745678	FALSE	FALSE	FALSE	FALSE	FALSE
ENSG00000100097	LGALS1	4.119460787	FALSE	FALSE	FALSE	FALSE	FALSE
ENSG00000100099	HPS4	5.36213743	FALSE	FALSE	FALSE	FALSE	FALSE
ENSG00000100100	PIK3IP1	2.506175848	FALSE	FALSE	FALSE	FALSE	FALSE
ENSG00000100101		4.241119445	FALSE	FALSE	FALSE	FALSE	FALSE
ENSG00000100104	SRRD	4.842127821	FALSE	FALSE	FALSE	FALSE	FALSE
ENSG00000100105	PATZ1	5.84822066	FALSE	FALSE	FALSE	FALSE	FALSE
ENSG00000100106	TRIOBP	3.58417836	FALSE	FALSE	FALSE	FALSE	FALSE
ENSG00000100109	TFIP11	7.605043453	FALSE	FALSE	FALSE	FALSE	FALSE
ENSG00000100116	GCAT	5.19575394	FALSE	FALSE	FALSE	FALSE	FALSE
ENSG00000100122	CRYBB1	2.310255638	FALSE	FALSE	FALSE	FALSE	FALSE
ENSG00000100124	ANKRD54	5.803357281	FALSE	FALSE	FALSE	FALSE	FALSE
ENSG00000100129	EIF3L	5.273420495	FALSE	FALSE	FALSE	FALSE	FALSE
ENSG00000100138	SNU13	4.96061511	FALSE	FALSE	FALSE	FALSE	FALSE
ENSG00000100139	MICALL1	4.024387598	FALSE	FALSE	FALSE	FALSE	FALSE
ENSG00000100142	POLR2F	6.161112199	FALSE	FALSE	FALSE	FALSE	FALSE
ENSG00000100147	CCDC134	0.802995495	FALSE	FALSE	FALSE	FALSE	FALSE
ENSG00000100150	DEPDC5	3.542475721	FALSE	FALSE	FALSE	FALSE	FALSE
ENSG00000100151	PICK1	5.286378536	FALSE	FALSE	FALSE	FALSE	FALSE
ENSG00000100154	TTC28	3.266841278	FALSE	FALSE	FALSE	FALSE	FALSE
ENSG00000100162	CENPM	5.066761419	FALSE	FALSE	FALSE	FALSE	FALSE
ENSG00000100167	SEPTIN3	4.396615923	FALSE	FALSE	FALSE	FALSE	FALSE
ENSG00000100196	KDELR3	3.675252455	FALSE	FALSE	FALSE	FALSE	FALSE
ENSG00000100201	DDX17	6.073860358	FALSE	FALSE	FALSE	FALSE	FALSE
ENSG00000100206	DMC1	-0.049640307	FALSE	FALSE	FALSE	FALSE	FALSE
ENSG00000100207	TCF20	4.706038581	FALSE	FALSE	FALSE	FALSE	FALSE
ENSG00000100209	HSCB	2.369552822	FALSE	FALSE	FALSE	FALSE	FALSE
ENSG00000100211	CBY1	6.810825952	FALSE	FALSE	FALSE	FALSE	FALSE
ENSG00000100216	TOMM22	4.90248614	FALSE	FALSE	FALSE	FALSE	FALSE
ENSG00000100219	XBP1	5.505304393	FALSE	FALSE	FALSE	FALSE	FALSE
ENSG00000100220	RTCB	7.914578606	FALSE	FALSE	FALSE	FALSE	FALSE
ENSG00000100221	JOSD1	5.218117419	FALSE	FALSE	FALSE	FALSE	FALSE
ENSG00000100225	FBXO7	4.664384091	FALSE	FALSE	FALSE	FALSE	FALSE
ENSG00000100226	GTPBP1	5.420679628	FALSE	FALSE	FALSE	FALSE	FALSE
ENSG00000100227	POLDIP3	6.248595873	FALSE	FALSE	FALSE	FALSE	FALSE
ENSG00000100228	RAB36	3.18302045	FALSE	FALSE	FALSE	FALSE	FALSE
ENSG00000100234	TIMP3	5.214228751	FALSE	FALSE	FALSE	FALSE	FALSE
ENSG00000100239	PPP6R2	4.607491528	FALSE	FALSE	FALSE	FALSE	FALSE
ENSG00000100241	SBF1	5.310820847	FALSE	FALSE	FALSE	FALSE	FALSE
ENSG00000100242	SUN2	4.039330447	FALSE	FALSE	FALSE	FALSE	FALSE
ENSG00000100243	CYB5R3	5.151280584	FALSE	FALSE	FALSE	FALSE	FALSE
ENSG00000100246	DNAL4	4.363893602	FALSE	FALSE	FALSE	FALSE	FALSE
ENSG00000100258	LMF2	3.282997431	FALSE	FALSE	FALSE	FALSE	FALSE
ENSG00000100263	RHBDD3	3.42717339	FALSE	FALSE	FALSE	FALSE	FALSE
ENSG00000100266	PACSIN2	7.744631139	FALSE	FALSE	FALSE	FALSE	FALSE
ENSG00000100271	TTLL1	4.093317647	FALSE	FALSE	FALSE	FALSE	FALSE
ENSG00000100280	AP1B1	4.79724298	FALSE	FALSE	FALSE	FALSE	FALSE
ENSG00000100281	HMGXB4	4.63800106	FALSE	FALSE	FALSE	FALSE	FALSE
ENSG00000100284	TOM1	4.384802592	FALSE	FALSE	FALSE	FALSE	FALSE
ENSG00000100285	NEFH	6.369673849	FALSE	FALSE	FALSE	FALSE	FALSE
ENSG00000100292	HMOX1	2.367399546	FALSE	FALSE	FALSE	FALSE	FALSE
ENSG00000100294	MCAT	5.117610561	FALSE	FALSE	FALSE	FALSE	FALSE
ENSG00000100296	THOC5	5.40097223	FALSE	FALSE	FALSE	FALSE	FALSE
ENSG00000100297	MCM5	3.701240482	FALSE	FALSE	FALSE	FALSE	FALSE
ENSG00000100299	ARSA	4.683714034	FALSE	FALSE	FALSE	FALSE	FALSE
ENSG00000100300	TSPO	3.144737739	FALSE	FALSE	FALSE	FALSE	FALSE
ENSG00000100304	TTLL12	5.947235097	FALSE	FALSE	FALSE	FALSE	FALSE
ENSG00000100307	CBX7	3.243141443	FALSE	FALSE	FALSE	FALSE	FALSE
ENSG00000100316	RPL3	6.468093242	FALSE	FALSE	FALSE	TRUE	TRUE
ENSG00000100319	ZMAT5	4.246953057	FALSE	FALSE	FALSE	FALSE	FALSE
ENSG00000100320	RBFOX2	6.001352453	FALSE	FALSE	FALSE	FALSE	FALSE
ENSG00000100321	SYNGR1	3.349074887	FALSE	FALSE	FALSE	FALSE	FALSE
ENSG00000100324	TAB1	6.428252848	FALSE	FALSE	FALSE	FALSE	FALSE
ENSG00000100325	ASCC2	5.266373749	FALSE	FALSE	FALSE	FALSE	FALSE
ENSG00000100330	MTMR3	5.071254925	FALSE	FALSE	FALSE	FALSE	FALSE
ENSG00000100335	MIEF1	5.219528885	FALSE	FALSE	FALSE	FALSE	FALSE
ENSG00000100336	APOL4	2.880571363	FALSE	FALSE	FALSE	FALSE	FALSE
ENSG00000100345	MYH9	6.320702426	FALSE	FALSE	FALSE	FALSE	FALSE
ENSG00000100347	SAMM50	8.101122438	FALSE	FALSE	FALSE	FALSE	FALSE
ENSG00000100348	TXN2	4.538258028	FALSE	FALSE	FALSE	FALSE	FALSE
ENSG00000100350	FOXRED2	4.841130624	FALSE	FALSE	FALSE	FALSE	FALSE
ENSG00000100353	EIF3D	6.396589021	FALSE	FALSE	FALSE	FALSE	FALSE
ENSG00000100354	TNRC6B	5.526075406	FALSE	FALSE	FALSE	FALSE	FALSE
ENSG00000100359	SGSM3	4.792034689	FALSE	FALSE	FALSE	FALSE	FALSE
ENSG00000100360	IFT27	5.363141219	FALSE	FALSE	FALSE	FALSE	FALSE
ENSG00000100364	KIAA0930	5.035990964	FALSE	FALSE	FALSE	FALSE	FALSE
ENSG00000100372	SLC25A17	4.087541725	FALSE	FALSE	FALSE	FALSE	FALSE
ENSG00000100376	FAM118A	4.923052347	FALSE	FALSE	FALSE	FALSE	FALSE
ENSG00000100379	KCTD17	4.376229676	FALSE	FALSE	FALSE	FALSE	FALSE
ENSG00000100380	ST13	4.628561145	FALSE	FALSE	FALSE	FALSE	FALSE
ENSG00000100387	RBX1	1.261107989	FALSE	FALSE	FALSE	FALSE	FALSE
ENSG00000100393	EP300	3.735688309	FALSE	FALSE	FALSE	FALSE	FALSE
ENSG00000100395	L3MBTL2	4.770604127	FALSE	FALSE	FALSE	FALSE	FALSE
ENSG00000100401	RANGAP1	5.105065307	FALSE	FALSE	FALSE	FALSE	FALSE
ENSG00000100403	ZC3H7B	4.530773212	FALSE	FALSE	FALSE	FALSE	FALSE
ENSG00000100410	PHF5A	5.616064068	FALSE	FALSE	FALSE	FALSE	FALSE
ENSG00000100412	ACO2	5.565069538	FALSE	FALSE	FALSE	FALSE	FALSE
ENSG00000100413	POLR3H	4.18255529	FALSE	FALSE	FALSE	FALSE	FALSE
ENSG00000100416	TRMU	4.413312659	FALSE	FALSE	FALSE	FALSE	FALSE
ENSG00000100417	PMM1	4.663322245	FALSE	FALSE	FALSE	FALSE	FALSE
ENSG00000100418	DESI1	4.012711702	FALSE	FALSE	FALSE	FALSE	FALSE
ENSG00000100422	CERK	7.150736479	FALSE	FALSE	FALSE	FALSE	FALSE
ENSG00000100425	BRD1	4.828103943	FALSE	FALSE	FALSE	FALSE	FALSE
ENSG00000100426	ZBED4	5.550002089	FALSE	FALSE	FALSE	FALSE	FALSE
ENSG00000100433	KCNK10	2.310255638	FALSE	FALSE	FALSE	FALSE	FALSE
ENSG00000100439	ABHD4	3.068054736	FALSE	FALSE	FALSE	FALSE	FALSE
ENSG00000100441	KHNYN	5.351282907	FALSE	FALSE	FALSE	FALSE	FALSE
ENSG00000100442	FKBP3	1.874990331	FALSE	FALSE	FALSE	FALSE	FALSE
ENSG00000100445	SDR39U1	4.198287207	FALSE	FALSE	FALSE	FALSE	FALSE
ENSG00000100461	RBM23	4.786665989	FALSE	FALSE	FALSE	FALSE	FALSE
ENSG00000100462	PRMT5	4.890839699	FALSE	FALSE	FALSE	FALSE	FALSE
ENSG00000100473	COCH	3.381969147	FALSE	FALSE	FALSE	FALSE	FALSE
ENSG00000100478	AP4S1	0.883245498	FALSE	FALSE	FALSE	FALSE	FALSE
ENSG00000100479	POLE2	0.713843117	FALSE	FALSE	FALSE	FALSE	FALSE
ENSG00000100483	VCPKMT	5.154604768	FALSE	FALSE	FALSE	FALSE	FALSE
ENSG00000100485	SOS2	1.410443672	FALSE	FALSE	FALSE	FALSE	FALSE
ENSG00000100490	CDKL1	1.483092235	FALSE	FALSE	FALSE	FALSE	FALSE
ENSG00000100503	NIN	3.206522851	FALSE	FALSE	FALSE	FALSE	FALSE
ENSG00000100504	PYGL	4.90248614	FALSE	FALSE	FALSE	FALSE	FALSE
ENSG00000100505	TRIM9	2.22005783	FALSE	FALSE	FALSE	FALSE	FALSE
ENSG00000100519	PSMC6	3.576995299	FALSE	FALSE	FALSE	FALSE	FALSE
ENSG00000100522	GNPNAT1	5.139486568	FALSE	FALSE	FALSE	FALSE	FALSE
ENSG00000100523	DDHD1	4.908274292	FALSE	FALSE	FALSE	FALSE	FALSE
ENSG00000100526	CDKN3	0.523783002	FALSE	FALSE	FALSE	FALSE	FALSE
ENSG00000100528	CNIH1	2.19862464	FALSE	FALSE	FALSE	FALSE	FALSE
ENSG00000100532	CGRRF1	0.859594229	FALSE	FALSE	FALSE	FALSE	FALSE
ENSG00000100554	ATP6V1D	4.560482268	FALSE	FALSE	FALSE	FALSE	FALSE
ENSG00000100558	PLEK2	2.551263738	FALSE	FALSE	FALSE	FALSE	FALSE
ENSG00000100564	PIGH	4.578744474	FALSE	FALSE	FALSE	FALSE	FALSE
ENSG00000100567	PSMA3	4.846643504	FALSE	FALSE	FALSE	FALSE	FALSE
ENSG00000100568	VTI1B	5.383764308	FALSE	FALSE	FALSE	FALSE	FALSE
ENSG00000100575	TIMM9	0.328302094	FALSE	FALSE	FALSE	FALSE	FALSE
ENSG00000100577	GSTZ1	3.474466989	FALSE	FALSE	FALSE	FALSE	FALSE
ENSG00000100578	KIAA0586	3.19133354	FALSE	FALSE	FALSE	FALSE	FALSE
ENSG00000100580	TMED8	5.225863451	FALSE	FALSE	FALSE	FALSE	FALSE
ENSG00000100583	SAMD15	3.49468021	FALSE	FALSE	FALSE	FALSE	FALSE
ENSG00000100591	AHSA1	6.292477173	FALSE	FALSE	FALSE	FALSE	FALSE
ENSG00000100592	DAAM1	3.305877198	FALSE	FALSE	FALSE	FALSE	FALSE
ENSG00000100596	SPTLC2	5.205267883	FALSE	FALSE	FALSE	FALSE	FALSE
ENSG00000100600	LGMN	4.984223145	FALSE	FALSE	FALSE	FALSE	FALSE
ENSG00000100601	ALKBH1	3.166179461	FALSE	FALSE	FALSE	FALSE	FALSE
ENSG00000100603	SNW1	5.450736862	FALSE	FALSE	FALSE	FALSE	FALSE
ENSG00000100604	CHGA	6.291644912	FALSE	FALSE	FALSE	FALSE	FALSE
ENSG00000100605	ITPK1	5.260214956	FALSE	FALSE	FALSE	FALSE	FALSE
ENSG00000100612	DHRS7	6.210404656	FALSE	FALSE	FALSE	FALSE	FALSE
ENSG00000100614	PPM1A	4.883806437	FALSE	FALSE	FALSE	FALSE	FALSE
ENSG00000100625	SIX4	1.909717709	FALSE	FALSE	FALSE	FALSE	FALSE
ENSG00000100626	GALNT16	3.980107037	FALSE	FALSE	FALSE	FALSE	FALSE
ENSG00000100629	CEP128	1.107163773	FALSE	FALSE	FALSE	FALSE	FALSE
ENSG00000100632	ERH	2.206739687	FALSE	FALSE	FALSE	FALSE	FALSE
ENSG00000100644	HIF1A	2.521495934	FALSE	FALSE	FALSE	FALSE	FALSE
ENSG00000100647	SUSD6	4.781561357	FALSE	FALSE	FALSE	FALSE	FALSE
ENSG00000100650	SRSF5	3.683125299	FALSE	FALSE	FALSE	FALSE	FALSE
ENSG00000100664	EIF5	4.445302316	FALSE	FALSE	FALSE	FALSE	FALSE
ENSG00000100678	SLC8A3	4.315423507	FALSE	FALSE	FALSE	FALSE	FALSE
ENSG00000100697	DICER1	2.446674837	FALSE	FALSE	FALSE	FALSE	FALSE
ENSG00000100711	ZFYVE21	4.478560544	FALSE	FALSE	FALSE	FALSE	FALSE
ENSG00000100714	MTHFD1	6.593538904	FALSE	FALSE	FALSE	FALSE	FALSE
ENSG00000100722	ZC3H14	4.160679282	FALSE	FALSE	FALSE	FALSE	FALSE
ENSG00000100726	TELO2	5.260214956	FALSE	FALSE	FALSE	FALSE	FALSE
ENSG00000100731	PCNX1	3.011815897	FALSE	FALSE	FALSE	FALSE	FALSE
ENSG00000100744	GSKIP	1.960549622	FALSE	FALSE	FALSE	FALSE	FALSE
ENSG00000100749	VRK1	1.930934195	FALSE	FALSE	FALSE	FALSE	FALSE
ENSG00000100764	PSMC1	5.135751902	FALSE	FALSE	FALSE	FALSE	FALSE
ENSG00000100784	RPS6KA5	2.953634825	FALSE	FALSE	FALSE	FALSE	FALSE
ENSG00000100796	PPP4R3A	3.411208498	FALSE	FALSE	FALSE	FALSE	FALSE
ENSG00000100802	C14orf93	3.473541443	FALSE	FALSE	FALSE	FALSE	FALSE
ENSG00000100804	PSMB5	5.961283162	FALSE	FALSE	FALSE	FALSE	FALSE
ENSG00000100811	YY1	6.134375443	FALSE	FALSE	FALSE	FALSE	FALSE
ENSG00000100813	ACIN1	4.492338805	FALSE	FALSE	FALSE	FALSE	FALSE
ENSG00000100814	CCNB1IP1	3.135104828	FALSE	FALSE	FALSE	FALSE	FALSE
ENSG00000100815	TRIP11	2.112089333	FALSE	FALSE	FALSE	FALSE	FALSE
ENSG00000100823	APEX1	6.912088613	FALSE	FALSE	FALSE	FALSE	FALSE
ENSG00000100836	PABPN1	2.957023424	FALSE	FALSE	FALSE	FALSE	FALSE
ENSG00000100842	EFS	4.354839001	FALSE	FALSE	FALSE	FALSE	FALSE
ENSG00000100852	ARHGAP5	1.947244638	FALSE	FALSE	FALSE	FALSE	FALSE
ENSG00000100865	CINP	4.458976148	FALSE	FALSE	FALSE	FALSE	FALSE
ENSG00000100867	DHRS2	6.050496365	FALSE	FALSE	FALSE	FALSE	FALSE
ENSG00000100883	SRP54	5.879155151	FALSE	FALSE	FALSE	FALSE	FALSE
ENSG00000100888	CHD8	5.771759351	FALSE	FALSE	FALSE	FALSE	FALSE
ENSG00000100889	PCK2	5.803182112	FALSE	FALSE	FALSE	FALSE	FALSE
ENSG00000100890	PRORP	1.35332436	FALSE	FALSE	FALSE	FALSE	FALSE
ENSG00000100897	DCAF11	5.704653372	FALSE	FALSE	FALSE	FALSE	FALSE
ENSG00000100902	PSMA6	5.176354351	FALSE	FALSE	FALSE	FALSE	FALSE
ENSG00000100906	NFKBIA	4.396615923	FALSE	FALSE	FALSE	FALSE	FALSE
ENSG00000100908	EMC9	4.007328506	FALSE	FALSE	FALSE	FALSE	FALSE
ENSG00000100911	PSME2	4.499646463	FALSE	FALSE	FALSE	FALSE	FALSE
ENSG00000100916	BRMS1L	3.360379118	FALSE	FALSE	FALSE	FALSE	FALSE
ENSG00000100918	REC8	4.47023703	FALSE	FALSE	FALSE	FALSE	FALSE
ENSG00000100926	TM9SF1	5.07964271	FALSE	FALSE	FALSE	FALSE	FALSE
ENSG00000100934	SEC23A	3.89171645	FALSE	FALSE	FALSE	FALSE	FALSE
ENSG00000100938	GMPR2	5.575158355	FALSE	FALSE	FALSE	FALSE	FALSE
ENSG00000100941	PNN	4.491470653	FALSE	FALSE	FALSE	FALSE	FALSE
ENSG00000100949	RABGGTA	3.232533343	FALSE	FALSE	FALSE	FALSE	FALSE
ENSG00000100968	NFATC4	3.605711522	FALSE	FALSE	FALSE	FALSE	FALSE
ENSG00000100979	PLTP	4.947898456	FALSE	FALSE	FALSE	FALSE	FALSE
ENSG00000100982	PCIF1	4.602739955	FALSE	FALSE	FALSE	FALSE	FALSE
ENSG00000100983	GSS	6.157092889	FALSE	FALSE	FALSE	FALSE	FALSE
ENSG00000100985	MMP9	2.938286861	FALSE	FALSE	FALSE	FALSE	FALSE
ENSG00000100991	TRPC4AP	6.334639797	FALSE	FALSE	FALSE	FALSE	FALSE
ENSG00000100994	PYGB	6.512414621	FALSE	FALSE	FALSE	FALSE	FALSE
ENSG00000100997	ABHD12	5.745641783	FALSE	FALSE	FALSE	FALSE	FALSE
ENSG00000101003	GINS1	3.74159495	FALSE	FALSE	FALSE	FALSE	FALSE
ENSG00000101004	NINL	2.446674837	FALSE	FALSE	FALSE	FALSE	FALSE
ENSG00000101019	UQCC1	5.151792496	FALSE	FALSE	FALSE	FALSE	FALSE
ENSG00000101040	ZMYND8	2.808421577	FALSE	FALSE	FALSE	FALSE	FALSE
ENSG00000101052	IFT52	2.11094683	FALSE	FALSE	FALSE	FALSE	FALSE
ENSG00000101057	MYBL2	4.682106126	FALSE	FALSE	FALSE	FALSE	FALSE
ENSG00000101079	NDRG3	5.742786374	FALSE	FALSE	FALSE	FALSE	FALSE
ENSG00000101084	RAB5IF	5.166728327	FALSE	FALSE	FALSE	FALSE	FALSE
ENSG00000101098	RIMS4	7.494164869	FALSE	FALSE	FALSE	FALSE	FALSE
ENSG00000101104	PABPC1L	0.104580612	FALSE	FALSE	FALSE	FALSE	FALSE
ENSG00000101109	STK4	4.852871848	FALSE	FALSE	FALSE	FALSE	FALSE
ENSG00000101115	SALL4	5.430768446	FALSE	FALSE	FALSE	FALSE	FALSE
ENSG00000101126	ADNP	4.727769214	FALSE	FALSE	FALSE	FALSE	FALSE
ENSG00000101132	PFDN4	-1.991470527	FALSE	FALSE	FALSE	FALSE	FALSE
ENSG00000101138	CSTF1	4.610418525	FALSE	FALSE	FALSE	FALSE	FALSE
ENSG00000101144	BMP7	7.195119928	FALSE	FALSE	FALSE	FALSE	FALSE
ENSG00000101146	RAE1	5.442601342	FALSE	FALSE	FALSE	FALSE	FALSE
ENSG00000101150	TPD52L2	5.104056958	FALSE	FALSE	FALSE	FALSE	FALSE
ENSG00000101152	DNAJC5	6.22180197	FALSE	FALSE	FALSE	FALSE	FALSE
ENSG00000101158	NELFCD	5.356695707	FALSE	FALSE	FALSE	FALSE	FALSE
ENSG00000101161	PRPF6	7.601028529	FALSE	FALSE	FALSE	FALSE	FALSE
ENSG00000101166	PRELID3B	3.215919974	FALSE	FALSE	FALSE	FALSE	FALSE
ENSG00000101180	HRH3	2.475314885	FALSE	FALSE	FALSE	FALSE	FALSE
ENSG00000101181	MTG2	5.344965293	FALSE	FALSE	FALSE	FALSE	FALSE
ENSG00000101182	PSMA7	5.292224114	FALSE	FALSE	FALSE	FALSE	FALSE
ENSG00000101187	SLCO4A1	3.848169566	FALSE	FALSE	FALSE	FALSE	FALSE
ENSG00000101189	MRGBP	7.255965483	FALSE	FALSE	FALSE	FALSE	FALSE
ENSG00000101190	TCFL5	4.986960708	FALSE	FALSE	FALSE	FALSE	FALSE
ENSG00000101191	DIDO1	5.859919476	FALSE	FALSE	FALSE	FALSE	FALSE
ENSG00000101193	GID8	5.019569867	FALSE	FALSE	FALSE	FALSE	FALSE
ENSG00000101199	ARFGAP1	5.166728327	FALSE	FALSE	FALSE	FALSE	FALSE
ENSG00000101210	EEF1A2	5.836009141	FALSE	FALSE	FALSE	FALSE	FALSE
ENSG00000101213	PTK6	3.605711522	FALSE	FALSE	FALSE	FALSE	FALSE
ENSG00000101216	GMEB2	5.962829045	FALSE	FALSE	FALSE	FALSE	FALSE
ENSG00000101220	ADISSP	7.665673478	FALSE	FALSE	FALSE	FALSE	FALSE
ENSG00000101222	SPEF1	2.757714615	FALSE	FALSE	FALSE	FALSE	FALSE
ENSG00000101224	CDC25B	5.227848584	FALSE	FALSE	FALSE	FALSE	FALSE
ENSG00000101236	RNF24	3.164714796	FALSE	FALSE	FALSE	FALSE	FALSE
ENSG00000101246	ARFRP1	3.677037969	FALSE	FALSE	FALSE	FALSE	FALSE
ENSG00000101247	NDUFAF5	3.329415217	FALSE	FALSE	FALSE	FALSE	FALSE
ENSG00000101255	TRIB3	5.143322638	FALSE	FALSE	FALSE	FALSE	FALSE
ENSG00000101265	RASSF2	7.802108735	FALSE	FALSE	FALSE	FALSE	FALSE
ENSG00000101266	CSNK2A1	5.857570852	FALSE	FALSE	FALSE	FALSE	FALSE
ENSG00000101290	CDS2	5.721188739	FALSE	FALSE	FALSE	FALSE	FALSE
ENSG00000101292	PROKR2	2.551263738	FALSE	FALSE	FALSE	FALSE	FALSE
ENSG00000101294	HM13	4.425732856	FALSE	FALSE	FALSE	FALSE	FALSE
ENSG00000101298	SNPH	3.980107037	FALSE	FALSE	FALSE	FALSE	FALSE
ENSG00000101306	MYLK2	0.776823438	FALSE	FALSE	FALSE	FALSE	FALSE
ENSG00000101310	SEC23B	6.157888182	FALSE	FALSE	FALSE	FALSE	FALSE
ENSG00000101311	FERMT1	3.80502033	FALSE	FALSE	FALSE	FALSE	FALSE
ENSG00000101331	CCM2L	2.938286861	FALSE	FALSE	FALSE	FALSE	FALSE
ENSG00000101333	PLCB4	4.472061907	FALSE	FALSE	FALSE	FALSE	FALSE
ENSG00000101337	TM9SF4	3.991433454	FALSE	FALSE	FALSE	FALSE	FALSE
ENSG00000101343	CRNKL1	4.642638091	FALSE	FALSE	FALSE	FALSE	FALSE
ENSG00000101346	POFUT1	5.133302843	FALSE	FALSE	FALSE	FALSE	FALSE
ENSG00000101347	SAMHD1	3.838475627	FALSE	FALSE	FALSE	FALSE	FALSE
ENSG00000101349	PAK5	4.136226239	FALSE	FALSE	FALSE	FALSE	FALSE
ENSG00000101350	KIF3B	4.873191833	FALSE	FALSE	FALSE	FALSE	FALSE
ENSG00000101353	MROH8	1.909717709	FALSE	FALSE	FALSE	FALSE	FALSE
ENSG00000101361	NOP56	4.167163876	FALSE	FALSE	FALSE	FALSE	FALSE
ENSG00000101363	MANBAL	5.305934895	FALSE	FALSE	FALSE	FALSE	FALSE
ENSG00000101365	IDH3B	6.727925527	FALSE	FALSE	FALSE	FALSE	FALSE
ENSG00000101367	MAPRE1	5.607787983	FALSE	FALSE	FALSE	FALSE	FALSE
ENSG00000101384	JAG1	5.48018064	FALSE	FALSE	FALSE	FALSE	FALSE
ENSG00000101391	CDK5RAP1	4.88100428	FALSE	FALSE	FALSE	FALSE	FALSE
ENSG00000101400	SNTA1	4.589591857	FALSE	FALSE	FALSE	FALSE	FALSE
ENSG00000101407	TTI1	5.476747694	FALSE	FALSE	FALSE	FALSE	FALSE
ENSG00000101412	E2F1	4.148015436	FALSE	FALSE	FALSE	FALSE	FALSE
ENSG00000101413	RPRD1B	4.549630806	FALSE	FALSE	FALSE	FALSE	FALSE
ENSG00000101417	PXMP4	4.733467069	FALSE	FALSE	FALSE	FALSE	FALSE
ENSG00000101421	CHMP4B	8.075629648	FALSE	FALSE	FALSE	FALSE	FALSE
ENSG00000101439	CST3	5.200816033	FALSE	FALSE	FALSE	FALSE	FALSE
ENSG00000101442	ACTR5	4.632183733	FALSE	FALSE	FALSE	FALSE	FALSE
ENSG00000101444	AHCY	5.736480781	FALSE	FALSE	FALSE	FALSE	FALSE
ENSG00000101445	PPP1R16B	6.243921911	FALSE	FALSE	FALSE	FALSE	FALSE
ENSG00000101447	FAM83D	5.878361465	FALSE	FALSE	FALSE	FALSE	FALSE
ENSG00000101452	DHX35	4.527016192	FALSE	FALSE	FALSE	FALSE	FALSE
ENSG00000101457	DNTTIP1	5.898856716	FALSE	FALSE	FALSE	FALSE	FALSE
ENSG00000101460	MAP1LC3A	4.060277385	FALSE	FALSE	FALSE	FALSE	FALSE
ENSG00000101464	PIGU	5.489863193	FALSE	FALSE	FALSE	FALSE	FALSE
ENSG00000101473	ACOT8	2.86364806	FALSE	FALSE	FALSE	FALSE	FALSE
ENSG00000101474	APMAP	6.281522534	FALSE	FALSE	FALSE	FALSE	FALSE
ENSG00000101489	CELF4	2.289935654	FALSE	FALSE	FALSE	FALSE	FALSE
ENSG00000101493	ZNF516	5.218893896	FALSE	FALSE	FALSE	FALSE	FALSE
ENSG00000101542	CDH20	5.000571139	FALSE	FALSE	FALSE	FALSE	FALSE
ENSG00000101544	ADNP2	4.844879656	FALSE	FALSE	FALSE	FALSE	FALSE
ENSG00000101546	RBFA	4.523249362	FALSE	FALSE	FALSE	FALSE	FALSE
ENSG00000101557	USP14	4.355659836	FALSE	FALSE	FALSE	FALSE	FALSE
ENSG00000101558	VAPA	2.724898041	FALSE	FALSE	FALSE	FALSE	FALSE
ENSG00000101574	METTL4	3.070872501	FALSE	FALSE	FALSE	FALSE	FALSE
ENSG00000101577	LPIN2	4.808340689	FALSE	FALSE	FALSE	FALSE	FALSE
ENSG00000101596	SMCHD1	3.28697835	FALSE	FALSE	FALSE	FALSE	FALSE
ENSG00000101605	MYOM1	2.757714615	FALSE	FALSE	FALSE	FALSE	FALSE
ENSG00000101608	MYL12A	2.861023219	FALSE	FALSE	FALSE	FALSE	FALSE
ENSG00000101624	CEP76	4.761145521	FALSE	FALSE	FALSE	FALSE	FALSE
ENSG00000101639	CEP192	3.479463773	FALSE	FALSE	FALSE	FALSE	FALSE
ENSG00000101654	RNMT	4.862708989	FALSE	FALSE	FALSE	FALSE	FALSE
ENSG00000101665	SMAD7	3.38825815	FALSE	FALSE	FALSE	FALSE	FALSE
ENSG00000101680	LAMA1	6.580104866	FALSE	TRUE	FALSE	TRUE	TRUE
ENSG00000101745	ANKRD12	0.327871181	FALSE	FALSE	FALSE	FALSE	FALSE
ENSG00000101746	NOL4	1.7281415	FALSE	FALSE	FALSE	FALSE	FALSE
ENSG00000101751	POLI	1.492688912	FALSE	FALSE	FALSE	FALSE	FALSE
ENSG00000101752	MIB1	4.59024666	FALSE	FALSE	FALSE	FALSE	FALSE
ENSG00000101773	RBBP8	1.363274021	FALSE	FALSE	FALSE	FALSE	FALSE
ENSG00000101782	RIOK3	3.940518408	FALSE	FALSE	FALSE	FALSE	FALSE
ENSG00000101811	CSTF2	4.976849162	FALSE	FALSE	FALSE	FALSE	FALSE
ENSG00000101843	PSMD10	5.816608305	FALSE	FALSE	FALSE	FALSE	FALSE
ENSG00000101844	ATG4A	3.912600217	FALSE	FALSE	FALSE	FALSE	FALSE
ENSG00000101846	STS	4.034045844	FALSE	FALSE	FALSE	FALSE	FALSE
ENSG00000101849	TBL1X	4.324239868	FALSE	FALSE	FALSE	FALSE	FALSE
ENSG00000101856	PGRMC1	4.612725124	FALSE	FALSE	FALSE	FALSE	FALSE
[truncated: 11,860 more rows]
